# Supplementary material for: Patterns and ecological drivers of viral communities in acid mine drainage sediments across Southern China
Source: Nat Commun. 2022 May 2;13:2389. doi: 10.1038/s41467-022-30049-5 (PMC9061769; doi:10.1038/s41467-022-30049-5)
Supplement: Supplementary file 5 — Supplementary data 1-9 [file 41467_2022_30049_MOESM5_ESM.xlsx]

## Sheet: Data S1
Supplementary Data 1 | Detailed information of predicted viral genomes identified in the 90 acid mine drainage (AMD) sediment samples.
Predicted viral genomes	Length (bp)	Viral protein family	VirSorter category 1 or 2	CheckV	Viral populations
DBS2-1_provirus48	10000			Yes	vOTU907
DBS2-4_virus24	10001	Yes			vOTU1799
ZJ2_virus79	10001	Yes			vOTU2245
LSA2_provirus28	10003			Yes	vOTU2633
SKS5_provirus93	10003			Yes	vOTU3490
WY3_virus87	10003		Yes		vOTU4664
LL7_virus221	10004		Yes		vOTU2211
DBS2-4_provirus10	10005			Yes	vOTU4008
SKS5_virus32	10005		Yes		vOTU3557
DBS2-4_provirus5	10006			Yes	vOTU1105
JA3_virus40	10006	Yes			vOTU5667
LL7_virus220	10009		Yes		vOTU2561
WY3_virus86	10009		Yes		vOTU5007
BP7_virus27	10010		Yes		vOTU646
FK5_provirus32	10010			Yes	vOTU1864
LSA2_virus2	10010	Yes			vOTU2625
DBS2-5_provirus24	10012			Yes	vOTU1283
LL2_virus167	10012		Yes		vOTU2339
SKS5_virus31	10012		Yes		vOTU3556
BP5_provirus102	10015			Yes	vOTU88
DX1_virus6	10015	Yes	Yes		vOTU1562
DBS1-1_provirus12	10016			Yes	vOTU3693
LSA1_virus69	10016	Yes	Yes		vOTU2626
SKS5_virus30	10016		Yes		vOTU3555
BP7_provirus4	10018			Yes	vOTU384
YS2_provirus13	10019			Yes	vOTU5428
JA5_virus7	10021		Yes		vOTU2165
WY3_virus85	10021	Yes	Yes		vOTU4346
BP7_virus26	10022		Yes		vOTU148
MAS4_virus82	10022	Yes	Yes		vOTU2739
WH1_provirus3	10022			Yes	vOTU5428
FK3_virus41	10024	Yes	Yes		vOTU1806
DX1_virus5	10025		Yes		vOTU1557
LL2_virus166	10025	Yes	Yes		vOTU2281
WY4_virus410	10025		Yes		vOTU4228
YP3_virus118	10025		Yes		vOTU5316
YS1_provirus4	10026			Yes	vOTU5428
WY2_virus25	10029		Yes		vOTU4992
YP1_virus46	10029		Yes		vOTU1355
WY3_virus84	10030		Yes		vOTU4139
WY5_virus58	10030		Yes		vOTU5031
YS3_virus6	10030		Yes		vOTU5285
LL4_virus180	10031	Yes			vOTU2387
DS4_virus91	10032	Yes			vOTU1434
SKS1_provirus33	10034			Yes	vOTU2950
ZJ4_provirus44	10034			Yes	vOTU144
DX1_virus4	10035		Yes		vOTU1554
WY3_virus83	10035		Yes		vOTU4925
DX2_virus45	10036		Yes		vOTU746
LL2_virus165	10036		Yes		vOTU2304
LSA2_virus1	10037		Yes		vOTU2637
DX1_virus3	10038		Yes		vOTU1549
YS2_virus25	10038		Yes		vOTU5462
DX1_virus2	10039		Yes		vOTU1545
YP1_virus45	10041		Yes		vOTU5246
DBS2-1_provirus40	10042			Yes	vOTU903
LL2_provirus26	10044			Yes	vOTU2206
WY2_virus24	10044	Yes	Yes		vOTU4525
SKS4_provirus3	10045			Yes	vOTU3469
LL7_virus219	10048		Yes		vOTU2560
MAS3_virus24	10048		Yes		vOTU1310
FK2_virus40	10049		Yes		vOTU1703
FK3_virus40	10050		Yes		vOTU1805
MAS3_virus23	10050		Yes		vOTU2821
WY5_virus57	10050		Yes		vOTU5030
BP9_virus63	10051		Yes		vOTU692
DS3_provirus1	10051			Yes	vOTU1977
ZJ4_virus105	10051		Yes		vOTU5616
SKS3_virus12	10053	Yes	Yes		vOTU2922
WH4_virus93	10055		Yes		vOTU4018
BP4_provirus44	10056			Yes	vOTU18
BP5_virus26	10056	Yes	Yes		vOTU228
DBS2-4_virus23	10056		Yes		vOTU1228
WY2_virus22	10057	Yes			vOTU4548
YS4_virus27	10057		Yes		vOTU5509
BP8_provirus70	10059			Yes	vOTU250
LL4_provirus38	10060			Yes	vOTU2205
SKS5_virus29	10060		Yes		vOTU3086
WH2_virus20	10060		Yes		vOTU3888
DBS1-2_virus69	10061		Yes		vOTU1352
BP7_virus25	10062	Yes	Yes		vOTU673
DBS2-4_virus22	10063	Yes	Yes		vOTU1223
MAS4_virus81	10064		Yes		vOTU2910
DBS1-3_provirus60	10065			Yes	vOTU811
WY3_virus81	10065		Yes		vOTU4395
LSA3_provirus48	10066			Yes	vOTU2716
SKS5_provirus11	10066			Yes	vOTU3450
TL2-4_virus25	10067	Yes			vOTU4045
BP7_virus24	10069		Yes		vOTU143
BP9_virus62	10070		Yes		vOTU691
WY2_virus21	10070	Yes	Yes		vOTU5558
WY4_virus409	10070	Yes			vOTU4617
YP3_virus117	10070		Yes		vOTU5315
LL7_virus218	10072	Yes	Yes		vOTU2559
YP3_provirus43	10072			Yes	vOTU5292
DBS2-5_virus75	10073		Yes		vOTU3697
WY5_virus56	10075	Yes			vOTU4761
LSA4_virus65	10078		Yes		vOTU2708
WY3_provirus79	10079			Yes	vOTU4456
BP5_virus25	10081	Yes	Yes		vOTU532
BP7_virus23	10081		Yes		vOTU461
YS1_virus18	10082		Yes		vOTU5159
DBS1-1_virus17	10083	Yes	Yes		vOTU821
SKS3_provirus110	10086			Yes	vOTU2952
DS4_virus89	10088	Yes			vOTU1431
DBS2-1_virus33	10089		Yes		vOTU1041
WY5_virus55	10089		Yes		vOTU5029
DBS2-5_virus74	10090		Yes		vOTU866
LSA3_virus6	10091		Yes		vOTU1655
LL7_virus217	10093	Yes			vOTU2474
LSA2_provirus31	10094			Yes	vOTU2616
BP8_virus10	10096	Yes	Yes		vOTU4146
MAS4_virus80	10096		Yes		vOTU2909
YF4_provirus7	10096			Yes	vOTU3424
WY4_virus406	10097	Yes			vOTU4751
WH1_provirus27	10098			Yes	vOTU3840
DBS2-5_virus73	10100		Yes		vOTU1333
LL3_provirus16	10100			Yes	vOTU2367
YF4_provirus30	10100			Yes	vOTU5175
SKS1_virus34	10103		Yes		vOTU3466
TL1-3_provirus18	10103			Yes	vOTU5201
DBS2-4_virus21	10104		Yes		vOTU3637
DBS1-1_virus16	10105		Yes		vOTU833
LL3_virus179	10106	Yes	Yes		vOTU2476
LL6_virus198	10107	Yes	Yes		vOTU2325
TL1-3_provirus5	10108			Yes	vOTU3601
BP7_virus22	10110	Yes	Yes		vOTU178
FK4_virus63	10110	Yes	Yes		vOTU1855
TL2-1_virus39	10110		Yes		vOTU1854
WY5_virus54	10111		Yes		vOTU4139
BP5_virus24	10113		Yes		vOTU476
LL3_virus178	10113	Yes			vOTU2315
WY2_virus20	10113	Yes	Yes		vOTU160
MAS3_virus22	10114		Yes		vOTU5352
WH2_virus19	10114		Yes		vOTU3886
WY4_virus405	10114	Yes			vOTU4750
ZJ3_virus136	10114		Yes		vOTU5581
WY5_virus53	10115	Yes	Yes		vOTU5028
DS3_virus72	10116	Yes			vOTU1374
LL2_virus162	10117		Yes		vOTU2240
WH2_virus18	10117		Yes		vOTU3728
BP5_virus23	10119		Yes		vOTU206
DBS2-4_virus20	10119		Yes		vOTU1689
LL3_virus177	10119	Yes			vOTU2314
WY1_virus19	10119	Yes	Yes		vOTU4518
WY4_provirus59	10119			Yes	vOTU4835
BP5_virus22	10120		Yes		vOTU28
TL2-5_virus35	10121		Yes		vOTU2884
JA2_virus71	10123	Yes			vOTU2088
BP9_virus61	10124		Yes		vOTU690
DX4_virus17	10124		Yes		vOTU1572
DX1_virus1	10127		Yes		vOTU1468
LL4_virus179	10128	Yes			vOTU2546
WY4_provirus62	10129			Yes	vOTU4257
SKS5_virus28	10130		Yes		vOTU2359
WY1_virus18	10130		Yes		vOTU4116
YF1_virus91	10130		Yes		vOTU774
LSA4_virus64	10131		Yes		vOTU2674
SKS5_virus27	10131	Yes			vOTU2952
FK2_virus39	10132		Yes		vOTU3702
LSA5_virus1	10132		Yes		vOTU3647
DBS1-1_virus15	10133		Yes		vOTU836
WY1_virus17	10134		Yes		vOTU4112
BP5_virus20	10135	Yes			vOTU677
BP6_virus25	10135	Yes	Yes		vOTU342
FK2_provirus11	10136			Yes	vOTU1682
WH2_virus17	10136		Yes		vOTU3885
FK4_provirus28	10139			Yes	vOTU1272
WY4_virus404	10141	Yes			vOTU4395
WY3_virus80	10142		Yes		vOTU4622
LL7_virus216	10143		Yes		vOTU2558
FK4_virus62	10148		Yes		vOTU1854
BP9_virus60	10149	Yes			vOTU171
DBS2-1_provirus25	10149			Yes	vOTU897
DBS1-3_virus27	10150		Yes		vOTU865
BP5_virus19	10151	Yes	Yes		vOTU682
BP7_virus20	10153	Yes			vOTU447
WY2_virus19	10153	Yes			vOTU4304
BP5_provirus33	10154			Yes	vOTU103
SKS3_virus10	10155	Yes	Yes		vOTU2989
SKS5_virus26	10155		Yes		vOTU3553
SKS5_provirus49	10156			Yes	vOTU3468
WY3_virus79	10156	Yes			vOTU4780
LL4_virus178	10157	Yes	Yes		vOTU2242
WY1_virus16	10157		Yes		vOTU4603
DBS2-5_virus72	10158		Yes		vOTU1332
MAS3_provirus8	10158			Yes	vOTU2814
BP5_virus18	10159		Yes		vOTU173
FK3_provirus76	10159			Yes	vOTU1731
YS5_provirus15	10159			Yes	vOTU5501
LL2_virus161	10161		Yes		vOTU2335
LL4_virus177	10161	Yes	Yes		vOTU2386
MAS3_virus21	10161	Yes			vOTU3542
BP9_virus59	10162		Yes		vOTU541
JA3_virus39	10162		Yes		vOTU2047
WY2_virus18	10162	Yes	Yes		vOTU1192
WH4_provirus25	10163			Yes	vOTU3933
WY4_virus402	10164	Yes			vOTU4205
LL4_virus176	10166		Yes		vOTU2385
WY2_virus17	10166	Yes	Yes		vOTU4296
WY5_virus52	10172	Yes	Yes		vOTU4592
BP5_provirus61	10173			Yes	vOTU115
DBS1-2_provirus32	10173			Yes	vOTU732
FK5_virus4	10174		Yes		vOTU1886
WH4_provirus41	10174			Yes	vOTU3946
WY3_virus78	10174	Yes			vOTU4620
JA2_provirus4	10175			Yes	vOTU2052
JA2_virus70	10175	Yes	Yes		vOTU2087
WY3_virus77	10175	Yes	Yes		vOTU4914
WY4_virus401	10175		Yes		vOTU4880
WY3_virus76	10177	Yes			vOTU2608
YP1_virus44	10177		Yes		vOTU3637
BP4_provirus46	10178			Yes	vOTU20
SKS3_provirus47	10178			Yes	vOTU3239
LL6_virus195	10180	Yes			vOTU2384
DBS1-2_virus68	10182		Yes		vOTU833
BP9_virus58	10184		Yes		vOTU28
YF4_provirus4	10185			Yes	vOTU5176
BP7_provirus86	10187			Yes	vOTU399
SKS5_virus25	10187	Yes			vOTU3552
TL2-2_virus27	10187		Yes		vOTU746
WH2_virus16	10187		Yes		vOTU3884
SKS1_virus33	10189	Yes	Yes		vOTU3172
BP4_virus159	10190		Yes		vOTU59
TL2-2_virus26	10190		Yes		vOTU3763
DBS2-1_virus32	10191	Yes	Yes		vOTU1040
WY3_virus75	10192	Yes	Yes		vOTU1192
DBS2-1_virus31	10195		Yes		vOTU1039
WY4_virus400	10198	Yes	Yes		vOTU4749
DBS1-2_virus67	10199		Yes		vOTU837
ZJ4_virus104	10199		Yes		vOTU5615
ZJ4_virus103	10200	Yes	Yes		vOTU160
ZJ5_virus98	10200	Yes	Yes		vOTU160
MAS4_provirus4	10202			Yes	vOTU2858
HSP1_virus34	10204	Yes			vOTU1943
WY1_provirus30	10204			Yes	vOTU4271
WY1_virus15	10204		Yes		vOTU4104
BP5_virus17	10206	Yes			vOTU167
WH2_provirus17	10206			Yes	vOTU3868
BP4_virus158	10207	Yes	Yes		vOTU58
BP8_virus9	10207		Yes		vOTU571
LL2_virus160	10207	Yes	Yes		vOTU2239
BP8_virus8	10208		Yes		vOTU569
ZJ5_virus97	10208		Yes		vOTU2198
BP8_provirus58	10210			Yes	vOTU491
BP6_virus24	10211		Yes		vOTU148
SKS5_virus24	10211	Yes	Yes		vOTU3430
HSP1_virus33	10213		Yes		vOTU1373
HSP2_virus31	10213		Yes		vOTU1373
WH1_provirus5	10214			Yes	vOTU1726
BP8_virus7	10215		Yes		vOTU565
DBS2-1_virus30	10215	Yes			vOTU1038
FK5_virus3	10215		Yes		vOTU1880
WY1_virus14	10215		Yes		vOTU4102
DBS2-1_provirus2	10218			Yes	vOTU894
YF4_virus35	10218		Yes		vOTU5131
YS1_virus17	10218	Yes			vOTU5168
BP7_virus19	10219	Yes	Yes		vOTU440
BP6_virus23	10221	Yes	Yes		vOTU567
BP9_virus57	10222	Yes	Yes		vOTU689
DBS2-1_provirus47	10222			Yes	vOTU906
SKS5_virus23	10222		Yes		vOTU3551
ZJ5_provirus34	10222			Yes	vOTU5638
FK3_provirus20	10224			Yes	vOTU1707
TL2-2_virus25	10224	Yes	Yes		vOTU3746
WY3_virus73	10224		Yes		vOTU4619
BP7_virus18	10227		Yes		vOTU435
BP7_virus17	10229	Yes	Yes		vOTU429
FK3_virus39	10229		Yes		vOTU1803
WY1_virus13	10230	Yes	Yes		vOTU4100
SKS5_provirus5	10231			Yes	vOTU3469
FK2_virus38	10232		Yes		vOTU1794
BP5_provirus30	10236			Yes	vOTU665
DS4_virus88	10236		Yes		vOTU1373
WY4_provirus48	10238			Yes	vOTU4056
ZJ4_virus102	10240	Yes	Yes		vOTU5520
YP4_virus65	10241		Yes		vOTU5408
SKS1_provirus67	10242			Yes	vOTU2973
WY5_virus51	10242		Yes		vOTU5021
DBS1-2_virus66	10243		Yes		vOTU753
LSA5_virus88	10243		Yes		vOTU2745
ZJ1_virus57	10244	Yes	Yes		vOTU5537
DBS1-1_virus14	10245	Yes	Yes		vOTU727
WY3_virus71	10245	Yes	Yes		vOTU4646
LSA2_provirus5	10247			Yes	vOTU2709
FK3_provirus74	10249			Yes	vOTU1729
BP4_provirus21	10250			Yes	vOTU665
HSP1_provirus62	10251			Yes	vOTU1923
YF4_virus34	10251		Yes		vOTU3637
TL1-2_provirus24	10252			Yes	vOTU1107
WY3_virus70	10252	Yes	Yes		vOTU4137
TL1-5_virus38	10253	Yes			vOTU3705
BP4_virus156	10256	Yes	Yes		vOTU682
DS3_virus71	10257		Yes		vOTU1373
MAS1_virus61	10257		Yes		vOTU2778
ZJ4_virus101	10258		Yes		vOTU3355
DX2_virus43	10262	Yes	Yes		vOTU1619
WY4_virus399	10263		Yes		vOTU4389
LL4_virus175	10264	Yes			vOTU2384
LL2_virus158	10266	Yes			vOTU2238
WY3_virus69	10266		Yes		vOTU4342
LL7_virus213	10267		Yes		vOTU2486
MAS1_virus60	10268		Yes		vOTU5218
ZJ3_virus135	10268		Yes		vOTU5580
ZJ2_provirus9	10270			Yes	vOTU1454
WY3_virus68	10272		Yes		vOTU4966
YF2_provirus39	10274			Yes	vOTU5120
MAS3_provirus47	10275			Yes	vOTU3584
TL1-2_virus58	10275		Yes		vOTU3646
DBS1-2_provirus8	10276			Yes	vOTU772
YP4_virus63	10276		Yes		vOTU5406
BP6_virus21	10279	Yes	Yes		vOTU159
DBS2-4_virus19	10279		Yes		vOTU1198
BP9_virus56	10280	Yes			vOTU266
YS4_virus25	10280		Yes		vOTU5480
ZJ4_virus100	10280		Yes		vOTU5614
FK3_virus38	10281	Yes			vOTU1257
MAS3_virus20	10284	Yes	Yes		vOTU2820
ZJ4_virus99	10284	Yes	Yes		vOTU5633
BP5_virus15	10285		Yes		vOTU322
LSA1_virus68	10285		Yes		vOTU3595
ZJ3_virus134	10285	Yes	Yes		vOTU3439
DS4_virus87	10286		Yes		vOTU1430
YP2_virus25	10287	Yes	Yes		vOTU5273
DBS1-2_provirus53	10288			Yes	vOTU769
JA2_provirus37	10289			Yes	vOTU2121
WY3_virus67	10290		Yes		vOTU4384
BP6_virus20	10292		Yes		vOTU424
SKS5_virus22	10292	Yes			vOTU3550
BP9_virus55	10293	Yes	Yes		vOTU688
DS3_provirus7	10293			Yes	vOTU1349
FK3_virus37	10293		Yes		vOTU1178
WY3_virus66	10293	Yes	Yes		vOTU5041
BP4_provirus30	10294			Yes	vOTU12
FK1_provirus9	10294			Yes	vOTU1093
JA6_virus49	10295	Yes			vOTU2080
WY3_virus65	10295	Yes	Yes		vOTU4136
WH5_virus35	10296	Yes			vOTU3814
MAS2_virus40	10297		Yes		vOTU3905
YF5_provirus12	10297			Yes	vOTU5193
SKS1_virus32	10298	Yes			vOTU3165
ZJ7_provirus21	10298			Yes	vOTU1454
LL7_virus212	10299	Yes			vOTU2556
BP7_virus14	10305	Yes	Yes		vOTU611
SKS1_virus31	10305		Yes		vOTU3155
WY4_virus398	10305	Yes	Yes		vOTU5555
SKS3_provirus72	10308			Yes	vOTU3255
DBS2-1_virus27	10313		Yes		vOTU1034
FK1_provirus12	10313			Yes	vOTU1683
FK4_provirus13	10313			Yes	vOTU1683
SKS1_virus30	10315		Yes		vOTU3147
FK4_virus61	10316		Yes		vOTU1853
LSA3_provirus22	10316			Yes	vOTU2602
DBS1-3_virus26	10317		Yes		vOTU796
FK3_provirus68	10317			Yes	vOTU1109
WY1_virus11	10317		Yes		vOTU4091
ZJ1_virus55	10317		Yes		vOTU5621
BP9_virus54	10319		Yes		vOTU687
DBS2-1_provirus56	10322			Yes	vOTU912
SKS3_virus9	10322	Yes	Yes		vOTU3357
JA3_virus38	10323		Yes		vOTU2109
WY3_provirus64	10323			Yes	vOTU4897
JA1_virus71	10324		Yes		vOTU2111
WY5_virus49	10325		Yes		vOTU4693
JA6_virus48	10326		Yes		vOTU1812
LL3_virus175	10326		Yes		vOTU2228
WY1_virus10	10327		Yes		vOTU4415
BP4_virus155	10328	Yes	Yes		vOTU219
YS4_virus24	10328	Yes	Yes		vOTU5495
LL7_virus211	10329		Yes		vOTU2555
WY5_virus48	10329		Yes		vOTU5004
DBS1-3_provirus1	10330			Yes	vOTU798
DS3_virus70	10331	Yes			vOTU1372
LL3_provirus21	10331			Yes	vOTU2493
WY5_virus47	10333	Yes	Yes		vOTU4515
SKS1_virus29	10337	Yes			vOTU3138
WY3_virus63	10339		Yes		vOTU4845
WY5_virus46	10339	Yes	Yes		vOTU4753
YP1_provirus26	10340			Yes	vOTU5214
ZJ3_virus133	10341		Yes		vOTU2569
DBS1-1_provirus21	10343			Yes	vOTU705
SKS5_virus21	10343	Yes			vOTU3549
WH5_virus34	10343	Yes	Yes		vOTU2884
DBS2-4_provirus55	10344			Yes	vOTU1107
SKS1_virus28	10344	Yes	Yes		vOTU1261
WH4_virus90	10344		Yes		vOTU4015
BP4_virus154	10345		Yes		vOTU153
DBS2-4_virus18	10347		Yes		vOTU1193
ZJ5_virus96	10348	Yes			vOTU5663
BP7_virus13	10349	Yes			vOTU407
LL4_virus173	10349	Yes	Yes		vOTU2382
MAS2_provirus5	10350			Yes	vOTU3889
SKS1_virus27	10350	Yes	Yes		vOTU3121
TL1-2_provirus7	10351			Yes	vOTU2602
FK2_provirus18	10352			Yes	vOTU1684
FK3_provirus56	10352			Yes	vOTU1684
JA2_virus69	10352		Yes		vOTU2191
BP5_virus14	10353		Yes		vOTU153
WY3_virus62	10354		Yes		vOTU4918
WY5_virus45	10355		Yes		vOTU4991
BP8_virus6	10356	Yes	Yes		vOTU561
WY1_virus7	10356	Yes			vOTU4877
BP6_virus19	10359	Yes	Yes		vOTU335
YF2_provirus32	10361			Yes	vOTU5119
LL6_provirus34	10362			Yes	vOTU2347
YP3_provirus5	10362			Yes	vOTU5295
LL6_provirus6	10363			Yes	vOTU5517
DX1_provirus35	10365			Yes	vOTU1452
BP6_virus18	10366	Yes	Yes		vOTU171
DS4_virus86	10366		Yes		vOTU3725
DX2_virus42	10366	Yes			vOTU1618
ZJ4_virus98	10366	Yes	Yes		vOTU5555
LSA1_virus67	10368	Yes			vOTU2625
YS4_virus23	10368		Yes		vOTU5494
ZJ4_provirus20	10370			Yes	vOTU5606
ZJ5_virus95	10371	Yes	Yes		vOTU5548
HSP1_virus32	10373		Yes		vOTU1995
SKS1_virus26	10373	Yes	Yes		vOTU3112
FK3_virus36	10374		Yes		vOTU1243
WY3_virus60	10376	Yes			vOTU4617
WY3_virus61	10376		Yes		vOTU4618
DBS1-1_virus13	10378	Yes	Yes		vOTU726
TL1-2_provirus41	10378			Yes	vOTU3617
WY5_virus44	10378		Yes		vOTU4985
DBS2-4_virus16	10379		Yes		vOTU1178
YP4_virus62	10379		Yes		vOTU5405
DBS2-1_virus26	10380	Yes	Yes		vOTU1033
WY1_virus6	10380	Yes	Yes		vOTU4880
WY1_virus5	10382	Yes			vOTU3374
DBS1-2_virus65	10383		Yes		vOTU795
YF4_virus33	10383	Yes	Yes		vOTU5073
SKS5_provirus72	10384			Yes	vOTU3480
YF2_virus31	10386		Yes		vOTU5132
JA4_provirus32	10389			Yes	vOTU2053
TL1-3_provirus6	10389			Yes	vOTU5443
FK5_virus2	10390		Yes		vOTU1420
ZJ5_virus94	10390		Yes		vOTU734
LL6_virus193	10391		Yes		vOTU2542
BP8_virus5	10394	Yes	Yes		vOTU557
YF3_provirus43	10395			Yes	vOTU5535
BP8_provirus46	10396			Yes	vOTU487
ZJ4_virus97	10396	Yes	Yes		vOTU2134
WY2_virus14	10397	Yes	Yes		vOTU4592
ZJ3_virus131	10397	Yes			vOTU5539
BP5_virus13	10398	Yes	Yes		vOTU45
FK5_virus1	10398		Yes		vOTU1245
DBS2-4_virus15	10399	Yes	Yes		vOTU1168
WY2_virus13	10399	Yes			vOTU4664
BP9_virus52	10400	Yes	Yes		vOTU92
MAS3_virus19	10400		Yes		vOTU5280
SKS1_virus25	10400	Yes	Yes		vOTU3103
WY4_virus397	10401	Yes	Yes		vOTU4747
YS2_virus24	10401	Yes	Yes		vOTU5461
MAS2_virus39	10402		Yes		vOTU3909
DBS2-1_provirus5	10405			Yes	vOTU909
FK3_virus35	10405		Yes		vOTU1802
WY1_provirus82	10407			Yes	vOTU4085
BP9_virus51	10409	Yes			vOTU685
LL7_provirus46	10410			Yes	vOTU2502
MAS1_virus59	10411	Yes	Yes		vOTU5074
TL2-3_provirus12	10414			Yes	vOTU2634
WH2_virus15	10414	Yes	Yes		vOTU3738
YF2_provirus31	10415			Yes	vOTU5192
SKS3_provirus5	10416			Yes	vOTU3242
DX2_provirus20	10417			Yes	vOTU2799
TL1-5_provirus22	10417			Yes	vOTU3680
WH5_virus33	10418		Yes		vOTU2827
ZJ4_virus96	10419		Yes		vOTU5632
LL3_virus172	10420	Yes	Yes		vOTU2313
WY3_virus59	10420		Yes		vOTU4828
TL2-1_provirus6	10422			Yes	vOTU3723
DBS2-1_virus25	10423	Yes			vOTU1032
SKS4_provirus46	10423			Yes	vOTU3382
WY1_virus4	10423		Yes		vOTU4354
WY2_virus12	10424		Yes		vOTU4936
WY5_provirus109	10424			Yes	vOTU4635
TL2-1_provirus19	10425			Yes	vOTU3809
YF4_virus32	10427		Yes		vOTU5164
YS4_virus22	10427		Yes		vOTU5435
FK1_virus45	10429	Yes	Yes		vOTU2693
SKS1_virus24	10429		Yes		vOTU3095
DS3_virus69	10431		Yes		vOTU1371
DS4_virus85	10431		Yes		vOTU1429
LL4_virus171	10432	Yes	Yes		vOTU5086
LL7_virus209	10432	Yes	Yes		vOTU5086
LSA2_provirus36	10433			Yes	vOTU2634
WY5_virus42	10433		Yes		vOTU4384
BP6_virus16	10435	Yes			vOTU321
TL2-1_virus38	10437	Yes			vOTU3743
JA6_virus47	10438		Yes		vOTU2194
LL2_virus157	10441	Yes	Yes		vOTU2357
BP9_virus50	10442	Yes			vOTU684
FK3_virus34	10442	Yes	Yes		vOTU1801
BP7_virus12	10443	Yes	Yes		vOTU255
FK2_virus37	10443	Yes	Yes		vOTU1702
WY1_virus3	10443	Yes	Yes		vOTU4169
MAS1_virus58	10448	Yes			vOTU2880
DBS1-3_virus24	10449		Yes		vOTU864
ZJ2_virus77	10450	Yes			vOTU2256
ZJ4_virus95	10450	Yes			vOTU2256
BP6_virus15	10452		Yes		vOTU317
DX2_virus41	10454	Yes	Yes		vOTU1587
WY3_virus58	10454		Yes		vOTU4377
LSA5_provirus50	10457			Yes	vOTU2720
ZJ2_virus76	10457		Yes		vOTU5639
DBS2-1_provirus70	10458			Yes	vOTU921
LL3_virus171	10459	Yes	Yes		vOTU2381
TL1-5_virus36	10459		Yes		vOTU3703
LSA1_virus66	10461		Yes		vOTU1355
LL7_virus208	10462	Yes	Yes		vOTU2553
WY1_virus2	10463	Yes	Yes		vOTU4121
BP9_virus49	10464		Yes		vOTU4246
FK3_virus33	10464		Yes		vOTU2920
WH1_provirus26	10464			Yes	vOTU3926
WY5_virus40	10464	Yes	Yes		vOTU4314
YP5_virus2	10464	Yes	Yes		vOTU5245
YP3_virus116	10466		Yes		vOTU5314
DBS1-3_virus23	10467	Yes	Yes		vOTU863
LSA3_provirus10	10467			Yes	vOTU2655
JA1_provirus22	10468			Yes	vOTU2010
WY5_provirus31	10468			Yes	vOTU4783
SKS3_provirus108	10470			Yes	vOTU3217
YP3_virus115	10471	Yes	Yes		vOTU5226
ZJ2_provirus51	10471			Yes	vOTU2121
ZJ2_virus75	10474		Yes		vOTU5553
WY3_virus56	10477	Yes	Yes		vOTU4753
WY3_virus54	10478	Yes	Yes		vOTU5558
DBS2-4_virus14	10480	Yes	Yes		vOTU1161
WY5_virus38	10481		Yes		vOTU247
HSP1_virus31	10482		Yes		vOTU1942
JA4_provirus14	10483			Yes	vOTU2121
FK3_virus32	10485		Yes		vOTU5206
YP1_virus43	10486		Yes		vOTU5245
ZJ2_virus74	10486		Yes		vOTU5625
WY2_virus10	10487	Yes	Yes		vOTU5024
BP8_virus3	10488	Yes	Yes		vOTU552
YF5_virus15	10490	Yes	Yes		vOTU5167
TL2-5_virus33	10491		Yes		vOTU2679
WY3_virus53	10491	Yes	Yes		vOTU4613
LL7_virus206	10492		Yes		vOTU2551
LSA2_virus76	10494		Yes		vOTU3385
SKS3_virus8	10494	Yes			vOTU3439
WY4_virus394	10495	Yes	Yes		vOTU4329
FK3_virus31	10497	Yes			vOTU1800
WH2_virus14	10498	Yes	Yes		vOTU2665
YS5_virus16	10501		Yes		vOTU2799
YP3_virus114	10502	Yes	Yes		vOTU5313
SKS1_virus22	10503		Yes		vOTU3076
TL2-4_virus24	10503		Yes		vOTU3808
BP4_provirus56	10504			Yes	vOTU23
MAS4_virus76	10505	Yes	Yes		vOTU2905
YP1_provirus27	10505			Yes	vOTU5215
ZJ5_provirus18	10507			Yes	vOTU5635
WH1_virus23	10509		Yes		vOTU3852
WY2_virus9	10509		Yes		vOTU4488
YP4_virus61	10509		Yes		vOTU5230
LSA2_provirus18	10512			Yes	vOTU2602
LSA4_provirus24	10512			Yes	vOTU2602
WY4_virus393	10512	Yes			vOTU4744
WY5_virus36	10512		Yes		vOTU4232
FK1_virus44	10516		Yes		vOTU5019
WY4_virus392	10516	Yes			vOTU4850
WY3_virus52	10517	Yes	Yes		vOTU4610
DX1_provirus14	10518			Yes	vOTU1440
SKS1_virus21	10518		Yes		vOTU3066
WY3_virus51	10518		Yes		vOTU4137
BP7_provirus63	10519			Yes	vOTU393
LL2_virus156	10521	Yes	Yes		vOTU2453
LSA2_virus75	10521	Yes	Yes		vOTU2698
WY2_virus8	10522		Yes		vOTU2301
HSP2_virus30	10523		Yes		vOTU1998
WY4_virus391	10523		Yes		vOTU4970
DBS2-4_virus13	10524	Yes			vOTU1155
YF2_virus30	10524	Yes	Yes		vOTU2616
LSA1_virus65	10525		Yes		vOTU2624
WH2_provirus15	10525			Yes	vOTU2752
JA1_provirus44	10528			Yes	vOTU2015
YS5_virus15	10529		Yes		vOTU5493
LL3_provirus24	10530			Yes	vOTU2131
DBS1-2_virus64	10531		Yes		vOTU794
FK2_provirus14	10532			Yes	vOTU1683
FK3_provirus48	10532			Yes	vOTU1683
FK5_provirus18	10532			Yes	vOTU1683
TL1-1_virus28	10532		Yes		vOTU3597
BP5_provirus94	10533			Yes	vOTU133
JA6_virus46	10533	Yes			vOTU3542
MAS1_virus57	10533		Yes		vOTU2777
FK1_provirus22	10534			Yes	vOTU1645
LL3_virus170	10534	Yes	Yes		vOTU2312
MAS1_provirus7	10534			Yes	vOTU2752
MAS3_provirus12	10534			Yes	vOTU2752
DS4_provirus11	10535			Yes	vOTU1342
TL2-4_virus23	10536		Yes		vOTU3900
WY2_virus7	10536	Yes	Yes		vOTU4941
ZJ3_virus130	10536		Yes		vOTU143
FK3_provirus87	10537			Yes	vOTU1734
JA4_virus70	10538	Yes	Yes		vOTU2076
BP5_provirus112	10539			Yes	vOTU92
LSA3_virus5	10541		Yes		vOTU2674
WH2_virus13	10545		Yes		vOTU3883
BP9_virus48	10546		Yes		vOTU683
SKS1_provirus118	10547			Yes	vOTU2932
SKS5_virus20	10547		Yes		vOTU3548
WY3_virus49	10548	Yes	Yes		vOTU4593
SKS4_virus123	10549	Yes	Yes		vOTU3411
LSA4_virus63	10550		Yes		vOTU2707
WY2_virus6	10551	Yes	Yes		vOTU4429
YP4_virus60	10552	Yes	Yes		vOTU5332
FK3_provirus30	10553			Yes	vOTU1713
YF3_virus37	10554		Yes		vOTU5164
DS4_virus84	10555	Yes	Yes		vOTU1357
WH4_virus89	10555		Yes		vOTU4013
LSA3_virus4	10558	Yes			vOTU2735
WY2_virus5	10559	Yes			vOTU4992
WY3_virus47	10559	Yes			vOTU4586
WY3_virus48	10559	Yes	Yes		vOTU4667
WY4_virus389	10563		Yes		vOTU4743
JA1_provirus47	10564			Yes	vOTU3542
DBS1-1_virus12	10566		Yes		vOTU725
TL1-4_virus21	10570		Yes		vOTU3672
WY5_virus35	10571		Yes		vOTU4932
BP4_virus149	10574		Yes		vOTU53
BP4_virus150	10574		Yes		vOTU54
LL2_virus155	10578		Yes		vOTU2198
YS2_virus23	10578	Yes	Yes		vOTU5431
ZJ2_virus73	10579	Yes	Yes		vOTU5552
DS3_virus68	10580	Yes	Yes		vOTU1370
SKS3_virus7	10580		Yes		vOTU3349
YF4_provirus1	10580			Yes	vOTU711
WY3_virus46	10581		Yes		vOTU4770
TL1-4_virus20	10582		Yes		vOTU3860
DBS2-4_virus12	10584		Yes		vOTU1146
DBS2-5_virus69	10584		Yes		vOTU3419
ZJ2_provirus4	10584			Yes	vOTU5533
BP9_virus47	10586	Yes	Yes		vOTU682
WY4_virus386	10586	Yes			vOTU4355
BP6_virus14	10587		Yes		vOTU311
LL7_provirus40	10587			Yes	vOTU2498
MAS1_virus56	10587		Yes		vOTU2776
DBS1-2_provirus27	10588			Yes	vOTU763
LL3_virus169	10589	Yes	Yes		vOTU2414
LL6_virus190	10589	Yes	Yes		vOTU2414
SKS4_virus122	10593		Yes		vOTU3410
BP7_virus10	10596	Yes			vOTU400
HSP1_virus30	10597		Yes		vOTU1941
TL1-2_virus57	10597		Yes		vOTU3645
WH1_virus22	10597	Yes			vOTU3851
WY3_provirus103	10599			Yes	vOTU4635
WY3_virus44	10600	Yes	Yes		vOTU1255
TL2-2_virus24	10601		Yes		vOTU4037
BP4_virus148	10602		Yes		vOTU553
LSA1_virus64	10602		Yes		vOTU2623
SKS3_provirus68	10602			Yes	vOTU3252
LSA4_provirus14	10603			Yes	vOTU2682
WY3_provirus48	10603			Yes	vOTU4259
FK4_virus60	10605		Yes		vOTU1268
WY1_virus1	10605	Yes	Yes		vOTU4089
DBS2-1_virus24	10607	Yes	Yes		vOTU1031
LL4_virus168	10607	Yes	Yes		vOTU2380
BP9_virus45	10608		Yes		vOTU681
BP9_virus46	10608	Yes	Yes		vOTU370
SKS1_virus20	10608	Yes	Yes		vOTU3058
WY3_virus43	10609		Yes		vOTU4569
ZJ3_provirus44	10609			Yes	vOTU2799
BP4_virus147	10611	Yes	Yes		vOTU2179
LL2_virus154	10613		Yes		vOTU2479
WY4_virus384	10622	Yes	Yes		vOTU5555
DS4_provirus40	10623			Yes	vOTU1977
FK2_virus36	10623		Yes		vOTU1245
YF2_virus29	10623		Yes		vOTU3637
DBS2-5_virus68	10624		Yes		vOTU1470
LL6_virus189	10624	Yes			vOTU2377
MAS4_virus75	10625		Yes		vOTU2904
WH2_virus12	10630		Yes		vOTU3882
ZJ1_virus54	10630	Yes			vOTU5525
YF2_virus28	10631		Yes		vOTU5131
YF3_virus36	10631		Yes		vOTU5131
BP7_virus9	10633	Yes			vOTU473
ZJ2_virus72	10633		Yes		vOTU5657
BP7_provirus28	10634			Yes	vOTU376
BP8_virus2	10634	Yes	Yes		vOTU254
LL7_virus203	10634		Yes		vOTU2237
SKS3_virus6	10635	Yes			vOTU3404
LL6_virus188	10636	Yes			vOTU2550
WY5_provirus47	10641			Yes	vOTU4259
DBS1-3_virus22	10644		Yes		vOTU862
DX1_virus192	10644	Yes	Yes		vOTU1543
TL1-3_virus26	10644		Yes		vOTU3660
BP9_provirus64	10647			Yes	vOTU597
HSP2_virus29	10648		Yes		vOTU1996
FK5_provirus56	10650			Yes	vOTU1871
LL6_virus187	10655	Yes	Yes		vOTU2216
BP9_virus44	10657	Yes	Yes		vOTU680
MAS5_provirus1	10659			Yes	vOTU2914
SKS3_virus5	10659	Yes			vOTU3343
WH2_virus11	10662		Yes		vOTU2877
WY5_virus34	10662		Yes		vOTU4927
WY2_provirus103	10665			Yes	vOTU4452
YF1_virus88	10665		Yes		vOTU5108
SKS4_virus121	10669		Yes		vOTU2124
MAS4_provirus17	10670			Yes	vOTU2856
BP6_virus13	10671	Yes			vOTU307
YP3_virus113	10671		Yes		vOTU5312
TL2-2_virus23	10673	Yes			vOTU4036
WY1_provirus87	10673			Yes	vOTU4643
TL2-4_virus22	10674		Yes		vOTU3807
WY4_virus383	10674	Yes			vOTU4740
BP7_virus8	10675	Yes	Yes		vOTU5548
SKS1_provirus120	10675			Yes	vOTU1775
DBS1-3_virus21	10678	Yes	Yes		vOTU861
LL6_virus186	10678	Yes			vOTU5515
WH3_virus18	10678		Yes		vOTU3914
DX2_provirus34	10679			Yes	vOTU1596
YF3_provirus35	10679			Yes	vOTU5142
FK2_provirus20	10680			Yes	vOTU5376
WY3_virus40	10681	Yes			vOTU4553
FK5_virus64	10682		Yes		vOTU5118
SKS1_provirus122	10682			Yes	vOTU3492
YP4_virus59	10682		Yes		vOTU1640
LL7_virus201	10683	Yes			vOTU2173
YP3_virus112	10684		Yes		vOTU5311
TL2-2_virus22	10686		Yes		vOTU3762
WY2_virus3	10686		Yes		vOTU4653
ZJ3_provirus40	10686			Yes	vOTU5604
DS3_virus67	10687		Yes		vOTU1369
LL6_virus185	10687	Yes	Yes		vOTU2460
LSA2_virus74	10687		Yes		vOTU2744
LSA3_virus3	10688		Yes		vOTU2647
WH2_virus10	10688		Yes		vOTU3881
BP9_provirus55	10691			Yes	vOTU373
BP4_virus145	10693	Yes			vOTU52
SKS1_virus19	10693		Yes		vOTU3046
BP9_virus43	10694		Yes		vOTU2059
WH5_virus32	10694	Yes			vOTU4042
LL6_virus184	10696	Yes	Yes		vOTU2459
FK5_provirus49	10697			Yes	vOTU3674
DBS2-4_virus11	10699		Yes		vOTU1140
WY3_virus39	10701		Yes		vOTU4730
WY5_provirus105	10702			Yes	vOTU4773
BP9_virus42	10703		Yes		vOTU679
WY2_virus493	10704	Yes	Yes		vOTU2992
MAS2_virus38	10705		Yes		vOTU2736
WY1_virus465	10705	Yes	Yes		vOTU3962
YP2_virus24	10705		Yes		vOTU5272
WY2_virus492	10706	Yes			vOTU4426
DX1_virus191	10708	Yes	Yes		vOTU1542
FK5_provirus31	10709			Yes	vOTU5376
TL1-1_virus27	10709	Yes			vOTU3596
WY4_provirus66	10709			Yes	vOTU4452
WY5_virus30	10710	Yes	Yes		vOTU4903
TL2-5_virus32	10712	Yes			vOTU3828
BP6_provirus31	10715			Yes	vOTU278
WY4_provirus41	10715			Yes	vOTU4633
BP7_virus7	10718		Yes		vOTU548
DBS2-1_virus19	10718		Yes		vOTU999
DS4_virus83	10720		Yes		vOTU1428
WY3_virus38	10722		Yes		vOTU4546
JA1_virus69	10723		Yes		vOTU2041
WY3_virus37	10723	Yes			vOTU4128
LL3_virus167	10724	Yes	Yes		vOTU2311
WY1_virus464	10724		Yes		vOTU4231
JA4_virus69	10725		Yes		vOTU2198
ZJ4_virus93	10727	Yes	Yes		vOTU5548
FK5_virus63	10728	Yes	Yes		vOTU1901
BP6_virus12	10730		Yes		vOTU302
JA4_virus68	10730		Yes		vOTU2011
WY2_virus491	10732		Yes		vOTU1218
DBS2-4_provirus27	10735			Yes	vOTU816
LL7_virus199	10735		Yes		vOTU2290
SKS3_virus4	10735	Yes	Yes		vOTU3340
YF5_virus14	10735		Yes		vOTU5127
FK5_virus62	10736		Yes		vOTU1900
DBS1-1_provirus63	10737			Yes	vOTU719
LL3_virus166	10741	Yes	Yes		vOTU5558
WY4_virus381	10741	Yes	Yes		vOTU4215
SKS4_virus120	10743		Yes		vOTU3409
YS3_virus5	10744		Yes		vOTU5469
BP7_virus6	10746	Yes	Yes		vOTU352
FK3_provirus5	10746			Yes	vOTU5257
WH2_virus9	10746		Yes		vOTU1892
LL7_provirus5	10747			Yes	vOTU2264
WY5_virus29	10747		Yes		vOTU4685
WY5_virus28	10748		Yes		vOTU4515
SKS5_virus18	10749		Yes		vOTU3545
BP6_virus11	10750	Yes	Yes		vOTU298
FK2_virus35	10750	Yes	Yes		vOTU1701
YP2_provirus16	10751			Yes	vOTU5194
ZJ5_virus93	10751	Yes	Yes		vOTU2176
LL2_virus152	10755	Yes	Yes		vOTU160
JA4_virus67	10756	Yes			vOTU2158
YF3_provirus14	10756			Yes	vOTU5137
JA1_virus68	10757	Yes	Yes		vOTU2040
BP8_virus180	10758		Yes		vOTU605
TL2-2_virus20	10758		Yes		vOTU3793
WY2_virus490	10759		Yes		vOTU4493
LL7_provirus22	10760			Yes	vOTU2490
WH5_virus30	10760	Yes			vOTU3583
WY2_virus489	10761	Yes			vOTU4425
DX1_virus190	10763	Yes	Yes		vOTU1541
DBS2-4_provirus68	10766			Yes	vOTU1116
LL4_virus165	10767		Yes		vOTU2378
WY5_virus27	10767	Yes	Yes		vOTU4547
YP2_virus23	10767	Yes	Yes		vOTU1935
YS4_virus21	10769		Yes		vOTU2917
BP7_virus5	10771		Yes		vOTU4246
HSP2_provirus40	10772			Yes	vOTU1971
LSA4_provirus16	10773			Yes	vOTU2683
SKS1_virus18	10773	Yes			vOTU3036
DBS1-1_virus10	10775		Yes		vOTU2952
LL2_virus151	10775		Yes		vOTU2237
MAS4_virus73	10775		Yes		vOTU2902
LL6_virus183	10776		Yes		vOTU2304
MAS3_virus17	10777		Yes		vOTU1892
BP6_virus10	10778		Yes		vOTU2308
JA6_provirus20	10778			Yes	vOTU3542
WH1_provirus18	10778			Yes	vOTU1977
YS3_virus4	10779	Yes	Yes		vOTU5497
TL1-2_virus56	10783		Yes		vOTU3644
LL2_provirus35	10784			Yes	vOTU619
YF3_virus35	10786	Yes			vOTU5126
DBS1-1_virus9	10790	Yes			vOTU2166
DBS2-1_virus18	10790	Yes			vOTU988
FK5_provirus53	10790			Yes	vOTU1689
YP3_virus111	10790		Yes		vOTU5310
LL3_provirus29	10791			Yes	vOTU2266
SKS5_virus17	10791	Yes	Yes		vOTU3962
SKS4_virus119	10794	Yes			vOTU3527
SKS4_virus118	10795	Yes	Yes		vOTU3509
JA6_virus45	10796		Yes		vOTU2193
WY3_virus36	10796	Yes	Yes		vOTU4864
SKS5_virus16	10797	Yes	Yes		vOTU2698
TL2-2_virus19	10797		Yes		vOTU3760
LSA5_provirus49	10800			Yes	vOTU2719
WY5_virus25	10800	Yes	Yes		vOTU4875
DBS1-3_provirus74	10803			Yes	vOTU1443
WY1_virus462	10804	Yes	Yes		vOTU4952
WY1_virus463	10804	Yes			vOTU4230
YP3_virus110	10806		Yes		vOTU5309
DBS2-1_provirus7	10807			Yes	vOTU920
DBS2-4_provirus98	10808			Yes	vOTU1131
WY4_virus379	10809		Yes		vOTU160
DBS2-1_virus17	10811		Yes		vOTU978
FK3_provirus55	10811			Yes	vOTU1127
SKS3_virus3	10812	Yes			vOTU3333
SKS5_virus15	10812	Yes	Yes		vOTU3367
WY3_provirus36	10812			Yes	vOTU4279
LSA5_virus87	10813		Yes		vOTU2744
TL1-5_provirus25	10814			Yes	vOTU3681
LL6_virus182	10818	Yes	Yes		vOTU3334
ZJ4_virus91	10818		Yes		vOTU5545
SKS3_virus2	10819	Yes			vOTU3329
DBS1-1_provirus26	10820			Yes	vOTU804
MAS4_virus72	10820	Yes	Yes		vOTU2901
TL1-2_virus55	10820		Yes		vOTU3751
DBS1-3_provirus36	10821			Yes	vOTU804
MAS1_virus55	10821	Yes	Yes		vOTU2775
SKS1_provirus63	10822			Yes	vOTU2970
WY4_virus378	10824	Yes	Yes		vOTU4329
FK3_provirus62	10826			Yes	vOTU1725
LL2_virus148	10826		Yes		vOTU2280
YP3_provirus41	10827			Yes	vOTU5225
WY2_virus488	10828	Yes	Yes		vOTU4893
ZJ1_provirus7	10828			Yes	vOTU5512
BP9_provirus12	10829			Yes	vOTU579
YF2_provirus2	10829			Yes	vOTU5473
LSA4_virus62	10830		Yes		vOTU2706
WY2_provirus72	10832			Yes	vOTU4274
WY2_provirus100	10834			Yes	vOTU4255
BP7_provirus84	10835			Yes	vOTU398
DBS1-3_virus19	10835		Yes		vOTU858
WH3_virus16	10835	Yes			vOTU3913
WY4_virus377	10836		Yes		vOTU4315
MAS3_virus16	10838	Yes	Yes		vOTU3903
ZJ5_virus91	10840		Yes		vOTU2361
TL1-2_virus54	10843		Yes		vOTU3643
WY3_virus35	10843	Yes	Yes		vOTU4065
BP5_virus10	10844	Yes	Yes		vOTU5548
LL2_provirus6	10845			Yes	vOTU2214
BP6_virus9	10847		Yes		vOTU361
SKS4_provirus10	10847			Yes	vOTU3364
SKS1_provirus108	10848			Yes	vOTU2926
WY2_virus487	10850		Yes		vOTU4424
FK3_virus30	10851		Yes		vOTU1205
BP6_provirus3	10852			Yes	vOTU276
WY1_virus460	10853		Yes		vOTU4752
DS3_virus66	10856		Yes		vOTU5471
LSA3_virus2	10856		Yes		vOTU2620
FK3_virus29	10857		Yes		vOTU1273
DBS1-3_virus18	10858	Yes	Yes		vOTU857
SKS4_virus117	10858	Yes	Yes		vOTU4761
WH1_virus21	10859		Yes		vOTU3850
BP5_provirus108	10860			Yes	vOTU90
DBS2-4_virus9	10860		Yes		vOTU1273
LL7_virus197	10860	Yes			vOTU2455
DX1_virus189	10862		Yes		vOTU1540
WH4_virus86	10862		Yes		vOTU4010
WY1_virus459	10862		Yes		vOTU4228
SKS3_virus1	10865	Yes	Yes		vOTU5587
YP3_virus109	10866	Yes	Yes		vOTU5307
WH1_provirus6	10868			Yes	vOTU3842
LSA5_provirus19	10869			Yes	vOTU2656
LL7_virus196	10871		Yes		vOTU5637
WY4_virus376	10873	Yes			vOTU4128
TL1-5_virus35	10874		Yes		vOTU3702
WY3_virus32	10874	Yes	Yes		vOTU4945
WY3_virus34	10874		Yes		vOTU4630
JA2_provirus42	10876			Yes	vOTU2054
YF1_virus87	10876		Yes		vOTU818
FK5_provirus3	10877			Yes	vOTU1863
LL3_virus161	10878		Yes		vOTU2486
DBS2-4_provirus38	10879			Yes	vOTU1098
SKS5_provirus67	10879			Yes	vOTU1379
YP5_virus1	10880		Yes		vOTU3637
BP6_virus8	10881		Yes		vOTU358
FK3_provirus25	10883			Yes	vOTU1711
BP6_virus7	10884		Yes		vOTU356
WY3_virus31	10884		Yes		vOTU4523
SKS1_virus17	10885	Yes	Yes		vOTU3029
BP4_provirus12	10886			Yes	vOTU387
BP9_virus40	10886		Yes		vOTU203
TL2-3_virus43	10886		Yes		vOTU3792
LL6_virus181	10888		Yes		vOTU2022
LSA5_provirus31	10888			Yes	vOTU2658
MAS3_virus15	10888	Yes			vOTU2817
BP9_virus39	10889	Yes			vOTU677
MAS5_virus12	10889		Yes		vOTU2918
ZJ3_virus128	10889	Yes			vOTU2134
LL6_virus180	10890		Yes		vOTU2458
WY5_virus24	10891	Yes			vOTU4098
YS3_virus3	10891	Yes	Yes		vOTU3746
ZJ3_provirus8	10892			Yes	vOTU5570
HSP2_provirus55	10893			Yes	vOTU1978
BP7_virus4	10894		Yes		vOTU672
LL3_provirus2	10895			Yes	vOTU2264
YF4_virus31	10895	Yes			vOTU3583
SKS1_virus16	10898		Yes		vOTU1781
WY3_virus30	10898	Yes			vOTU4522
LL4_virus164	10899	Yes	Yes		vOTU2476
TL2-3_provirus14	10904			Yes	vOTU3770
WY4_virus375	10907		Yes		vOTU4738
ZJ4_virus90	10907	Yes	Yes		vOTU2523
WH2_virus8	10909		Yes		vOTU3909
DBS2-1_virus16	10910		Yes		vOTU969
LL6_virus178	10910	Yes	Yes		vOTU3334
LL6_virus179	10910		Yes		vOTU2457
MAS4_virus71	10910		Yes		vOTU5280
WY5_virus23	10910		Yes		vOTU4866
SKS4_provirus56	10911			Yes	vOTU3386
WY3_virus29	10911		Yes		vOTU4354
YF1_virus86	10911	Yes	Yes		vOTU5107
WY5_virus22	10912	Yes	Yes		vOTU4860
MAS2_virus37	10913	Yes	Yes		vOTU2794
DBS1-1_provirus43	10917			Yes	vOTU712
WY4_virus374	10917	Yes	Yes		vOTU4837
BP5_virus9	10918	Yes	Yes		vOTU264
LSA3_virus1	10919		Yes		vOTU2695
WY3_virus28	10919	Yes			vOTU4511
LL6_virus176	10920	Yes	Yes		vOTU3578
WY1_virus458	10921	Yes	Yes		vOTU4227
WY3_provirus96	10922			Yes	vOTU4070
SKS4_virus116	10923		Yes		vOTU3408
WY1_virus457	10923	Yes	Yes		vOTU4921
YS3_virus2	10923		Yes		vOTU5482
MAS3_virus14	10924		Yes		vOTU5280
TL2-3_provirus13	10924			Yes	vOTU3769
DX2_provirus19	10925			Yes	vOTU1592
HSP1_provirus48	10925			Yes	vOTU3717
LL4_virus162	10925	Yes			vOTU2377
ZJ7_virus40	10925	Yes			vOTU5554
WY3_virus27	10927	Yes			vOTU4341
YF1_virus85	10927		Yes		vOTU5106
BP8_virus179	10929		Yes		vOTU266
BP6_provirus55	10930			Yes	vOTU292
BP9_virus38	10930		Yes		vOTU676
WY3_virus26	10930	Yes	Yes		vOTU5548
YP2_provirus3	10933			Yes	vOTU5262
YS1_provirus24	10933			Yes	vOTU5262
YS2_provirus28	10933			Yes	vOTU5262
BP7_virus2	10935	Yes			vOTU446
WY4_virus373	10935	Yes	Yes		vOTU4905
DBS2-4_provirus86	10938			Yes	vOTU1126
FK3_virus28	10940	Yes			vOTU1799
TL2-5_virus31	10940	Yes	Yes		vOTU3728
YF4_virus30	10940	Yes	Yes		vOTU5185
BP5_virus8	10941		Yes		vOTU260
TL1-2_virus53	10941		Yes		vOTU3642
FK4_virus58	10947		Yes		vOTU1851
SKS1_virus15	10948		Yes		vOTU3016
LSA5_provirus21	10949			Yes	vOTU2710
LL3_virus160	10950		Yes		vOTU2243
BP9_virus37	10954		Yes		vOTU259
LSA5_virus86	10954		Yes		vOTU2743
TL1-2_virus52	10955	Yes	Yes		vOTU3641
TL2-5_virus30	10955		Yes		vOTU3827
LL4_provirus44	10956			Yes	vOTU2353
FK3_virus27	10959	Yes	Yes		vOTU1798
WY2_virus485	10961	Yes	Yes		vOTU4862
JA5_virus6	10963	Yes	Yes		vOTU2094
LSA1_virus63	10963		Yes		vOTU2622
FK3_virus26	10964	Yes	Yes		vOTU3079
ZJ2_provirus43	10964			Yes	vOTU5613
YF3_virus34	10966	Yes			vOTU5308
DX2_virus39	10969		Yes		vOTU1616
TL2-1_virus37	10969	Yes	Yes		vOTU5074
WY1_virus456	10969		Yes		vOTU4226
LL6_virus175	10970		Yes		vOTU2456
BP9_provirus22	10972			Yes	vOTU581
LSA3_provirus42	10972			Yes	vOTU5424
MAS4_virus70	10972		Yes		vOTU2900
MAS2_virus36	10973		Yes		vOTU2793
SKS1_virus14	10973	Yes	Yes		vOTU3011
DBS2-5_virus67	10975		Yes		vOTU1329
WH5_virus28	10975		Yes		vOTU3795
WY4_virus371	10975		Yes		vOTU4736
WY4_virus372	10975		Yes		vOTU4737
BP9_virus36	10976	Yes	Yes		vOTU5548
WY1_provirus26	10977			Yes	vOTU4062
WY5_virus20	10978	Yes			vOTU4852
BP5_virus7	10981	Yes	Yes		vOTU255
WY3_virus25	10981	Yes			vOTU4504
MAS2_virus35	10982	Yes	Yes		vOTU2695
ZJ3_virus127	10983	Yes			vOTU5543
LL3_virus159	10984	Yes			vOTU2413
SKS3_virus184	10985		Yes		vOTU3436
WY1_virus455	10985		Yes		vOTU4347
BP8_virus178	10986		Yes		vOTU546
YF1_provirus19	10989			Yes	vOTU5053
BP5_virus6	10990		Yes		vOTU252
DS4_virus82	10990		Yes		vOTU1427
YF3_provirus18	10990			Yes	vOTU1379
DBS2-4_provirus65	10991			Yes	vOTU1114
DBS1-3_virus17	10996	Yes			vOTU856
LSA1_virus62	10997	Yes	Yes		vOTU2695
WY2_virus484	10997	Yes	Yes		vOTU3962
YS3_virus1	10997	Yes	Yes		vOTU5478
DX1_virus188	11000		Yes		vOTU1539
FK5_virus61	11001		Yes		vOTU1899
WH4_virus85	11002	Yes	Yes		vOTU3728
DBS2-5_provirus16	11003			Yes	vOTU1280
DBS1-3_virus16	11004	Yes			vOTU1425
YF3_provirus38	11004			Yes	vOTU3712
JA4_virus66	11008		Yes		vOTU1492
JA6_virus44	11008		Yes		vOTU1492
SKS1_provirus107	11008			Yes	vOTU2925
LSA3_provirus35	11011			Yes	vOTU2661
YF1_virus84	11011	Yes			vOTU2521
JA2_virus68	11012	Yes			vOTU2189
WY5_virus19	11013	Yes	Yes		vOTU4849
LL6_provirus42	11014			Yes	vOTU2247
WH1_virus19	11014	Yes	Yes		vOTU3728
FK3_virus25	11015	Yes	Yes		vOTU1797
BP9_virus35	11017	Yes	Yes		vOTU675
MAS3_provirus46	11017			Yes	vOTU3889
DX4_provirus15	11018			Yes	vOTU765
MAS3_virus13	11018		Yes		vOTU3602
WY1_virus454	11019		Yes		vOTU4958
HSP1_provirus37	11020			Yes	vOTU2658
SKS1_virus13	11020	Yes	Yes		vOTU3007
SKS4_provirus25	11020			Yes	vOTU3372
WY4_virus369	11020		Yes		vOTU4293
YS5_virus14	11020		Yes		vOTU3809
WY3_virus23	11021		Yes		vOTU4846
BP5_virus5	11022	Yes	Yes		vOTU249
WY4_virus368	11023	Yes	Yes		vOTU3962
YF4_provirus22	11023			Yes	vOTU2123
DBS2-1_provirus41	11024			Yes	vOTU904
DS4_virus81	11024	Yes	Yes		vOTU1426
WY2_virus481	11024		Yes		vOTU4421
SKS3_virus183	11025	Yes	Yes		vOTU3369
WY1_provirus40	11027			Yes	vOTU4440
SKS5_virus14	11028	Yes	Yes		vOTU4835
FK2_provirus22	11029			Yes	vOTU5670
FK3_virus24	11030	Yes			vOTU1796
BP9_virus34	11031		Yes		vOTU674
WY3_virus22	11032		Yes		vOTU4491
JA5_virus5	11034	Yes			vOTU2164
FK4_virus57	11039		Yes		vOTU1877
BP9_provirus57	11040			Yes	vOTU14
LL3_provirus22	11041			Yes	vOTU2265
LL4_virus161	11041	Yes	Yes		vOTU2376
TL2-2_virus18	11041		Yes		vOTU3759
ZJ5_provirus42	11041			Yes	vOTU160
MAS1_virus54	11042		Yes		vOTU2774
SKS3_virus182	11042	Yes	Yes		vOTU3366
HSP1_provirus61	11044			Yes	vOTU1922
BP5_virus4	11045		Yes		vOTU246
ZJ3_provirus49	11045			Yes	vOTU1454
ZJ4_provirus45	11045			Yes	vOTU1454
MAS2_virus34	11046	Yes			vOTU5168
SKS3_virus181	11046	Yes	Yes		vOTU3328
JA2_virus67	11047	Yes	Yes		vOTU2157
WH5_virus27	11047	Yes			vOTU4039
YF5_virus13	11047	Yes	Yes		vOTU5198
ZJ4_virus89	11047	Yes	Yes		vOTU5631
FK4_virus56	11048		Yes		vOTU1887
SKS1_virus12	11050		Yes		vOTU3005
YP5_provirus2	11051			Yes	vOTU5410
BP9_virus33	11053	Yes	Yes		vOTU1719
BP6_virus5	11055		Yes		vOTU350
YS1_virus16	11057	Yes			vOTU5670
BP9_virus32	11059	Yes	Yes		vOTU673
JA4_virus65	11059		Yes		vOTU1470
MAS5_provirus3	11059			Yes	vOTU2915
DX1_virus187	11061	Yes	Yes		vOTU1538
TL2-5_virus29	11062	Yes			vOTU3773
HSP1_virus28	11063	Yes	Yes		vOTU1940
LSA5_virus85	11063	Yes			vOTU4835
BP4_provirus51	11064			Yes	vOTU289
SKS3_provirus28	11064			Yes	vOTU3230
DBS2-5_provirus8	11065			Yes	vOTU1286
LL4_provirus57	11065			Yes	vOTU2355
JA2_provirus21	11066			Yes	vOTU3478
SKS5_virus13	11066		Yes		vOTU3513
WY1_virus453	11066	Yes	Yes		vOTU4716
BP9_provirus85	11067			Yes	vOTU289
LSA5_virus84	11067	Yes			vOTU3917
BP9_provirus97	11068			Yes	vOTU610
HSP2_virus28	11068		Yes		vOTU1995
DBS1-1_virus7	11070		Yes		vOTU2638
WY5_virus17	11070		Yes		vOTU4841
FK4_virus55	11071	Yes			vOTU1850
WY3_virus20	11071	Yes	Yes		vOTU2198
WH3_virus14	11072		Yes		vOTU5170
WY2_virus479	11074	Yes	Yes		vOTU160
DS4_virus79	11077		Yes		vOTU3542
FK3_provirus45	11077			Yes	vOTU1720
MAS3_virus12	11077		Yes		vOTU3697
MAS4_virus69	11077		Yes		vOTU3697
WH2_virus5	11077		Yes		vOTU3697
BP4_provirus54	11078			Yes	vOTU3366
DX1_virus186	11078	Yes	Yes		vOTU1537
ZJ7_virus39	11081	Yes			vOTU2189
DBS1-1_virus6	11082	Yes			vOTU4868
MAS1_virus53	11082	Yes	Yes		vOTU2773
DBS1-1_virus5	11083	Yes			vOTU740
DBS2-4_virus7	11084		Yes		vOTU1267
TL1-2_provirus34	11084			Yes	vOTU3615
WY5_provirus86	11084			Yes	vOTU4810
BP6_provirus54	11085			Yes	vOTU492
SKS3_provirus97	11086			Yes	vOTU2930
DBS2-1_provirus17	11087			Yes	vOTU892
FK4_provirus26	11087			Yes	vOTU1867
BP6_virus3	11088	Yes	Yes		vOTU553
WY1_virus452	11088	Yes	Yes		vOTU4225
WY2_virus478	11088		Yes		vOTU4965
ZJ2_virus70	11089	Yes	Yes		vOTU2236
LL6_virus174	11090		Yes		vOTU2406
LL4_virus159	11091		Yes		vOTU2375
MAS1_virus52	11092		Yes		vOTU3697
MAS4_provirus18	11095			Yes	vOTU3889
WY4_virus366	11095	Yes	Yes		vOTU4921
BP9_provirus30	11097			Yes	vOTU492
WY5_virus15	11097		Yes		vOTU4833
WY5_virus16	11097		Yes		vOTU4838
BP8_virus177	11098		Yes		vOTU322
WY2_provirus96	11098			Yes	vOTU4096
YP3_virus108	11099		Yes		vOTU5306
BP9_virus31	11100		Yes		vOTU672
SKS3_virus180	11100	Yes			vOTU3327
LL4_virus158	11101		Yes		vOTU2443
FK5_provirus43	11102			Yes	vOTU5201
LL7_provirus41	11103			Yes	vOTU2499
WY4_virus364	11104	Yes			vOTU4992
WY5_virus14	11104	Yes	Yes		vOTU4761
JA3_virus37	11105	Yes			vOTU2108
WH1_virus18	11105	Yes			vOTU3847
WY4_virus363	11107		Yes		vOTU4347
WY3_virus19	11108		Yes		vOTU4484
ZJ5_virus89	11109	Yes			vOTU5662
BP8_provirus59	11110			Yes	vOTU492
DBS1-3_virus15	11110		Yes		vOTU2638
WY4_virus362	11111	Yes	Yes		vOTU4114
FK2_virus34	11112		Yes		vOTU1700
WY2_virus477	11112	Yes	Yes		vOTU4420
WY4_virus360	11112		Yes		vOTU160
WY4_virus361	11112	Yes	Yes		vOTU4733
BP7_provirus22	11114			Yes	vOTU586
WY2_virus476	11119		Yes		vOTU4730
FK5_virus60	11121		Yes		vOTU1898
BP7_virus1	11123	Yes	Yes		vOTU618
LL6_virus173	11123	Yes	Yes		vOTU5583
DBS2-1_virus14	11124	Yes	Yes		vOTU949
DBS2-1_virus15	11124		Yes		vOTU959
BP9_virus29	11125	Yes	Yes		vOTU82
SKS1_virus11	11125	Yes	Yes		vOTU2996
LL4_virus157	11128	Yes	Yes		vOTU2568
MAS4_virus68	11128		Yes		vOTU2899
BP8_virus176	11130		Yes		vOTU545
DX2_provirus40	11131			Yes	vOTU3717
WY2_virus475	11131	Yes	Yes		vOTU4107
HSP2_virus27	11132		Yes		vOTU1937
LL2_virus146	11132	Yes	Yes		vOTU5086
MAS5_virus11	11132		Yes		vOTU2917
BP9_virus28	11133	Yes	Yes		vOTU666
WY5_virus13	11133		Yes		vOTU3916
LL2_virus145	11134		Yes		vOTU2235
LSA2_virus72	11135		Yes		vOTU2700
DBS1-2_provirus1	11138			Yes	vOTU722
LL6_provirus29	11139			Yes	vOTU831
LSA5_virus83	11139		Yes		vOTU3463
WH2_virus4	11139	Yes			vOTU3895
WH5_provirus9	11140			Yes	vOTU2658
DBS1-2_provirus43	11141			Yes	vOTU767
DBS1-3_provirus32	11141			Yes	vOTU3950
DBS2-1_virus13	11141		Yes		vOTU5050
WH2_virus3	11142		Yes		vOTU3890
SKS5_virus12	11143	Yes			vOTU3593
FK1_virus43	11145	Yes	Yes		vOTU1675
LL6_virus172	11145		Yes		vOTU2280
WY3_virus18	11145	Yes			vOTU4837
DBS2-1_virus12	11147	Yes			vOTU3593
WY1_virus451	11147		Yes		vOTU4224
WY5_virus12	11149	Yes	Yes		vOTU4823
HSP2_provirus37	11151			Yes	vOTU1970
LL3_virus158	11151		Yes		vOTU2308
WY5_virus11	11154	Yes			vOTU4819
SKS1_virus10	11156		Yes		vOTU2991
WH4_virus84	11157		Yes		vOTU4009
LSA1_virus60	11158		Yes		vOTU2666
WY1_virus450	11158		Yes		vOTU4223
WY5_virus10	11158	Yes	Yes		vOTU4716
LL7_virus191	11159	Yes			vOTU2545
LSA2_virus71	11159		Yes		vOTU2666
MAS2_virus33	11161		Yes		vOTU1887
DX1_virus185	11162		Yes		vOTU1536
SKS1_virus9	11162		Yes		vOTU3203
JA4_provirus35	11164			Yes	vOTU2129
MAS1_virus51	11164	Yes			vOTU2736
YF4_virus29	11164	Yes	Yes		vOTU3826
DBS2-4_virus6	11166	Yes	Yes		vOTU1766
DS3_virus65	11171	Yes	Yes		vOTU2510
FK3_virus23	11171		Yes		vOTU1795
JA1_virus67	11171		Yes		vOTU2039
WY1_virus449	11171	Yes	Yes		vOTU4310
WY5_virus9	11171		Yes		vOTU4465
SKS3_virus179	11174		Yes		vOTU3326
YS4_virus20	11177		Yes		vOTU3592
BP8_virus175	11178	Yes	Yes		vOTU82
LSA1_virus59	11178		Yes		vOTU2620
SKS4_virus115	11178	Yes			vOTU1265
DBS2-4_virus5	11179		Yes		vOTU1259
LSA4_virus61	11181		Yes		vOTU5471
WH1_virus17	11181		Yes		vOTU3809
LL4_virus156	11183	Yes	Yes		vOTU2173
WY5_virus8	11183	Yes			vOTU4379
BP8_provirus50	11184			Yes	vOTU289
DBS1-3_virus14	11184		Yes		vOTU3451
WH5_virus26	11184		Yes		vOTU2680
WY5_virus7	11186	Yes			vOTU5037
BP6_provirus49	11187			Yes	vOTU289
YF1_virus83	11187		Yes		vOTU5105
DBS1-1_provirus22	11189			Yes	vOTU1833
BP8_provirus73	11191			Yes	vOTU37
MAS4_virus67	11191	Yes	Yes		vOTU3896
DBS2-1_virus11	11192	Yes			vOTU929
WY1_virus448	11192		Yes		vOTU4389
WY5_virus6	11192		Yes		vOTU4389
BP7_virus221	11193		Yes		vOTU354
WY3_virus16	11193	Yes			vOTU4704
LL6_virus171	11196		Yes		vOTU2518
WY5_virus5	11196	Yes			vOTU5017
ZJ7_virus38	11196	Yes			vOTU808
HSP1_virus27	11197		Yes		vOTU1939
LL4_virus155	11199	Yes	Yes		vOTU2374
LL6_virus170	11199	Yes	Yes		vOTU2374
SKS5_virus10	11199	Yes			vOTU3494
SKS1_virus8	11201		Yes		vOTU3197
YP3_virus107	11201		Yes		vOTU5305
LSA3_virus66	11203		Yes		vOTU2728
BP6_virus1	11204	Yes	Yes		vOTU4146
TL1-2_virus51	11208		Yes		vOTU3673
BP4_provirus29	11210			Yes	vOTU575
BP8_virus174	11210	Yes	Yes		vOTU265
TL2-1_provirus20	11210			Yes	vOTU3714
FK5_virus59	11212		Yes		vOTU1897
TL1-5_virus34	11212		Yes		vOTU3701
BP7_provirus61	11213			Yes	vOTU392
WY1_virus447	11215		Yes		vOTU4222
WH4_virus83	11217		Yes		vOTU4008
JA1_virus66	11219		Yes		vOTU2134
TL1-1_virus26	11219		Yes		vOTU2619
DBS2-1_provirus52	11220			Yes	vOTU774
JA1_provirus24	11220			Yes	vOTU5667
BP5_virus3	11221		Yes		vOTU244
LL4_provirus10	11221			Yes	vOTU2342
WH2_provirus33	11221			Yes	vOTU1623
BP7_virus220	11222		Yes		vOTU460
BP4_virus144	11223	Yes			vOTU51
WY4_virus359	11223	Yes	Yes		vOTU4732
WY3_virus15	11224		Yes		vOTU4692
ZJ4_provirus37	11224			Yes	vOTU5540
BP8_virus173	11225	Yes	Yes		vOTU544
WY1_virus446	11225		Yes		vOTU4221
WY2_virus473	11227	Yes	Yes		vOTU4418
WY5_virus4	11227	Yes	Yes		vOTU1566
JA6_virus43	11229	Yes			vOTU2044
BP5_virus2	11233		Yes		vOTU185
YP2_provirus20	11234			Yes	vOTU5260
YP4_provirus49	11234			Yes	vOTU5381
WY2_virus472	11235	Yes	Yes		vOTU5555
WY4_virus358	11235	Yes			vOTU4328
BP7_virus219	11236		Yes		vOTU5639
DS4_provirus29	11238			Yes	vOTU1384
LSA5_provirus47	11238			Yes	vOTU5201
ZJ3_provirus39	11238			Yes	vOTU2208
DS3_virus64	11241	Yes	Yes		vOTU1368
WY3_virus14	11241	Yes			vOTU4111
BP9_provirus83	11242			Yes	vOTU604
LL4_virus154	11243	Yes	Yes		vOTU2373
WY2_virus471	11243	Yes			vOTU4417
BP4_virus143	11244		Yes		vOTU218
JA1_virus65	11244		Yes		vOTU2071
DS3_virus63	11246		Yes		vOTU1367
WY4_provirus50	11247			Yes	vOTU4637
SKS3_virus178	11248	Yes			vOTU3593
SKS5_virus9	11248		Yes		vOTU3575
YP3_virus106	11250		Yes		vOTU5304
WY2_virus470	11255		Yes		vOTU4416
WY4_virus357	11256	Yes			vOTU4731
BP6_provirus65	11257			Yes	vOTU394
DBS1-3_virus12	11257		Yes		vOTU775
BP6_virus201	11258		Yes		vOTU808
WY5_virus3	11259		Yes		vOTU4708
LL3_virus157	11261	Yes	Yes		vOTU623
LSA1_provirus1	11262			Yes	vOTU2709
DX1_virus184	11263	Yes	Yes		vOTU1535
JA2_virus65	11263	Yes			vOTU2781
YP2_virus22	11264	Yes			vOTU5385
FK2_provirus31	11265			Yes	vOTU1689
SKS1_provirus115	11265			Yes	vOTU2930
DX1_provirus22	11266			Yes	vOTU1445
LL3_virus156	11266	Yes			vOTU5517
SKS3_virus177	11269	Yes	Yes		vOTU3325
FK5_provirus52	11271			Yes	vOTU1870
WY4_virus356	11271	Yes	Yes		vOTU4461
DBS2-5_virus66	11272	Yes			vOTU1328
FK3_virus22	11273		Yes		vOTU1181
TL1-5_virus33	11273		Yes		vOTU5480
WY4_virus355	11273	Yes	Yes		vOTU4919
BP8_provirus30	11274			Yes	vOTU2
TL2-2_virus17	11274		Yes		vOTU5170
ZJ5_virus87	11275	Yes	Yes		vOTU2236
WY5_virus2	11277	Yes	Yes		vOTU4707
LL3_virus155	11278		Yes		vOTU2307
DBS2-1_virus10	11279		Yes		vOTU4423
LL3_virus154	11279		Yes		vOTU2306
WY3_virus13	11281	Yes			vOTU4107
BP9_provirus60	11282			Yes	vOTU595
HSP1_provirus42	11282			Yes	vOTU1916
WY2_virus469	11284		Yes		vOTU4415
BP8_provirus79	11287			Yes	vOTU498
LSA3_virus65	11287	Yes	Yes		vOTU2695
DS4_virus78	11288	Yes	Yes		vOTU2640
SKS4_virus114	11288		Yes		vOTU3407
BP9_provirus81	11289			Yes	vOTU603
LL2_virus144	11289	Yes	Yes		vOTU2461
ZJ4_virus88	11291	Yes	Yes		vOTU5583
WY2_virus468	11292		Yes		vOTU5011
FK3_virus21	11293		Yes		vOTU1794
LL7_virus189	11293	Yes	Yes		vOTU2543
BP6_virus199	11294		Yes		vOTU93
FK5_provirus24	11294			Yes	vOTU1723
ZJ5_virus86	11294	Yes			vOTU860
DS4_virus77	11297	Yes	Yes		vOTU1364
HSP1_provirus44	11297			Yes	vOTU1917
JA3_virus36	11297		Yes		vOTU2107
TL2-5_virus28	11298	Yes			vOTU4043
WH4_virus82	11302		Yes		vOTU4007
WY5_virus1	11302	Yes			vOTU4605
LL3_virus153	11304		Yes		vOTU2305
DBS2-4_virus4	11305		Yes		vOTU1253
LL3_virus152	11306	Yes	Yes		vOTU2445
SKS3_virus175	11306	Yes	Yes		vOTU3323
LL7_virus188	11307		Yes		vOTU2542
WY4_virus354	11307		Yes		vOTU4730
DBS2-1_virus9	11311		Yes		vOTU1075
LL2_virus143	11311	Yes	Yes		vOTU2401
ZJ1_provirus31	11312			Yes	vOTU5604
SKS1_virus5	11313	Yes			vOTU3183
DX4_virus16	11315	Yes			vOTU5507
WY2_virus466	11315	Yes			vOTU4979
WY4_virus353	11315	Yes			vOTU4729
BP7_provirus72	11323			Yes	vOTU282
SKS3_virus174	11323		Yes		vOTU3322
LL4_virus153	11324	Yes			vOTU2470
YP3_provirus42	11324			Yes	vOTU5291
JA4_virus64	11325	Yes	Yes		vOTU2523
TL2-3_virus41	11327		Yes		vOTU3790
YP1_virus42	11327	Yes			vOTU5244
BP4_provirus8	11328			Yes	vOTU29
BP9_provirus78	11329			Yes	vOTU602
WH2_virus2	11329		Yes		vOTU3887
DBS2-4_virus3	11330	Yes			vOTU1250
MAS3_provirus51	11330			Yes	vOTU3880
JA1_virus64	11332		Yes		vOTU2142
DBS2-4_provirus94	11334			Yes	vOTU1733
FK4_provirus9	11334			Yes	vOTU1093
DBS1-3_virus11	11335		Yes		vOTU829
FK5_virus58	11336		Yes		vOTU1756
WY4_virus352	11336	Yes	Yes		vOTU5041
DS3_virus62	11337	Yes	Yes		vOTU1410
SKS3_provirus82	11337			Yes	vOTU3260
LL2_virus142	11340	Yes	Yes		vOTU2234
WY4_virus351	11340	Yes	Yes		vOTU4941
YF4_virus28	11344	Yes			vOTU5444
WY5_provirus76	11346			Yes	vOTU4805
LSA2_virus70	11348	Yes	Yes		vOTU2772
YP1_virus41	11348		Yes		vOTU5243
WY3_virus12	11349	Yes	Yes		vOTU2992
LL2_virus141	11350	Yes	Yes		vOTU2233
JA4_provirus44	11351			Yes	vOTU5532
WY1_virus445	11352	Yes	Yes		vOTU2648
ZJ5_virus85	11353	Yes	Yes		vOTU5629
LSA4_virus60	11354		Yes		vOTU2705
JA4_virus62	11355	Yes	Yes		vOTU2157
SKS3_provirus59	11355			Yes	vOTU3247
BP9_virus27	11356		Yes		vOTU659
DS3_virus61	11356	Yes			vOTU1366
DS4_virus76	11356		Yes		vOTU3916
TL1-1_provirus1	11356			Yes	vOTU3581
WY3_virus11	11356	Yes			vOTU4468
YP2_virus21	11357		Yes		vOTU5271
WY1_virus444	11358	Yes	Yes		vOTU4592
FK1_virus42	11359		Yes		vOTU1674
WY5_virus523	11360		Yes		vOTU4315
BP8_virus171	11361	Yes	Yes		vOTU318
MAS5_virus10	11361	Yes			vOTU2880
WY3_virus10	11361		Yes		vOTU4464
LL4_provirus46	11362			Yes	vOTU2354
BP9_virus26	11363	Yes	Yes		vOTU654
DBS1-3_virus10	11364		Yes		vOTU820
LL7_virus186	11364		Yes		vOTU2540
LSA4_provirus13	11367			Yes	vOTU2599
WH1_provirus10	11367			Yes	vOTU3813
LSA3_provirus44	11372			Yes	vOTU5201
WY2_virus464	11372	Yes	Yes		vOTU4413
YS4_virus19	11373	Yes			vOTU2799
YS1_virus15	11374	Yes			vOTU5434
TL2-5_virus27	11375	Yes	Yes		vOTU3794
WY5_virus521	11376	Yes	Yes		vOTU2286
YF4_virus27	11376		Yes		vOTU5163
SKS5_virus8	11378		Yes		vOTU3571
DBS2-1_provirus12	11379			Yes	vOTU888
WY4_virus350	11379		Yes		vOTU4728
TL1-5_provirus10	11380			Yes	vOTU3665
BP5_provirus52	11382			Yes	vOTU110
BP8_provirus74	11382			Yes	vOTU496
MAS3_virus10	11383	Yes	Yes		vOTU3896
LL7_virus185	11384	Yes	Yes		vOTU2539
LL7_virus184	11386		Yes		vOTU2538
YP2_virus20	11386	Yes			vOTU5386
LL6_virus168	11387	Yes			vOTU2413
BP4_virus141	11388		Yes		vOTU4545
WY1_virus443	11388	Yes			vOTU4465
DBS2-1_virus8	11389	Yes	Yes		vOTU1066
TL1-2_provirus32	11390			Yes	vOTU3614
MAS2_virus32	11392	Yes	Yes		vOTU2792
MAS4_provirus15	11393			Yes	vOTU2854
LL7_virus183	11396	Yes			vOTU2537
JA3_virus35	11397	Yes			vOTU2106
LL3_virus151	11398	Yes	Yes		vOTU2371
WY5_virus520	11399	Yes	Yes		vOTU4767
LL6_virus167	11400		Yes		vOTU2454
JA2_provirus15	11401			Yes	vOTU2416
LSA2_virus69	11402	Yes	Yes		vOTU2721
BP8_provirus41	11403			Yes	vOTU607
SKS1_virus4	11403	Yes			vOTU3179
TL2-2_virus16	11404		Yes		vOTU3758
YP1_virus40	11405	Yes	Yes		vOTU5404
WY5_provirus101	11408			Yes	vOTU4771
TL1-2_virus50	11409	Yes	Yes		vOTU3640
BP4_virus140	11410		Yes		vOTU147
LL2_virus140	11410		Yes		vOTU2232
TL2-2_virus15	11411		Yes		vOTU3780
WY2_virus463	11411	Yes			vOTU4518
JA5_virus4	11412	Yes			vOTU2163
WH4_virus81	11412	Yes			vOTU4006
YF4_provirus21	11412			Yes	vOTU3872
BP5_virus1	11413	Yes			vOTU135
SKS4_virus113	11413	Yes	Yes		vOTU3554
FK5_virus57	11415	Yes			vOTU5114
WY5_virus519	11415	Yes	Yes		vOTU4160
FK1_provirus20	11416			Yes	vOTU5204
JA1_virus63	11416		Yes		vOTU2180
WY1_provirus56	11416			Yes	vOTU2130
DBS1-1_virus2	11417		Yes		vOTU4859
DBS1-1_virus1	11419		Yes		vOTU724
WH5_provirus6	11419			Yes	vOTU3608
SKS3_virus172	11422		Yes		vOTU3522
WH3_virus13	11422		Yes		vOTU3809
YF2_provirus28	11424			Yes	vOTU5116
TL2-1_virus36	11425	Yes			vOTU3742
SKS3_virus171	11427		Yes		vOTU3413
WY5_virus518	11427	Yes	Yes		vOTU5027
JA2_virus64	11428		Yes		vOTU2197
BP7_provirus42	11430			Yes	vOTU102
WH1_virus16	11430	Yes			vOTU3777
WH4_virus80	11435		Yes		vOTU4005
YS4_virus18	11435		Yes		vOTU5493
DBS1-3_provirus55	11437			Yes	vOTU2799
YS2_provirus10	11437			Yes	vOTU2799
DS3_virus59	11440	Yes	Yes		vOTU1364
WY4_virus349	11440	Yes			vOTU4726
SKS3_provirus52	11444			Yes	vOTU3379
YP3_virus104	11445	Yes	Yes		vOTU5302
ZJ4_provirus39	11447			Yes	vOTU5641
DX2_virus38	11448	Yes	Yes		vOTU1615
WY2_virus462	11452	Yes	Yes		vOTU4174
DBS1-3_provirus80	11453			Yes	vOTU1288
LL2_virus139	11453	Yes	Yes		vOTU2231
TL1-1_virus25	11453		Yes		vOTU2680
WY2_virus461	11453	Yes	Yes		vOTU4873
JA2_virus63	11457	Yes	Yes		vOTU2084
LL4_virus151	11457	Yes			vOTU5515
BP9_virus25	11458		Yes		vOTU650
SKS3_virus170	11459	Yes			vOTU3321
LSA3_provirus37	11460			Yes	vOTU3583
BP5_virus281	11461		Yes		vOTU242
BP9_virus24	11462	Yes	Yes		vOTU329
BP8_virus170	11465		Yes		vOTU542
DBS2-4_provirus88	11470			Yes	vOTU1127
WY2_virus460	11470		Yes		vOTU4412
LL6_provirus54	11472			Yes	vOTU2426
WY2_virus459	11472		Yes		vOTU143
ZJ5_provirus10	11474			Yes	vOTU5557
WY4_provirus46	11478			Yes	vOTU4556
LL4_virus149	11479	Yes	Yes		vOTU2228
LSA3_provirus25	11481			Yes	vOTU1379
LL6_virus166	11484	Yes	Yes		vOTU2453
FK1_virus41	11486		Yes		vOTU1673
SKS1_virus3	11487	Yes	Yes		vOTU3146
WY1_virus442	11487	Yes			vOTU5018
ZJ4_virus86	11487	Yes	Yes		vOTU160
SKS3_provirus27	11490			Yes	vOTU3921
SKS4_provirus38	11490			Yes	vOTU3921
SKS5_provirus44	11490			Yes	vOTU3921
WY1_virus441	11490	Yes			vOTU4387
TL1-1_provirus8	11491			Yes	vOTU5670
DX4_provirus8	11492			Yes	vOTU5257
JA1_virus62	11492		Yes		vOTU2038
WY5_virus517	11493		Yes		vOTU4608
LL3_virus149	11496		Yes		vOTU2302
LL7_virus182	11496	Yes	Yes		vOTU2216
SKS5_virus7	11496		Yes		vOTU4166
JA4_virus61	11498		Yes		vOTU2156
SKS4_virus112	11498	Yes			vOTU3406
YF2_virus26	11498	Yes			vOTU5670
FK3_virus19	11499		Yes		vOTU1663
SKS1_virus2	11500		Yes		vOTU3057
BP4_virus139	11502	Yes	Yes		vOTU50
BP5_virus280	11503		Yes		vOTU4146
WY1_virus439	11506	Yes	Yes		vOTU160
SKS1_virus1	11508	Yes			vOTU2990
WH2_provirus36	11508			Yes	vOTU3877
SKS1_virus338	11509	Yes	Yes		vOTU3177
WY1_virus438	11509		Yes		vOTU4220
BP7_virus218	11513		Yes		vOTU512
LL4_virus148	11513		Yes		vOTU2372
WY5_provirus103	11513			Yes	vOTU4772
WY3_virus8	11514		Yes		vOTU4621
DX1_virus183	11517		Yes		vOTU1534
ZJ4_provirus41	11518			Yes	vOTU5535
FK5_virus56	11520		Yes		vOTU1896
LSA5_provirus26	11520			Yes	vOTU3620
DS4_virus75	11521	Yes			vOTU1424
DS4_provirus6	11522			Yes	vOTU1391
WY3_virus7	11524	Yes			vOTU4973
SKS5_virus6	11525		Yes		vOTU3565
BP6_virus197	11526	Yes	Yes		vOTU694
BP7_virus217	11526	Yes	Yes		vOTU678
WY2_virus458	11527	Yes	Yes		vOTU4411
LL2_virus137	11528	Yes	Yes		vOTU2229
LSA1_virus58	11528	Yes			vOTU5197
LSA2_virus68	11528	Yes			vOTU5197
LSA3_virus64	11528	Yes			vOTU5197
LSA4_virus59	11528	Yes			vOTU5197
LSA5_virus82	11528	Yes			vOTU5197
WH4_provirus18	11530			Yes	vOTU3927
ZJ4_virus85	11530		Yes		vOTU5551
SKS3_virus169	11531	Yes	Yes		vOTU3319
WY1_virus437	11532		Yes		vOTU4493
WY4_virus348	11534		Yes		vOTU4894
FK2_virus33	11535		Yes		vOTU1717
SKS1_virus337	11536	Yes	Yes		vOTU3176
FK4_provirus15	11537			Yes	vOTU5204
YF1_virus82	11538	Yes			vOTU2799
FK2_virus32	11539		Yes		vOTU2806
WY3_virus5	11539		Yes		vOTU4914
BP7_virus216	11540	Yes	Yes		vOTU578
BP5_virus278	11543	Yes			vOTU240
DBS2-4_virus2	11543		Yes		vOTU1756
JA6_virus42	11545		Yes		vOTU2192
WH5_virus25	11546	Yes	Yes		vOTU4038
DBS2-1_virus7	11547	Yes			vOTU1761
LL6_virus165	11547		Yes		vOTU2452
ZJ3_virus125	11548	Yes	Yes		vOTU5649
LL7_virus181	11551		Yes		vOTU2396
SKS1_provirus89	11551			Yes	vOTU2983
WH4_provirus10	11551			Yes	vOTU3922
MAS2_provirus3	11552			Yes	vOTU2859
WY2_virus457	11553	Yes			vOTU4971
BP5_virus277	11555		Yes		vOTU3916
FK5_virus55	11555		Yes		vOTU1895
BP9_virus23	11556		Yes		vOTU323
DS4_virus74	11557		Yes		vOTU1423
MAS4_virus66	11558		Yes		vOTU2898
YF5_virus12	11560	Yes			vOTU2850
JA3_virus34	11565		Yes		vOTU2105
WY2_virus456	11566	Yes	Yes		vOTU1255
DBS1-2_virus62	11569	Yes			vOTU793
WH2_virus1	11570	Yes	Yes		vOTU5074
WY1_virus436	11572	Yes	Yes		vOTU4704
YS1_provirus10	11573			Yes	vOTU5141
DBS2-4_virus1	11576		Yes		vOTU1132
JA4_virus60	11576	Yes			vOTU2189
YP3_virus102	11576		Yes		vOTU5300
FK5_virus54	11577		Yes		vOTU5112
JA4_provirus40	11577			Yes	vOTU2521
LSA1_virus57	11577		Yes		vOTU2619
WY5_virus515	11577		Yes		vOTU4606
YF3_virus33	11579	Yes			vOTU5129
TL1-5_virus32	11581		Yes		vOTU5454
BP9_virus22	11584	Yes			vOTU369
ZJ1_provirus23	11584			Yes	vOTU5511
DS3_virus58	11585		Yes		vOTU1363
WY2_virus454	11585		Yes		vOTU4410
WY3_virus4	11585	Yes			vOTU5024
YF2_virus25	11586	Yes			vOTU5129
YF3_provirus10	11586			Yes	vOTU5121
DS4_virus73	11587		Yes		vOTU1360
FK5_provirus22	11587			Yes	vOTU1861
SKS1_provirus76	11587			Yes	vOTU3396
DBS1-3_provirus71	11589			Yes	vOTU816
DX1_virus182	11590	Yes	Yes		vOTU1533
YF2_provirus4	11590			Yes	vOTU5121
BP9_virus21	11592	Yes	Yes		vOTU633
ZJ4_virus84	11592		Yes		vOTU2496
ZJ2_virus69	11593		Yes		vOTU2552
WY2_virus453	11594		Yes		vOTU4489
LL4_virus146	11596	Yes	Yes		vOTU2216
YP1_virus39	11596		Yes		vOTU5241
DBS1-3_virus8	11600	Yes			vOTU878
JA1_virus61	11600		Yes		vOTU2183
JA2_virus62	11600		Yes		vOTU2183
TL2-1_provirus16	11601			Yes	vOTU1911
BP8_virus168	11602		Yes		vOTU180
DBS2-1_provirus65	11603			Yes	vOTU917
WY4_virus347	11608	Yes	Yes		vOTU4968
DBS1-3_virus7	11609		Yes		vOTU790
FK3_virus17	11609	Yes	Yes		vOTU1769
SKS1_virus336	11609	Yes	Yes		vOTU1120
WY1_virus435	11609	Yes	Yes		vOTU3181
FK4_virus53	11610		Yes		vOTU1848
SKS4_virus111	11610	Yes			vOTU3405
SKS3_virus167	11611	Yes			vOTU3317
BP5_virus276	11612	Yes	Yes		vOTU239
BP6_virus196	11613		Yes		vOTU340
LL4_provirus34	11615			Yes	vOTU2351
WY4_virus346	11617		Yes		vOTU4725
ZJ3_virus123	11617	Yes	Yes		vOTU5518
BP7_provirus53	11619			Yes	vOTU9
LSA3_provirus21	11620			Yes	vOTU2659
YS2_virus21	11623	Yes	Yes		vOTU5460
DX2_virus36	11625	Yes	Yes		vOTU1614
MAS2_virus31	11625		Yes		vOTU2791
SKS5_provirus99	11627			Yes	vOTU3492
ZJ2_virus68	11628		Yes		vOTU5655
WY2_virus452	11630		Yes		vOTU4978
LSA3_virus63	11631		Yes		vOTU2679
SKS4_provirus34	11634			Yes	vOTU3377
WY1_virus433	11634		Yes		vOTU4218
LL6_virus163	11636		Yes		vOTU2253
LSA2_virus67	11637		Yes		vOTU2728
WH5_virus24	11637		Yes		vOTU4037
YF1_virus81	11637	Yes	Yes		vOTU5104
ZJ5_virus84	11638	Yes	Yes		vOTU5522
LL4_virus145	11639	Yes	Yes		vOTU2273
DBS2-5_virus64	11640	Yes			vOTU1326
FK3_provirus89	11640			Yes	vOTU2718
WY1_virus432	11640		Yes		vOTU4718
WY2_virus451	11640		Yes		vOTU4718
WY3_virus3	11640		Yes		vOTU4718
DBS1-2_virus61	11642		Yes		vOTU853
MAS3_virus9	11643		Yes		vOTU2851
WY2_provirus79	11643			Yes	vOTU4276
FK2_virus31	11647		Yes		vOTU1699
WY4_virus344	11649	Yes	Yes		vOTU4508
WY5_virus514	11649	Yes	Yes		vOTU5026
SKS5_virus5	11650	Yes			vOTU3563
JA4_virus59	11651		Yes		vOTU5551
WY2_virus450	11652	Yes			vOTU4409
YF3_provirus40	11652			Yes	vOTU5144
YF4_provirus26	11652			Yes	vOTU5144
SKS3_provirus87	11653			Yes	vOTU2941
WY1_virus431	11656	Yes	Yes		vOTU4217
WY2_virus449	11656		Yes		vOTU4408
WY4_virus343	11656		Yes		vOTU4845
SKS1_virus334	11657		Yes		vOTU3175
WH1_virus15	11659	Yes			vOTU3846
WY5_provirus104	11659			Yes	vOTU4397
WY5_virus513	11659	Yes	Yes		vOTU5025
DX1_provirus43	11660			Yes	vOTU1458
LL4_virus144	11660	Yes			vOTU2568
LSA2_virus66	11660	Yes			vOTU2653
DBS1-1_virus73	11663		Yes		vOTU5050
DX1_provirus37	11663			Yes	vOTU1454
BP5_virus275	11664	Yes	Yes		vOTU238
WY4_virus342	11664	Yes			vOTU4293
SKS4_virus110	11666	Yes	Yes		vOTU4835
WY3_virus2	11666		Yes		vOTU4998
ZJ4_provirus32	11666			Yes	vOTU2124
YF3_virus32	11667	Yes	Yes		vOTU5069
BP7_virus215	11669	Yes			vOTU459
DX1_virus181	11670		Yes		vOTU1532
DX1_provirus16	11671			Yes	vOTU1442
BP7_provirus83	11673			Yes	vOTU322
BP9_provirus26	11673			Yes	vOTU479
LL3_virus146	11675	Yes	Yes		vOTU2300
FK5_provirus39	11676			Yes	vOTU1868
LL2_virus135	11676		Yes		vOTU2022
JA6_provirus10	11680			Yes	vOTU2126
LL2_virus134	11681		Yes		vOTU2341
YP2_virus19	11683		Yes		vOTU5270
SKS1_virus333	11688	Yes			vOTU3174
LL2_virus133	11689	Yes			vOTU2227
DBS1-3_virus6	11690	Yes	Yes		vOTU3896
TL1-1_provirus7	11691			Yes	vOTU3611
WY2_virus448	11691		Yes		vOTU4407
ZJ3_virus122	11692		Yes		vOTU2496
DBS2-5_virus63	11693	Yes			vOTU1325
WY5_provirus81	11694			Yes	vOTU4809
TL2-1_virus35	11695		Yes		vOTU3741
BP7_virus213	11696		Yes		vOTU457
SKS1_virus332	11697	Yes	Yes		vOTU3509
MAS4_virus65	11698		Yes		vOTU2769
FK5_provirus19	11700			Yes	vOTU1859
SKS1_virus331	11700	Yes			vOTU3173
YF1_virus80	11700	Yes	Yes		vOTU5103
WY4_virus340	11701	Yes			vOTU4518
WY4_virus341	11701	Yes	Yes		vOTU4723
YP2_virus18	11702		Yes		vOTU5269
ZJ2_virus67	11704		Yes		vOTU5650
TL2-3_virus40	11705	Yes			vOTU3830
BP9_provirus59	11706			Yes	vOTU120
DX1_virus180	11707		Yes		vOTU1594
LL2_virus132	11707		Yes		vOTU2360
SKS1_virus330	11707	Yes			vOTU4883
YF4_provirus15	11707			Yes	vOTU5172
DBS1-3_provirus69	11709			Yes	vOTU814
WY4_virus339	11710		Yes		vOTU4722
ZJ2_virus66	11711		Yes		vOTU2496
WY3_virus1	11712		Yes		vOTU4463
DBS1-2_provirus29	11714			Yes	vOTU830
TL1-1_virus24	11714		Yes		vOTU2592
BP7_virus212	11715		Yes		vOTU100
DBS1-3_virus5	11719		Yes		vOTU3809
SKS1_virus329	11721		Yes		vOTU3335
SKS5_virus4	11723		Yes		vOTU3559
WY5_provirus78	11727			Yes	vOTU4806
BP7_virus211	11728	Yes	Yes		vOTU364
BP4_provirus3	11731			Yes	vOTU11
DBS2-1_virus6	11731		Yes		vOTU1054
WH2_provirus31	11731			Yes	vOTU3874
LL4_virus143	11732	Yes	Yes		vOTU2370
DBS2-4_virus257	11733		Yes		vOTU934
JA4_virus58	11734	Yes	Yes		vOTU2155
LSA2_virus65	11735		Yes		vOTU2618
BP4_virus138	11736	Yes	Yes		vOTU635
BP4_virus137	11737	Yes	Yes		vOTU49
YF2_provirus20	11737			Yes	vOTU5049
DBS2-1_virus5	11738	Yes			vOTU3499
DBS2-4_virus256	11738		Yes		vOTU1781
FK1_virus40	11738		Yes		vOTU1672
YS1_provirus32	11741			Yes	vOTU5670
DBS1-2_virus60	11745		Yes		vOTU803
FK3_virus16	11747	Yes			vOTU1247
LSA5_provirus5	11747			Yes	vOTU2663
JA6_provirus16	11748			Yes	vOTU2169
JA3_virus33	11750		Yes		vOTU2104
WY5_virus512	11750	Yes			vOTU5024
WY5_virus511	11753	Yes	Yes		vOTU5023
WY4_virus338	11754	Yes	Yes		vOTU4721
FK3_virus15	11755	Yes	Yes		vOTU1214
SKS3_provirus12	11757			Yes	vOTU3220
WH4_virus77	11758		Yes		vOTU3855
WY1_provirus45	11758			Yes	vOTU4774
YF1_virus79	11760	Yes	Yes		vOTU5102
YP3_virus101	11760		Yes		vOTU5299
BP4_virus136	11761		Yes		vOTU48
YP4_virus57	11761		Yes		vOTU5218
WH4_virus76	11765		Yes		vOTU3919
WH4_provirus50	11770			Yes	vOTU3951
JA6_provirus11	11773			Yes	vOTU2018
YP4_provirus42	11773			Yes	vOTU5380
YP1_virus38	11777		Yes		vOTU5170
LL7_virus180	11779	Yes	Yes		vOTU2536
DBS2-4_virus255	11781		Yes		vOTU1869
WY1_virus430	11781		Yes		vOTU4216
WY4_virus337	11783	Yes	Yes		vOTU1218
WY2_virus447	11785		Yes		vOTU4853
YP3_virus100	11785	Yes			vOTU2799
WH4_virus75	11787		Yes		vOTU2680
TL1-4_provirus20	11789			Yes	vOTU3665
BP8_provirus24	11790			Yes	vOTU479
LSA5_provirus1	11790			Yes	vOTU2709
WY4_virus336	11790		Yes		vOTU4282
WY5_virus510	11791	Yes	Yes		vOTU5022
YF1_provirus11	11791			Yes	vOTU5047
WY2_virus446	11792	Yes			vOTU4768
WY4_virus335	11793	Yes	Yes		vOTU4720
MAS3_provirus32	11794			Yes	vOTU2807
WY3_virus530	11796	Yes	Yes		vOTU4716
SKS3_virus166	11798	Yes			vOTU3316
TL1-3_provirus2	11800			Yes	vOTU3609
YF3_virus31	11800		Yes		vOTU5163
BP5_virus274	11803	Yes	Yes		vOTU237
BP9_provirus88	11803			Yes	vOTU606
WY3_virus529	11803	Yes	Yes		vOTU4922
TL2-2_provirus6	11804			Yes	vOTU3755
JA4_provirus19	11805			Yes	vOTU2124
BP6_provirus52	11806			Yes	vOTU291
BP9_virus19	11806	Yes	Yes		vOTU4146
YS5_provirus2	11806			Yes	vOTU5421
LL3_virus145	11807		Yes		vOTU2443
WY5_virus509	11810		Yes		vOTU4479
BP7_provirus74	11812			Yes	vOTU82
LSA4_virus58	11813		Yes		vOTU3916
ZJ5_virus83	11814	Yes	Yes		vOTU5661
WY4_virus334	11816	Yes			vOTU4719
DBS2-1_virus4	11819		Yes		vOTU1043
SKS3_virus165	11819		Yes		vOTU3315
WH4_virus74	11819	Yes			vOTU4001
WY4_virus333	11819		Yes		vOTU4342
WY5_virus508	11823	Yes	Yes		vOTU4294
BP7_virus210	11824		Yes		vOTU221
FK4_provirus27	11824			Yes	vOTU1833
WY3_provirus40	11825			Yes	vOTU4777
YS4_virus17	11825	Yes	Yes		vOTU5492
DS3_virus57	11826	Yes			vOTU1362
WY5_virus507	11827	Yes	Yes		vOTU5548
DX1_virus179	11828	Yes	Yes		vOTU1530
WY4_virus332	11832		Yes		vOTU4718
WY5_virus506	11832		Yes		vOTU4718
ZJ3_virus120	11834	Yes			vOTU860
LSA4_provirus26	11836			Yes	vOTU2687
YS5_provirus17	11836			Yes	vOTU2781
LL7_virus179	11837		Yes		vOTU2534
WY5_virus505	11837	Yes			vOTU4704
BP4_virus135	11842	Yes	Yes		vOTU47
FK3_virus14	11843		Yes		vOTU3916
DS4_virus72	11844		Yes		vOTU1422
WY3_virus528	11845		Yes		vOTU4907
TL1-4_virus19	11846		Yes		vOTU4048
WY3_virus527	11846		Yes		vOTU4612
WY4_virus331	11847		Yes		vOTU4717
WY5_virus504	11851	Yes			vOTU5020
SKS4_provirus77	11852			Yes	vOTU3269
ZJ4_virus83	11852		Yes		vOTU2327
TL2-3_virus39	11853		Yes		vOTU3900
LL7_virus178	11855		Yes		vOTU2533
YP3_virus98	11855		Yes		vOTU5365
JA1_provirus38	11856			Yes	vOTU2072
LL6_virus161	11856		Yes		vOTU808
MAS4_virus64	11857		Yes		vOTU2897
WY4_virus329	11857	Yes			vOTU4714
WY4_virus330	11857	Yes	Yes		vOTU4716
LSA5_virus81	11859		Yes		vOTU1355
TL1-3_virus24	11859		Yes		vOTU3900
YP1_provirus23	11859			Yes	vOTU5213
DBS1-3_provirus72	11863			Yes	vOTU2166
WY2_virus444	11863		Yes		vOTU4970
JA4_virus57	11867	Yes	Yes		vOTU2188
WY1_virus428	11867		Yes		vOTU4377
JA4_virus56	11868		Yes		vOTU2011
SKS1_virus325	11869		Yes		vOTU3170
WY1_virus427	11869	Yes	Yes		vOTU4769
DBS2-1_virus3	11871		Yes		vOTU1037
LL7_virus177	11871	Yes	Yes		vOTU2532
WY2_virus443	11871		Yes		vOTU4664
BP5_provirus47	11872			Yes	vOTU586
DS4_virus71	11872		Yes		vOTU1421
LL6_provirus30	11872			Yes	vOTU2420
JA4_virus55	11874		Yes		vOTU2081
SKS4_provirus40	11874			Yes	vOTU3379
TL1-5_virus30	11874		Yes		vOTU3699
YP1_virus37	11874		Yes		vOTU5240
DBS2-4_virus253	11875	Yes			vOTU1676
MAS3_virus8	11875		Yes		vOTU2847
WY3_virus526	11875	Yes	Yes		vOTU5013
BP5_provirus98	11877			Yes	vOTU134
DX1_virus178	11878	Yes	Yes		vOTU1529
DS3_provirus35	11882			Yes	vOTU1385
LL3_virus144	11882	Yes	Yes		vOTU2299
WH4_virus73	11882		Yes		vOTU4000
BP6_virus195	11884	Yes	Yes		vOTU339
DS3_provirus34	11886			Yes	vOTU1345
YF5_virus11	11886		Yes		vOTU5147
BP9_provirus70	11887			Yes	vOTU599
WY4_provirus60	11889			Yes	vOTU3181
ZJ4_virus82	11889		Yes		vOTU5653
WY5_virus503	11890		Yes		vOTU4752
MAS3_provirus53	11891			Yes	vOTU2813
SKS3_virus164	11891		Yes		vOTU3426
FK1_virus39	11892		Yes		vOTU1268
LL6_virus160	11892	Yes	Yes		vOTU2450
JA2_virus61	11893		Yes		vOTU2142
FK3_virus13	11894		Yes		vOTU1749
BP7_virus209	11895		Yes		vOTU537
LL7_virus176	11896		Yes		vOTU2531
JA4_virus54	11897	Yes	Yes		vOTU2154
DS4_provirus20	11902			Yes	vOTU1379
LL2_virus130	11904	Yes	Yes		vOTU2390
BP9_virus18	11906	Yes			vOTU508
LL3_virus143	11907	Yes	Yes		vOTU623
WY2_provirus80	11908			Yes	vOTU4277
BP9_virus17	11910	Yes	Yes		vOTU624
FK4_virus51	11910	Yes	Yes		vOTU5280
JA3_virus32	11910		Yes		vOTU2103
WH5_virus22	11910	Yes			vOTU4036
DX1_virus177	11911		Yes		vOTU1528
SKS5_provirus76	11911			Yes	vOTU5670
BP6_virus194	11913		Yes		vOTU646
BP4_virus134	11914		Yes		vOTU46
DBS1-1_virus72	11917	Yes			vOTU867
DX4_virus15	11918	Yes			vOTU2822
SKS4_virus108	11918	Yes	Yes		vOTU3403
DBS2-4_virus252	11919		Yes		vOTU1248
YP3_virus99	11919		Yes		vOTU5366
DX1_virus176	11921	Yes	Yes		vOTU1527
HSP2_provirus30	11922			Yes	vOTU1968
JA6_virus41	11923	Yes	Yes		vOTU1566
FK3_provirus69	11925			Yes	vOTU1726
WY1_virus425	11928		Yes		vOTU4896
BP5_provirus103	11929			Yes	vOTU89
DBS1-3_virus4	11930		Yes		vOTU3674
BP9_virus16	11933	Yes			vOTU195
TL2-5_virus26	11933		Yes		vOTU3918
DX1_provirus36	11934			Yes	vOTU1453
WY3_virus525	11934	Yes			vOTU4281
YP2_provirus9	11934			Yes	vOTU5294
TL2-3_virus38	11935	Yes			vOTU3789
WY1_virus424	11935		Yes		vOTU4870
BP7_virus207	11937	Yes	Yes		vOTU454
BP7_virus208	11937		Yes		vOTU455
TL1-3_provirus13	11938			Yes	vOTU3611
BP6_provirus60	11942			Yes	vOTU294
LSA4_virus57	11942		Yes		vOTU2714
HSP2_provirus54	11944			Yes	vOTU1977
ZJ2_virus65	11945	Yes	Yes		vOTU4909
BP6_virus193	11946	Yes			vOTU338
WY4_virus328	11946	Yes	Yes		vOTU4992
TL1-2_provirus36	11947			Yes	vOTU5201
WY5_provirus89	11949			Yes	vOTU4812
SKS3_virus163	11950	Yes	Yes		vOTU1
WY1_virus423	11951		Yes		vOTU4214
DBS1-3_provirus62	11952			Yes	vOTU812
FK3_provirus85	11953			Yes	vOTU1733
WY2_virus442	11953		Yes		vOTU4507
BP8_virus166	11956		Yes		vOTU540
DBS2-1_virus2	11958		Yes		vOTU3916
DX2_virus35	11959		Yes		vOTU1613
DX4_virus14	11959		Yes		vOTU1613
ZJ5_provirus43	11959			Yes	vOTU5641
WY5_virus501	11960	Yes			vOTU4644
WY2_virus441	11961	Yes			vOTU4835
WY1_virus422	11962	Yes	Yes		vOTU4862
ZJ1_virus52	11962		Yes		vOTU5524
BP7_virus206	11963	Yes			vOTU453
TL1-1_virus23	11964		Yes		vOTU3595
DX1_provirus38	11965			Yes	vOTU1455
WY4_virus326	11965	Yes	Yes		vOTU4847
FK3_virus10	11967		Yes		vOTU1735
LL3_virus142	11967		Yes		vOTU2241
BP6_virus192	11968		Yes		vOTU405
SKS5_virus2	11968		Yes		vOTU3547
WY2_virus440	11968	Yes			vOTU4242
LL4_virus141	11969	Yes			vOTU2330
WH2_virus82	11969	Yes			vOTU3910
LL2_provirus17	11971			Yes	vOTU2203
MAS4_virus63	11971	Yes	Yes		vOTU2896
YP3_virus97	11971		Yes		vOTU5364
BP4_provirus15	11973			Yes	vOTU4
DBS2-1_provirus22	11973			Yes	vOTU896
LSA3_provirus39	11973			Yes	vOTU2662
SKS1_virus323	11973	Yes			vOTU3168
WY2_virus439	11974		Yes		vOTU4404
WY5_provirus59	11975			Yes	vOTU4796
WY3_virus523	11976	Yes	Yes		vOTU4064
DBS2-5_provirus13	11980			Yes	vOTU1279
DX4_virus13	11980		Yes		vOTU2736
SKS3_virus162	11980	Yes			vOTU3314
WY5_virus500	11980	Yes			vOTU5018
MAS3_virus7	11982	Yes	Yes		vOTU3896
ZJ2_virus64	11984	Yes	Yes		vOTU160
ZJ7_virus37	11986	Yes	Yes		vOTU5554
BP9_virus15	11988	Yes	Yes		vOTU142
ZJ7_virus36	11988		Yes		vOTU5677
ZJ1_virus51	11989		Yes		vOTU2496
[truncated: 9,114 more rows]

## Sheet: Data S2
Supplementary Data 2 | Biotic data for the 90 AMD sediment samples across Southern China. OTUs, operational taxonomic units; PCs, protein clusters; MAGs, metagenomic assembled genomes.
Sample ID	Abundance of viruses	Number of viral OTUs	Abundance of viral PCs	Number of viral PCs	Number of prokaryotic MAGs	Abundance of prokaryotic MAGs
BP4	5045.07	2334	123459	29026	1479	5217.1
BP5	8610.69	2359	221112	33210	1465	5891.45
BP6	5473.28	2197	145564	31150	1484	5368.14
BP7	6204.93	2263	155301	31404	1393	5423.4
BP8	5698.86	2107	148662	29794	1345	5152.85
BP9	6924.47	2316	171112	32673	1471	6168.48
DBS1-1	7621.75	2301	215757	27692	1924	10516
DBS1-2	9027.42	2585	232600	31370	1975	10553.1
DBS1-3	10822.3	2605	242087	32886	1996	9634.94
DBS2-1	17000	2306	544259	30308	1765	9782.29
DBS2-4	23547.1	1951	481497	27523	1539	10847.1
DBS2-5	18227.9	1646	448716	20033	1469	8332.3
DS3	10598.1	2118	261966	24698	1719	8461.35
DS4	11313.4	2220	268211	25763	1763	8461.53
DX1	18861.1	1447	494512	18686	1048	8971.12
DX2	16246.4	1233	471832	13875	940	9198.92
DX4	21224.8	1177	490478	12688	793	9330.19
FK1	7861.09	1008	253924	12511	1088	13015.9
FK2	3257.59	699	64918.3	8375	928	13852.3
FK3	12691.1	1650	293551	23309	1345	11945.2
FK4	10327.2	1498	271560	18427	1386	12921.7
FK5	6442.23	1304	154386	16689	1330	12608.5
HSP1	20862.1	1147	619541	14174	683	9280.82
HSP2	14121.8	1084	422835	13187	652	10723.2
JA1	20706.3	867	408108	10919	730	8867.55
JA2	20241.1	1173	399487	14518	775	9383.78
JA3	17353.6	757	352612	8843	610	8782.5
JA4	17646.1	846	334499	10604	700	9392.27
JA5	11476.3	732	244792	8414	650	5748.98
JA6	19448.7	810	377944	10524	547	10122.1
LL2	7633.71	1543	182668	20121	1083	4595.58
LL3	9863.05	1535	264604	20811	982	4358.17
LL4	9750.61	1670	235749	22312	1137	5324.33
LL6	9243.14	1433	234290	20197	866	4043.24
LL7	9537.29	1564	245017	22073	879	4376.78
LSA1	11005.5	1344	243548	16561	1143	11443.8
LSA2	11008.7	1307	234161	16418	1139	10497.4
LSA3	11072.2	1333	237453	16328	1151	11318.9
LSA4	11326.7	1301	249825	16146	1096	12063.8
LSA5	11026	1423	264691	18367	1155	12360.5
MAS1	10394.3	961	227502	11466	924	15689.9
MAS2	6274.42	1018	130208	12421	1023	14869.9
MAS3	7519.59	1534	169233	19261	1489	11426.1
MAS4	8975.23	1231	239461	15518	1192	12754
MAS5	6865.4	1068	206859	12687	1179	13057
SKS1	18020.1	2252	455842	32925	1394	7994.31
SKS3	13992.9	2019	439153	26916	1280	6885.8
SKS4	13106.8	1808	355075	22292	1132	7592.97
SKS5	17431.5	1932	422290	24597	1360	8064.55
TL1-1	12330.7	941	281804	11981	776	11710.3
TL1-2	10476.6	985	233144	12187	832	10887.5
TL1-3	7690.24	889	169327	10914	846	11402.3
TL1-4	6848.91	838	158724	10405	773	12016.2
TL1-5	6024.04	1221	118376	15778	1144	11701
TL2-1	18700.1	713	378528	8986	499	11805.9
TL2-2	7888.74	537	236508	6628	487	15781.1
TL2-3	9267.05	643	221856	8213	562	16462.1
TL2-4	9511.39	626	255263	7716	538	15028.7
TL2-5	10212.3	601	269297	7485	489	14365.6
WH1	31015.4	665	831932	8502	393	8011.55
WH2	7380.54	1605	165738	20852	1448	11251.4
WH3	8958.74	642	259780	7746	490	12840.7
WH4	23992.4	878	741646	11438	473	8060.05
WH5	25406.4	827	558393	10735	662	11753.6
WY1	14099.6	3141	379906	51868	1830	6581.88
WY2	11500.6	3199	329330	51507	1886	6794.95
WY3	12816.6	3191	372112	52631	1901	7106.52
WY4	13199.1	3095	388162	50915	1770	5854.58
WY5	9951.8	1586	349970	21002	756	5760.01
YF1	12984.9	1821	327122	21537	1561	9914.61
YF2	11508.9	1666	263858	20590	1407	11191
YF3	18998.9	1458	467338	18256	1197	9686.8
YF4	17558.3	1522	423437	18759	1234	9913.81
YF5	12715.4	1372	281795	15020	1192	9521.62
YP1	8352.93	1256	215276	14865	1081	14213.2
YP2	4458.1	967	125808	11234	978	11604.2
YP3	12050.7	1595	296421	20590	1335	12591.1
YP4	8358.45	1441	234740	18048	1305	11838.6
YP5	8432.72	1045	204474	12063	935	11350.1
YS1	14777.8	1664	409412	19004	1146	8243.85
YS2	16566.4	1929	354978	22077	1434	8082.52
YS3	31077.2	1525	649029	16839	1145	9782.36
YS4	16882.8	1778	375827	21208	1351	10578.9
YS5	12715.4	1372	281795	15020	1192	9521.63
ZJ1	5476.16	1506	99284.6	15901	1094	6847.08
ZJ2	6215.86	1188	129435	13495	704	6796.84
ZJ3	8886.75	1531	184959	18812	878	7119.71
ZJ4	7431.25	1659	146715	19193	1058	7136.38
ZJ5	7116.9	1471	140516	16962	904	7082.16
ZJ7	5162.9	1132	105155	12208	772	6526.01

## Sheet: Data S3
Supplementary Data 3 | Abundance and taxonomic affiliation of the dereplicated viral populations.
Viral populations	Representative viral genomes	Viral clusters	Taxonomy (vContact2)	Taxonomy (LCA)	Life strategy	BP4	BP5	BP6	BP7	BP8	BP9	DBS1-1	DBS1-2	DBS1-3	DBS2-1	DBS2-4	DBS2-5	DS3	DS4	DX1	DX2	DX4	FK1	FK2	FK3	FK4	FK5	HSP1	HSP2	JA1	JA2	JA3	JA4	JA5	JA6	LL2	LL3	LL4	LL6	LL7	LSA1	LSA2	LSA3	LSA4	LSA5	MAS1	MAS2	MAS3	MAS4
vOTU1	BP4_provirus1	Unclustered	Unclassified	Caudovirales;Unclassified;Unclassified	virulent	75.1055	20.1816	7.7956	5.83863	8.59617	12.0154	0.231489	0.405813	0.504827	0.505905	6.38888	0.0165359	8.59421	7.50487	0	0	0	0.0118672	0	1.51376	0.227838	0.100965	0.0384754	0.0660403	0.415994	0.598316	0.0325536	0.37961	0.0393903	0.468914	0.245101	0.223339	0.343335	0.30168	0.311261	0.093287	0.0659986	0.0766701	0.0134556	0.10035	0	0	0	0
vOTU10	BP4_provirus28	Unclustered	Unclassified	Caudovirales;Unclassified;Unclassified	virulent	7.36752	9.52046	3.38696	2.31444	3.46922	5.64074	0.20314	0.61766	0.173674	0.0586639	0.00854223	0	0.0265786	0.0441935	0	0	0	2.97999	0	0	0.098422	0	0	0	0	0	0	0	0	0	0.0157944	0.717704	0.998128	0.0662738	0.407826	0	0	0	0	0	0	0	0	0
vOTU100	BP5_provirus3	VC_442_0	Unclassified	Caudovirales;Unclassified;Unclassified	virulent	0.390728	14.0007	2.30469	4.9057	5.14388	3.32351	0	0	0	0	0	0	0	0	0	0	0	0	0	0	0	0	0	0	0	0	0	0	0	0	0	0	0	0	0	0	0	0	0	0	0	0	0	0
vOTU1000	DBS2-1_virus190	VC_478_0	Unclassified	Unclassified;Unclassified;Unclassified	temperate	0	0	0	0	0	0	0	0	0	7.58603	0.0454261	0.0973316	0	0	0	0	0	0	0	0	0.0297005	0.851969	0	0	0	0	0	0	0	0	0	0	0	0	0	0	0	0	0	0	0	0	0	0
vOTU1001	DBS2-1_virus191	Unclustered	Unclassified	Caudovirales;Unclassified;Unclassified	temperate	0	0	0	0	0	0	0	0.0924114	0	34.9886	4.77535	0	0.213279	0.516603	0	0	0	0	0	2.4958	0	0	0	0	0	0	0	0	0	0	0	0	0	0	0	0	0	0	0	0	0	0	0	0
vOTU1002	DBS2-1_virus192	Unclustered	Unclassified	Caudovirales;Myoviridae;Unclassified	temperate	0	0	0	0	0	0	0	0	0	24.5195	0.0829984	0.0612337	0	0	0	0	0	0	0	0	0	0	0	0	0	0	0	0	0	0	0	0	0	0	0	0	0	0	0	0	0	0	0	0
vOTU1003	DBS2-1_virus194	Unclustered	Unclassified	Caudovirales;Siphoviridae;Unclassified	temperate	0	0	0	0	0	0	0	0	0.0379556	7.39026	0	0.11357	0	0	0	0	0	0	0	0	0	0	0	0	0	0	0	0	0	0	0	0	0	0	0	0	0	0	0	0	0	0	0	0
vOTU1004	DBS2-1_virus195	VC_520_0	Unclassified	Caudovirales;Myoviridae;Unclassified	virulent	0	0	0	0	0	0	0.0195447	0.135386	0.153404	8.63018	0	1.93848	0	0	0	0	0	0	0	0	0	0	0	0	0	0	0	0	0	0	0	0	0	0	0	0	0	0	0	0	0	0	0	0
vOTU1005	DBS2-1_virus196	Unclustered	Unclassified	Unclassified;Unclassified;Unclassified	temperate	0	0	0	0	0	0	0	0.0591434	0	19.0979	0	0	0.31893	0.385008	0	0	0	0	0	0	0	0	0	0	0	0	0	0	0	0	0	0	0	0	0	0	0	0	0	0	0	0	0	0
vOTU1006	DBS2-1_virus197	Unclustered	Unclassified	Caudovirales;Siphoviridae;Unclassified	temperate	0	0	0	0	0	0	0	0	0	22.0544	0.135746	0	0	0	0	0	0	0	0	0	0	0	0	0	0	0	0	0	0	0	0	0	0	0	0	0	0	0	0	0	0	0	0	0
vOTU1007	DBS2-1_virus198	VC_514_0	Unclassified	Caudovirales;Myoviridae;Unclassified	virulent	0	0	0	0	0	0	0.00791111	0.0316783	0	17.6178	0	0	0.390576	0.345556	0	0	0	0	0	0	0	0	0	0	0	0	0	0	0	0	0	0	0	0	0	0	0	0	0	0	0	0	0	0
vOTU1008	DBS2-1_virus200	VC_510_0	Unclassified	Caudovirales;Myoviridae;Unclassified	virulent	0	0	0	0	0	0	0	0.00443882	0	17.5337	0	0	0.309779	0.393183	0	0	0	0	0	0	0	0	0	0	0	0	0	0	0	0	0	0	0	0	0	0	0	0	0	0	0	0	0	0
vOTU1009	DBS2-1_virus201	Unclustered	Unclassified	Caudovirales;Siphoviridae;Unclassified	temperate	0	0	0	0	0	0	0	0	0	61.1604	0.174524	0.100671	0	0	0	0	0	0	0	0	0	0	0	0	0	0	0	0	0	0	0	0	0	0	0	0	0	0	0	0	0	0	0	0
vOTU101	BP5_provirus31	VC_410_0	Unclassified	Caudovirales;Siphoviridae;Unclassified	virulent	0.655066	10.4854	10.4823	8.64527	9.63277	8.91004	0	0	0	0	0	0	0	0.0279842	0	0	0	0	0	0	0	0	0	0	0	0	0	0	0	0	0	0	0	0	0	0	0	0	0	0	0	0	0	0
vOTU1010	DBS2-1_virus202	Unclustered	Unclassified	Caudovirales;Siphoviridae;Unclassified	temperate	0	0	0	0	0	0	2.35442	2.0981	5.89683	97.7032	0.790732	0.0227558	0.199043	0.19078	0	0	0	0.133071	0	0	0	0.184454	0	0	0	0	0	0	0	0	0	0	0	0	0	0	0	0	0	0.0181333	0	0	0	0
vOTU1011	DBS2-1_virus203	VC_990_0	Unclassified	Caudovirales;Siphoviridae;Np1virus	temperate	0.323079	1.06484	0.131529	0	0.133711	0.573533	1.64613	1.82165	0.743316	17.5362	0	0	0.723614	2.01964	0.0732655	0	0	0	0	0	0	0	0	0	0	0	0	0	0	0	0	0	0	0	0	0	0	0	0	0	0	0	0	0
vOTU1012	DBS2-1_virus206	Unclustered	Unclassified	Caudovirales;Siphoviridae;Unclassified	virulent	0	0	0.0405605	0.237186	0.0833124	0.0378076	3.30555	1.39979	2.52487	26.7594	0.611028	0.00373319	1.10961	1.7697	0	0	0	0	0	0	0	0	0	0	0	0	0	0	0	0	0	0	0	0	0	0	0	0	0	0	0	0	0.00188641	0
vOTU1013	DBS2-1_virus207	VC_463_0	Unclassified	Caudovirales;Myoviridae;Unclassified	temperate	0	0	0	0	0	0	0.0674763	0.103195	0.205854	21.2213	0.0981184	0	0	0	0	0	0	0	0	0	0	0	0	0	0	0	0	0	0	0	0	0	0	0	0	0	0	0	0	0	0	0	0	0
vOTU1014	DBS2-1_virus209	Unclustered	Unclassified	Caudovirales;Siphoviridae;Unclassified	virulent	0	0	0	0	0	0	0	0	0	13.355	0.0302186	0	0	0	0	0	0	0	0	0	0	0	0	0	0	0	0	0	0	0	0	0	0	0	0	0	0	0	0	0	0	0	0	0
vOTU1015	DBS2-1_virus210	VC_503_0	Unclassified	Caudovirales;Myoviridae;Unclassified	virulent	0	0	0	0	0	0	0.603458	0.758948	0.65208	52.8281	0.228333	0.136249	0	0	0	0	0	0	0	0	0	0	0	0	0	0	0	0	0	0	0	0	0	0	0	0	0	0	0	0	0	0	0	0
vOTU1016	DBS2-1_virus212	VC_928_0	Unclassified	Caudovirales;Unclassified;Unclassified	virulent	0	0	0	0	0	0	4.60277	3.79317	7.78464	5.97412	0	0.0571871	0	0	0	0	0	0	0	0	0	0	0	0	0	0	0	0	0	0	0	0	0	0	0	0	0	0	0	0	0	0	0	0
vOTU1017	DBS2-1_virus213	VC_992_0	Unclassified	Caudovirales;Siphoviridae;Unclassified	temperate	0	0	0	0	0	0	0.526736	0.665363	1.26858	8.01904	2.13504	0	0	0	0	0	0	0	0	0.0479844	0.329362	0.0686749	0	0	0	0	0	0	0	0	0	0	0	0	0	0	0	0	0	0	0	0	0	0
vOTU1018	DBS2-1_virus218	Unclustered	Unclassified	Caudovirales;Siphoviridae;Unclassified	virulent	0	0	0	0	0	0	0	0	0	27.2373	0	0	0	0	0	0	0	0	0	0	0	0	0	0	0	0	0	0	0	0	0	0	0	0	0	0	0	0	0	0	0	0	0	0
vOTU1019	DBS2-1_virus219	Unclustered	Unclassified	Caudovirales;Podoviridae;Unclassified	temperate	0	0	0.000748408	0.00665392	0	0	2.39695	2.68362	1.14548	40.9934	0.370656	4.98491	0.0816339	0.66084	0	0	0	0	0	0.243311	0.0181532	0	11.9571	2.06232	0	0	0	0	0	0	0	0	0	0	0	1.95439	0.863234	0.635511	3.33723	5.97777	0	0	0	0
vOTU102	BP5_provirus32	VC_447_0	Unclassified	Caudovirales;Unclassified;Unclassified	virulent	19.5179	26.5713	14.269	16.4789	15.5613	21.571	0	0	0.029594	0.0163917	0	0.000766881	0.481232	0.427454	0	0	0	0	0	0	0	0	0	0	0	0.0185308	0	0	0	0	0	0	0	0	0	0	0	0	0	0	0	0	0	0
vOTU1020	DBS2-1_virus22	Unclustered	Unclassified	Caudovirales;Unclassified;Unclassified	temperate	0	0	0	0	0	0	0	0.00485919	0	35.0971	0.0944215	0.0175074	0	0	0	0	0	0	0	0	0	0	0	0	0	0	0	0	0	0	0	0	0	0	0	0	0	0	0	0	0	0	0	0
vOTU1021	DBS2-1_virus223	VC_993_0	Unclassified	Unclassified;Bicaudaviridae;Unclassified	temperate	0	0	0	0	0	0	0	0	0	9.70058	0.0511453	0	0	0	0.224692	0	0	0	0	0	0	0	0	0	0	0	0	0	0	0	0	0	0	0	0	0	0	0	0	0	0	0	0	0
vOTU1022	DBS2-1_virus224	VC_911_0	Unclassified	Caudovirales;Myoviridae;Unclassified	virulent	0	0	0	0	0	0	3.56821	9.61796	1.97104	34.8176	0	0	0.935785	0.598983	0	0	0	0.0195507	0	0	2.30353	1.18991	5.26773	34.7074	0	0	0	0	0	0	0	0.00481539	0	0	0	1.34317	0.442792	1.00013	1.20798	3.50343	0	0	0	0
vOTU1023	DBS2-1_virus225	Unclustered	Unclassified	Unclassified;Unclassified;Unclassified	virulent	0	0	0	0	0	0	0.251015	0.329095	0.351717	7.38631	0.126599	0.180328	0	0	0	0	0	0	0	0	0	0	0	0	0	0	0	0	0	0	0	0	0	0	0	0	0	0	0	0	0	0	0	0
vOTU1024	DBS2-1_virus226	Unclustered	Unclassified	Caudovirales;Autographiviridae;Teetrevirus	temperate	0	0	0	0	0	0	0.0282016	0.0304253	0	13.2982	0.0353711	0.496273	0	0	0	0	0	0	0	0	0	0	0	0	0	0	0	0	0	0	0	0	0	0	0	0	0	0	0	0	0	0	0	0
vOTU1025	DBS2-1_virus227	VC_846_0	Unclassified	Caudovirales;Siphoviridae;Unclassified	temperate	0	0	0	0	0	0	1.00711	1.70101	1.85618	11.1351	0.244954	0.406396	0	0	0	0	0	0	0	0	0	0	0	0	0	0	0	0	0	0	0	0	0	0	0	0	0	0	0	0	0	0	0	0
vOTU1026	DBS2-1_virus228	Unclustered	Unclassified	Caudovirales;Myoviridae;Unclassified	temperate	0	0	0	0	0	0	0	0.135235	0.320785	10.2089	0.0758076	0	0	0	0	0	0	0	0	0	0	0	0	0	0	0	0	0	0	0	0	0	0	0	0	0	0	0	0	0	0	0	0	0
vOTU1027	DBS2-1_virus23	Unclustered	Unclassified	Caudovirales;Unclassified;Unclassified	temperate	0	0	0	0	0	0	0	0	0	12.1039	0	0.25621	0	0	0	0	0	0	0	0	0	0	0	0	0	0	0	0	0	0	0	0	0	0	0	0	0	0	0	0	0	0	0	0
vOTU1028	DBS2-1_virus230	Unclustered	Unclassified	Caudovirales;Myoviridae;Unclassified	virulent	0	0	0	0	0	0	0.418395	0.181209	0.940617	22.5999	0	0.0214069	0	0	0	0	0	0	0	0	0	0	0	0	0	0	0	0	0	0	0	0	0	0	0	0	0	0	0	0	0	0	0	0
vOTU1029	DBS2-1_virus231	VC_996_0	Unclassified	Caudovirales;Myoviridae;Unclassified	temperate	0	0	0	0	0	0	0	0	0	9.97982	0	0	0	0	0.29958	0	0	0	0	0	0	0	0	0	0	0	0	0	0	0	0	0	0	0	0	0	0	0	0	0	0	0	0	0
vOTU103	BP5_provirus33	VC_449_0	Unclassified	Caudovirales;Siphoviridae;Unclassified	virulent	0.0311136	20.7421	1.87098	0.286381	0.744451	5.24875	0	0	0	0	0	0	0	0	0	0	0	0	0	0	0	0	0	0	0	0	0	0	0	0	0	0	0	0	0	0	0	0	0	0	0	0	0	0
vOTU1030	DBS2-1_virus233	Unclustered	Unclassified	Caudovirales;Myoviridae;Ripduovirus	temperate	0	0	0	0	0	0	0.348356	0.942278	0.265992	23.1845	1.57316	0	0	0	0	0	0	0	0	1.14225	0	0	0	0	0	0	0	0	0	0	0	0	0	0	0	0	0	0	0	0	0	0	0	0
vOTU1031	DBS2-1_virus24	VC_156_0	Unclassified	Caudovirales;Podoviridae;Unclassified	temperate	0	0	0	0	0	0	1.51239	3.73969	3.56646	13.7031	0.226613	5.17937	0	0	0	0	0	0	0	0	0	0	0	0	0	0	0	0	0	0	0	0	0	0	0	0	0	0	0	0	0	0	0	0
vOTU1032	DBS2-1_virus25	Unclustered	Unclassified	Caudovirales;Myoviridae;Unclassified	virulent	0	0	0	0	0	0	0	0.0284408	0	8.26117	0	0	0	0	0	0	0	0	0	0	0	0	0	0	0	0	0	0	0	0	0	0	0	0	0	0	0	0	0	0	0	0	0	0
vOTU1033	DBS2-1_virus26	VC_846_0	Unclassified	Caudovirales;Siphoviridae;Unclassified	temperate	0	0	0	0	0	0	0	0	0	14.6926	0	0	0	0	0	0	0	0	0	0	0	0	0	0	0	0	0	0	0	0	0	0	0	0	0	0	0	0	0	0	0	0	0	0
vOTU1034	DBS2-1_virus27	VC_948_0	Unclassified	Caudovirales;Siphoviridae;Nymphadoravirus	virulent	0	0	0	0	0	0	0.00997742	0	0.00202575	78.7278	0.00408315	0	0	0	0	0	0	0	0	0	0	0	0	0	0	0	0	0	0	0	0	0	0	0	0	0	0	0	0	0	0	0	0	0
vOTU1035	DBS2-1_virus28	Unclustered	Unclassified	Caudovirales;Unclassified;Unclassified	temperate	0	0	0	0	0	0	0.270679	0.292839	0.767146	44.0958	0.00736737	0.224945	0	0	0	0	0	0	0	0	0	0	0	0	0	0	0	0	0	0	0	0	0	0	0	0	0	0	0	0	0	0	0	0
vOTU1036	DBS2-1_virus29	VC_411_0	Unclassified	Caudovirales;Podoviridae;Unclassified	temperate	0	0	0	0	0	0	0	0	0.00840564	77.8782	1.21155	0	0	0	0	0	0	0	0	0	0	0	0	0	0	0	0	0	0	0	0	0	0	0	0	0	0	0	0	0	0	0	0	0
vOTU1037	DBS2-1_virus3	Unclustered	Unclassified	Caudovirales;Myoviridae;Bcep78virus	virulent	0	0	0	0	0	0	0.397591	0.602662	0.595042	8.36864	0	0.295387	0	0	0	0	0	0.0287296	0	0	0.855649	0	0	0	0	0	0	0	0	0	0	0	0	0	0	0	0	0	0	0	0	0	0	0
vOTU1038	DBS2-1_virus30	Unclustered	Unclassified	Caudovirales;Myoviridae;Unclassified	virulent	0	0	0	0	0	0	0.745284	0.730716	1.19862	53.2236	0.354468	0.0584841	0	0	0	0	0	0	0	0	0	0	0	0	0	0	0	0	0	0	0	0	0	0	0	0	0	0	0	0	0	0	0	0
vOTU1039	DBS2-1_virus31	Unclustered	Unclassified	Caudovirales;Siphoviridae;Unclassified	temperate	0	0	0	0	0	0	0	0	0	6.56105	0.0063843	1.35173	0	0	0	0	0	0	0	0	0	0	0	0	0	0	0	0	0	0	0	0	0	0	0	0	0	0	0	0	0	0	0	0
vOTU104	BP5_provirus34	Unclustered	Unclassified	Caudovirales;Myoviridae;Unclassified	virulent	0	23.694	2.84558	0.127977	0.808338	5.97592	0	0	0	0	0	0	0	0	0	0	0	0	0	0	0	0	0	0	0	0	0	0	0	0	0	0	0	0	0	0	0	0	0	0	0	0	0	0
vOTU1040	DBS2-1_virus32	Unclustered	Unclassified	Caudovirales;Unclassified;Unclassified	virulent	0	0	0	0	0	0	0	0	0	14.0117	0.0765516	0	0	0	0	0	0	0	0	0	0	0	0	0	0	0	0	0	0	0	0	0	0	0	0	0	0	0	0	0	0	0	0	0
vOTU1041	DBS2-1_virus33	VC_358_0	Unclassified	Caudovirales;Siphoviridae;Casadabanvirus	temperate	0	0	0	0	0	0	0.409005	0.694853	0.478803	13.7325	0.0311184	0.302761	0	0	0	0	0	0	0	0	0	0	0	0	0	0	0	0	0	0	0	0	0	0	0	0	0	0	0	0	0	0	0	0
vOTU1042	DBS2-1_virus38	Unclustered	Unclassified	Caudovirales;Unclassified;Unclassified	temperate	0	0	0	0	0	0	0	0	0	69.3444	0.92191	0.605302	0	0	0	0	0	0	0	0	0	0	0	0	0	0	0	0	0	0	0	0	0	0	0	0	0	0	0	0	0	0	0	0
vOTU1043	DBS2-1_virus4	Unclustered	Unclassified	Caudovirales;Siphoviridae;Unclassified	temperate	0	0	0	0	0	0	1.74206	2.56266	0.489863	5.68204	0.0348325	0	0.0806911	0.0792593	0	0	0	0	0	0	0	0	0.0190844	0	0	0	0	0	0	0	0	0	0	0	0	0	0	0	0	0	0	0	0	0
vOTU1044	DBS2-1_virus42	VC_433_0	Caudovirales;Siphoviridae;	Caudovirales;Siphoviridae;Unclassified	virulent	0	0	0	0	0	0	0	0	0	33.6561	1.36771	0	0	0	0	0	0	0	0	0.716381	0	0	0	0	0.0144998	0.0692164	0	0.102862	0	0	0	0	0	0	0	0	0	0	0	0	0	0	0	0
vOTU1045	DBS2-1_virus45	Unclustered	Unclassified	Caudovirales;Unclassified;Unclassified	temperate	0	0	0	0	0	0	0	0.00172487	0.0458811	30.7229	0	0	0	0	0	0	0	0	0	0	0	0	0	0	0	0	0	0	0	0	0	0	0	0	0	0	0	0	0	0	0	0	0	0
vOTU1046	DBS2-1_virus46	VC_1001_0	Unclassified	Caudovirales;Siphoviridae;Unclassified	temperate	0	0	0	0	0	0	0	0.242332	0.113233	323.239	0	0.47248	0	0	0	0	0	0	0	0	0	0	0	0	0	0	0	0	0	0	0	0	0	0	0	0	0	0	0	0	0	0	0	0
vOTU1047	DBS2-1_virus48	VC_882_0	Unclassified	Caudovirales;Unclassified;Unclassified	temperate	0	0	0	0	0	0	0.633101	0.204225	0.779968	18.4599	2.62327	0	0	0	0	0	0	0	0	0	0	0	0	0	0	0	0	0	0	0	0	0	0	0	0	0	0	0	0	0	0	0	0	0
vOTU1048	DBS2-1_virus49	VC_958_0	Unclassified	Caudovirales;Podoviridae;Unclassified	temperate	0	0	0	0	0	0	0.267693	0.247453	1.63822	30.2287	0.00515174	0.0585466	0	0	0	0	0	0	0	0	0	0	0	0	0	0	0	0	0	0	0	0	0	0	0	0	0	0	0	0	0	0	0	0
vOTU1049	DBS2-1_virus50	VC_1005_0	Unclassified	Caudovirales;Unclassified;Unclassified	temperate	0	0	0	0	0	0	2.97911	7.13739	1.75616	1092.42	4.62908	5.44916	0	0	0	0	0	0	0	0	0	0	0	0	0	0	0	0	0	0	0	0	0	0	0	0	0	0	0	0	0	0	0	0
vOTU105	BP5_provirus39	VC_378_0	Unclassified	Caudovirales;Siphoviridae;Unclassified	virulent	0.868544	16.446	3.66418	4.29543	2.59885	9.42638	0	0	0	0	0	0	0	0	0	0	0	0	0	0	0	0	0	0	0	0	0	0	0	0	0.0933155	1.26177	1.33341	0.564748	0.817217	0	0	0	0	0	0	0	0	0
vOTU1050	DBS2-1_virus51	Unclustered	Unclassified	Caudovirales;Siphoviridae;Unclassified	temperate	0	0	0	0	0	0	0	0.095654	0.0446415	393.952	2.9474	0	0	0	0	0	0	0	0	0	0	0	0	0	0	0	0	0	0	0	0	0	0	0	0	0	0	0	0	0	0	0	0	0
vOTU1051	DBS2-1_virus55	Unclustered	Unclassified	Caudovirales;Unclassified;Unclassified	temperate	0	0	0	0	0	0	7.29721	7.35369	3.7917	116.599	0.12178	0	0.0696578	0.0845607	0	0	0	0.016291	0	0.079811	0.630279	0.363533	0.0156681	0.203939	0	0	0	0	0	0	0	0	0	0	0	0.077901	0.0491963	0.0753797	0.0993813	0.184207	0	0	0.836292	0
vOTU1052	DBS2-1_virus57	VC_301_0	Unclassified	Caudovirales;Siphoviridae;Unclassified	temperate	0	0	0	0	0	0	0	0.0138261	0	101.073	1.88333	0	0	0	0	0	0	0	0	0	0	0	0	0	0	0	0	0	0	0	0	0	0	0	0	0	0	0	0	0	0	0	0	0
vOTU1053	DBS2-1_virus58	VC_662_0	Unclassified	Caudovirales;Siphoviridae;Unclassified	temperate	0	0	0	0	0	0	0	0	0	31.8471	0	4.18522	0	0	0	0	0	0	0	0	0	0	0	0	0	0	0	0	0	0	0	0	0	0	0	0	0	0	0	0	0	0	0	0
vOTU1054	DBS2-1_virus6	VC_385_0	Unclassified	Caudovirales;Siphoviridae;Unclassified	temperate	1.52593	2.02348	0.614673	0.209136	0.220145	1.25363	4.30483	4.19788	46.8759	12.3017	0.0280148	0	0	0	0	0	0	0	0	0	0	0	0	0	0	0	0	0	0	0	0	0	0.0518009	0	0	0	0	0	0	0	0	0	0	0.0530979
vOTU1055	DBS2-1_virus62	VC_974_0	Unclassified	Caudovirales;Siphoviridae;Unclassified	temperate	0	0	0	0	0	0	0.340063	0.379112	1.30114	503.033	5.09552	2.12021	0	0	0	0	0	0	0	0	0	0	0	0	0	0	0	0	0	0	0	0	0	0	0	0	0	0	0	0	0	0	0	0
vOTU1056	DBS2-1_virus63	VC_511_0	Unclassified	Unclassified;Unclassified;Unclassified	temperate	0	0	0	0	0	0	0.270696	0.622253	0.232244	20.3204	1.59526	0	0	0	0	0	0	0	0	1.39229	0	0	0	0	0	0	0	0	0	0	0	0	0	0	0	0	0	0	0	0	0	0	0	0
vOTU1057	DBS2-1_virus65	VC_906_0	Unclassified	Caudovirales;Myoviridae;Unclassified	temperate	0	0	0	0	0	0	0	0.0330317	0.608719	35.0312	0	0.0128192	0	0	0	0	0	0	0	0	0	0	0	0	0	0	0	0	0	0	0	0	0	0	0	0	0	0	0	0	0	0	0	0
vOTU1058	DBS2-1_virus66	Unclustered	Unclassified	Caudovirales;Myoviridae;Unclassified	virulent	0	0	0	0	0	0	0.665967	0.792196	0.995146	57.3589	0.235111	0.182773	0	0	0	0	0	0	0	0	0	0	0	0	0	0	0	0	0	0	0	0	0	0	0	0	0	0	0	0	0	0	0	0
vOTU1059	DBS2-1_virus68	Unclustered	Unclassified	Caudovirales;Myoviridae;Unclassified	virulent	0	0	0	0	0	0	0	0.0278849	0	10.0059	0	1.05353	0	0	0	0	0	0	0	0	0	0	0	0	0	0	0	0	0	0	0	0	0	0	0	0	0	0	0	0	0	0	0	0
vOTU106	BP5_provirus41	VC_366_0	Unclassified	Caudovirales;Myoviridae;Unclassified	virulent	2.58697	15.4485	2.60177	2.51839	2.5346	4.67622	0	0	0	0	0	0	0	0	0	0	0	0	0	0	0	0	0	0	0	0	0	0	0	0	0	0.121096	0.0549669	0.0528291	0.152429	0	0	0	0	0	0	0	0	0
vOTU1060	DBS2-1_virus70	VC_846_0	Unclassified	Unclassified;Unclassified;Unclassified	temperate	0	0	0	0	0	0	0	0	0	12.0099	0	18.5778	0	0	0	0	0	0	0	0	0	0	0	0	0	0	0	0	0	0	0	0	0	0	0	0	0	0	0	0	0	0	0	0
vOTU1061	DBS2-1_virus72	VC_960_0	Unclassified	Caudovirales;Myoviridae;Unclassified	temperate	0	0	0	0	0	0	0	0	0	22.6983	0.00455293	0.076702	0	0	0	0	0	0	0	0	0	0	0	0	0	0	0	0	0	0	0	0	0	0	0	0	0	0	0	0	0	0	0	0
vOTU1062	DBS2-1_virus74	VC_131_0	Caudovirales;Myoviridae;	Unclassified;Unclassified;Unclassified	temperate	0	0	0	0	0	0	0.868401	0.771961	1.21018	39.6855	1.41971	0.167317	0	0	0	0	0	0	0	0	0	0	0	0	0	0	0	0	0	0	0	0	0	0	0	0	0	0	0	0	0	0	0	0
vOTU1063	DBS2-1_virus76	VC_906_0	Unclassified	Caudovirales;Podoviridae;Unclassified	temperate	0	0	0	0	0	0	0	0.566829	0.393627	1398.43	3.41864	0.51074	0	0	0	0	0	0	0	0	0	0	0	0	0	0	0	0	0	0	0	0	0	0	0	0	0	0	0	0	0	0	0	0
vOTU1064	DBS2-1_virus77	Unclustered	Unclassified	Caudovirales;Siphoviridae;Unclassified	temperate	0	0	0	0	0	0	0	0.0237837	0.0612462	50.8545	0.324377	0	0	0	0	0	0	0	0	0	0	0	0	0	0	0	0	0	0	0	0	0	0	0	0	0	0	0	0	0	0	0	0	0
vOTU1065	DBS2-1_virus78	Unclustered	Unclassified	Caudovirales;Siphoviridae;Unclassified	temperate	0	0	0	0	0	0	0	0	0	9.49383	0	0	0	0	0	0	0	0	0	0	0	0	0	0	0	0	0	0	0	0	0	0	0	0	0	0	0	0	0	0	0	0	0	0
vOTU1066	DBS2-1_virus8	VC_463_0	Unclassified	Caudovirales;Myoviridae;Unclassified	temperate	0	0	0	0	0	0	1.357	1.23973	3.62642	85.2855	1.01722	0	0	0.0670834	0	0	0	0.0362529	0	0.110197	0	0.0693478	0	0	0	0	0	0	0	0	0	0	0	0	0	0	0	0	0	0	0	0	0	0
vOTU1067	DBS2-1_virus80	VC_1008_0	Unclassified	Caudovirales;Unclassified;Unclassified	temperate	0	0	0.026936	0.0209235	0.0389915	0.00541702	0.176627	0.0797928	0.538936	8.02749	0	0.324031	0	0	0	0	0	0	0	0	0	0	0	0	0	0	0	0	0	0	0	0	0	0	0	0	0	0	0	0	0	0	0	0
vOTU1068	DBS2-1_virus81	VC_1010_0	Unclassified	Caudovirales;Siphoviridae;Unclassified	temperate	0	0	0	0	0	0	0	0	0	29.708	0.0805512	0.139126	0	0	0	0	0	0	0	0	0	0	0	0	0	0	0	0	0	0	0	0	0	0	0	0	0	0	0	0	0	0	0	0
vOTU1069	DBS2-1_virus82	VC_994_0	Unclassified	Caudovirales;Myoviridae;Unclassified	temperate	0	0	0	0	0	0	0.0364858	0.184808	0.0815287	75.1004	1.31393	6.16089	0	0	0	0	0	0	0	0	0	0	0	0	0	0	0	0	0	0	0	0	0	0	0	0	0	0	0	0	0	0	0	0
vOTU107	BP5_provirus44	Unclustered	Unclassified	Caudovirales;Siphoviridae;Unclassified	virulent	4.30009	33.9753	4.30596	3.10304	3.57137	8.38193	0	0	0	0	0	0	0	0	0	0	0	0	0	0	0	0	0	0	0	0	0	0	0	0	0	0	0	0	0	0	0	0	0	0	0	0	0	0
vOTU1070	DBS2-1_virus83	VC_1000_0	Unclassified	Caudovirales;Siphoviridae;Unclassified	temperate	0	0	0	0	0	0	0	0	0	38.4189	0	0.82303	0	0	0	0	0	0	0	0	0	0	0	0	0	0	0	0	0	0	0	0	0	0	0	0	0	0	0	0	0	0	0	0
vOTU1071	DBS2-1_virus84	VC_1011_0	Unclassified	Unclassified;Unclassified;Unclassified	temperate	0	0	0	0	0	0	0	0	0	28.7485	0	0.0681215	0	0	0	0	0	0	0	0	0	0	0	0	0	0	0	0	0	0	0	0	0	0	0	0	0	0	0	0	0	0	0	0
vOTU1072	DBS2-1_virus87	VC_503_0	Unclassified	Caudovirales;Myoviridae;Unclassified	virulent	0	0	0	0	0	0	0.00862862	0.0475722	0	17.7055	0	0	0.29193	0.279861	0	0	0	0	0	0	0	0	0	0	0	0	0	0	0	0	0	0	0	0	0	0	0	0	0	0	0	0	0	0
vOTU1073	DBS2-1_virus88	Unclustered	Unclassified	Caudovirales;Siphoviridae;Unclassified	temperate	0	0	0	0	0	0	0.192395	0.794962	0.496743	30.6925	0	0	0	0	0	0	0	0	0	0	0	0	0	0	0	0	0	0	0	0	0	0	0	0	0	0	0	0	0	0	0	0	0	0
vOTU1074	DBS2-1_virus89	VC_301_0	Unclassified	Caudovirales;Siphoviridae;Unclassified	temperate	0	0.000896372	0	0	0	0	0.0524779	0.162868	0.67122	128.855	0.160307	0.0764649	0	0	0	0	0	0	0	0	0.043265	0	0	0	0	0	0	0	0	0	0	0	0	0	0	0	0	0	0	0	0	0	0	0
vOTU1075	DBS2-1_virus9	VC_1013_0	Unclassified	Kalamavirales;Tectiviridae;Betatectivirus	virulent	0	0	0	0	0	0	0.372504	0.631354	0.176472	156.874	1.14637	13.954	0	0	0	0	0	0	0	0	0	0	0	0	0	0	0	0	0	0	0	0	0	0	0	0	0	0	0	0	0	0	0	0
vOTU1076	DBS2-1_virus90	Unclustered	Unclassified	Caudovirales;Siphoviridae;Unclassified	temperate	0	0	0	0	0	0	0	0.0190391	0.0135148	207.938	1.50041	0.13069	0	0	0	0	0	0	0	0	0	0	0	0	0	0	0	0	0	0	0	0	0	0	0	0	0	0	0	0	0	0	0	0
vOTU1077	DBS2-1_virus91	VC_477_0	Unclassified	Caudovirales;Siphoviridae;Unclassified	temperate	0	0	0	0	0	0	0	0	0.0112101	107.085	0.68531	0.763909	0	0	0	0	0	0	0	0	0	0	0	0	0	0	0	0	0	0	0	0	0	0	0	0	0	0	0	0	0	0	0	0
vOTU1078	DBS2-1_virus93	Unclustered	Unclassified	Caudovirales;Siphoviridae;Unclassified	temperate	0	0	0	0	0	0	0	0.0556822	0.109366	160.735	6.34776	0.101723	0	0	0	0	0	0	0	0	0	0	0	0	0	0	0	0	0	0	0	0	0	0	0	0	0	0	0	0	0	0	0	0
vOTU1079	DBS2-1_virus94	VC_733_0	Unclassified	Caudovirales;Unclassified;Unclassified	temperate	0	0	0	0	0	0	0	0.0371661	0	21.7248	0	3.51572	0	0	0	0	0	0	0	0	0	0	0	0	0	0	0	0	0	0	0	0	0	0	0	0	0	0	0	0	0	0	0	0
vOTU108	BP5_provirus5	Unclustered	Unclassified	Caudovirales;Unclassified;Unclassified	virulent	0	15.5683	1.55134	0.125879	0.551259	4.60341	0	0	0	0	0	0	0	0	0	0	0	0	0	0	0	0	0	0	0	0	0	0	0	0	0	0	0	0	0	0	0	0	0	0	0	0	0	0
vOTU1080	DBS2-1_virus97	VC_1010_0	Unclassified	Caudovirales;Siphoviridae;Unclassified	temperate	0	0	0	0	0	0	0.417097	0.28414	0.194221	110.458	0.519692	5.14736	0	0	0	0	0	0	0	0	0	0	0	0	0	0	0	0	0	0	0	0	0	0	0	0	0	0	0	0	0	0	0	0
vOTU1081	DBS2-1_virus99	VC_494_0	Unclassified	Caudovirales;Unclassified;Unclassified	temperate	0	0	0	0	0	0	0	0	0	10.376	0.151525	0	0	0	0	0	0	0	0	0	0	0	0	0	0	0	0	0	0	0	0	0	0	0	0	0	0	0	0	0	0	0	0	0
vOTU1082	DBS2-4_provirus1	Unclustered	Unclassified	Caudovirales;Siphoviridae;Unclassified	virulent	0	0	0	0	0	0	0	0	0.0892203	0	23.4418	0	0	0	0	0	0	0	0	12.7586	0.739747	0	0	0	0	0	0	0	0	0	0	0	0	0	0	0	0	0	0	0	0	0	0	0
vOTU1083	DBS2-4_provirus13	Unclustered	Unclassified	Caudovirales;Myoviridae;Unclassified	virulent	0.205159	0	0	0.154101	0	0	0	0	0	0.0525753	18.7474	0	0.14092	0.11781	0	0	0	0	0	6.37871	0	0	0.0205472	0	0	0	0	0	0	0	0	0	0	0	0	0	0	0	0	0	0	0	0	0
vOTU1084	DBS2-4_provirus18	VC_1014_0	Unclassified	Caudovirales;Siphoviridae;Unclassified	virulent	0	0	0	0	0	0	0	0	0	0.0197792	21.8708	0	0	0	0	0	0	98.784	1.05939	10.7057	47.2603	31.6701	0	0	0	0	0	0	0	0	0	0	0	0	0	0	0	0	0	0	0	0	0	0
vOTU1085	DBS2-4_provirus19	VC_659_0	Unclassified	Caudovirales;Siphoviridae;Unclassified	virulent	0	0	0	0	0	0	0.0120283	0	0	0	18.0285	0	0	0	0	0	0	0.00865577	0	4.28961	0	0	0	0	0	0	0	0	0	0	0	0	0	0	0	0	0	0	0	0	0	0	0	0
vOTU1086	DBS2-4_provirus2	VC_1015_0	Unclassified	Caudovirales;Unclassified;Unclassified	virulent	0	0	0	0	0	0	0	0	0	0	16.6114	0	0	0	0	0	0	0	0	12.9523	0.0118229	0	0	0	0	0	0	0	0	0	0	0	0	0	0	0	0	0	0	0	0	0	0	0
vOTU1087	DBS2-4_provirus20	Unclustered	Unclassified	Caudovirales;Unclassified;Unclassified	virulent	0	0.0595626	0	0	0.016714	0.000242473	0.213654	0.284518	0.251316	0.274049	20.2673	0	2.76543	2.06216	0.093053	4.97429	4.60294	0	0	8.03549	5.12359	0.663544	0.406546	0.826059	0	0	0	0	0	0	0.282185	0.25329	0.230982	0.160628	0.0617303	0	0	0	0	0	16.1339	0.443534	0.0220026	0.0588661
vOTU1088	DBS2-4_provirus21	VC_1016_0	Unclassified	Caudovirales;Unclassified;Unclassified	virulent	0.0267401	0.00851972	0.416308	0.958614	0.134059	0	0.00547529	0.0565157	0.0608164	0.797201	10.0418	0.0154511	0	0	0	0	0	0	0	11.9338	0	0	0	0	0	0	0	0	0	0	0	0	0	0	0	0	0	0	0	0	0	0	0	0
vOTU1089	DBS2-4_provirus22	Unclustered	Unclassified	Caudovirales;Siphoviridae;Unclassified	virulent	0	0	0	0	0	0	0	0	0	0	13.0803	0	0	0	0	0	0	0	0	1.17511	0.0971064	0	0	0	0	0	0	0	0	0	0	0	0	0	0	0	0	0	0	0	0	0	0	0
vOTU109	BP5_provirus51	VC_456_0	Unclassified	Caudovirales;Unclassified;Unclassified	virulent	4.8306	9.10402	1.72607	2.91047	2.62661	4.6657	0	0	0	0	0	0	0.114508	0.177431	0	0	0	0	0	0	0	0	0	0	0	0	0	0	0	0	0	0.0076041	0	0.0144952	0	0	0	0	0	0	0	0	0	0
vOTU1090	DBS2-4_provirus23	Unclustered	Unclassified	Unclassified;Unclassified;Unclassified	virulent	0	0	0	0	0	0	0	0	0	0	3.72783	0	0	0	0	0	0	11.8402	2.29845	2.27958	3.86901	2.42751	0	0	0	0	0	0	0	0	0	0	0	0	0	0	0	0	0	0	0	0	0	0
vOTU1091	DBS2-4_provirus25	Unclustered	Unclassified	Caudovirales;Unclassified;Unclassified	virulent	0	0	0	0	0	0	0	0	0	0	6.17781	0	0	0	0	0	0	1.9298	0	2.82121	0.263379	1.29938	0	0	0	0	0	0	0	0	0	0	0	0	0	0	0	0	0	0	0	0	0	0
vOTU1092	DBS2-4_provirus29	VC_1017_0	Unclassified	Caudovirales;Podoviridae;Unclassified	virulent	0.0750233	0.0765878	0.313294	0.453917	0.160545	0.171496	0.0248105	0.21903	0	0.132868	17.4536	0.000903941	16.2574	22.5351	0	0	0	0.136596	0	25.8938	0.130342	0.157845	0	0	0.0642855	0.0117134	0.0372653	0	0	0	0.0520174	0.047633	0.0734553	0.00284973	0	1.84308	2.08335	2.90494	1.24371	3.65333	0	0	0	0
vOTU1093	DBS2-4_provirus31	Unclustered	Unclassified	Unclassified;Unclassified;Unclassified	virulent	0.0588626	0.0765756	0.0642259	0.128171	0.0297394	0.100363	0.341689	0.198754	0.285327	0.0812927	5.60957	0	0.117763	0.060488	0.772493	0.579811	0.653358	6.30515	3.41165	4.06113	6.97799	4.40688	0.118737	0.0275443	0	0	0	0.0443069	0	0	0.100707	0	0.0707217	0.0210285	0.0343448	0.779153	0.963084	0.903312	0.746545	0.58296	0	0	0.55586	0
vOTU1094	DBS2-4_provirus32	VC_1020_0	Unclassified	Caudovirales;Unclassified;Unclassified	virulent	0	0	0	0	0	0	0.0730574	0	0.294188	0	9.61428	0	0.560737	0.508439	0	0	0	3.72569	50.0685	45.2182	73.2926	19.1818	0	0	0	0	0	0	0	0	0	0	0	0	0	0.10939	0.212142	0.164273	0.161075	0.341507	0	0	0	0
vOTU1095	DBS2-4_provirus34	VC_1021_0	Unclassified	Caudovirales;Siphoviridae;Unclassified	virulent	0	0	0	0	0	0	0	0	0	0	11.9423	0	0	0	0	0	0	0.0645664	0	4.37789	0.833797	0.067361	0.0400318	0.0226655	0	0	0	0	0	0	0	0	0	0	0	0	0	0	0	0	0	0	0	0
vOTU1096	DBS2-4_provirus35	VC_592_0	Unclassified	Caudovirales;Unclassified;Unclassified	virulent	0.0702446	0.314483	0.751891	2.23403	0.291381	0.673129	0.0653881	0.352054	0.0532959	0.231021	16.0057	0.0557628	43.4879	60.9623	0	0	0	0.247708	0	25.3174	0.049334	0.444109	0.652413	0.231938	0.153038	0.102411	0.229499	0.0224711	0.0454022	0.0023823	0.0403701	0.0251828	0	0	0	4.57917	7.75455	6.93178	3.93752	6.63707	0	0.141564	0.106653	0
vOTU1097	DBS2-4_provirus37	VC_1015_0	Unclassified	Caudovirales;Siphoviridae;Unclassified	virulent	0.164708	0.127255	0.0495489	0.0141446	0.0174416	0.0908638	0.0462498	0.0802507	0.0826983	0	10.8271	0	0.0642335	0.104234	0	0	0	0	0	6.13463	0.47358	0.0467207	0.0548754	0.0152554	0	0	0	0	0	0	0	0	0	0	0	0	0	0	0	0	0	0	0.00926014	0
vOTU1098	DBS2-4_provirus38	VC_271_0	Unclassified	Caudovirales;Siphoviridae;Unclassified	virulent	0	0	0	0	0	0	0	0	0	0	6.24893	0	0	0	0	0	0	0	0	4.08459	0	0	0	0	0	0	0	0	0	0	0	0	0	0	0	0	0	0	0	0	0	0	0	0
vOTU1099	DBS2-4_provirus39	VC_341_0	Unclassified	Caudovirales;Myoviridae;Unclassified	virulent	0	0	0	0	0	0	0.135113	0.0044356	0.0267287	0.189448	16.0289	0	0	0	0.14796	0.0503531	0	5.30047	16.4555	16.6376	17.8696	25.3651	0	0	0	0	0	0	0	0	0	0	0	0	0	0	0	0	0	0	0.0993786	0.1371	3.28774	0.380742
vOTU11	BP4_provirus3	Unclustered	Unclassified	Caudovirales;Siphoviridae;Unclassified	virulent	8.0091	10.1464	2.22048	3.33224	1.19782	3.70487	0	0	0.026243	0	0	0	0	0	0	0	0	0	0	0	0	0	0	0	0	0	0	0	0	0	0.165427	2.22227	1.10487	0.892251	2.31663	0	0	0	0	0	0	0	0	0
vOTU110	BP5_provirus52	VC_457_0	Unclassified	Caudovirales;Myoviridae;Unclassified	virulent	1.68744	11.8334	1.02663	3.0394	1.61341	3.95103	0.0316432	0	0.272563	1.69337	0.0253558	0	0.195788	0.108427	0	0	0	0	0	0	0	0.0614265	0.22199	0	0	0	0	0	0	0	0	0.298767	0.108596	0	0	0	0	0	0	0	0	0	0	0
vOTU1100	DBS2-4_provirus40	VC_1019_0	Unclassified	Caudovirales;Unclassified;Unclassified	virulent	0	0	0	0	0	0	0.415737	1.73318	0	0	35.6367	0.347883	0	0.00844934	1.32791	0.0621991	0	0.156556	0	4.41444	0.67591	3.23746	0	0	0	0	0	0	0	0	0	0	0	0	0	0	0	0	0	0	0	0	0	0
vOTU1101	DBS2-4_provirus41	Unclustered	Unclassified	Caudovirales;Podoviridae;Unclassified	virulent	0	0	0	0	0	0	0	0	0	0.104777	6.20928	0	0	0	0	0	0	6.85579	3.24352	4.1625	8.4271	7.0639	0	0	0	0	0	0	0	0	0	0	0	0	0	0	0	0	0	0	0	0	0	0
vOTU1102	DBS2-4_provirus46	VC_1018_0	Unclassified	Caudovirales;Siphoviridae;Anatolevirus	virulent	0	0	0	0	0	0	0.0649318	0	0.261478	0	9.12168	0	0.524479	0.558221	0	0	0	3.30773	48.179	43.1965	70.2029	17.9794	0	0	0	0	0	0	0	0	0	0	0	0	0	0.227005	0.225202	0.242859	0.215061	0.385307	0	0	0	0
vOTU1103	DBS2-4_provirus47	VC_1026_0	Unclassified	Caudovirales;Unclassified;Unclassified	virulent	0.0393584	0.0685871	0	0	0.0185355	0.0228344	0.243076	0.546468	0.334586	0.360516	23.0203	0.665613	2.04564	1.68618	4.13998	15.9959	21.1174	0	0	4.13301	0.0448604	0.0916256	7.1233	2.97669	0	0	0	0	0	0	0	0	0	0	0	0	0.169135	0.041211	0.0121001	0.0736144	0	0	0.0224933	0
vOTU1104	DBS2-4_provirus49	VC_1027_0	Unclassified	Caudovirales;Podoviridae;Unclassified	virulent	0	0	0	0	0	0	0	0	0	0	6.49889	0	0	0	0.0259697	0	0	1.22735	47.5053	12.2242	10.566	20.6548	0	0	0	0	0	0	0	0	0	0	0	0	0	0	0	0	0	0	0	0	0	0
vOTU1105	DBS2-4_provirus5	Unclustered	Unclassified	Caudovirales;Podoviridae;Unclassified	virulent	2.70592	2.98216	0.91755	1.27322	0.925162	1.87972	1.0811	2.62999	1.9325	0.553068	2.92852	0.307376	3.91436	3.61851	0.0241168	0	0.0338521	0	0	1.26083	0.031816	0.000816302	0.753528	0.530247	0	0.0456142	0	0	0	0	0	0	0	0	0	0.0552951	0	0.126056	0.111486	0.110421	0	0	0.0394902	0
vOTU1106	DBS2-4_provirus53	VC_894_0	Unclassified	Caudovirales;Unclassified;Unclassified	virulent	0.122207	0.417523	0.103777	0.183066	0.181967	0.311362	5.78171	3.95634	5.21361	2.69458	68.7953	2.2864	8.83146	6.525	0.279552	0.975737	0.606066	1.25654	0	14.8673	3.60787	3.54139	2.31846	0.94994	0	0	0	0	0	0	0.00832984	0.0128191	0.106338	0	0	0.181656	0.305138	0.284225	0.235272	0.301308	0.634331	0	0.0928889	0
vOTU1107	DBS2-4_provirus55	Unclustered	Unclassified	Caudovirales;Podoviridae;Unclassified	virulent	0	0.0960884	0	0.0039317	0.0259509	0.0372007	0.371955	0.597401	0.420313	0.316242	25.432	0	3.42267	2.54095	0.141105	8.54643	6.95138	0.00967711	0	9.21692	4.23863	0.596581	0.380575	0.861992	0	0	0	0	0	0	0.297362	0.36878	0.182323	0.12816	0.0775324	0	0	0.0201967	0	0	20.3362	0.173484	0.0822151	0.134408
vOTU1108	DBS2-4_provirus56	Unclustered	Unclassified	Caudovirales;Myoviridae;Unclassified	virulent	0	0	0	0	0	0	0	0	0	0	7.88286	0	0.0117705	0.035319	0	0	0	0	0	5.86107	0	0	0.0817448	0	0	0	0	0	0	0	0	0	0	0	0	0	0	0	0	0	0	0	0	0
vOTU1109	DBS2-4_provirus57	Unclustered	Unclassified	Tubulavirales;Inoviridae;Unclassified	virulent	61.0923	20.2958	6.42351	5.84429	9.39611	10.8701	0.45977	1.5107	1.05843	0.164086	99.0244	0.0262492	15.9541	16.9958	0	0	0	0.284752	0	33.9955	0.768194	0.131483	0	0	0	0.272188	0	0	0	0	0	0	0	0	0	0	0	0	0.0181566	0	0	0	0.518246	0
vOTU111	BP5_provirus56	Unclustered	Unclassified	Caudovirales;Myoviridae;Unclassified	virulent	6.07482	9.86233	2.94358	2.50209	4.2833	6.48372	0	0.00368245	0.0201379	0.118662	0	0	0	0	0	0	0	0	0	0	0	0	0	0	0	0	0	0	0	0	0	0	0	0	0	0	0	0	0	0	0	0.0954113	0	0
vOTU1110	DBS2-4_provirus58	VC_223_0	Unclassified	Caudovirales;Myoviridae;Unclassified	virulent	0	0	0	0	0	0	0.0443156	0	0	0	11.8562	0.0559556	0	0	0	0	0	2.48767	0	4.4759	0.490778	2.26713	0	0	0	0	0	0	0	0	0	0	0	0	0	0	0	0	0	0	0	0	0	0
vOTU1111	DBS2-4_provirus60	VC_241_0	Unclassified	Caudovirales;Siphoviridae;Unclassified	virulent	0	0	0	0	0	0	0	0	0	0	11.985	0	0.0995109	0.0680321	0	0	0	0.0209023	0	4.03135	0	0	0	0	0	0	0	0	0	0	0	0	0	0	0	0	0	0	0	0	0	0	0	0
vOTU1112	DBS2-4_provirus61	VC_1030_0	Unclassified	Caudovirales;Siphoviridae;Unclassified	virulent	0	0	0	0	0	0	0	0.0185152	0	0	7.38828	0	0	0	0	0	0	4.09245	0	3.52935	17.0733	1.09617	0.0302776	0.158578	0	0	0	0	0	0	0	0	0	0	0	0	0	0.018291	0.0542504	0.0274111	0	0	0.0337044	0
vOTU1113	DBS2-4_provirus63	Unclustered	Unclassified	Caudovirales;Siphoviridae;Unclassified	virulent	0.081468	0.00437251	0	0	0	0	0	0	0.0026932	0	8.90026	0	0	0	0	0	0	0	0	7.8058	0	0	0	0	0	0	0	0	0	0	0	0	0	0	0	0	0	0	0	0	0	0	0	0
vOTU1114	DBS2-4_provirus65	VC_567_0	Unclassified	Caudovirales;Siphoviridae;Unclassified	virulent	0	0	0	0	0	0	0	0	0	0	9.63267	0	0	0	0	0	0	0.261353	0	4.5047	0.0953657	0	0	0	0	0	0	0	0	0	0	0	0	0	0	0	0	0	0	0	0	0	0	0
vOTU1115	DBS2-4_provirus66	VC_1001_0	Unclassified	Caudovirales;Siphoviridae;Unclassified	virulent	0	0	0	0	0	0	0	0	0	0	10.0511	0	0	0	0	0	0	0	0	9.28376	0	0	0	0	0	0	0	0	0	0	0	0	0	0	0	0	0	0	0	0	0	0	0	0
vOTU1116	DBS2-4_provirus68	Unclustered	Unclassified	Caudovirales;Podoviridae;Unclassified	virulent	2.66305	3.05914	0.406236	1.09187	0.612483	1.69745	0.22582	0.572594	0.673681	1.19278	109.151	0.177882	6.66615	6.38826	0.0600032	0.0049499	0.126145	0.96549	0	9.21579	1.50378	0.0872502	0.326843	0.189937	0	0.121663	0.0184973	0	0	0	0.109143	0.0743811	0.0378992	0.0379413	0.103391	0	0	0	0.0176877	0.0155053	0	0	0	0
vOTU1117	DBS2-4_provirus69	Unclustered	Unclassified	Caudovirales;Myoviridae;Unclassified	virulent	4.90411	5.18711	2.435	2.16683	1.39238	4.12635	0.437258	0.727695	0.265036	0.106765	11.8733	0.00935243	0.0529155	0.127737	0	0	0	0.197368	0	1.94676	0.00402092	0	0	0	0	0.00937535	0	0	0	0	0.0103093	0.457509	0.642255	0.142172	0.576876	0	0	0	0	0	0	0	0	0
vOTU1118	DBS2-4_provirus7	VC_1007_0	Unclassified	Caudovirales;Unclassified;Unclassified	virulent	0	0	0.011322	0	0	0.0187163	0.0272016	0.00368603	0.038457	0	11.2104	0.00447728	0	0	0	0	0	3.23192	0	4.50318	0.402533	2.12743	0	0	0	0	0	0	0	0	0	0	0	0	0	0	0	0	0	0	0	0	0	0
vOTU1119	DBS2-4_provirus72	VC_740_3	Unclassified	Caudovirales;Unclassified;Unclassified	virulent	0.136704	0.18846	0.0679058	0.0861358	0.102307	0.0913984	0.379443	0.125373	0.758945	0.756293	22.5212	0.0903845	2.20642	3.11716	0	0	0	21.6912	0	5.77749	0.897944	1.6872	0.676087	0.88008	0	0	0	0	0	0	0	0	0	0	0	0.0244714	0.0308812	0.0530716	0.0126497	0.0211485	0	0	0.011903	0
vOTU112	BP5_provirus57	VC_458_0	Unclassified	Caudovirales;Siphoviridae;Unclassified	virulent	2.14485	13.7499	1.88025	1.94446	1.81239	3.91701	0	0	0	0	0	0	0	0	0	0	0	0	0	0	0	0	0	0	0	0	0	0	0	0	0	0	0	0	0	0	0	0	0	0	0	0	0	0
vOTU1120	DBS2-4_provirus73	Unclustered	Unclassified	Caudovirales;Unclassified;Unclassified	virulent	0	0	0	0	0	0	0	0	0	0	5.42239	0	0	0	0	0	0	0.2052	0	2.64407	0.0463796	0	0	0	0	0	0	0	0	0	0	0	0	0	0	0	0	0	0	0	0	0	0	0
vOTU1121	DBS2-4_provirus74	VC_255_0	Unclassified	Caudovirales;Unclassified;Unclassified	virulent	0.0961277	0.0410001	0	0	0	0.036238	1.19776	2.59498	0.805079	0.412977	12.101	0	0	0	0	0	0	13.3417	0	2.31268	0.166192	0	0	0	0	0	0	0	0	0	0	0	0	0	0	0	0	0	0	0	0	0	0	0
vOTU1122	DBS2-4_provirus78	VC_277_0	Unclassified	Caudovirales;Siphoviridae;Unclassified	virulent	0	0	0	0	0	0	0	0	0	0	5.42836	0	0	0	0	0	0	0	0	3.55501	0	0	0	0	0	0	0	0	0	0	0	0	0	0	0	0	0	0	0	0	0	0	0	0
vOTU1123	DBS2-4_provirus79	VC_241_0	Unclassified	Caudovirales;Siphoviridae;Unclassified	virulent	2.8565	2.43498	1.06044	1.48807	1.16215	1.87191	5.16174	12.4424	13.1589	1.90875	10.4974	0.937139	7.14619	5.9443	0.227861	0.104065	0.440452	0.032336	0.0242581	1.75407	0.368881	0.0702158	5.9995	4.71191	0	0.0877674	0	0	0	0	0.0276609	0.073836	0.222291	0.24636	0.251212	3.42465	4.06212	2.77625	2.87368	2.35781	0	0	0.242389	0.0254419
vOTU1124	DBS2-4_provirus80	Unclustered	Unclassified	Caudovirales;Myoviridae;Unclassified	virulent	0	0	0	0	0	0	0.0189565	0.0720802	0.0178529	0.00233361	41.8079	0	0.0104809	0.0542208	0	0	0.051833	0	0	11.6906	0.0101055	0	0	0	0	0	0	0	0	0	0	0	0	0	0	0	0	0	0	0	0	0	0	0
vOTU1125	DBS2-4_provirus83	Unclustered	Unclassified	Caudovirales;Myoviridae;Unclassified	virulent	0.169608	0.00353277	0	0.215927	0.0816585	0.00599573	0	0	0	0.0367089	16.1024	0	0.135397	0.186208	0	0	0	0	0	6.07084	0	0	0.00328283	0	0	0	0	0	0	0	0	0	0	0	0	0	0	0	0	0	0	0	0	0
vOTU1126	DBS2-4_provirus86	Unclustered	Unclassified	Caudovirales;Unclassified;Unclassified	virulent	0.69392	0.683981	1.62793	0.791689	1.87467	1.89279	1.15485	0.347305	0.515876	0.65343	19.6722	6.87912	0.152197	0.209509	0	0	0	5.33119	0	9.18217	1.18951	6.21501	0	0	0	0	0	0	0	0	0	0	0	0	0	0	0	0	0	0	0	0	0	0
vOTU1127	DBS2-4_provirus88	VC_923_0	Unclassified	Caudovirales;Siphoviridae;Unclassified	virulent	0	0	0	0	0	0	0.150455	0.815918	0.05872	0.124322	7.04068	0.00507105	1.21572	1.04123	0	0	0	0.176117	0	5.54161	26.315	2.79812	0	0	0	0.130529	0	0	0	0	0	0	0	0	0	1.96784	2.21286	4.39881	2.23265	0.913157	0	0	0	0
vOTU1128	DBS2-4_provirus89	VC_240_0	Unclassified	Caudovirales;Unclassified;Unclassified	virulent	0	0	0	0	0	0	0	0	0	0	55.0848	0	0.0535782	0.0558789	0	0	0	0	0	23.0115	0	0.0527452	0	0	0	0	0	0	0	0	0	0	0	0	0	0	0	0	0	0	0	0	0	0
vOTU1129	DBS2-4_provirus93	VC_240_0	Unclassified	Caudovirales;Unclassified;Unclassified	virulent	0.152159	0.168055	0.0294653	0.0561251	0.0447557	0.0918847	0.0975983	0.140235	0.181751	0.0574024	8.39947	0.0468053	0.829895	0.669728	0	0	0	24.4866	0	3.40921	0.222969	1.27008	0.163221	0.0825317	0	0	0	0	0	0	0.0498012	0	0.0352529	0	0	0.0227976	0.0623483	0.0285672	0.0621165	0.050687	0	0	0	0
vOTU113	BP5_provirus59	Unclustered	Unclassified	Caudovirales;Siphoviridae;Stanholtvirus	virulent	6.56839	11.0789	12.9771	11.5115	13.0575	14.5781	0.069602	0.0156993	0.070321	0	0	0	0	0	0	0	0	0	0	0	0	0	0	0	0	0	0	0	0	0	0.0130158	0.00445861	0	0	0	0	0	0	0	0	0	0	0	0
vOTU1130	DBS2-4_provirus97	Unclustered	Unclassified	Caudovirales;Unclassified;Unclassified	virulent	0	0	0	0	0	0	0.0169799	0.0510601	0.0399743	0.0049489	14.3431	0.007042	0.29925	0.209913	0	0	0	0	0	3.05521	0	0.00660674	17.7442	44.6356	0	0	0	0	0	0	0	0	0	0	0	0	0	0	0	0	0	0	0	0
vOTU1131	DBS2-4_provirus98	VC_349_0	Unclassified	Caudovirales;Unclassified;Unclassified	virulent	0.742648	1.72167	0.0666265	0.520815	0.118985	0.418307	0.0307879	0.0938486	0.0284187	0.379765	41.4766	0.0046459	0.14282	0.141839	0	0	0	0	0	6.14988	0.371364	0.0103795	0	0	0	0	0	0	0	0	0	0	0	0	0	0	0	0	0	0	0	0	0	0
vOTU1132	DBS2-4_virus1	Unclustered	Unclassified	Caudovirales;Siphoviridae;Unclassified	temperate	0.796542	0.950373	0.0879837	0.0972112	0.103487	0.338728	0.187506	1.4042	0.704497	0.365291	11.6701	0	5.53246	5.81959	0	0	0	1.03651	0	3.50631	1.56845	0	0.18732	0.14628	0	0	0	0	0	0	0	0	0	0	0	0	0	0	0	0	0	0	0	0
vOTU1133	DBS2-4_virus10	VC_692_0	Unclassified	Caudovirales;Siphoviridae;Unclassified	temperate	0	0	0	0	0	0	0	0	0	0	46.4641	0	0	0	0	0	0	0	0	16.7371	0	0	0.535115	0.0563281	0	0	0	0	0	0	0	0	0	0	0	0	0	0	0	0	0	0	0	0
vOTU1134	DBS2-4_virus100	Unclustered	Unclassified	Caudovirales;Unclassified;Unclassified	temperate	0.0145998	0	0	0	0	0	0	0	0	0	10.4687	0	0.120187	0.140909	0	0	0	0.00362518	0	4.13816	0	0	0	0	0	0	0	0	0	0	0	0	0	0	0	0	0	0	0	0	0	0	0	0
vOTU1135	DBS2-4_virus101	VC_358_0	Unclassified	Unclassified;Unclassified;Unclassified	temperate	0	0	0	0	0	0	0	0	0	0	8.89418	0	0	0	0	0	0	5.00884	0	2.45908	0.492004	0.652026	0	0	0	0	0	0	0	0	0	0	0	0	0	0	0	0	0	0	0	0	0	0
vOTU1136	DBS2-4_virus102	Unclustered	Unclassified	Caudovirales;Siphoviridae;Unclassified	temperate	0	0	0	0	0	0	0	0	0.00499555	0.00867456	62.2808	0.0553689	0	0	0	0	0	0	0	14.4854	0.00949439	0	0	0	0	0	0	0	0	0	0	0	0	0	0	0	0	0	0	0	0	0	0	0
vOTU1137	DBS2-4_virus103	VC_232_0	Caudovirales;Podoviridae;Unclassified	Caudovirales;Podoviridae;Unclassified	temperate	0	0	0	0	0	0	0	0	0	0	17.3845	0	0.111642	0.0973259	0	0	0	0	0	10.4243	0.0232535	0	0	0	0	0	0	0	0	0	0	0	0	0	0	0	0	0	0	0	0	0	0	0
vOTU1138	DBS2-4_virus104	VC_207_0	Unclassified	Caudovirales;Unclassified;Unclassified	temperate	0	0	0	0	0	0	0.0935459	0.0617764	0.20838	0.279061	12.1868	0	0	0	0	0	0	0	0	3.63072	0.36955	0.0657623	0.0267768	0	0	0	0	0	0	0	0	0	0	0	0	0	0	0	0	0	0	0	0	0
vOTU1139	DBS2-4_virus107	VC_714_1	Unclassified	Caudovirales;Unclassified;Unclassified	temperate	0.013983	0.126322	0.20768	0.0985883	0.150239	0.184543	0	0.0202814	0	0	8.09831	0	0.0955052	0.0840296	0	0	0	0	0	1.72271	0	0	0	0	0	0	0	0	0	0	0	0	0	0	0	0	0	0	0	0	0	0	0	0
vOTU114	BP5_provirus60	VC_462_0	Unclassified	Caudovirales;Siphoviridae;Unclassified	virulent	0.791889	12.911	1.54775	1.02171	1.70095	2.49069	0	0	0	0	3.3775	0	0.159011	0.418801	0	0	0	0	0	1.51608	0.763519	0	0	0	0	0	0	0	0	0	0	0	0	0	0	0	0	0	0	0	0	0	0	0
vOTU1140	DBS2-4_virus11	VC_239_0	Unclassified	Caudovirales;Myoviridae;Unclassified	temperate	0	0.0420499	0	0	0	0	0	0	0.0251837	0	11.1303	0	0.254515	0.255692	0	0	0	0.0990091	0	3.30686	0	0	0	0	0.000598483	0.0517916	0	0	0	0.00243624	0	0	0.0145163	0.0324474	0	0	0	0	0	0	0	0	0	0
vOTU1141	DBS2-4_virus110	VC_567_0	Unclassified	Caudovirales;Myoviridae;Unclassified	temperate	0	0	0	0	0	0	0	0	0	0	10.5451	0	0	0	0	0	0	0	0	4.40863	0	0	0	0	0	0	0	0	0	0	0	0	0	0	0	0	0	0	0	0	0	0	0	0
vOTU1142	DBS2-4_virus114	VC_374_0	Unclassified	Caudovirales;Unclassified;Unclassified	temperate	1.91951	0.915096	0.234429	0.396142	0.276905	0.600472	8.83817	14.8227	0.952455	5.46469	13.0287	0.0921131	0.0710669	0.0784394	0	0	0	0	0	3.53432	0	0	0	0	0	0	0	0	0	0	0	0.0950398	0.084543	0	0	0	0	0	0	0	0	0	0	0
vOTU1143	DBS2-4_virus115	VC_962_0	Unclassified	Caudovirales;Unclassified;Unclassified	virulent	0.0616901	0.0540513	0.0459348	0.00802494	0.000437425	0	0.462416	0.128575	0.723182	2.6661	14.6834	0	0	0	0	0	0	1.17752	0	2.63263	0.159006	0.215497	0	0	0	0	0	0	0	0	0	0	0	0	0	0	0	0	0	0	0	0	0	0
vOTU1144	DBS2-4_virus118	Unclustered	Unclassified	Unclassified;Unclassified;Unclassified	virulent	0	0	0	0	0	0	0	0	0	0	31.831	0	0	0.00787907	0	0	0	0	0	8.66705	0	0	0	0	0	0	0	0	0	0	0	0	0	0	0	0	0	0	0	0	0	0	0	0
vOTU1145	DBS2-4_virus119	VC_1042_0	Unclassified	Caudovirales;Herelleviridae;Schiekvirus	temperate	0	0	0	0	0	0	0	0	0	0	24.2873	0	0	0.0220553	0.495385	0.103635	0.235576	0	0	8.09547	0.0239719	0.00567471	0	0	0	0	0	0	0	0	0	0	0	0	0	0	0	0	0	0	0	0	0	0
vOTU1146	DBS2-4_virus12	VC_240_0	Unclassified	Caudovirales;Siphoviridae;Unclassified	temperate	3.89581	4.16342	0.732598	1.0986	1.07321	1.8247	0.174282	1.11453	1.06856	1.41722	216.545	0.120155	6.15867	6.59201	0	0	0	0.309123	0	15.4949	0.335494	0	0.528564	0.338007	0	0.0249683	0	0	0	0	0	0	0	0	0	0	0	0	0	0	0	0	0	0
vOTU1147	DBS2-4_virus120	Unclustered	Unclassified	Caudovirales;Unclassified;Unclassified	temperate	0	0	0	0	0	0	0	0	0	0	6.80698	0	0	0	0	0	0	0	0	5.44258	0	0	0	0	0	0	0	0	0	0	0	0	0	0	0	0	0	0	0	0	0	0	0	0
vOTU1148	DBS2-4_virus122	VC_155_0	Caudovirales;Podoviridae;Myxoctovirus	Caudovirales;Unclassified;Unclassified	temperate	0.00665214	0	0	0	0	0	0	0	0	0	59.763	0	0.0602578	0.0976367	0	0	0	0	0	9.21726	0.251434	0.0146201	0	0	0	0	0	0	0	0	0	0	0	0	0	0	0	0	0	0	0	0	0	0
vOTU1149	DBS2-4_virus123	Unclustered	Unclassified	Unclassified;Unclassified;Unclassified	temperate	0	0	0	0	0	0	0.00879084	0.0258673	0.0354624	0.00930841	3.98446	0	0	0	0	0	0	0	0	2.4579	0.0522018	0	0.000828718	0	0	0	0	0	0	0	0	0	0	0	0	0	0	0	0	0	0	0	0	0
vOTU115	BP5_provirus61	VC_400_0	Unclassified	Caudovirales;Myoviridae;Unclassified	virulent	1.44005	13.4439	0.905199	3.59312	2.05536	4.50605	0.0947496	0.00880674	0.645753	1.26519	0	0	0	0	0	0	0	0.079924	0	0.0100146	0	0	0.0649289	0	0	0	0	0	0	0	0	0.00204833	0	0	0	0	0	0	0	0	0	0	0	0
vOTU1150	DBS2-4_virus124	VC_322_0	Unclassified	Caudovirales;Unclassified;Unclassified	temperate	0	0	0.00549991	0.0182629	0	0.0135789	0.207807	0.318304	0.137114	0.0929818	16.0766	0	0	0	0	0	0	0.0867879	0	4.82035	12.5008	0	0	0	0	0	0	0	0	0	0	0	0	0	0	0	0	0	0	0	0	0	0	0
vOTU1151	DBS2-4_virus125	VC_987_0	Unclassified	Unclassified;Unclassified;Unclassified	virulent	0	0	0	0	0	0	0	0	0	0	6.68399	0	0	0	0	0	0	0	0	5.19127	0	0	0	0	0	0	0	0	0	0	0	0	0	0	0	0	0	0	0	0	0	0	0	0
vOTU1152	DBS2-4_virus127	Unclustered	Unclassified	Caudovirales;Unclassified;Unclassified	virulent	0	0	0	0	0	0	0	0	0	0	27.7135	0	0.0166448	0.0473008	0	0	0.00948231	0	0	8.40154	0	0.00153366	0	0	0	0	0	0	0	0	0	0	0	0	0	0	0	0	0	0	0	0	0	0
vOTU1153	DBS2-4_virus128	Unclustered	Unclassified	Caudovirales;Siphoviridae;Unclassified	temperate	0	0	0	0	0	0	0	0	0	0	16.2842	0	0	0.119307	0	0	0	0.0372612	0	4.71574	0.566942	0.134041	0	0	0	0	0	0	0	0	0	0	0	0	0	0	0	0	0	0	0	0	0	0
vOTU1154	DBS2-4_virus129	VC_254_0	Unclassified	Unclassified;Unclassified;Unclassified	temperate	0	0.0181017	0	0	0	0	0.0171549	0	0.0418023	0.578931	14.0069	0	0.229057	0.587882	0	0	0	2.06266	0	1.00616	2.17253	0.315343	0.0568785	0.0193389	0	0	0	0	0	0	0	0	0	0	0	0.01675	0.0571657	0.0422812	0.0552555	0.0703793	0	0	0	0
vOTU1155	DBS2-4_virus13	Unclustered	Unclassified	Unclassified;Unclassified;Unclassified	temperate	0.0593828	0.125796	0	0.059274	0.00928316	0	0.849124	1.17124	0.962393	1.32856	3.95436	5.98849	0.98599	1.21559	10.3951	4.05797	3.76436	0	0	1.96859	0.0771952	0.315752	0.016187	0	0.495761	0.611075	0.599283	1.04162	0.786323	0.57595	0.00761532	0	0.00834721	0.00331941	0	0.106182	0.152603	0.0653813	0.107598	0.0843766	0.712522	0.219836	0.782453	0.220585
vOTU1156	DBS2-4_virus131	VC_421_0	Unclassified	Caudovirales;Myoviridae;Unclassified	temperate	0	0	0	0	0	0	0.339426	0.323726	0.39694	0.612439	16.391	0	0	0	0.00183277	0.0102966	0	2.49047	0	6.78296	2.60326	4.45765	0	0	0	0	0	0	0	0	0	0	0	0	0	0	0	0	0	0	0	0	0	0
vOTU1157	DBS2-4_virus133	VC_365_1	Unclassified	Caudovirales;Unclassified;Unclassified	virulent	0	0	0	0	0	0	0.11783	0.104455	0	0	55.1113	0	0.154102	0.0723007	0	0	0	0	0	203.318	0.242132	0	0	0	0	0	0	0	0	0	0	0	0	0	0	0	0	0	0	0	0	0	0	0
vOTU1158	DBS2-4_virus137	Unclustered	Unclassified	Caudovirales;Siphoviridae;Unclassified	virulent	0	0	0	0	0	0	0.22746	0.11235	0.154206	0	8.53047	0	0.133876	0.115913	12.8199	2.18561	3.43534	39.987	1.52254	8.47023	14.6474	12.6722	0	0	0	0	0	0	0	0	0	0	0.0020916	0	0	0.331251	0.267273	0.20331	0.380855	0.598885	3.34272	18.8739	21.6444	1.47816
vOTU1159	DBS2-4_virus138	Unclustered	Unclassified	Caudovirales;Unclassified;Unclassified	virulent	0.0425943	0.328823	0.0787519	0	0.0808176	0.0719078	9.19879e-05	0	0.0332084	0	8.22669	0.431016	0	0.0124016	0	0	0	0	0	6.36845	2.06325	1.6338	0	0	0	0	0	0	0	0	0	0	0	0	0	0	0	0	0	0	0	0	0.00605656	0
vOTU116	BP5_provirus63	VC_78_0	Caudovirales;Siphoviridae;	Caudovirales;Siphoviridae;Unclassified	virulent	0	7.80806	0	0	0	0.197634	0	0	0	0	0	0	0	0	0	0	0	0	0	0	0	0	0	0	0	0	0	0	0	0	0	0	0	0	0	0	0	0	0	0	0	0	0	0
vOTU1160	DBS2-4_virus139	Unclustered	Unclassified	Caudovirales;Podoviridae;Unclassified	temperate	0.599651	0.567396	0.110858	0.20408	0.154925	0.389961	0.0797285	0.27897	0.0840104	2.77058	159.282	0	1.22804	1.45452	0	0	0	0.00528246	0	23.6705	2.45594	1.25774	0.0553475	0	0	0	0.0741866	0	0	0	0	0	0	0	0	0	0	0	0	0	0	0	0	0
vOTU1161	DBS2-4_virus14	VC_19_0	Unclassified	Caudovirales;Myoviridae;Unclassified	temperate	0	0	0	0	0	0	0	0	0	0	8.24839	0	0	0	0	0	0	0	0	1.68701	0	0	0	0	0	0	0	0	0	0	0	0	0	0	0	0	0	0	0	0	0	0	0	0
vOTU1162	DBS2-4_virus140	VC_659_0	Unclassified	Caudovirales;Myoviridae;Unclassified	temperate	0	0	0	0	0	0	0	0	0	0	5.53779	0	0	0	0	0	0	0.169447	0	2.35025	0.07315	0	0	0	0	0	0	0	0	0	0	0	0	0	0	0	0	0	0	0	0	0	0	0
vOTU1163	DBS2-4_virus141	VC_292_0	Unclassified	Unclassified;Unclassified;Unclassified	temperate	0.187188	0.0997607	0	0	0.0744869	0.0505196	0	0	0	0	79.6716	0	0.0666352	0.0590258	0	0	0	0	0	21.797	6.53376	1.97583	0	0	0	0	0	0	0	0	0	0	0	0	0	0	0	0	0	0	0	0	0	0
vOTU1164	DBS2-4_virus142	Unclustered	Unclassified	Caudovirales;Myoviridae;Unclassified	temperate	0.0554511	0.0799886	0	0	0	0.0329315	0.00745263	0.11105	0	0.224063	15.632	0	0.0898428	0.0851127	0	0.202856	0.106841	0	0	12.142	0	0	0.0252386	0.0170965	0	0	0	0	0	0	0.151963	0.0886325	0.0878937	0.0881947	0.0306548	0	0	0	0	0	0	0	0	0
vOTU1165	DBS2-4_virus146	VC_296_0	Unclassified	Caudovirales;Unclassified;Unclassified	temperate	0	0	0	0	0	0	0	0	0	0	30.9738	0	0	0	0	0	0	0	0	27.5644	0	0.0127563	0	0	0	0	0	0	0	0	0	0	0	0	0	0	0	0	0	0	0	0	0	0
vOTU1166	DBS2-4_virus148	VC_277_0	Unclassified	Caudovirales;Myoviridae;Unclassified	temperate	0	0	0	0	0	0	0	0	0	0	9.69908	0	0	0	0	0	0	0.00745934	0	6.03795	0.00916412	0	0	0	0	0	0	0	0	0	0	0	0	0	0	0	0	0	0	0	0	0	0	0
vOTU1167	DBS2-4_virus149	VC_508_0	Unclassified	Caudovirales;Myoviridae;Unclassified	virulent	0.303369	0.406523	0.0427947	0.00259094	0.0210693	0.115584	0.110851	0.191986	0.184328	0.205519	9.50002	0	0.397197	0.457818	0	0	0.232665	0	0	7.46276	0	0	0	0	0	0	0	0	0	0	0.321517	0.0962393	0.226553	0.025533	0.0958868	0	0	0	0	0	0	0	0	0
vOTU1168	DBS2-4_virus15	VC_754_0	Unclassified	Caudovirales;Myoviridae;Unclassified	virulent	0.233866	0.451441	0	0.106209	0.0566077	0.194822	0.0564862	0.258459	0.126256	0.2538	11.0372	0	0.617048	1.07431	0	0	0.424569	0	0	8.67445	0.0662801	0	0	0	0	0	0	0	0	0	0.220124	0.111636	0.355908	0.223292	0.0589008	0	0	0	0	0	0	0	0	0
vOTU1169	DBS2-4_virus150	Unclustered	Unclassified	Caudovirales;Myoviridae;Unclassified	virulent	2.20707	2.38544	0.479137	0.811533	0.862459	1.28313	0.35029	0.674633	0.48363	0.864786	10.3505	0	1.41652	1.57519	0.085047	0	0.726087	0	0	0.10412	0	0	4.10235	1.10892	0	0	0	0	0	0	2.23757	8.92991	4.62289	10.8864	7.98608	0	0	0	0	0.00995157	0	0	0	0
vOTU117	BP5_provirus64	Unclustered	Unclassified	Caudovirales;Unclassified;Unclassified	virulent	22.6225	8.58227	2.78546	4.55988	3.10056	4.10622	0.000473843	0.0303361	0.0245407	0	0	0	0.0267711	0	0	0	0	0	0	0	0	0	0	0	0	0	0	0	0	0	0	0	0	0	0	0	0	0	0	0	0	0	0	0
vOTU1170	DBS2-4_virus151	Unclustered	Unclassified	Caudovirales;Myoviridae;Unclassified	temperate	0	0	0	0	0	0	0	0	0	0	8.50065	0	0	0	0	0	0	0	0	2.85216	0	0	0	0	0	0	0	0	0	0	0	0	0	0	0	0	0	0	0	0	0	0	0	0
vOTU1171	DBS2-4_virus152	VC_510_0	Unclassified	Caudovirales;Myoviridae;Unclassified	virulent	0.175494	0.24553	0.0429388	0.0115993	0	0.125492	0.0614254	0.237139	0.15116	1.47919	49.3917	0	0.506972	0.528818	0	1.61805	0.526888	0	0	34.4683	0.0122725	0.0409276	0.111242	0.152814	0	0	0	0	0	0	0.329387	0.513431	0.354339	0.171479	0.170823	0	0	0	0	0	0.224159	0	0	0
vOTU1172	DBS2-4_virus153	Unclustered	Unclassified	Caudovirales;Podoviridae;Unclassified	temperate	0	0	0	0	0	0	0.221997	0.315261	0.279136	0	7.12266	0	0	0	0	0	0	0	0	5.20484	0	0	0	0	0	0	0	0	0	0	0	0	0	0	0	0	0	0	0	0	0	0	0	0
vOTU1173	DBS2-4_virus154	Unclustered	Unclassified	Caudovirales;Siphoviridae;Nickievirus	temperate	0	0	0	0	0	0	0	0	0	0	13.9314	0	0	0	0	0	0	0	0	11.788	0	0	0	0	0	0	0	0	0	0	0	0	0	0	0	0	0	0	0	0	0	0	0	0
vOTU1174	DBS2-4_virus155	VC_978_0	Unclassified	Caudovirales;Siphoviridae;Unclassified	virulent	0	0	0	0	0	0	0	0	0	0	4.48893	0	0	0	0	0	0	0	0	5.82511	0	0	0	0	0	0	0	0	0	0	0	0	0	0	0	0	0	0	0	0	0	0	0	0
vOTU1175	DBS2-4_virus156	VC_1047_0	Unclassified	Caudovirales;Myoviridae;Unclassified	temperate	0	0	0	0	0	0	0	0	0	0.064506	168.128	0	0	0	0	0	0	0	0	22.2376	1.78824	0.0494735	0.305594	0.181719	0	0	0.0923282	0	0	0	0	0	0	0	0	0	0	0	0	0	0	0	0	0
vOTU1176	DBS2-4_virus157	Unclustered	Unclassified	Caudovirales;Myoviridae;Unclassified	temperate	0	0	0	0	0	0	0	0	0	0	9.7983	0	0	0	0	0	0	0	0	1.9246	0	0	0	0	0	0	0	0	0	0	0	0	0	0	0	0	0	0	0	0	0	0	0	0
vOTU1177	DBS2-4_virus159	Unclustered	Unclassified	Caudovirales;Siphoviridae;Unclassified	temperate	0	0	0	0	0	0	0	0	0	0	9.84551	0	0	0	0	0	0	0	0	4.48812	0	0	0	0	0	0	0	0	0	0	0	0	0	0	0	0	0	0	0	0	0	0	0	0
vOTU1178	DBS2-4_virus16	Unclustered	Unclassified	Caudovirales;Myoviridae;Busanvirus	temperate	0	0	0	0	0	0	0.0221697	0	0	0	28.004	0	0	0.0286457	0.724645	0.163117	0.470623	0	0	8.65822	0.052928	0	0	0	0	0	0	0	0	0	0	0	0	0	0	0	0	0	0	0	0	0	0	0
vOTU1179	DBS2-4_virus161	Unclustered	Unclassified	Caudovirales;Unclassified;Unclassified	temperate	0.254818	0.298569	0.0154852	0.0100738	0.0559517	0.170171	0.0376323	0.214166	0.181855	1.77478	45.4324	0	0.403891	0.516317	0.0721786	2.45528	1.06491	0	0	30.2841	0	0.0187936	0.24288	0.133011	0	0	0	0	0	0	0.315255	0.344248	0.193007	0.143377	0.0852835	0	0	0	0	0	0.895407	0	0	0
vOTU118	BP5_provirus65	VC_463_0	Unclassified	Caudovirales;Myoviridae;Unclassified	virulent	3.29373	8.80135	6.0661	3.76304	3.09201	5.07376	0.0356757	0	0.0912717	0.0166235	0	0.069482	0.632849	0.579057	0	0	0	0	0	0	0	0	0.057123	0.022135	0	0	0	0	0	0	0.0389548	0.0124133	0.0209567	0.00444493	0	0	0	0	0	0	0	0	0	0
vOTU1180	DBS2-4_virus163	VC_1048_0	Unclassified	Caudovirales;Podoviridae;Unclassified	temperate	0	0	0	0	0	0	0	0	0	0	10.2555	0	0	0	0	0	0	0.0105228	0	5.13403	0.0918703	0	0	0	0	0	0	0	0	0	0	0	0	0	0	0	0	0	0	0	0	0	0	0
vOTU1181	DBS2-4_virus164	Unclustered	Unclassified	Caudovirales;Unclassified;Unclassified	virulent	0	0	0	0	0	0	0.00414986	0	0	0	31.0854	0	0.240023	0.0082246	0	0	0	0	0	114.515	0.408098	0	0	0	0	0	0	0	0	0	0	0	0	0	0	0	0	0	0	0	0	0	0	0
vOTU1182	DBS2-4_virus165	Unclustered	Unclassified	Caudovirales;Myoviridae;Unclassified	temperate	0.32302	0.411407	0.0924688	0.0287714	0.0640404	0.170629	0.0431041	0.217134	0.162467	0.291398	11.9923	0	0.632921	0.569976	0	0	0.400751	0	0	9.21941	0.0267254	0	0	0	0	0	0	0	0	0	0.380291	0.243017	0.265313	0.142215	0.0596675	0	0	0	0	0	0	0	0	0
vOTU1183	DBS2-4_virus166	VC_240_0	Unclassified	Caudovirales;Siphoviridae;Unclassified	temperate	0.867747	0.571806	0.113709	0.224124	0.132582	0.296879	0.105683	0.393752	0.538229	0.424974	202.717	0	1.46661	1.3499	0	0	0	0.0277838	0	5.7078	0.052003	0	0.0180171	0	0	0	0.0184066	0	0	0	0	0	0	0	0	0	0	0	0	0	0	0	0	0
vOTU1184	DBS2-4_virus167	Unclustered	Unclassified	Caudovirales;Siphoviridae;Unclassified	virulent	0	0	0	0	0	0	0.135071	0.0687337	0.397554	0.0938311	9.41071	0	0.0766359	0.0659481	0	0	0	0.0228532	0	3.84123	1.35211	1.29133	0.0112098	0	0	0	0	0	0	0	0	0	0	0	0	0	0	0	0	0	0	0.000564159	0.122477	0.0161003
vOTU1185	DBS2-4_virus17	VC_985_0	Unclassified	Caudovirales;Unclassified;Unclassified	temperate	0	0	0	0	0	0	0	0	0	0	20.6052	0	0	0	0	0	0	0	0	12.3963	0	0	0	0	0	0	0	0	0	0	0	0	0	0	0	0	0	0	0	0	0	0	0	0
vOTU1186	DBS2-4_virus171	VC_605_0	Unclassified	Caudovirales;Unclassified;Unclassified	virulent	0.00686117	0.0853712	0	0	0	0.00953307	0.298444	0.177163	0.141819	0.404779	13.5419	0	0.200875	0.127347	0	0	0	0	0	12.1572	0	0	0.0604811	0.0755536	0	0	0	0	0	0	0.879673	0.654872	0.5952	0.345971	0.338476	0	0	0	0	0	0	0	0	0
vOTU1187	DBS2-4_virus173	VC_413_0	Unclassified	Caudovirales;Podoviridae;Unclassified	temperate	0.0776843	0.0702908	0	0.031602	0	0.0375046	0.0875678	0.078047	0.0314471	2.60662	39.7057	0	0.776796	0.957705	0	0	0	0	0	7.374	0.0970088	0	0.0216545	0.00265588	0	0	0	0	0	0	0	0.181661	0.000127841	0.179256	0.150698	0	0	0	0	0	0	0	0	0
vOTU1188	DBS2-4_virus174	Unclustered	Unclassified	Caudovirales;Unclassified;Unclassified	virulent	0	0	0	0	0	0	0	0	0	0	9.35082	0	0.103655	0.047264	0	0	0	0	0	13.655	0.0352729	0	0	0	0	0	0	0	0	0	0	0	0	0	0	0	0	0	0	0	0	0	0	0
vOTU1189	DBS2-4_virus175	VC_367_0	Caudovirales;Myoviridae;	Caudovirales;Myoviridae;Unclassified	temperate	0	0	0	0	0	0	0	0	0	0	7.2382	0	0	0	0	0	0	0	0	1.42582	0	0	0	0	0	0	0	0	0	0	0	0	0	0	0	0	0	0	0	0	0	0	0	0
vOTU119	BP5_provirus66	Unclustered	Unclassified	Caudovirales;Myoviridae;Unclassified	virulent	2.53946	5.91183	4.18894	4.7012	4.72198	5.86724	0	0.0258741	0.011487	0	0	0	0.21045	0.103343	0	0	0	0	0	0	0	0	0	0	0	0	0	0.00754367	0	0.0246929	43.3895	37.631	46.0543	44.1255	49.018	0	0	0	0	0.0315927	0	0	0	0
vOTU1190	DBS2-4_virus176	VC_264_0	Unclassified	Caudovirales;Siphoviridae;Unclassified	temperate	0	0	0	0	0	0	0	0.00541738	0.0155243	0	14.1836	0	0	0	0	0	0	0	0	2.45891	0	0	0	0	0	0	0	0	0	0	0	0	0	0	0	0	0	0	0	0	0	0	0	0.22371
vOTU1191	DBS2-4_virus177	Unclustered	Unclassified	Caudovirales;Myoviridae;Unclassified	temperate	0	0	0	0	0	0	0	0	0	0	14.5723	0	0	0	0	0	0	0	0	5.58258	0	0	0	0	0	0	0	0	0	0	0	0	0	0	0	0	0	0	0	0	0	0	0	0
vOTU1192	DBS2-4_virus178	Unclustered	Unclassified	Caudovirales;Podoviridae;Unclassified	temperate	2.15778	0.920116	0.271845	0.956254	0.233324	0.412962	0.642981	0.796685	0.522532	4.36199	343.256	0	0.739217	0.822842	0	0	0	0	0	40.8198	0.00612584	0.00414661	0.0994296	0	0	0	0.0919375	0	0	0	0	0	0	0	0	0	0	0	0	0	0	0	0	0
vOTU1193	DBS2-4_virus18	VC_73_0	Unclassified	Caudovirales;Unclassified;Unclassified	temperate	0	0	0	0	0	0	0	0	0	0	8.22929	0	0	0	0	0	0	0	0	4.59811	0.0230388	0	0	0	0	0	0	0	0	0	0	0	0	0	0	0	0	0	0	0	0	0	0	0
vOTU1194	DBS2-4_virus181	VC_258_0	Unclassified	Caudovirales;Siphoviridae;Unclassified	temperate	0.137896	0.218413	0.0996407	0.0808483	0.0058609	0.168201	1.60849	3.16989	1.26647	0.723396	14.7941	0	0	0.0413396	0	0	0	11.2681	0	2.32734	0.917902	0.0325129	0	0	0	0	0	0	0	0	0	0.101186	0.0910158	0.0193709	0.0257632	0	0	0	0	0	0	0	0	0
vOTU1195	DBS2-4_virus184	Unclustered	Unclassified	Caudovirales;Myoviridae;Unclassified	virulent	0	0	0	0	0	0	0	0.00868565	0	0	27.2725	0.00999759	0.033122	0.0514853	0.0334461	0.0453049	0.179444	0	0	7.8291	0	0	0	0	0.109387	0.0174781	0	0	0	0	0	0	0	0	0	0	0	0.00195075	0	0	0	0	0	0
vOTU1196	DBS2-4_virus187	VC_610_0	Unclassified	Unclassified;Unclassified;Unclassified	virulent	0	0	0	0	0	0	0.698173	0.458285	0.820756	0	8.20408	0	1.30199	1.17166	0.0178493	0	0	21.0913	0.742449	4.77377	15.2963	11.3866	0	0	0	0	0	0	0	0	0	0	0	0	0	0	0	0	0	0.00248241	3.28798	3.46074	2.37583	4.04852
vOTU1197	DBS2-4_virus188	Unclustered	Unclassified	Caudovirales;Myoviridae;Unclassified	temperate	0	0	0	0	0	0	0	0	0	0	14.6892	0	0.377698	1.09962	0	0	0	2.1633	0	11.6919	0.257019	0.00661416	0	0	0	0	0	0	0	0	0	0	0	0	0	0	0	0	0	0	0	0	0	0
vOTU1198	DBS2-4_virus19	Unclustered	Unclassified	Caudovirales;Myoviridae;Unclassified	temperate	0.162298	0.309594	0.0295603	0.0382177	0.0955402	0.0770311	0.0609226	0.0552889	0.116525	0.564218	11.2835	0	0.557116	1.27389	0	0	0	2.61798	0	0.863574	1.89679	0.330754	0.0227967	0.010397	0	0	0.00852217	0	0	0	0	0	0	0	0	0	0	0	0	0	0	0	0	0
vOTU1199	DBS2-4_virus190	VC_240_0	Unclassified	Caudovirales;Podoviridae;Unclassified	temperate	3.54639	7.5688	2.67154	3.29766	2.26638	4.9089	2.70703	5.13274	7.23247	3.10808	9.24473	0.540236	7.00462	6.144	0.393078	0.360675	1.24862	0.0386757	0	1.78809	0.190446	0.128163	5.09662	9.49943	0	0	0	0	0	0	0	0	0	0.0239389	0.0106118	1.38011	1.34908	1.08487	1.06188	1.09718	0	0	0.0461847	0
vOTU12	BP4_provirus30	VC_266_0	Unclassified	Caudovirales;Siphoviridae;Unclassified	virulent	21.1783	6.9432	2.61359	2.44026	2.23696	4.67668	0.0350397	0.0735135	0.0424267	0	0.0171068	0	1.00772	1.13225	0	0	0	0	0	0.00684233	0	0	0	0	0	0	0	0	0	0	0	0	0	0	0	0	0	0	0	0	0	0	0	0
vOTU120	BP5_provirus67	VC_469_0	Unclassified	Caudovirales;Unclassified;Unclassified	virulent	3.74085	5.58989	2.20166	1.82958	2.09772	3.1303	0	0	0.0322061	0	0	0	0	0	0	0	0	0	0	0	0	0	0	0	0	0	0	0	0	0.0116996	0.00828859	0.00519204	0.00216347	0.0535245	0.0670927	0	0	0	0	0	0	0	0	0
vOTU1200	DBS2-4_virus193	VC_486_0	Unclassified	Caudovirales;Siphoviridae;Unclassified	temperate	0	0	0	0	0	0	0	0	0	0	9.58788	0	0.00278413	0.385889	0	0	0	0	0	11.4004	0.272624	0	0	0	0	0	0	0	0	0	0	0	0	0	0	0	0	0	0	0	0	0	0	0
vOTU1201	DBS2-4_virus194	Unclustered	Unclassified	Caudovirales;Unclassified;Unclassified	temperate	0	0	0	0	0	0	0	0	0	0	16.343	0	0	0	0	0	0	0	0	4.24588	0	0	0	0	0	0	0	0	0	0	0	0	0	0	0	0	0	0	0	0	0	0	0	0
vOTU1202	DBS2-4_virus195	VC_258_0	Unclassified	Caudovirales;Podoviridae;Unclassified	temperate	8.5179	2.24655	0.316824	0.544585	0.609921	1.08546	0	0.135053	0.117493	0.873139	7.39644	0	3.88262	4.0358	0	0	0	0	0	6.58213	0	0	0.0129709	0	0	0	0	0	0	0	0	0.0219513	0.228993	0	0	0	0	0	0	0	0	0	0	0
vOTU1203	DBS2-4_virus196	VC_425_0	Unclassified	Caudovirales;Myoviridae;Unclassified	virulent	0.0626616	0	0	0.00961746	0	0	0.0794528	0.320037	0.102657	0	10.9606	0	0.0795408	0.150997	0	0	0	0	0	5.83161	0	0	0	0	0	0	0	0	0	0	0	0	0	0	0	0	0	0	0	0	0	0	0	0
vOTU1204	DBS2-4_virus197	Unclustered	Unclassified	Caudovirales;Myoviridae;Unclassified	temperate	0.37078	0.501238	0.0676575	0.0299635	0	0.096573	0.12186	0.310809	0.233435	2.18045	57.8476	0.00781863	0.513043	0.60273	0.0990086	3.05876	0.968008	0	0	41.0967	0	0.000484255	0.198373	0.199802	0	0	0.0296127	0	0	0	0.298612	0.248425	0.217266	0.152816	0.0569487	0	0	0	0	0	0.129163	0	0	0
vOTU1205	DBS2-4_virus198	VC_1050_0	Caudovirales;Myoviridae;Tijeunavirus	Caudovirales;Myoviridae;Unclassified	virulent	0.0603397	0.153789	0.168089	0	0.119064	0.0516594	0	0.021647	0	0	5.96825	0.485098	0	0	0	0	0	0	0	4.2214	1.13261	1.08536	0	0	0	0	0	0	0	0	0	0	0	0	0	0	0	0	0	0	0	0	0	0
vOTU1206	DBS2-4_virus199	Unclustered	Unclassified	Caudovirales;Podoviridae;Unclassified	temperate	0	0	0	0	0	0	0	0	0	0	6.94437	0	0	0	0	0	0	0	0	6.33817	0.101502	0	0	0	0	0	0	0	0	0	0	0	0	0	0	0	0	0	0	0	0	0	0	0
vOTU1207	DBS2-4_virus200	VC_548_0	Unclassified	Kalamavirales;Tectiviridae;Alphatectivirus	temperate	0.327592	0.252636	0.0583848	0.260395	0.204254	0.172784	0.201279	0.408038	1.00136	0.287691	9.32205	15.2249	1.19463	0.930077	34.552	0.809703	7.84732	0.621676	0	3.70548	0.125418	0.120351	0.228979	0	0	0	0	0.00386513	0	0	0	0.00682368	0	0	0	0.578826	0.231456	0.200414	0.113743	0.942055	0	0	0.552607	3.47292
vOTU1208	DBS2-4_virus201	VC_555_0	Unclassified	Caudovirales;Unclassified;Unclassified	temperate	0	0	0	0	0	0	0	0	0	0.00273991	7.19117	0	0	0.218958	0	0	0	0	0	3.69036	0	0.427224	0	0	0	0	0	0	0	0	0	0	0	0	0	0	0	0	0	0	0	0	0	0
vOTU1209	DBS2-4_virus202	VC_1051_0	Unclassified	Caudovirales;Myoviridae;Arv1virus	temperate	0	0	0	0	0	0	0	0	0	0	8.3479	0	0	0	0	0	0	0	0	1.45509	0	0	0	0	0	0	0	0	0	0	0	0	0	0	0	0	0	0	0	0	0	0	0	0
vOTU121	BP5_provirus69	VC_470_0	Unclassified	Caudovirales;Podoviridae;Unclassified	virulent	12.4212	88.939	28.4406	27.3892	19.1434	34.3109	0	0.0689484	0.416077	0	0	0	0	0	0	0	0	0	0	0	0	0	0	0	0.180624	0.415788	0	0.242771	0	1.6271	0.229782	2.62714	1.40015	1.68564	3.4093	0	0	0	0	0	0	0	0	0
vOTU1210	DBS2-4_virus203	Unclustered	Unclassified	Caudovirales;Myoviridae;Unclassified	temperate	0.222329	0.222903	0.0572667	0.0343095	0.0933046	0.111095	0.0424646	0.241836	0.134321	1.71887	32.7807	0.0426575	0.250821	0.502464	0.0413181	1.75319	0.677023	0	0	22.9457	0.01861	0	0.0904628	0.0822207	0	0	0.0122766	0	0	0	0.177423	0.128775	0.248127	0.0744441	0	0.0361137	0	0	0	0	0	0	0	0
vOTU1211	DBS2-4_virus205	VC_575_0	Unclassified	Caudovirales;Myoviridae;Unclassified	temperate	0	0	0	0	0	0	0	0	0	0	11.8584	0	0	0	0	0	0	0	0	7.2519	0	0	0	0	0	0	0	0	0	0	0	0	0	0	0	0	0	0	0	0	0	0	0	0
vOTU1212	DBS2-4_virus207	VC_53_0	Caudovirales;Myoviridae;Unclassified	Caudovirales;Myoviridae;Unclassified	temperate	0	0.00911275	0	0	0	0.0319669	0	0	0	0	5.67001	0	0.214599	0.10763	0	0	0	0	0	1.34337	0	0	0	0	0	0	0	0	0	0	0	0	0	0	0	0	0	0	0	0	0	0	0	0
vOTU1213	DBS2-4_virus209	Unclustered	Unclassified	Unclassified;Unclassified;Unclassified	temperate	0	0	0	0	0	0	0	0	0	0	11.3606	0	0	0	0	0	0	0	0	4.45384	0	0	0	0	0	0	0	0	0	0	0	0	0	0	0	0	0	0	0	0	0	0	0	0
vOTU1214	DBS2-4_virus210	Unclustered	Unclassified	Caudovirales;Myoviridae;Unclassified	temperate	0.0876938	0.287292	0.0367129	0.0848087	0.0510408	0.0702371	0.0742167	0.0836937	0.0458781	1.49852	35.975	0.0406602	0.30477	0.296092	0.0517643	1.76275	0.55418	0	0	23.2393	0.000147324	0	0.078582	0.0866287	0	0	0	0	0	0	0.112114	0.173104	0.224504	0.174434	0.0766611	0	0	0	0	0	0	0	0	0
vOTU1215	DBS2-4_virus211	VC_714_0	Unclassified	Caudovirales;Unclassified;Unclassified	temperate	0.457211	0.123873	0	0.00361646	0	0.0812475	0	0.0126203	0	0	7.04639	0	0	0	0	0	0	0	0	3.77467	0	0	0	0	0	0	0	0	0	0	0	0	0	0	0	0	0	0	0	0	0	0	0.00724643	0
vOTU1216	DBS2-4_virus213	Unclustered	Unclassified	Caudovirales;Unclassified;Unclassified	temperate	0	0	0.00360257	0.00213984	0.000756638	0.00825828	0.0748851	0.177665	4.0534	0.0399144	22.4459	0	0.0264527	0	0.0613366	0	0	0.0554732	0	5.24454	0	0.0185093	0	0	0	0	0	0	0	0	0	0	0	0	0	0	0	0	0	0	0	0	0	0
vOTU1217	DBS2-4_virus214	VC_1054_0	Unclassified	Caudovirales;Unclassified;Unclassified	temperate	3.84514	8.54155	3.39787	5.45749	4.12377	5.78752	31.7981	36.5871	30.9632	17.4092	69.8816	24.8771	218.812	170.607	24.867	162.796	120.228	2.37478	0	17.6261	18.4613	7.28236	233.593	192.829	0.113245	0.209939	0.301807	0.070624	0.300959	0.166217	39.8972	16.831	20.6972	8.77972	9.03879	8.06887	9.21943	9.77744	7.30628	9.32076	3.17974	0.607462	0.630019	0.511483
vOTU1218	DBS2-4_virus215	Unclustered	Unclassified	Caudovirales;Podoviridae;Unclassified	virulent	0	0.0223181	0	0	0.0147611	0	0	0	0	0	7.43779	0	0.202156	0.209812	0	0	0	0	0	1.52437	0	0	0	0	0	0	0	0	0	0	0	0	0	0	0	0	0	0	0	0	0	0	0	0
vOTU1219	DBS2-4_virus216	VC_289_0	Unclassified	Caudovirales;Siphoviridae;Unclassified	temperate	0	0	0	0	0	0	0	0	0	0	17.3611	0	0	0	0	0	0	0	0	2.26376	0	0	0	0	0	0	0	0	0	0	0	0	0	0	0	0	0	0	0	0	0	0	0	0
vOTU122	BP5_provirus7	VC_314_0	Unclassified	Caudovirales;Podoviridae;Unclassified	virulent	0.606575	5.10796	2.64317	3.02409	0.648591	2.85408	0	0	0	0	0	0	0	0	0	0	0	0	0	0	0	0	0	0	0	0	0	0	0	0	0	0	0	0	0	0	0	0	0	0	0	0	0	0
vOTU1220	DBS2-4_virus217	Unclustered	Unclassified	Caudovirales;Unclassified;Unclassified	temperate	7.21703	2.35615	0.738567	2.15209	0.910224	1.48167	1.95692	2.18447	1.94982	11.4828	512.664	0.00995492	1.86441	2.31989	0	0	0	0	0	69.7204	0.0225513	0.0405843	0.153717	0.0771256	0	0.0400991	0.197901	0	0	0	0	0	0	0	0.0168282	0	0	0	0	0	0	0	0	0
vOTU1221	DBS2-4_virus218	VC_659_0	Unclassified	Caudovirales;Unclassified;Unclassified	temperate	0	0	0	0	0	0	0	0	0	0	16.3396	0	0	0.228201	0	0	0	0.0919452	0	4.59401	0.236292	0.0635245	0	0	0	0	0	0	0	0	0	0	0	0	0	0	0	0	0	0	0	0	0	0
vOTU1222	DBS2-4_virus219	Unclustered	Unclassified	Caudovirales;Myoviridae;Unclassified	temperate	0	0	0	0	0	0	0	0	0	0	9.24554	0	0	0	0	0	0	0	0	1.49158	0	0	0	0	0	0	0	0	0	0	0	0	0	0	0	0	0	0	0	0	0	0	0	0
vOTU1223	DBS2-4_virus22	Unclustered	Unclassified	Caudovirales;Myoviridae;Unclassified	temperate	0	0	0	0	0	0	0	0	0	0	9.03501	0	0	0	0	0	0	0	0	1.48746	0	0	0	0	0	0	0	0	0	0	0	0	0	0	0	0	0	0	0	0	0	0	0	0
vOTU1224	DBS2-4_virus221	Unclustered	Unclassified	Caudovirales;Unclassified;Unclassified	virulent	0	0	0	0	0	0	0	0	0	0	6.02186	0	0.35274	0.338365	0	0	0	0	0	4.8862	0	0	0	0	0	0	0	0	0	0	0	0	0	0	0	0	0	0	0	0	0	0	0	0
vOTU1225	DBS2-4_virus223	Unclustered	Unclassified	Caudovirales;Myoviridae;Unclassified	temperate	0	0	0	0	0	0	0	0	0	0	14.1179	0	0	0	0	0	0	0	0	2.089	0.215655	0	0	0	0	0	0	0	0	0	0	0	0	0	0	0	0	0	0	0	0	0	0	0
vOTU1226	DBS2-4_virus224	VC_19_0	Unclassified	Caudovirales;Unclassified;Unclassified	temperate	0	0	0	0	0	0	0	0	0	0	15.7191	0	0	0	0	0	0	2.08926	0	3.46119	0.743071	0.0609276	0	0	0	0	0	0	0	0	0	0	0	0	0	0	0	0	0	0	0	0	0	0
vOTU1227	DBS2-4_virus229	Unclustered	Unclassified	Caudovirales;Myoviridae;Unclassified	temperate	0	0	0	0	0	0	0	0	0	0	7.9839	0	0	0	0	0	0	0	0	1.97957	0	0.178119	0	0	0	0	0	0	0	0	0	0	0	0	0	0	0	0	0	0	0	0	0	0
vOTU1228	DBS2-4_virus23	VC_709_0	Unclassified	Caudovirales;Myoviridae;Thornevirus	temperate	0.344008	0.0998234	0.539498	0.347134	0.476639	0.525955	36.8972	10.9503	36.8161	53.9373	21.0508	0.17304	0.972845	0.803592	0	0	0	1.83165	0	3.81243	0.817564	0.529907	0.0151104	0.119997	0	0.00799025	0	0	0	0	0	0	0	0	0	0.0173326	0.0287665	0.149369	0.100755	0	0	0	0.349065	0
vOTU1229	DBS2-4_virus230	Unclustered	Unclassified	Caudovirales;Siphoviridae;Unclassified	temperate	0	0	0	0	0	0	0.159913	0.083718	0.257843	2.82021	26.9712	0.175025	0	0.0325078	0	0	0	0.174114	0	14.5709	1.24448	0.831098	0	0.00899002	0	0	0	0	0	0	0	0	0	0	0	0	0	0	0	0	0.057312	0	0	0.197018
vOTU123	BP5_provirus72	VC_463_0	Unclassified	Caudovirales;Myoviridae;Unclassified	virulent	1.89257	12.6424	1.63134	3.11276	2.06007	5.10887	0.0420621	0	0.184232	0.994062	0	0	0.033285	0	0	0	0	0	0	0	0	0	0.117094	0	0	0	0	0	0	0	0	0	0	0	0	0	0	0	0	0	0	0	0	0
vOTU1230	DBS2-4_virus231	VC_989_0	Unclassified	Caudovirales;Siphoviridae;Unclassified	temperate	0	0	0	0	0	0	0	0.00690442	0	0	6.80161	0	0	0.00591169	0	0	0	0	0	3.58813	0.0795956	0	0	0	0	0	0	0	0	0	0	0	0	0	0	0	0	0	0	0	0	0	0	0
vOTU1231	DBS2-4_virus232	VC_4_0	Unclassified	Caudovirales;Siphoviridae;Unclassified	temperate	0	0.0512022	0.0557586	0.0400013	0.0793801	0.0518384	0	0	0	0	13.7613	0	0	0	0	0	0	0	0	11.2825	0.0385176	0	0	0	0	0	0	0	0	0	0	0	0	0	0	0	0	0	0	0	0	0	0	0
vOTU1232	DBS2-4_virus233	VC_971_0	Unclassified	Caudovirales;Myoviridae;Phabquatrovirus	temperate	0	0	0	0	0	0	0	0.0144947	0	0.0135033	314.227	0	0	0	0	0	0	0.0785068	0	104.701	1.45463	2.33788	0.498111	0.314473	0	0	0.0906627	0	0	0	0	0	0	0	0	0	0	0	0	0	0	0	0	0
vOTU1233	DBS2-4_virus234	Unclustered	Unclassified	Caudovirales;Myoviridae;Unclassified	temperate	0	0	0	0	0	0	0	0	0	0	13.1038	0	0	0	0	0	0	0.132184	0	9.75682	0.00714105	0	0	0	0	0	0	0	0	0	0	0	0	0	0	0	0	0	0	0	0	0	0	0
vOTU1234	DBS2-4_virus236	Unclustered	Unclassified	Caudovirales;Myoviridae;Cp51virus	temperate	0	0	0	0	0	0	0	0.0188806	0	0	24.3354	0.0268413	0.0448262	0.170087	0.281609	0	0.232093	0	0	8.30394	0.70099	0.251742	0	0	0	0	0	0	0	0	0	0	0	0	0	0	0	0	0	0	0	0	0	0
vOTU1235	DBS2-4_virus237	VC_4_0	Unclassified	Caudovirales;Unclassified;Unclassified	temperate	0	0.168516	0.0950914	0.159721	0.317868	0.131254	0	0.0148618	0.0102136	0	10.6325	0	0	0.00194399	0	0	0	0	0	2.90057	0	0	0	0	0	0	0	0	0	0	0	0	0	0	0	0	0	0	0	0	0	0	0	0
vOTU1236	DBS2-4_virus238	Unclustered	Unclassified	Caudovirales;Siphoviridae;Unclassified	temperate	0.651622	0.379934	0.0891441	0.382566	0.0509514	0.0946685	0.0619442	0.140512	0.212065	0.94403	7.75206	0	2.95263	3.20165	0	0	0	0	0	5.68475	0	0.00126635	0.0243474	0.000767336	0	0	0	0	0	0	0	0	0.100392	0	0	0	0	0	0	0	0	0	0	0
vOTU1237	DBS2-4_virus239	VC_289_0	Unclassified	Caudovirales;Myoviridae;Unclassified	temperate	0	0	0	0	0	0	0	0	0	0	176.819	0	0	0	0	0	0	0	0	60.4219	0	0.130134	0	0	0	0	0.0207403	0	0	0	0	0	0	0	0	0	0	0	0	0	0	0	0	0
vOTU1238	DBS2-4_virus241	VC_692_0	Unclassified	Caudovirales;Myoviridae;Unclassified	temperate	0	0	0	0	0	0	0	0	0	0	14.557	0	0	0	0	0	0	0	0	1.18711	0	0	0	0	0	0	0	0	0	0	0	0	0	0	0	0	0	0	0	0	0	0	0	0
vOTU1239	DBS2-4_virus243	VC_271_0	Unclassified	Caudovirales;Myoviridae;Unclassified	temperate	0.0255168	0	0.00432682	0	0	0	0	0	0	0	10.747	0	0	0	0	0	0	0.0358844	0	7.08218	0.0255153	0	0	0	0	0	0	0	0	0	0	0	0	0	0	0	0	0	0	0	0	0	0	0
vOTU124	BP5_provirus75	VC_309_0	Unclassified	Caudovirales;Siphoviridae;Unclassified	virulent	2.56454	6.37509	2.84001	3.3588	2.30236	5.63474	0	0	0	0	0	0	0	0	0	0	0	0	0	0	0	0	0	0	0	0	0	0	0	0	0.288009	0.532193	0.374805	0.516712	0.428585	0	0	0	0	0	0	0	0	0
vOTU1240	DBS2-4_virus244	Unclustered	Unclassified	Unclassified;Unclassified;Unclassified	temperate	0	0	0	0	0	0	0	0	0	0	5.45873	0	0	0.130101	0	0	0	0	0	2.06814	0	0	0	0	0	0	0	0	0	0	0	0	0	0	0	0	0	0	0	0	0	0	0	0
vOTU1241	DBS2-4_virus245	Unclustered	Unclassified	Caudovirales;Myoviridae;Phabquatrovirus	temperate	0.515743	0.622825	0.103446	0.232968	0.0778814	0.267793	4.5369	5.96268	15.1032	3.13039	6.65883	7.27978	2.83602	2.64364	0.624155	6.57642	14.3978	15.1553	4.64319	5.2272	6.90026	1.07308	52.7884	31.8318	0	0	0	0.0781138	0.143967	0	0.143462	0.40271	0.332541	0.0271457	0.0691702	2.56261	1.19167	1.68212	2.8197	1.59747	1.09617	1.22765	10.1573	2.22211
vOTU1242	DBS2-4_virus246	Unclustered	Unclassified	Caudovirales;Siphoviridae;Unclassified	temperate	0	0	0	0	0	0	0	0	0	0	7.75721	0	0	0	0	0	0	0	0	5.55887	0	0	0	0	0	0	0	0	0	0	0	0	0	0	0	0	0	0	0	0	0	0	0	0
vOTU1243	DBS2-4_virus247	Unclustered	Unclassified	Caudovirales;Siphoviridae;Unclassified	temperate	0.025752	0.08509	0	0	0	0	0.648525	0.850344	0.522011	1.20958	25.4576	0	1.32865	1.40551	0.00650784	0	0	0	0	5.15989	0.834378	0.0171668	0.182119	0.228505	0	0	0	0	0	0	0.0047451	0	0	0	0	0.135964	0.107591	0.146844	0.130181	0.378063	0	0	0	0
vOTU1244	DBS2-4_virus248	VC_692_0	Unclassified	Caudovirales;Siphoviridae;Unclassified	temperate	0	0	0	0	0	0	0	0	0	0	14.6638	0	0	0	0	0	0	0.104496	0	6.53539	0	0	0	0	0	0	0	0	0	0	0	0	0	0	0	0	0	0	0	0	0	0	0	0
vOTU1245	DBS2-4_virus249	Unclustered	Unclassified	Unclassified;Unclassified;Unclassified	temperate	0	0	0	0	0	0	0.0701661	0.126869	0.227139	0.105492	8.06919	0.150299	0.0695042	0.0977415	3.16576	1.22985	0.102914	3.27517	15.8011	4.56904	5.36549	8.78241	0.0255315	0.00332854	0	0.0185793	0	0.00346249	0.133662	0	0	0	0	0	0	4.79142	3.53783	3.83602	6.26786	6.00182	0.383085	0.0182727	0.545961	0.38962
vOTU1246	DBS2-4_virus250	Unclustered	Unclassified	Caudovirales;Myoviridae;Unclassified	temperate	0	0	0	0	0	0	0.0458129	0	0.00869804	0.0405998	9.75173	0	0.0650537	0.0774965	0.00558406	0.014532	0.0327548	42.6303	57.24	36.1438	24.8088	15.8177	0	0	0	0	0	0	0	0	0.357032	0.165997	0.346351	0.0901469	0.0290285	0.71771	0.434495	0.748481	0.192991	0.262131	0	0	0	0.0369822
vOTU1247	DBS2-4_virus251	Unclustered	Unclassified	Caudovirales;Unclassified;Unclassified	temperate	0	0.0322725	0	0	0	0	0	0	0.0549306	0	84.9974	0	2.4909	2.18448	0	0	0	0	0	33.7636	0.034602	0.022882	0	0	0	0	0.0138198	0	0	0	0	0	0	0	0	0	0	0	0	0	0	0	0	0
vOTU1248	DBS2-4_virus252	Unclustered	Unclassified	Caudovirales;Unclassified;Unclassified	temperate	0	0	0	0	0	0	0	0	0	0	7.76472	0	0	0	0	0	0	0.425145	0	4.0825	1.06683	0	0.0480037	0	0	0	0	0	0	0	0	0	0	0	0	0	0	0	0	0	0	0	0	0
vOTU1249	DBS2-4_virus254	Unclustered	Unclassified	Caudovirales;Unclassified;Unclassified	temperate	0	0	0	0	0	0	0	0	0	0	21.3128	0	0	0	0	0	0	0	0	4.70559	0	0	0	0	0	0	0	0	0	0	0	0	0	0	0	0	0	0	0	0	0	0	0	0
vOTU125	BP5_provirus76	Unclustered	Unclassified	Caudovirales;Siphoviridae;Unclassified	virulent	0.53503	18.9046	3.77013	5.59497	7.88802	4.46717	0	0	0	0	0	0	0	0	0	0	0	0	0	0	0	0	0	0	0	0	0	0	0	0	0	0	0	0	0	0	0	0	0	0	0	0	0	0
vOTU1250	DBS2-4_virus3	VC_1058_0	Unclassified	Caudovirales;Siphoviridae;Phayoncevirus	temperate	0	0	0	0	0	0	0	0.399137	0	0	5.17608	0	0.131116	0.264251	0	0	0	0	0	2.71725	0.0543702	0	0	0	0	0	0	0	0	0	0	0	0	0	0	0	0	0	0	0	0	0	0.189474	0
vOTU1251	DBS2-4_virus32	VC_1059_0	Unclassified	Unclassified;Bicaudaviridae;Unclassified	virulent	0	0	0	0	0	0	0.555162	0.766242	0.105291	0.826458	48.8668	0.113354	0	0	0	0	0	1361.57	1.79998	43.0035	195.678	120.62	0	0	0	0	0	0	0	0	0	0	0	0	0	0	0	0	0	0	0.0669068	5.23667	5.5442	0.0331155
vOTU1252	DBS2-4_virus38	VC_314_0	Unclassified	Caudovirales;Myoviridae;Unclassified	temperate	0	0	0	0	0	0	0	0	0	0	6.81092	0	0	0	0	0	0	0	0	13.6746	0	0	0	0	0	0	0	0	0	0	0	0	0	0	0	0	0	0	0	0	0	0	0	0
vOTU1253	DBS2-4_virus4	Unclustered	Unclassified	Unclassified;Unclassified;Unclassified	temperate	0	0	0	0	0	0	0.00224784	0	0	0	30.5419	0	0	0	0	0	0	0	0	38.7929	0	0	0	0	0	0	0	0	0	0	0.173819	0.0274811	0.127234	0.00374183	0.0037198	0	0	0	0	0	0	0	0	0
vOTU1254	DBS2-4_virus40	VC_1060_0	Unclassified	Caudovirales;Podoviridae;Unclassified	temperate	0	0	0	0	0	0	0	0	0	0	8.87597	0	0	0	0	0	0	0	0	14.0968	0	0	0	0	0	0	0	0	0	0	0	0	0	0	0	0	0	0	0	0	0	0	0	0
vOTU1255	DBS2-4_virus41	VC_1062_0	Unclassified	Caudovirales;Unclassified;Unclassified	temperate	0.111055	0.0314763	0.0162347	0	0	0	0.105119	0.311383	0.0965381	0	8.76339	0.141068	0	0	0	0	0	0	0	5.50078	0.00179074	0	0.0414259	0	0	0	0	0	0	0	0	0	0	0	0	0	0	0	0	0	0	0	0	0
vOTU1256	DBS2-4_virus44	Unclustered	Unclassified	Unclassified;Unclassified;Unclassified	temperate	0.142477	0.13135	0	0.0244319	0	0.0635337	0	0	0.0104656	0.588561	590.671	0	0.025923	0.0345265	0	0	0	0	0	65.6542	0.0589095	0.215948	0	0	0	0	0.238103	0	0	0	0	0	0	0	0	0	0	0	0	0	0	0	0	0
vOTU1257	DBS2-4_virus47	VC_65_0	Caudovirales;Myoviridae;Brunovirus	Unclassified;Unclassified;Unclassified	virulent	0.0240075	0	0	0	0	0	0.0777829	0.264519	0.024901	0.0382307	7.82061	0	0.0440652	0.233749	0	0	0	0	0	4.27384	0	0	0	0	0	0	0	0	0	0	0	0	0	0	0	0	0	0	0	0	0	0	0	0
vOTU1258	DBS2-4_virus48	Unclustered	Unclassified	Caudovirales;Unclassified;Unclassified	virulent	0	0	0	0	0	0	0	0	0	0	40.2344	0	0	0	0	0	0	0	0	19.8639	0.0113024	0.271172	0	0	0	0	0	0	0	0	0	0	0	0	0	0	0	0	0	0	0	0	0	0
vOTU1259	DBS2-4_virus5	VC_373_0	Unclassified	Caudovirales;Podoviridae;Unclassified	temperate	0	0	0	0	0	0	0	0	0	0	5.77097	0	0	0	0	0	0	0	0	2.68585	0	0	0	0	0	0	0	0	0	0	0	0	0	0	0	0	0	0	0	0	0	0	0	0
vOTU126	BP5_provirus78	Unclustered	Unclassified	Caudovirales;Siphoviridae;Unclassified	virulent	0.0480765	20.9206	1.53054	0.20075	0.645729	4.82847	0	0	0	0	0	0	0	0	0	0	0	0	0	0	0	0	0	0	0	0	0	0	0	0	0	0	0	0	0	0	0	0	0	0	0	0	0	0
vOTU1260	DBS2-4_virus53	VC_1064_0	Unclassified	Caudovirales;Unclassified;Unclassified	virulent	0	0.100716	0	0.00847468	0	0.00749789	0.172963	0.309773	0.461518	0.354914	19.8271	0	3.34701	2.40295	0.168893	9.97394	8.58153	0	0	8.57748	5.06571	0.577529	0.27528	0.707461	0	0	0	0	0	0	0.373409	0.327183	0.365991	0.302257	0.131596	0	0	0	0	0	24.7531	0.449192	0.112337	0.159569
vOTU1261	DBS2-4_virus58	Unclustered	Unclassified	Caudovirales;Podoviridae;Unclassified	temperate	0	0	0	0	0	0	0	0.0136464	0	0	10.7442	0	0	0	0	0	0	0.115966	0	3.92661	0	0	0	0	0	0	0	0	0	0	0	0	0	0	0	0	0	0	0	0	0	0	0	0
vOTU1262	DBS2-4_virus59	Unclustered	Unclassified	Caudovirales;Unclassified;Unclassified	temperate	0	0	0	0	0	0	0	0	0	0	14.2878	0	0	0	0	0	0	0	0	4.02538	0	0	0	0	0	0	0	0	0	0	0	0	0	0	0	0	0	0	0	0	0	0	0	0
vOTU1263	DBS2-4_virus61	Unclustered	Unclassified	Caudovirales;Myoviridae;Unclassified	temperate	0	0	0	0	0	0	0	0	0	0	17.6037	0	0	0	0	0	0	0	0	3.38488	0.0740641	0	0	0	0	0	0	0	0	0	0	0	0	0	0	0	0	0	0	0	0	0	0	0
vOTU1264	DBS2-4_virus65	VC_1057_0	Unclassified	Caudovirales;Unclassified;Unclassified	temperate	0	0	0	0	0	0	0	0	0	0	9.54145	0	0	0.0839088	0	0	0	2.99075	0	4.43139	0.470484	0.639215	0.648169	0.105329	0	0	0	0	0	0	0	0	0	0	0	0	0	0	0	0	0	0	0	0
vOTU1265	DBS2-4_virus66	Unclustered	Unclassified	Caudovirales;Unclassified;Unclassified	temperate	0	0	0	0	0	0	0	0	0	0	16.0038	0	0.205139	0.732787	0	0	0	0.709087	0	6.31706	0.187833	0	0	0	0	0	0	0	0	0	0	0	0	0	0	0	0	0	0	0	0	0	0	0
vOTU1266	DBS2-4_virus68	VC_446_0	Unclassified	Caudovirales;Unclassified;Unclassified	temperate	0.216112	0	0	0	0	0	0	0	0	0	13.6228	0	0	0	0	0	0	0.492055	0	9.24346	0.0540788	0	0	0	0	0	0	0	0	0	0	0	0	0	0	0	0	0	0	0	0	0	0	0
vOTU1267	DBS2-4_virus7	VC_118_0	Unclassified	Caudovirales;Unclassified;Unclassified	virulent	0.0381482	0.00197202	0	0	0	0	0.0183463	0.237524	0.0401643	0	24.4584	0	2.01842	1.94767	0	0	0	0	0	51.5061	0	0	0	0	0	0	0	0	0	0	0	0	0	0	0	0	0	0	0.0117672	0.00611045	0	0	0	0
vOTU1268	DBS2-4_virus73	VC_320_0	Unclassified	Caudovirales;Myoviridae;Unclassified	temperate	0	0	0	0	0	0	0.0185224	0.00579171	0.0787787	0.226864	9.14335	0.111603	0	0	1.24617	0.59527	0.988853	6.18635	17.7826	7.78211	15.2416	15.7816	0	0	0	0	0	0	0	0	0	0	0	0	0	0	0	0	0	0	2.16344	1.29215	3.08333	1.59431
vOTU1269	DBS2-4_virus79	VC_1065_0	Unclassified	Caudovirales;Myoviridae;Unclassified	temperate	0	0	0	0	0	0	0.163857	0.218712	0.194523	39.6332	92.7873	0.0405703	0	0	0	0	0	0	0	13.116	0.90404	1.39845	0	0	0	0	0.00310923	0	0	0	0	0	0	0	0	0	0	0	0	0	0	0	0	0
vOTU127	BP5_provirus8	VC_473_0	Caudovirales;Siphoviridae;	Caudovirales;Siphoviridae;Unclassified	virulent	2.74955	12.9267	3.41111	1.34261	6.30542	3.4054	0	0	0	0	0	0	0.318355	1.91104	0	0	0	0	0	0	0	0	0	0	0	0	0	0	0	0	0.00569873	0.140547	0.0911671	0.151696	0.232696	0	0	0	0	0	0	0	0	0
vOTU1270	DBS2-4_virus8	VC_461_0	Unclassified	Caudovirales;Unclassified;Unclassified	temperate	0	0	0	0	0	0	0	0	0.0560491	0	6.80602	0	0	0	0	0	0	0.1142	0	2.09883	4.09365	0.613608	0	0	0	0	0	0	0	0	0	0	0	0	0	0	0	0	0	0	0	0	0	0
vOTU1271	DBS2-4_virus82	Unclustered	Unclassified	Caudovirales;Podoviridae;Unclassified	temperate	0	0	0	0	0	0	0	0	0	0	21.1232	0	0	0	0	0	0	0	0	6.52331	0.103866	0	0	0	0	0	0	0	0	0	0	0	0	0	0	0	0	0	0	0	0	0	0	0
vOTU1272	DBS2-4_virus85	VC_225_0	Unclassified	Caudovirales;Siphoviridae;Unclassified	temperate	0.0326836	0.0377123	0.157038	0.194712	0.0252255	0.401042	4.22528	2.19948	9.42753	9.92791	5.86667	0.448992	0	0	0	0	0	7.09625	0	4.14328	4.82331	0.314307	0	0	0	0	0	0	0	0	0	0	0	0	0	0	0	0	0	0	0	0	0	0
vOTU1273	DBS2-4_virus9	VC_1066_0	Unclassified	Tubulavirales;Inoviridae;Tertilicivirus	virulent	0	0	0	0	0	0	6.65776	3.00607	5.39429	0.515716	22.6163	2.14888	2.88065	5.61832	0	0	0	0	0	10.7021	2.5469	1.07525	6.13537	2.32576	0	0	0	0	0	0	0	0	0	0	0	0.484906	0.784517	0.489354	0.545273	0.615169	0	0	0	0
vOTU1274	DBS2-4_virus91	Unclustered	Unclassified	Caudovirales;Siphoviridae;Unclassified	temperate	0	0	0	0	0	0	0.215392	0.191942	0.2081	0.875056	49.7793	0.361591	0.343624	1.33321	0	0	0	0	0	10.8737	0	0.0141388	1.22711	0.213395	0	0	0	0	0	0	0	0	0	0	0	0.135937	0.046929	0	0.314009	0.380276	0	0	0	0
vOTU1275	DBS2-4_virus95	VC_65_0	Caudovirales;Myoviridae;Brunovirus	Caudovirales;Siphoviridae;Unclassified	virulent	1.49643	1.23615	0.205968	0.318981	0.382848	0.475369	0.115899	0.469217	0.113796	0.671207	10.3383	0	0.622158	0.825553	0.0319829	0	0.303972	0	0	0.0872764	0	0	1.75548	0.462035	0	0	0	0	0	0	1.06622	3.27012	1.46933	3.22042	2.69844	0	0	0	0	0	0	0	0	0
vOTU1276	DBS2-5_provirus1	VC_930_0	Unclassified	Caudovirales;Myoviridae;Unclassified	virulent	0	0	0	0	0	0	0.668195	2.83371	10.7154	0.0539467	0	42.8398	0	0	3.38146	0.118703	0.23056	0	0	0	0	0	0	0	0	0	0	0	0	0	0	0	0	0	0	0	0	0	0	0	0.12858	0.134657	1.44095	0.302975
vOTU1277	DBS2-5_provirus10	VC_240_0	Unclassified	Caudovirales;Myoviridae;Unclassified	virulent	0.568575	0.421425	0.494788	0.220914	0.278303	0.233878	4.68782	12.8956	70.2927	0.932428	0.263183	8.96771	0.283435	0.212936	0	0	0	0	0	0.00723139	0.0577276	0	0	0	0	0.00256401	0	0	0	0	0.16569	0.182683	0.206614	0.118181	0.0887076	0	0	0	0	0	0	0	0	0
vOTU1278	DBS2-5_provirus11	Unclustered	Unclassified	Caudovirales;Siphoviridae;Unclassified	virulent	0.129175	0.122529	0.151921	0.391573	0.0531711	0.0986711	0.235699	0.641491	1.39107	0.622608	0	76.9112	0.0806822	0.0763291	12.5227	1.71755	4.57228	0	0	0	0.12677	0	0	0	5.14758	2.53813	0.361688	3.77523	0.478087	0.999544	1.13305	1.66468	1.77498	1.43982	1.87007	0	0.0354287	0.0275277	0.0350721	0.0712995	0	0	0.556394	0.655506
vOTU1279	DBS2-5_provirus13	Unclustered	Unclassified	Caudovirales;Myoviridae;Unclassified	virulent	0.114823	0.00512106	0	0.0211315	0	0.0260143	0.114003	0.302989	0.10872	1.51397	0	16.855	0	0	0	0	0	0	0	0	0	0	0	0	0	0	0	0	0	0	0	0	0	0	0	0	0	0	0	0	0	0	0	0
vOTU128	BP5_provirus82	VC_474_0	Unclassified	Caudovirales;Unclassified;Unclassified	virulent	3.98135	24.6513	7.86055	7.25239	4.47207	15.9352	0	0	0.0628235	0	0	0	0	0	0	0	0	0	0	0	0	0	0	0	0	0	0	0	0	0	0	0.0133581	0.0251562	0	0	0	0	0	0	0	0	0	0	0
vOTU1280	DBS2-5_provirus16	VC_931_0	Unclassified	Caudovirales;Podoviridae;Unclassified	virulent	0	0	0	0	0	0	0.40784	2.5934	10.5888	0.0386203	0	29.7077	0	0	2.26391	0.0376982	0.25713	0	0	0	0	0.00139003	0	0	0	0	0	0	0	0	0	0	0	0	0	0	0	0	0	0	0.144104	0.172053	2.70686	0.488394
vOTU1281	DBS2-5_provirus18	Unclustered	Unclassified	Caudovirales;Siphoviridae;Unclassified	virulent	0	0	0	0	0	0	29.7618	8.85382	6.83333	0.00870001	0	17.4625	0	0	0	0	0	0	0	0	0.0185883	0.355078	0	0	0	0	0	0	0	0	0	0	0	0	0	0	0	0	0	0	0	0	0	0
vOTU1282	DBS2-5_provirus23	VC_955_0	Unclassified	Caudovirales;Myoviridae;Unclassified	virulent	0	0	0	0	0	0	3.13588	3.74997	2.00232	0.0362374	0	10.3262	0	0	0	0	0	0	0	0	0.0086852	0.0581303	0	0	0	0	0	0	0	0	0	0	0	0	0	0	0	0	0	0	0	0.0796666	0.0435178	0.0327758
vOTU1283	DBS2-5_provirus24	Unclustered	Unclassified	Caudovirales;Podoviridae;Unclassified	virulent	0.362153	0.909852	0.139319	0.193923	0.208859	0.490287	0	0.320062	0.698153	0.0873192	0	44.8934	0	0	10.1379	0.171769	0.779478	0	0	0	0	0	0	0	1.9691	2.85256	1.75969	3.78804	1.71852	1.0158	0	0.0177646	0.00995972	0.0219055	0.0873667	0	0	0	0	0	0	0	0	0
vOTU1284	DBS2-5_provirus5	VC_1067_0	Unclassified	Caudovirales;Unclassified;Unclassified	virulent	0	0.0360561	0.041922	0.285196	0.196914	0.122135	0.595002	1.28691	2.54088	0.145555	0.384331	7.56813	0.0165612	0.0300137	0.398578	0.0384609	0.19324	0	0.367566	0.44053	0.466792	0.547522	0	0.0303564	3.59394	6.43823	1.71067	29.3201	7.17517	1.15034	0	0	0	0	0.0978672	0	0	0	0	0	0.0369747	0	0.451618	0
vOTU1285	DBS2-5_provirus7	VC_972_0	Unclassified	Caudovirales;Myoviridae;Unclassified	virulent	0	0	0	0	0	0	0	0	0.0574501	62.8107	0.260994	29.169	0	0	0	0	0	0	0	0	0	0	0	0	0	0	0	0	0	0	0	0	0	0	0	0	0	0	0	0	0	0	0	0
vOTU1286	DBS2-5_provirus8	VC_1068_0	Unclassified	Caudovirales;Siphoviridae;Unclassified	virulent	0	0.0155213	0	0	0	0	0.278467	0.193415	0.352674	0.0620986	0.00440615	153.614	0	0.0720501	0	0	0	0	0	0	0	0	0	0	0	0	0	0	0.0845066	0	0.0358318	0	0	0	0.000362055	0	0.0228797	0	0.0216636	0	0	0.689316	0.754783	0.802884
vOTU1287	DBS2-5_provirus9	VC_1021_0	Unclassified	Caudovirales;Siphoviridae;Unclassified	virulent	0	0	0	0	0	0	0	0	0	0.0275568	0	14.919	0	0	0	0	0	0	0	0	0	0	0	0	0	0	0	0	0	0	0	0	0	0	0	0	0	0	0	0	0	0	0	0
vOTU1288	DBS2-5_virus11	Unclustered	Unclassified	Caudovirales;Unclassified;Unclassified	temperate	0	0	0	0	0	0	0.471839	2.32216	9.73293	0.109708	0	67.9785	0	0	3.73205	0.129152	0.38459	0	0	0	0	0	0	0	0	0	0	0	0	0	0	0	0	0	0	0	0	0	0	0	0.0985302	0.157592	1.18978	0.765842
vOTU1289	DBS2-5_virus14	VC_605_0	Unclassified	Caudovirales;Unclassified;Unclassified	virulent	0	0	0	0	0	0	0	0	0	0	0	15.4259	0	0	0	0	0	0	0	0	0	0	0	0	0	0	0	0	0	0	0	0	0	0	0	0	0	0	0	0	0	0	0	0
vOTU129	BP5_provirus83	Unclustered	Unclassified	Caudovirales;Myoviridae;Eponavirus	virulent	1.29902	10.5536	2.97204	3.79737	2.56381	8.376	0.00179458	0	0.0298237	0.129628	0	0	0.337018	0.31123	0	0	0	0	0	0	0	0	0	0	0	0	0	0	0	0	0	0	0.0053948	0	0	0	0	0	0	0	0	0	0	0
vOTU1290	DBS2-5_virus18	VC_638_0	Unclassified	Caudovirales;Unclassified;Unclassified	temperate	0	0	0	0	0	0	1.94308	3.56867	3.48517	13.77	0	22.5231	0	0	0	0	0	0	0	0	0	0	0	0	0	0	0	0	0	0	0	0	0	0	0	0	0	0	0	0	0	0	0	0
vOTU1291	DBS2-5_virus2	Unclustered	Unclassified	Unclassified;Unclassified;Unclassified	virulent	0	0	0	0	0	0	0	0	0	6.71501	0.19591	87.2142	0	0	0	0	0	0	0	0	0	0	0	0	0	0	0	0	0	0	0	0	0	0	0	0	0	0	0	0	0	0	0.0166661	0
vOTU1292	DBS2-5_virus20	VC_1071_0	Unclassified	Caudovirales;Myoviridae;Unclassified	temperate	0.808287	0.312031	0.189467	0.0415279	0.110406	0.273096	0.00723348	0.117774	0.0126574	0.738045	0	13.4069	0	0	0	0	0	0	0	0	0	0	0	0	0	0	0	0	0	0	0	0	0	0	0	0	0	0	0	0	0	0	0	0
vOTU1293	DBS2-5_virus22	Unclustered	Unclassified	Caudovirales;Myoviridae;Unclassified	temperate	0	0	0	0	0	0	0.82596	0.143877	1.26634	1.56345	0	25.1432	0	0	0	0	0	0	0	0	0	0	0	0	0	0	0	0	0	0	0	0	0	0	0	0	0	0	0	0	0	0	0	0
vOTU1294	DBS2-5_virus23	Unclustered	Unclassified	Caudovirales;Unclassified;Unclassified	temperate	0	0	0	0	0	0	0.0446848	0.139256	1.48302	0	0	31.7088	0	0	0.197356	0.00460597	0.0381757	0	0	0	0	0	0	0	0.0135073	0	0	0.0395757	0	0.0110752	0	0	0	0	0	0	0	0	0	0.0262416	0	0	0	0
vOTU1295	DBS2-5_virus24	VC_555_0	Unclassified	Caudovirales;Unclassified;Unclassified	temperate	0	0	0	0	0	0	0.12127	0.690437	4.21322	0.590272	0	330.657	0.500503	1.03417	11.7012	0.0873024	3.47197	0	0	0	0	0	0.00927104	0.0404873	0.992569	1.2743	0.0325167	3.21213	0.00391576	2.06633	0	0	0	0	0	0.00585252	0	0.00456481	0	0	0	0	0.184948	0.0641136
vOTU1296	DBS2-5_virus25	VC_146_0	Unclassified	Caudovirales;Unclassified;Unclassified	virulent	0	0	0	0.0425286	0	0	0	0	0	0	0	205.642	0	0	0	0.00569642	0	0	0	0	0	0	0	0	0	0	0	0	0	0	0	0	0	0	0	0	0	0	0	0	2.29378	0.420312	0.674243	3.00993
vOTU1297	DBS2-5_virus27	Unclustered	Unclassified	Caudovirales;Siphoviridae;Unclassified	virulent	0	0	0	0	0	0	0	0.0296691	0.0437432	0.00869105	0	19.4568	0	0	0	0	0	0	0	0	0	0	0	0	0	0	0	0	0	0	0	0	0	0	0	0	0	0	0	0	0	0	0	0
vOTU1298	DBS2-5_virus3	VC_413_0	Unclassified	Caudovirales;Myoviridae;Unclassified	temperate	29.2005	41.6962	13.4659	31.1044	12.3394	20.404	35.6516	77.8754	91.8587	23.245	0.160202	94.7899	0.169722	0.0775013	54.7478	178.392	254.258	0	0	0	0	0	0	0	0.870076	0.866509	0.414871	1.04953	0.614036	2.85242	0.535284	0.991075	0.58864	0.564994	0.505525	0	0	0	0	0	0.151792	3.74843	0.0585463	0.0180107
vOTU1299	DBS2-5_virus30	VC_251_0	Unclassified	Caudovirales;Myoviridae;Unclassified	temperate	0	0	0	0	0	0	0	0	0	0	0	12.0875	0	0	0	0	0	0	0	0	0	0	0	0	0	0.616942	0.0119024	0.338079	0	0.786097	0	0	0	0	0	0	0	0	0	0	0	0	0	0
vOTU13	BP4_provirus32	Unclustered	Unclassified	Caudovirales;Unclassified;Unclassified	virulent	12.6937	16.7107	8.73411	9.80502	9.86587	13.5189	0.023251	0.0407267	0.0358683	0.0436313	0	0.0195897	0.317895	0.319939	0	0	0	0	0	0	0	0	0	0	0	0.0125263	0	0	0	0	0	0	0	0.0159821	0	0	0	0	0	0	0	0	0	0
vOTU130	BP5_provirus85	VC_447_0	Unclassified	Caudovirales;Podoviridae;F116virus	virulent	3.21706	2.75797	2.90467	6.34727	4.14831	2.82389	0	0	0.0309803	0	0	0	0.0132725	0.00212138	0	0	0	0	0	0	0	0	0	0	0	0	0	0	0	0	0	0	0	0	0	0	0	0	0	0	0	0	0	0
vOTU1300	DBS2-5_virus32	Unclustered	Unclassified	Caudovirales;Podoviridae;Unclassified	temperate	0	0	0	0	0	0	0.544054	0.264976	1.24691	1.37245	0	24.4607	0	0	0	0	0	0	0	0	0	0	0	0	0	0	0	0	0	0	0	0	0	0	0	0	0	0	0	0	0	0	0	0
vOTU1301	DBS2-5_virus34	Unclustered	Unclassified	Caudovirales;Siphoviridae;Unclassified	temperate	0	0	0	0	0	0	0.0224714	0.0636273	0.0156246	0.00789638	0	12.7361	0	0	2.05215	1.29031	2.23763	0	0.00854744	0.00471202	0.0120387	0	0	0	0	0	0	0	0.13689	0	0	0	0	0	0	0	0	0	0	0.0440893	0	0	0	0
vOTU1302	DBS2-5_virus35	Unclustered	Unclassified	Caudovirales;Siphoviridae;Unclassified	temperate	0	0	0	0	0	0	0.66477	2.75873	11.4285	0.216665	0	72.5585	0	0	2.8277	0.156152	0.308903	0	0	0	0	0	0	0	0	0	0	0	0	0	0	0	0	0	0	0	0	0	0	0	0.0535377	0.0539244	1.6343	0.458736
vOTU1303	DBS2-5_virus36	Unclustered	Unclassified	Caudovirales;Siphoviridae;Unclassified	virulent	0	0	0	0	0	0	0.0047329	0.00206271	0.132785	0	0	18.386	0	0	0	0	0	0	0	0	0	0	0	0	0	0	0	0	0	0	0	0	0	0	0	0	0	0	0	0	0	0	0	0
vOTU1304	DBS2-5_virus37	VC_1072_1	Unclassified	Caudovirales;Podoviridae;Jwalphavirus	virulent	0	0	0	0	0	0	28.3185	19.1751	22.5397	0.461077	0	135.155	0	0	0	0	0	0	0	0	0	0	0	0	0	0	0	0	0	0	0	0	0	0	0	0	0	0	0	0	5.22841	3.94505	6.93739	27.9258
vOTU1305	DBS2-5_virus39	VC_19_0	Unclassified	Caudovirales;Siphoviridae;Unclassified	temperate	0	0	0	0	0	0	0	0	0	0	0	43.7129	0	0	0	0	0	0	0	0	0	0	0	0	0	0	0	0	0	0	0	0	0	0	0	0	0	0	0	0	0	0	0	0
vOTU1306	DBS2-5_virus41	Unclustered	Unclassified	Caudovirales;Unclassified;Unclassified	virulent	0	0	0	0	0	0	0	0	0	0	0	204.549	0	0	0.0258625	0	0	0	0	0	0	0	0	0	0	0	0	0	0	0	0	0	0	0	0	0	0	0	0	0	0	0	1.34877	2.10957
vOTU1307	DBS2-5_virus42	VC_950_0	Unclassified	Caudovirales;Unclassified;Unclassified	virulent	0	0	0	0	0	0	0.618577	0.290807	1.13825	1.14083	0.0176642	19.3566	0	0	0	0	0	0	0	0	0	0	0	0	0	0	0	0	0	0	0	0	0	0	0	0	0	0	0	0	0	0	0	0
vOTU1308	DBS2-5_virus43	Unclustered	Unclassified	Caudovirales;Myoviridae;Unclassified	virulent	0	0	0	0	0	0	0	0	0	0	0	12.8758	0	0	0	0	0	0	0	0	0	0	0	0	0	0	0	0	0	0	0.0374164	0.146665	0.195706	1.41419	2.13105	0	0	0	0	0	0	0	0	0
vOTU1309	DBS2-5_virus44	VC_322_0	Unclassified	Caudovirales;Unclassified;Unclassified	temperate	5.59697	9.11614	2.2894	4.61212	2.19252	5.22467	0.00599913	0.0901936	0.0287902	1.90183	0.308347	24.1585	0.647925	0.803916	0	0	0	0	0	0.22376	0	0	0	0	0	0	0	0.0314888	0	0	0.878119	7.07544	1.56262	13.8079	14.0172	0	0	0	0	0	0	0	0	0
vOTU131	BP5_provirus88	Unclustered	Unclassified	Caudovirales;Myoviridae;Unclassified	virulent	29.4422	14.1842	8.10257	12.0647	10.8894	23.7398	0.0875524	0.103982	0	0.311214	0	0	0.0828623	0.0547908	0	0	0	0	0	0	0	0	0	0	0	0.00538175	0	0	0	0	0.395409	0.115524	0.0668789	0.107286	0.00538306	0	0	0	0	0	0	0	0	0
vOTU1310	DBS2-5_virus46	Unclustered	Unclassified	Unclassified;Unclassified;Unclassified	virulent	0	0	0	0	0	0	0.116174	0.305879	0.442327	0.113186	0.22214	36.1573	0	0	7.00459	6.99678	0.138855	0.72699	0.252818	0.378231	0.0565339	0.465171	0	0	0	0	0	0	0.252674	0	0	0	0	0	0	0.75368	0.372679	0.509183	1.66509	1.79702	10.8998	11.7363	3.41278	4.39309
vOTU1311	DBS2-5_virus47	Unclustered	Unclassified	Caudovirales;Unclassified;Unclassified	temperate	0	0	0	0	0	0	0.140726	0.718701	5.05824	0.107122	0	274.456	0	0	4.67405	0.0993025	2.07321	0	0	0	0	0	0	0	0.185575	0.180744	0	0.515839	0	0.128539	0	0	0	0	0	0	0	0	0	0	0	0	0	0
vOTU1312	DBS2-5_virus48	VC_340_0	Unclassified	Caudovirales;Podoviridae;Unclassified	temperate	0	0	0	0	0	0	0	0	0	0	0	15.2087	0	0	0	0	0	0	0	0	0	0	0	0	0.00574503	0.13307	0.0332547	0.179341	0	0.330653	0	0	0	0	0	0	0	0	0	0	0	0	0	0
vOTU1313	DBS2-5_virus49	Unclustered	Unclassified	Caudovirales;Unclassified;Unclassified	temperate	0.506169	0.354353	0.413584	0.490569	0.473557	0.435719	26.1082	35.5902	50.4774	11.6972	4.28689	28.5137	46.9006	38.4018	27.1815	33.0648	21.037	0.416698	0.255874	1.72085	1.20626	1.11418	19.9866	22.552	137.039	127.612	77.1538	216.53	77.9801	110.071	26.2594	26.5859	36.0899	19.2079	17.7888	67.333	90.2357	89.5244	57.2592	48.8934	0.448775	0.707253	8.44112	0.455735
vOTU1314	DBS2-5_virus50	Unclustered	Unclassified	Caudovirales;Unclassified;Unclassified	virulent	0	0	0	0.0503922	0	0	0	0	0	0	0	129.061	0	0	0	0	0	0	0	0	0	0	0	0	0	0	0	0	0	0	0	0	0	0	0	0	0	0	0	0	0.115729	0.21482	0.477454	1.72313
vOTU1315	DBS2-5_virus51	Unclustered	Unclassified	Caudovirales;Unclassified;Unclassified	virulent	0	0	0	0.00860485	0	0	0	0	0	0	0	90.5128	0	0	0	0	0	0	0	0	0	0	0	0	0	0	0	0	0	0	0	0	0	0	0	0.00347217	0	0	0	0	1.21599	0.132402	0.583967	2.63679
vOTU1316	DBS2-5_virus52	VC_1075_0	Unclassified	Caudovirales;Unclassified;Unclassified	temperate	2.68771	3.14746	1.63069	1.75649	1.54377	2.13017	20.5151	35.3786	23.7244	18.1752	45.9566	111.573	142.419	111.84	37.8301	173.503	208.305	0.645764	0	12.2095	14.765	6.13024	191.269	145.515	0.264189	0.0371812	0.0407371	0.00324706	0.270653	0.0119573	19.7137	9.20299	10.483	4.88796	5.11498	3.88105	6.70385	4.34174	3.64878	6.167	25.0654	5.72492	3.75594	1.00697
vOTU1317	DBS2-5_virus53	VC_54_0	Unclassified	Caudovirales;Myoviridae;Unclassified	temperate	0	0	0	0	0	0	0	0	2.13542	0	0	49.5779	0	0	0	0	0	0	0	0	0	0	0	0	0	0	0	0	0	0	0	0	0	0	0	0	0	0	0	0	0	0	0	0
vOTU1318	DBS2-5_virus54	Unclustered	Unclassified	Caudovirales;Myoviridae;Cymopoleiavirus	temperate	0	0	0	0	0	0	0	0.026561	0	0.598144	0	19.3957	0	0	0	0	0	0	0	0	0	0	0	0	0	0	0	0	0	0	0	0	0	0	0	0	0	0	0	0	0	0	0	0
vOTU1319	DBS2-5_virus56	VC_415_0	Unclassified	Caudovirales;Siphoviridae;Unclassified	virulent	0	0	0	0	0	0	0	0	0	0	0	146.974	0	0	0.171106	0	0	0	0	0	0	0	0	0	0	0	0	0	0	0	0	0	0	0	0	0	0	0	0	0	0.237051	0	1.70237	1.07277
vOTU132	BP5_provirus92	Unclustered	Unclassified	Caudovirales;Myoviridae;Unclassified	virulent	6.4298	9.74068	3.71704	1.95723	2.81287	5.69048	0	0	0	0	0	0	0	0	0	0	0	0	0	0	0	0	0	0	0	0	0	0	0	0.0348541	0	0	0.0116088	0.0145996	0.0157972	0	0	0	0	0	0	0	0	0
vOTU1320	DBS2-5_virus57	Unclustered	Unclassified	Caudovirales;Siphoviridae;Unclassified	temperate	0.271459	0.737582	0.424984	0.854582	0.718612	0.368812	3.87436	7.07707	5.38138	1.73673	0.205454	24.3315	0.988301	0.932708	10.5776	8.09915	6.76853	0.0243639	0.77959	0.335345	0.343173	0.492879	0.144741	0.499784	14.3962	11.0002	1.44685	17.5084	3.52481	5.47825	9.554	8.02963	11.3314	5.98054	8.00983	0.805651	0.878333	1.19356	0.681683	0.892036	0	0	0.454203	0.025373
vOTU1321	DBS2-5_virus58	Unclustered	Unclassified	Caudovirales;Unclassified;Unclassified	temperate	0	0.103293	0	0	0	0.0132062	0.0997782	0.116894	0.378896	0.105693	0	110.519	0	0	0	0	0	0	0	0	0	0	0	0	16.3461	17.8572	24.337	10.8546	19.9558	61.5572	0.326373	0.704018	0.541743	0.516208	0.563026	0.0233687	0.0272323	0.00245137	0	0.0370457	8.11907	12.3753	12.0909	4.58552
vOTU1322	DBS2-5_virus59	Unclustered	Unclassified	Caudovirales;Unclassified;Unclassified	virulent	0	0	0	0	0	0	0	0	0	0	0	16.2515	0	0	0	0	0	0	0	0	0	0	0	0	0	0	0	0	0	0	0	0	0	0	0	0	0	0	0	0	0	0	0	0
vOTU1323	DBS2-5_virus60	VC_1076_0	Unclassified	Caudovirales;Unclassified;Unclassified	temperate	0	0	0.00626542	0.0897676	0.0162539	0.00848479	0.320564	1.62966	7.51315	0.0648995	0	33.9158	0	0	1.67765	0.144706	0.181059	0	0	0	0	0	0	0	0	0	0	0	0	0	0	0	0	0	0	0	0	0	0	0	0	0.0179421	0.28055	0.0762404
vOTU1324	DBS2-5_virus61	VC_1077_0	Unclassified	Caudovirales;Unclassified;Unclassified	temperate	0	0	0	0	0	0	0.395324	2.63084	11.1457	0.0756919	0	46.4406	0	0	0.562328	0	0	0	0	0	0	0	0	0	0	0	0	0	0	0	0	0	0	0	0	0	0	0	0	0	0.0428063	0	0.224414	0.132254
vOTU1325	DBS2-5_virus63	Unclustered	Unclassified	Unclassified;Unclassified;Unclassified	temperate	0.0158458	0.503255	0	0.0483428	0	0.089684	0.00122796	0	0.0509592	0.0466914	0	58.239	0	0.0527578	0.126502	1.19947	0	0	0	0	0	0.0145521	0	0	0.757843	1.49529	1.32607	3.25666	14.6831	0.925354	0.0881389	0.228018	0.0539834	0.079834	0.0802926	0	0	0	0	0	15.4746	12.6951	18.112	11.9195
vOTU1326	DBS2-5_virus64	VC_638_0	Unclassified	Caudovirales;Siphoviridae;Unclassified	temperate	0	0	0	0	0	0	1.23582	3.16156	3.51493	29.6483	0.114907	16.2911	0	0	0	0	0	0	0	0	0	0	0	0	0	0	0	0	0	0	0	0	0	0	0	0	0	0	0	0	0	0	0	0
vOTU1327	DBS2-5_virus65	VC_147_1	Unclassified	Caudovirales;Unclassified;Unclassified	virulent	0	0	0	0	0	0	0	0	0	0	0	180.253	0	0	0	0	0	0	0	0	0	0	0	0	0	0	0	0	0	0	0	0	0	0	0	0	0	0	0	0	1.16355	0.187033	0.456225	1.75165
vOTU1328	DBS2-5_virus66	Unclustered	Unclassified	Unclassified;Unclassified;Unclassified	temperate	0	0	0	0	0.0510207	0	0.00548994	0.0750787	0.032791	0.0623509	0	16.3834	0	0	0	0	0	0	0	0	0	0	0	0	0	0	0	0	0	0	0	0	0	0	0	0	0	0	0	0	0	0	0	0
vOTU1329	DBS2-5_virus67	VC_1078_0	Unclassified	Unclassified;Unclassified;Unclassified	temperate	0	0	0	0	0	0	0	0.149399	0.0616737	0	0	9.19783	0	0	0	0	0	0	0	0	0	0	0	0	0	0	0	0	0	0	0	0	0	0	0	0	0	0	0	0	0	0	0	0
vOTU133	BP5_provirus94	VC_475_0	Unclassified	Caudovirales;Siphoviridae;Unclassified	virulent	1.0615	4.19366	3.81707	1.60387	3.26199	3.9548	0	0	0	0	0	0	0	0	0	0	0	0	0	0	0	0	0	0	0	0	0	0	0	0	0.0837058	0.102688	0.156342	0.127852	0.0443459	0	0	0	0	0	0	0	0	0
vOTU1330	DBS2-5_virus70	VC_481_0	Unclassified	Caudovirales;Podoviridae;Unclassified	temperate	0.0734407	0.202084	0.246808	0.409478	0.202815	0.465102	0	0	0	0	0	39.5584	0	0	5.38788	0.1236	3.87888	0	0	0	0	0	0	0	0.229134	0.719873	0.65293	0.485852	0.195243	0.93374	0.0616238	0.733354	0.197272	0.533924	0.285437	0	0	0	0	0	0	0	0	0
vOTU1331	DBS2-5_virus71	VC_251_0	Unclassified	Caudovirales;Unclassified;Unclassified	temperate	0	0	0	0	0	0	0	0	0.0300861	3.54677	0	52.7994	0	0	0	0	0	0	0.0393634	0	0	0.0104155	0	0	0	0	0	0	0	0	0	0	0	0	0	0	0	0	0	0	0.140299	0	0	0
vOTU1332	DBS2-5_virus72	VC_497_0	Unclassified	Caudovirales;Siphoviridae;Unclassified	temperate	0	0	0	0	0	0	0	0.00608238	0	0.561113	0	11.8229	0	0	0	0	0	0	0	0	0	0	0	0	0	0	0	0	0	0	0	0	0	0	0	0	0	0	0	0	0	0	0	0
vOTU1333	DBS2-5_virus73	VC_972_0	Unclassified	Caudovirales;Siphoviridae;Samistivirus	virulent	0	0	0	0	0	0	0	0.0166197	0.043645	67.6408	0.205858	36.6452	0	0	0	0	0	0	0	0	0	0	0	0	0	0	0	0	0	0	0	0	0	0	0	0	0	0	0	0	0	0	0	0
vOTU1334	DBS2-5_virus76	Unclustered	Unclassified	Caudovirales;Unclassified;Unclassified	virulent	0	0	0	0.000583133	0	0	0	0	0	0	0	114.859	0	0	0	0.0144172	0	0	0	0	0	0	0	0	0	0	0	0	0	0	0	0	0	0	0	0	0	0	0	0	2.03911	0.231973	0.541881	2.81457
vOTU1335	DBS2-5_virus9	Unclustered	Unclassified	Caudovirales;Unclassified;Unclassified	virulent	0	0	0	0	0	0	1.00188	1.18183	0.786809	4.14783	0	21.5992	0	0.132268	0	0	0	0	0	0	0	0	0	0	0	0	0	0	0	0	0	0	0	0	0	0	0	0	0	0	0	0	0	0
vOTU1336	DS3_provirus10	VC_894_1	Unclassified	Caudovirales;Unclassified;Unclassified	virulent	0.932553	1.96369	0.828744	1.2181	1.30483	1.5535	22.2659	18.8424	18.3923	16.3192	46.8015	17.22	392.337	301.449	0.84251	4.26032	2.73976	1.4561	0	12.413	5.29111	5.87022	296.526	238.378	0	0	0	0	0.0315928	0	0.153726	0.113484	0.135921	0.0586212	0.0624862	35.0142	56.7588	43.6773	34.7873	46.54	0.283387	0.550084	0.590449	0.132796
vOTU1337	DS3_provirus13	Unclustered	Unclassified	Caudovirales;Unclassified;Unclassified	virulent	0.00991275	0.052854	0	0.0378093	0	0.0441568	0.254049	0.249172	0.253057	0.134444	0	0.0255657	13.6086	10.3865	0.0261243	0.120185	0.033695	0	0	0	0	0	0.426088	0.109378	0	0	0	0	0	0	0	0	0	0	0	1.36111	2.58581	1.93211	1.46082	2.1632	0	0	0	0
vOTU1338	DS3_provirus22	VC_878_0	Unclassified	Caudovirales;Siphoviridae;Unclassified	virulent	0.0537852	0.287367	0.0412515	0.0110242	0.129451	0.0907844	16.3796	28.7254	9.37996	0.0946987	0	0.806998	29.8243	22.6484	4.03259	12.0015	7.11704	0	0	0	0.0397771	0	0	0	0	0.0226504	0	0.0150987	0	0.019465	0	0	0.0316624	0	0	3.52495	10.6171	7.53194	4.08745	12.0621	0.426299	0.0422723	2.09985	0.189751
vOTU1339	DS3_provirus26	Unclustered	Unclassified	Unclassified;Unclassified;Unclassified	virulent	0	0	0	0	0	0	0.011442	0.0113816	0.15801	0	0	0	7.28311	6.24686	0	0	0	0	0	0	0	0	0.126963	0.0324648	0	0	0	0	0	0	0.0256261	0	0	0	0	4.87849	2.91859	1.76357	2.45696	1.25922	0	0.0517586	0.0713468	0
vOTU134	BP5_provirus98	Unclustered	Unclassified	Caudovirales;Siphoviridae;Unclassified	virulent	26.5224	17.2074	33.964	47.5492	46.9651	58.2834	0	0.00744031	0.059437	0.780964	0	0.585831	0	0	0	0	0	0	0	0	0	0	0	0	0	0	0	0	0	0	0	0	0	0	0	0	0	0	0	0	0	0	0	0
vOTU1340	DS3_provirus27	Unclustered	Unclassified	Caudovirales;Podoviridae;Unclassified	virulent	0	0	0	0	0	0	0	0	0	0.00855739	0	0	11.0545	35.2105	0	0	0.000119093	0	0	0	0	0	1.88593	0.985024	0	0	0	0	0	0	0	0	0	0	0	0.0199054	0	0.0846857	0.032494	0.0317823	0	0	0	0
vOTU1341	DS3_provirus28	VC_895_0	Unclassified	Caudovirales;Unclassified;Unclassified	virulent	3.5568	7.35685	2.85247	4.39491	3.83672	4.91262	8.05339	7.05419	6.93655	1.17826	0.458696	3.81499	13.9486	12.3582	71.8335	292.542	297.301	0	0	0.41418	0.605787	11.398	13.6519	4.72468	0.178461	0.0972436	0.108873	0.0361326	0.0509844	0.0496805	2.73451	1.98787	1.75057	1.53862	1.41164	1.84109	3.05645	2.13371	1.71944	2.17368	0	0	0.0528049	0
vOTU1342	DS3_provirus3	VC_1082_0	Unclassified	Unclassified;Unclassified;Unclassified	virulent	0	0	0	0	0	0	0.107409	0	0.0465848	0.0254539	0	0	4.31923	4.82774	0	0	0	0	0	0	0	0	3.97924	3.93075	0	0	0	0	0	0	0	0	0	0	0	0	0	0	0	0	0	0	0.043788	0.0327271
vOTU1343	DS3_provirus32	VC_650_0	Unclassified	Caudovirales;Unclassified;Unclassified	virulent	0	0	0	0	0	0	0	0	0	0	0	0	8.75551	6.66601	0	0	0	0	0	0	0	0	0	0	0	0	0	0	0	0	0	0	0	0	0	0.0260328	0.0520535	0.0334159	0.0700252	0.0588927	0	0	0	0
vOTU1344	DS3_provirus33	Unclustered	Unclassified	Caudovirales;Unclassified;Unclassified	virulent	0	0.00826973	0	0	0	0	0.764171	2.82794	1.08766	0.11965	0.023819	0.173282	34.5158	28.5858	0	0	0	0.0452585	0	0	0.00999742	0.185255	45.2136	12.0353	0	0	0	0	0	0	0	0	0	0	0	13.8392	17.1095	12.3944	12.6833	11.9847	0	0	0.0251752	0
vOTU1345	DS3_provirus34	Unclustered	Unclassified	Caudovirales;Myoviridae;Unclassified	virulent	0.449	1.04732	0.195433	0.175519	0.0302527	0.380692	2.83093	4.08791	2.01989	2.70406	1.2722	0.0014384	18.1594	13.9707	0	0	0	0	0	0.964542	0	0	0	1.74913	0	0	0	0	0	0	0	0.0048976	0.0304137	0	0	2.0113	0.907504	2.68129	1.91704	4.98741	0	0	0	0
vOTU1346	DS3_provirus40	Unclustered	Unclassified	Ligamenvirales;Lipothrixviridae;Betalipothrixvirus	virulent	0	0.000299272	0.00579197	0	0	0	0.311628	0.645748	0.129364	0.999278	0	4.11184	18.2471	24.6493	0.51747	0.178855	0.371869	1.76117	0	0	0.256778	1.83778	10.4194	1.05423	0	0	0.101362	0.006674	0.260067	0	0.787326	0.601495	0.594295	0.231694	0.11029	68.2095	36.5574	29.5747	53.3475	53.6551	7.625	16.7961	7.09938	1.17965
vOTU1347	DS3_provirus46	VC_895_0	Unclassified	Caudovirales;Unclassified;Unclassified	virulent	0.420688	1.10928	0.419026	0.771716	0.464356	0.681706	2.8621	2.60572	2.96251	0.497188	0.830588	2.0268	12.461	9.18604	6.47196	36.9915	38.2613	0.0904421	0	0.387673	0.597999	9.85366	2.15908	3.18449	0	0	0	0	0	0	0	0	0	0	0	0.396799	0.773546	0.520706	0.284085	0.467125	0	0	0	0
vOTU1348	DS3_provirus6	VC_921_0	Unclassified	Caudovirales;Siphoviridae;Unclassified	virulent	0	0	0	0	0	0	0	0	0	0	0	0	21.1293	17.736	0	0	0	0	0	0	0	0	45.2499	74.8421	0	0	0	0	0	0	0	0	0	0	0	10.332	13.5853	11.0097	10.8183	23.0879	0	0	0	0
vOTU1349	DS3_provirus7	Unclustered	Unclassified	Caudovirales;Siphoviridae;E125virus	virulent	0	0.000911161	0	0.00894386	0	0	0.0450407	0.128538	0.0427213	0.0262137	0.378808	0.715181	25.0982	17.8086	0.0541017	0.24436	0.321215	0.272248	0	0.637354	2.11376	22.5438	0.888082	0.827781	0.0333025	0	0.0689389	0.0290268	0	0	2.32584	0.987623	1.57501	1.00473	0.6179	1.41367	2.64616	1.80764	1.79916	2.09909	0	0	0	0
vOTU135	BP5_virus1	Unclustered	Unclassified	Caudovirales;Myoviridae;Unclassified	temperate	2.33805	1.42084	1.44293	1.28151	1.61684	1.13737	0	0	0	0.00808169	0	0.081545	0	0	0	0	0	0	0	0	0	0	0	0	0	0	0	0	0	0	0	0	0	0	0	0	0	0	0	0	0	0	0	0
vOTU1350	DS3_virus16	Unclustered	Unclassified	Caudovirales;Unclassified;Unclassified	virulent	0	0	0	0	0	0	6.34362	7.83832	5.63098	18.4975	0.846504	0.0997043	10.1519	5.91412	0	0	0	0	0	2.54759	0.51939	1.67096	0	0	0	0	0	0	0	0	0	0	0	0	0	0	0	0	0	0	0	0	0.0260686	0
vOTU1351	DS3_virus17	Unclustered	Unclassified	Caudovirales;Unclassified;Unclassified	temperate	0	0.0319726	0	0	0	0.00338834	0.645411	0.482553	1.93793	0.178012	0.0731201	0.599394	5.22033	4.51106	0	0	0	0.013052	0.265894	0.157122	0.0610171	0.0574821	0	0	0	0	0	0	0	0	0	0	0	0	0	0.154195	0.258512	0.166945	0.129762	0.0400379	0	0	0.0145468	0.0271858
vOTU1352	DS3_virus24	Unclustered	Unclassified	Caudovirales;Myoviridae;Unclassified	virulent	0.406314	0.932677	0.154465	0.0752807	0.0773211	0.148154	1.64286	3.30012	1.56231	2.20573	1.67748	0	14.6593	11.2596	0	0	0	0	0	0.623633	0.000975329	0	0	1.24101	0	0	0	0	0	0	0	0	0	0	0	1.8641	1.12859	2.71135	1.73781	4.35486	0	0	0	0
vOTU1353	DS3_virus25	Unclustered	Unclassified	Caudovirales;Siphoviridae;Unclassified	temperate	1.75057	2.39973	1.00679	0.989306	0.538265	1.64458	0.66107	0.595733	0.671092	0.583885	0.891698	0.0939239	16.7189	14.8172	2.05587	0.00941022	0.329004	0	0	0.257991	0.543196	0.0516362	0.220065	0.11669	0.262695	0.23149	0	0	0	0.0509708	0	0	0	0	0	0	0	0.00166202	0	0	0	0	0	0
vOTU1354	DS3_virus28	VC_892_0	Unclassified	Caudovirales;Unclassified;Unclassified	temperate	0.0102285	0.183677	0.0472555	0.0202208	0.0236251	0.0595013	0.156972	0.121568	0.11535	0	0	0.125734	11.7107	14.4278	0.0819043	0.151571	0.060157	0	0	0	0.0762157	0	31.5111	23.2957	0	0	0	0	0	0	0	0	0	0	0	0.552504	0.74746	0.649	0.281222	0.704766	0.0364634	0	0	0
vOTU1355	DS3_virus36	VC_1083_0	Unclassified	Caudovirales;Myoviridae;Unclassified	virulent	0.155107	0	0	0	0	0	1.08108	0.74911	0.517661	0.525617	2.20732	1.2031	6.8562	5.39019	46.5407	16.8822	19.0835	7.25179	1.3825	2.26416	3.24955	2.69145	0.0931172	0.193389	0	0	0	0	0	0	0	0	0	0	0	20.7098	11.2356	13.7053	19.5115	18.9864	2.72528	7.34875	3.28792	3.40696
vOTU1356	DS3_virus38	VC_413_0	Unclassified	Unclassified;Unclassified;Unclassified	virulent	3.36494	10.2755	2.14072	2.57151	2.05887	4.73909	3.89779	4.55207	3.40012	11.0027	0.163552	0.104712	20.1097	14.4582	0	0	0	0	0	0	0	0	0	0	0	0	0	0	0	0	0	0	0	0	0	0.0534716	0	0	0.00426595	0.0761164	0	0	0	0
vOTU1357	DS3_virus41	VC_506_0	Unclassified	Caudovirales;Myoviridae;Unclassified	virulent	0.354684	0.712625	0	0.0626341	0.115891	0.227997	1.66875	2.82653	1.53767	2.23044	1.24202	0	11.0641	7.96793	0	0	0	0	0	0.579874	0	0	0	1.22373	0	0	0	0	0	0	0.00564269	0	0	0	0	1.22474	0.535595	2.29214	1.0099	3.10597	0	0	0	0
vOTU1358	DS3_virus47	VC_503_0	Unclassified	Caudovirales;Myoviridae;Unclassified	virulent	0.241302	0.68489	0.164943	0.043484	0.0265462	0.217811	1.94512	3.49227	2.05094	2.49779	1.46504	0	12.4521	8.86499	0	0	0	0	0	0.718738	0	0	0.0199843	1.2983	0	0	0	0	0	0	0	0.0506344	0	0	0	1.73597	0.468432	2.47284	1.20405	3.77512	0	0	0	0
vOTU1359	DS3_virus49	Unclustered	Unclassified	Caudovirales;Myoviridae;Unclassified	virulent	0.353352	0.704939	0.0522014	0.0263792	0.122353	0.0471976	1.22023	2.27206	1.1037	1.88014	1.23173	0	13.4761	10.3327	0	0	0	0	0	0.743855	0.00232245	0	0	0.964292	0	0	0	0	0	0	0.00680562	0	0	0	0	1.54956	0.868315	2.01117	1.3458	3.63496	0	0	0	0
vOTU136	BP5_virus101	VC_442_1	Unclassified	Caudovirales;Unclassified;Unclassified	temperate	0.100522	8.58124	0.710647	0.114811	0.244774	0.609764	0	0	0	0	0	0	0	0	0	0	0	0	0	0	0	0	0	0	0	0	0	0	0	0	0	0	0	0	0	0	0	0	0	0	0	0	0	0
vOTU1360	DS3_virus50	Unclustered	Unclassified	Caudovirales;Podoviridae;Unclassified	temperate	0	0	0	0	0	0	0	0	0	0	0	0	23.9187	138.592	0	0	0	0	0	0	0	0	0	0	0	0	0	0	0	0	0	0	0	0	0	0.114407	0	0	0	0	0	0	0	0
vOTU1361	DS3_virus53	Unclustered	Unclassified	Caudovirales;Siphoviridae;Getalongvirus	temperate	0	0	0	0	0	0	0	0.00555092	0	0	0	0	13.8849	13.8665	0	0	0	0	0	0	0	0	0	0	0	0	0	0	0	0	0	0	0	0	0	0	0	0	0	0	0	0	0	0
vOTU1362	DS3_virus57	Unclustered	Unclassified	Caudovirales;Siphoviridae;Unclassified	temperate	0	0	0	0	0	0	0	0	0.000839543	0.382667	0.273306	0	30.5275	170.066	0	0	0	0	0	0	0	0	5.14374	1.89432	0	0	0	0	0	0	0	0	0	0	0	0.0450983	0	0	0	0	0	0	0	0
vOTU1363	DS3_virus58	VC_887_0	Unclassified	Caudovirales;Siphoviridae;Unclassified	temperate	0	0	0	0	0	0	0	0.0658283	0.140588	0	0	0	27.4158	47.8723	0	0	0	0	0	0	0	0	38.8102	13.4558	0	0	0	0	0	0	0	0.0128057	0	0	0	0.253018	0.0784102	0.00358541	0.175464	0.426518	0	0	0	0
vOTU1364	DS3_virus59	Unclustered	Unclassified	Unclassified;Unclassified;Unclassified	temperate	0	0	0	0	0	0	0	0	0	0	0	0.0580177	7.59317	4.75747	0	0	0	0	0	0	0	0	0	0	0	0	0	0	0	0	0	0	0	0	0	0	0	0	0	0.0261594	0	0	1.00494	0
vOTU1365	DS3_virus60	VC_254_0	Unclassified	Caudovirales;Siphoviridae;Unclassified	temperate	0	0.00738546	0	0	0	0	0	0.0384907	0.514516	0	0	0	6.28787	4.87732	0.00507395	0	0.273214	0	0	0	0	0	0	0	0	0	0	0	0	0	0.0206655	0.0261978	0	0	0	0	0	0	0	0	0	0	0	0
vOTU1366	DS3_virus61	Unclustered	Unclassified	Caudovirales;Myoviridae;Unclassified	virulent	0	0	0	0	0	0	0.240905	0.370211	0.124052	0.818134	0	0	2.7849	4.12196	0	0	0	0	0	0.0328747	0.425448	0	1.46925	22.3836	0	0	0	0	0	0	0	0	0	0	0	4.35586	8.68824	11.9613	9.41804	14.3626	0	0	0	0
vOTU1367	DS3_virus63	VC_1084_0	Unclassified	Caudovirales;Siphoviridae;Unclassified	virulent	0	0	0	0	0	0	3.31792	4.49105	2.47817	11.4611	0.00883845	0.0380338	6.40313	4.10443	0	0	0	0	0	0	2.35634	0.654125	0.0539546	0.0567661	0	0	0	0	0	0	0	0	0	0	0	0.0436132	0.0612727	0.494473	0	0	0	0	0	0
vOTU1368	DS3_virus64	Unclustered	Unclassified	Caudovirales;Myoviridae;Unclassified	virulent	0.300875	0.552515	0.169968	0.0687586	0.0786735	0.2586	1.78011	2.7696	1.93902	2.3034	1.37235	0	11.815	8.68911	0	0	0	0	0	0.683147	0	0	0.0582606	1.19611	0	0	0	0	0	0	0.0590091	0	0.0131401	0	0	1.22812	0.659358	1.96876	0.999775	3.01216	0	0	0	0
vOTU1369	DS3_virus67	VC_240_0	Unclassified	Caudovirales;Siphoviridae;Unclassified	temperate	7.22581	5.80822	1.00955	2.9491	1.48233	3.09041	0.404946	0.884382	1.01362	1.79063	94.4061	0.0540418	19.5551	17.62	0	0	0	0.12669	0	29.0502	0.592287	0.0461946	0.17677	0.289074	0	0.00500728	0	0	0	0	0	0	0	0	0	0	0	0	0	0.00532964	0	0	0	0
vOTU137	BP5_virus102	Unclustered	Unclassified	Caudovirales;Siphoviridae;Unclassified	virulent	0.227326	16.3713	5.76317	0.0972701	0.360675	1.46387	0	0	0	0	0	0	0	0	0	0	0	0	0	0	0	0	0	0	0	0	0	0	0	0	0	0	0	0	0	0	0	0	0	0	0	0	0	0
vOTU1370	DS3_virus68	Unclustered	Unclassified	Caudovirales;Myoviridae;Unclassified	temperate	0.775659	1.01066	0.378477	0.511006	0.367569	0.437023	0	0.00943516	0	0.197494	0	0	3.05665	2.58926	0	0	0	0	0	0	0	0	0	0	0	0	0	0	0	0	0	0	0	0	0	0	0	0	0	0	0	0	0	0
vOTU1371	DS3_virus69	VC_888_0	Unclassified	Caudovirales;Myoviridae;Unclassified	temperate	0.0783438	0.277176	0	0.129487	0	0.11914	2.40257	3.3571	2.29377	0.369529	0.656644	0.734062	5.89053	4.21896	1.56611	4.88989	5.60185	0	0	0.108957	0	0	1.14093	0.196252	0	0	0	0	0	0	0	0	0	0	0	0	0	0	0	0.00113033	0	0	0	0
vOTU1372	DS3_virus70	Unclustered	Unclassified	Caudovirales;Myoviridae;Unclassified	virulent	0.316453	0.919178	0.115418	0	0.306496	0.425361	2.04362	4.88574	2.24379	2.7621	1.86367	0	16.8594	12.8917	0	0	0	0	0	0.827353	0	0	0	1.74712	0	0	0	0	0	0	0.0232823	0	0.0348565	0	0.00669666	1.61817	0.990926	3.07505	1.96306	4.24718	0	0	0	0
vOTU1373	DS3_virus71	VC_1066_0	Unclassified	Tubulavirales;Inoviridae;Unclassified	virulent	0	0	0	0	0	0	1.05004	0.442681	0.883135	0.248721	0.376221	0.334851	12.6401	9.49789	0	0	0	2.46671	0	0.188477	0.731052	0.759292	75.629	38.92	0	0	0	0	0	0	0	0	0	0	0	1.06749	1.83229	1.6393	1.26104	1.45535	0	0.144498	0	0
vOTU1374	DS3_virus72	Unclustered	Unclassified	Caudovirales;Myoviridae;Unclassified	temperate	0.163026	0.0448201	0.00488092	0.0243436	0	0.0374312	0	0.0241272	0.0278381	0	0.0193045	0	20.2007	17.524	0	0	0	0	0	0.0109287	0	0	0	0	0	0	0	0	0	0	0	0	0	0	0	0	0	0	0	0	0	0	0	0
vOTU1375	DS3_virus74	Unclustered	Unclassified	Caudovirales;Unclassified;Unclassified	temperate	0.0924665	0.202785	0	0.266349	0.0158185	0.122496	0.00513398	0.00731126	0.256671	0.0627508	0	0	79.5182	68.2507	0	0	0	0	0	0	0	0	0	0	0	0	0	0	0	0	0	0	0	0	0	0.114428	0.0870718	0.0254385	0.0152898	0.416153	0	0	0	0
vOTU1376	DS4_provirus12	VC_894_0	Unclassified	Caudovirales;Unclassified;Unclassified	virulent	0.0475966	0.186735	0.0128959	0.0748344	0.0793231	0.104867	1.12302	1.18902	1.44538	2.41699	17.9654	2.02751	140.65	111.711	0.0131703	0.142438	0.099212	0.0347315	0	8.19533	0.543227	1.38306	99.982	35.5954	0	0	0	0	0	0	0.0057962	0	0.00694647	0	0	5.79138	9.67943	7.24804	6.72366	8.462	0.0583585	0.0512731	0.0818201	0
vOTU1377	DS4_provirus14	VC_1085_0	Unclassified	Caudovirales;Unclassified;Unclassified	virulent	0	0	0	0	0	0	0	0	0	0	0.608584	0	3.17202	20.6902	0.151677	0	0	0.456251	0	0.5659	0.178105	0.361771	0.411651	0.301606	0	0	0	0	0	0	0	0	0	0	0	0.0488044	0.203434	0.0919412	0	0.0210923	0	0	0	0
vOTU1378	DS4_provirus16	Unclustered	Unclassified	Caudovirales;Myoviridae;Unclassified	virulent	0	0	0	0	0	0	1.76318	1.14397	1.33075	0.107001	0.0641866	0	10.3959	9.37862	0	0	0	0.0652772	0.233934	0.115728	0.0175538	0.0861902	0	0	0	0	0	0	0	0	0	0	0	0	0	3.21354	8.06543	4.24187	3.5252	3.71699	0	0	0	0
vOTU1379	DS4_provirus20	Unclustered	Unclassified	Caudovirales;Myoviridae;Unclassified	virulent	0	0.0325024	0	0.027195	0.010762	0.0133136	0.948579	0.967986	1.2508	0.347495	0.715624	0	2.71932	2.3221	0.887203	0.517116	0.171516	0	0.717917	1.38875	1.57153	1.81159	0	0	0.355901	0.279402	0.0393882	0.375853	0.194954	0.110136	0.321524	0.193083	0.229239	0.146071	0.258348	96.1351	128.31	125.135	120.42	85.0232	0	0	0.121646	0
vOTU138	BP5_virus104	VC_476_0	Unclassified	Caudovirales;Unclassified;Unclassified	temperate	0.458643	25.0296	0.0942016	0.388934	5.58539	6.51661	0	0	0	0	0	0	0	0	0	0	0	0	0	0	0	0	0	0	0	0	0	0	0	0	0	0	0	0	0	0	0	0	0	0	0	0	0	0
vOTU1380	DS4_provirus22	VC_592_0	Unclassified	Caudovirales;Myoviridae;Unclassified	virulent	0.00119531	0.0595186	0.0691786	0.0344994	0	0	0.106491	0.198114	0.017894	0	0	0.0129971	20.2446	16.63	0	0	0	0.00439411	0	0	0.0458926	0.00644434	18.0372	73.0236	0	0	0	0	0	0	0.0350269	0.00703573	0	0	0	36.0315	46.1353	42.2631	40.9464	72.0385	0.0465717	0.526323	0.159466	0.0889668
vOTU1381	DS4_provirus24	VC_650_0	Unclassified	Caudovirales;Unclassified;Unclassified	virulent	0	0	0	0	0	0	0	0	0	0	0	0	81.1475	73.2282	0	0	0	0	0	0	0	0	0	0	0	0	0	0	0	0	0	0	0	0	0	7.00027	9.91479	7.1226	7.68899	7.20268	0	0	0	0
vOTU1382	DS4_provirus25	Unclustered	Unclassified	Caudovirales;Siphoviridae;Unclassified	virulent	0	0	0	0	0	0	0	0	0	0	0	0	34.2411	28.433	0	0	0	0	0	0	0	0	0	0	0	0	0	0	0	0	0	0	0	0	0	1.64773	1.96937	1.82134	1.98209	1.86944	0	0	0	0
vOTU1383	DS4_provirus27	Unclustered	Unclassified	Caudovirales;Myoviridae;Unclassified	virulent	0.47177	3.94522	1.03998	1.23108	1.01832	2.91995	19.9898	55.7301	8.50904	10.5723	2.20505	11.0661	50.6365	63.9452	0	0.120915	0	8.8348	0.0246657	2.84225	37.7342	22.7197	14.5167	177.045	0.0642215	0	0.15975	0	0	0	0.219324	0.137265	0.0798357	0	0	79.922	76.1711	111.699	104.431	89.4488	3.41512	16.9559	5.09276	1.30456
vOTU1384	DS4_provirus29	Unclustered	Unclassified	Caudovirales;Unclassified;Unclassified	virulent	0	0	0	0	0	0	0	0	0	0	0	0	42.9658	133.354	0	0	0	0	0	0	0	0	0	0	0	0	0	0	0	0	0	0	0	0	0	1.87396	1.1154	0.718912	1.5206	1.05646	0	0	0	0
vOTU1385	DS4_provirus30	VC_380_0	Unclassified	Caudovirales;Siphoviridae;Unclassified	virulent	0.0476185	0.220805	0.0191453	0.0113792	0	0.0443806	0	0	0	0	0	0	9.26495	13.8864	0	0	0	0	0	0	0	0	0	0	0	0	0	0	0	0	0.0473514	0.0277665	0.0353698	0	0	0.152606	0.113908	0.0472179	0.200739	0.415755	0	0	0	0
vOTU1386	DS4_provirus42	Unclustered	Unclassified	Caudovirales;Siphoviridae;Unclassified	virulent	0	0	0	0	0	0	0.0121229	0	0.00738655	0	0.0241057	0	19.2684	17.5368	0	0	0	0	0	0.0134931	0.0102627	0.00681532	0	0	0.042423	0.00716145	0.0431642	0	0.121737	0.00106971	0	0	0	0	0	0.348022	1.095	0.543937	0.129741	2.13633	0.151259	0.0809398	0.116943	0.696746
vOTU1387	DS4_provirus43	VC_284_0	Unclassified	Caudovirales;Myoviridae;Unclassified	virulent	0	0	0	0.00343092	0	0	0.0566541	0.0532826	0.0631506	0.0143942	0.0215846	0.0191523	15.8063	11.9756	0	0	0	0	0	0.000677685	0	0.00167563	46.6466	13.8638	0	0	0	0	0	0	0.0405089	0	0.0206107	0	0	0.145763	0.299165	0.15624	0.293451	0.221323	0	0	0	0
vOTU1388	DS4_provirus46	VC_240_0	Unclassified	Caudovirales;Unclassified;Unclassified	virulent	0.166019	0.0939202	0	0	0.00185648	0.034365	0.112141	0.608559	0.295555	0.301574	3.27707	0	10.006	9.44282	0	0	0	0	0	1.04734	0	0	0.263931	0.0575124	0	0	0	0	0	0	0	0	0	0	0	0	0	0	0	0	0	0	0	0
vOTU1389	DS4_provirus49	Unclustered	Unclassified	Caudovirales;Siphoviridae;Unclassified	virulent	0.249971	0.65528	0.392898	0.0778057	0.155291	0.254559	2.80649	3.89473	3.25629	1.07086	0.825242	0.792307	15.3206	37.4393	0.00419883	0.0160665	0.0470928	0.140711	0	0.290761	0.286761	0.621128	2.11064	1.4518	0	0	0	0	0	0	0.0037927	0.00969033	0.00631299	0	0	0.34581	0.436363	0.288599	0.185812	0.353825	0	0.00456427	0	0.0166018
vOTU139	BP5_virus106	VC_477_0	Unclassified	Caudovirales;Siphoviridae;Unclassified	temperate	0.328102	2.89391	2.99289	3.34167	9.38243	3.95236	0	0	0	0	0	0	0	0	0	0	0	0	0	0	0	0	0	0	0	0	0	0	0	0	0	0	0	0	0	0	0	0	0	0	0	0	0	0
vOTU1390	DS4_provirus50	VC_1033_0	Unclassified	Unclassified;Unclassified;Unclassified	virulent	0.0671586	0.186546	0.0744416	0.142792	0.142663	0.120418	2.64846	1.35838	2.3935	0.692639	1.88005	1.64454	28.905	22.6431	0.0816938	0.0109348	0.0258342	5.84384	0	0.901273	1.43456	1.87873	304.396	117.884	0	0	0	0	0	0	0.00052862	0	0	0	0	2.50153	4.79133	3.24409	2.72114	3.64432	0.109645	0.0327813	0.138943	0
vOTU1391	DS4_provirus6	VC_1087_0	Unclassified	Caudovirales;Unclassified;Unclassified	virulent	0.217257	0.0446942	0.153886	0.432313	0.208658	0.337766	4.10976	2.12073	6.16341	1.8842	0.843441	2.13618	16.325	14.9048	0	0	0	5.97169	3.07155	2.59576	1.69006	2.32838	0.352561	0.621389	0	0	0.280565	0.00914248	0.0600574	0	0.282092	0.192915	0.224733	0.077632	0.0757588	5.48625	7.77633	3.65232	5.67374	5.20266	5.81933	2.45051	2.44868	2.91403
vOTU1392	DS4_virus12	VC_555_0	Unclassified	Caudovirales;Unclassified;Unclassified	temperate	0	0	0	0	0	0	0	0	0	0	0.845025	0	3.24151	17.5747	0.602389	0	0	0.59654	0	0.443622	0.0632467	0	0.981838	0.266105	0	0	0	0	0	0	0	0	0	0	0	0	0.0675549	0.0089646	0	0	0	0	0	0
vOTU1393	DS4_virus13	Unclustered	Unclassified	Caudovirales;Unclassified;Unclassified	temperate	0.00580629	0.0694784	0	0.0177917	0.00614911	0.0431926	1.275	0.910152	2.72434	0.557414	0.0690827	1.22107	8.36197	8.03272	0	0	0	0.0600145	0.242813	0.180969	0.107872	0.0855393	0.0487793	0.0148091	0.0311449	0	0.0390505	0.0570783	0.0786064	0	0.138205	0.0671765	0.0935038	0.0785694	0	0.482073	0.773984	0.363133	0.483117	0.283267	0.00712399	0.0360507	0.0599492	0.0653294
vOTU1394	DS4_virus19	VC_478_0	Unclassified	Caudovirales;Siphoviridae;Unclassified	temperate	0	0.0639874	0.172382	0.0258998	0	0	0.0829375	0.235418	0.290674	23.9803	0.0500628	0	5.09817	25.6659	0	0	0	0	0	0	0	0	0.019813	0	0	0	0	0	0	0	0	0	0	0	0	0	0	0	0	0	0	0	0	0
vOTU1395	DS4_virus28	Unclustered	Unclassified	Caudovirales;Podoviridae;Unclassified	temperate	0	0	0	0	0	0	0	0	0	0	0	0	4.43119	16.5045	0	0	0	0	0	0	0	0	0	0	0	0	0	0	0	0	0	0	0	0	0	0	0	0	0	0	0	0	0	0
vOTU1396	DS4_virus31	VC_375_0	Unclassified	Caudovirales;Podoviridae;Unclassified	temperate	0.0292859	0.100235	0.065304	0.215531	0.0397725	0.0609394	0	0	0.0415399	0.0277505	0	0	34.8693	30.046	0.0113002	0	0	0	0	0	0	0	0	0	0	0	0	0	0	0	0.778331	1.32969	1.08846	0.964268	1.17432	0	0	0	0	0	0	0	0.0321012	0.011019
vOTU1397	DS4_virus33	Unclustered	Unclassified	Caudovirales;Myoviridae;Unclassified	temperate	0	0	0	0	0	0	0	0	0	0	0	0	9.55624	62.6519	0	0	0	0	0	0	0	0	0	0	0	0	0	0	0	0	0	0	0	0	0	0.0522312	0	0	0	0	0	0	0	0
vOTU1398	DS4_virus36	VC_241_0	Unclassified	Unclassified;Unclassified;Unclassified	temperate	0.980547	1.44603	0.181112	0.269557	0.335353	0.84054	0.25048	0.38108	0.312105	0.148369	0	0	30.0227	24.0896	0	0	0	0	0	0	0	0	3.97965	24.659	0	0	0	0	0	0	0	0	0	0	0	0	0	0	0	0	0	0	0	0
vOTU1399	DS4_virus38	VC_519_0	Unclassified	Caudovirales;Unclassified;Unclassified	temperate	0	0	0	0	0	0	0	0	0	0.0531663	4.94976	0	2.24665	12.7742	0	0	0	0	0	5.65713	0.33441	0	0	0	0	0	0	0	0	0	0	0	0	0	0	0	0	0	0	0	0	0	0	0
vOTU14	BP4_provirus37	VC_267_0	Unclassified	Caudovirales;Siphoviridae;Unclassified	virulent	9.78232	5.87621	12.8356	26.154	17.0478	21.8035	0.223136	0.0658788	0.60512	2.82848	0	0.00488201	0	0	0	0	0	0	0	0	0	0	0	0	0	0	0	0	0	0	0	0	0	0	0	0	0	0	0	0	0	0	0.122864	0
vOTU140	BP5_virus107	VC_479_0	Unclassified	Caudovirales;Podoviridae;Unclassified	virulent	0.287339	6.24651	4.4995	4.55696	8.40795	3.11709	0	0	0	0	0	0	0	0	0	0	0	0	0	0	0	0	0	0	0	0	0	0	0	0	0	0	0	0	0	0	0	0	0	0	0	0	0	0
vOTU1400	DS4_virus39	VC_413_0	Unclassified	Caudovirales;Podoviridae;Kelquatrovirus	temperate	2.02629	9.43483	2.90506	2.31598	1.40974	4.52179	11.5143	15.9281	18.6945	10.0361	0.0633863	0.0910117	21.9365	15.9476	0	0	0	0	0	0	0	0	0	0	0	0	0	0	0	0	0	0	0	0	0	0.0169368	0.0266961	0.120708	0.0162871	0.400449	0	0	0	0
vOTU1401	DS4_virus40	Unclustered	Unclassified	Caudovirales;Myoviridae;Unclassified	temperate	0.2392	0.185174	0.0647065	0.101302	0.141891	0.111058	2.16261	1.09114	3.72059	1.02344	0.0251271	1.54166	9.42825	9.39039	0	0	0	0.12424	0.160224	0.0710982	0.121736	0.0833717	0.0200129	0	0	0	0.0734714	0	0.251774	0	0.236684	0.129655	0.123312	0.0381205	0.0894353	0.532747	0.557907	0.539918	0.554076	0.218357	0	0	0.0843155	0.133168
vOTU1402	DS4_virus41	VC_789_0	Unclassified	Caudovirales;Unclassified;Unclassified	virulent	0	0	0	0	0	0	0	0	0	0	0	0	5.10866	26.1576	0	0	0	0	0	0	0	0	0.165834	0.127404	0	0	0	0	0	0	0	0	0	0	0	0	0.0205118	0	0	0	0	0	0	0
vOTU1403	DS4_virus42	Unclustered	Unclassified	Caudovirales;Siphoviridae;Unclassified	temperate	0.120671	0.142224	0	0	0.00826322	0.0483328	1.59064	1.17197	1.10376	2.49576	0.626825	0.678283	8.01353	35.0888	0	0	0	0	0	0.148766	0.0486355	0	2.28922	0.517133	0	0	0	0	0	0	0	0	0	0	0	0.405253	0.19106	0.0470166	0.616403	1.04279	0	0	0	0
vOTU1404	DS4_virus45	VC_320_0	Unclassified	Caudovirales;Siphoviridae;Unclassified	temperate	0.20649	0.526375	0.109029	0.0448385	0.0810084	0.258462	0	0	0	0	0	0	15.4448	24.9627	0	0	0	0	0	0	0	0	0	0	0	0	0	0	0	0	0.123971	0.00322401	0.0914831	0.0182137	0.0354936	0.248618	0.266359	0.143066	0.32774	0.586964	0	0	0.0639265	0
vOTU1405	DS4_virus46	VC_704_0	Unclassified	Caudovirales;Podoviridae;Unclassified	temperate	0.431021	0.889724	0.383051	0.26073	0.412292	0.448866	0	0	0	0	0	0	4.70774	26.9903	0	0	0	0	0	0	0	0	0	0	0	0	0	0	0	0	0	0	0	0	0	0	0	0	0	0	0	0	0	0
vOTU1406	DS4_virus47	VC_387_0	Unclassified	Caudovirales;Siphoviridae;Unclassified	temperate	2.33164	3.44887	1.27398	1.12007	0.654059	2.3839	0.307215	0.46085	0.530555	0.468988	0.623916	0.00266767	24.406	21.492	2.60585	0	0.47223	0	0	0.216393	0.881517	0.0440465	0.359367	0.143959	0.326072	0.29636	0	0.0108087	0	0.135874	0	0	0	0	0	0.04344	0	0.0143362	0	0	0	0	0	0
vOTU1407	DS4_virus48	VC_232_0	Caudovirales;Podoviridae;Unclassified	Caudovirales;Podoviridae;Unclassified	temperate	0	0	0	0	0	0	0	0	0	0	0	0	4.86107	18.0675	0	0	0	0	0	0	0	0	0	0	0	0	0	0	0	0	0	0	0	0	0	0	0	0	0	0	0	0	0	0
vOTU1408	DS4_virus50	Unclustered	Unclassified	Caudovirales;Siphoviridae;Unclassified	virulent	0.348846	0.607712	0.159318	0.206631	0.125756	0.211085	6.03968	5.68989	8.65889	9.91844	0.584499	0.034773	11.0589	35.5076	0	0	0	0	0	0.332792	0.228911	0	0.451727	0.0208664	0	0	0	0	0	0	0	0	0	0	0	0	0	0	0	0	0	0	0	0
vOTU1409	DS4_virus51	Unclustered	Unclassified	Caudovirales;Unclassified;Unclassified	temperate	0	0	0	0	0	0	0	0	0	0	0.271808	0	1.09865	7.97909	0	0	0	0	0	0.522485	0	0	0.00428891	0	0	0	0	0	0	0	0	0	0	0	0	0	0	0	0	0	0	0	0	0
vOTU141	BP5_virus110	VC_480_0	Unclassified	Caudovirales;Siphoviridae;Unclassified	temperate	9.77114	14.8793	3.68245	3.60121	4.31855	8.70275	0.252589	0.196693	2.92913	0.134187	0	0	0	0	0.219369	0	0.016811	0	0	0	0	0	0	0	0.0307533	0	0	0	0	0	0	0	0	0	0	0	0	0	0	0	0	0	0	0.026349
vOTU1410	DS4_virus52	VC_258_0	Unclassified	Caudovirales;Siphoviridae;Unclassified	virulent	0	0	0	0	0	0	0.00326576	0.0524061	0.168514	0	0	0	6.53771	5.63404	0	0	0	0	0	0	0	0	0	0	0	0	0	0	0	0	0	0	0	0	0	0	0	0	0	0	0	0	0	0
vOTU1411	DS4_virus53	VC_758_0	Unclassified	Caudovirales;Myoviridae;Unclassified	temperate	0	0.0308916	0	0	0	0	0.00858577	0.0455024	0.169415	0	0	0	8.08402	7.14732	0.121625	0	0	0	0	0	0	0	0	0	1.97169	0.483368	0	2.93241	0.27137	0.544704	0	0	0	0	0	0	0	0	0	0	0	0	0.434172	0
vOTU1412	DS4_virus54	VC_510_0	Unclassified	Caudovirales;Myoviridae;Unclassified	virulent	0.249775	0.626043	0.0961729	0.0404804	0	0.215071	1.02896	2.36806	1.03134	1.68901	1.05724	0	8.6801	7.49178	0	0	0	0	0	0.58975	0	0	0	0.954394	0	0	0	0	0	0	0	0.0313393	0	0	0	1.03746	0.488735	1.34241	0.765835	2.56389	0	0	0	0
vOTU1413	DS4_virus55	VC_904_0	Unclassified	Caudovirales;Unclassified;Unclassified	virulent	0	0	0	0	0	0	0.880784	1.12851	0.757591	4.20891	0	0	8.8559	12.4435	0	0	0	0	0	0.0891823	2.23579	0.0723182	3.56731	67.7685	0	0	0	0	0	0	0	0.0201721	0	0	0	17.3369	30.0588	33.2089	29.9432	52.2691	0	0	0	0
vOTU1414	DS4_virus56	VC_174_0	Unclassified	Caudovirales;Siphoviridae;Unclassified	temperate	0	0	0	0	0	0	0	0	0	0	0	0	6.48949	17.5756	0	0	0	0	0	0	0	0	0	0	0	0	0	0	0	0	0	0	0	0	0	0	0	0	0	0	0	0	0	0
vOTU1415	DS4_virus60	Unclustered	Unclassified	Caudovirales;Siphoviridae;Unclassified	virulent	0.475063	0.668923	0.0572359	0.309057	0.276227	0.273491	7.92455	7.18012	11.4479	12.8616	0.635071	0.137915	16.2804	44.0943	0	0	0	0	0	0.332759	0.271884	0	0.805428	0.245037	0	0	0	0	0	0	0	0	0	0	0	0	0	0	0	0	0	0	0	0
vOTU1416	DS4_virus63	VC_266_0	Unclassified	Caudovirales;Myoviridae;Unclassified	temperate	7.49034	6.11844	1.69083	2.68469	2.17641	3.7304	2.42351	2.58913	3.04039	11.0799	13.881	1.21211	67.3961	56.1122	0.0201924	0	0.0179795	0.111535	0	4.94972	2.86038	0.73667	1.3591	1.16532	0	0.200347	0	0	0	0	5.28664	4.14672	5.36125	4.31999	5.2275	0.452266	0.489206	0.47343	0.299293	0.329037	0	0	0	0
vOTU1417	DS4_virus64	Unclustered	Unclassified	Caudovirales;Siphoviridae;Unclassified	temperate	0	0	0	0	0	0	0	0	0	0	0	0	4.02077	21.922	0	0	0	0	0	0	0	0	0.318419	0.0728185	0	0	0	0	0	0	0	0	0	0	0	0	0	0	0	0	0	0	0	0
vOTU1418	DS4_virus65	VC_394_0	Unclassified	Kalamavirales;Tectiviridae;Unclassified	virulent	0	0	0	0	0	0	0.0698484	0.156795	0.051794	0	0	0	2.5791	11.7226	0	0	0	0	0	0	0	0	0	0	0	0	0	0	0	0	0	0	0	0	0	0	0	0	0	0	0	0	0	0
vOTU1419	DS4_virus67	VC_397_0	Unclassified	Kalamavirales;Tectiviridae;Alphatectivirus	temperate	0	0	0	0	0	0	0	0	0	0	0	0	4.15339	23.6849	0	0	0	0	0	0	0	0	0.357651	0	0	0	0	0	0	0	0	0	0	0	0	0.0341538	0	0	0	0	0	0	0	0
vOTU142	BP5_virus111	Unclustered	Unclassified	Caudovirales;Podoviridae;Unclassified	temperate	4.1911	10.8311	2.57725	2.97104	2.43005	4.5865	0.00160242	0.0162437	0.207477	0.00363274	0	0.733639	0	0	0.534757	0	0.752042	0	0	0	0	0	0	0	0	0.0379173	0	0.0265581	0	0.0395627	0.0135427	0.285294	0.0845445	0.230426	0.27291	0	0	0	0	0	0	0	0	0
vOTU1420	DS4_virus68	VC_614_0	Unclassified	Caudovirales;Siphoviridae;Unclassified	temperate	0.558856	0.545196	0.20296	0.24064	0.135217	0.240648	2.68764	3.68448	3.11263	3.63749	10.3031	0.953998	18.4889	17.2644	0	0	0	0.569274	0	3.70309	11.8118	14.264	72.1656	13.0607	0	0	0	0	0	0	0.0664367	0.00617729	0.207914	0	0	6.59565	7.32108	5.17909	10.91	10.914	0.0685387	0.127954	0.519561	0.0832915
vOTU1421	DS4_virus71	VC_241_0	Unclassified	Caudovirales;Siphoviridae;Unclassified	temperate	1.55392	1.60569	0.618894	1.05469	0.723169	1.09957	8.97891	27.4187	15.4377	2.06384	0.230673	1.06189	19.0844	16.5859	0.364256	0.197996	0.900361	0.0285439	0.209912	0.134916	0.0162102	0.114812	17.1489	2.06001	0	0	0	0	0	0	0	0	0.00684767	0	0.0477944	0.692687	0.836995	0.641819	0.884134	0.613659	0.0621815	0.0137315	0.905879	0.113255
vOTU1422	DS4_virus72	Unclustered	Unclassified	Caudovirales;Siphoviridae;Unclassified	temperate	0	0	0	0	0	0	0.599741	0.475843	0.345282	1.05706	9.81067	0.293723	6.01049	25.4732	0.0560807	1.89757	1.99159	0.194853	0	3.78426	4.06992	2.30388	3.71224	0.667556	0	0	0	0	0	0	0.040952	0.0135755	0.0221251	0	0	0.0488726	0.0364086	0.00472554	0.0254743	0.0599491	0	0	0	0
vOTU1423	DS4_virus74	VC_240_0	Unclassified	Caudovirales;Siphoviridae;Unclassified	temperate	6.0323	8.62928	2.75371	3.53647	2.22778	5.69661	1.59811	3.72098	3.8096	2.37701	0.716054	0.17839	13.8437	12.3778	0.265566	0.0741251	0.136423	0	0	0.151834	0.393858	0.117976	5.60418	4.74649	0.0129146	0.0730506	0	0.0611176	0	0.229812	0.0350588	0	0	0.00905717	0.0152446	0.427917	0.764193	0.507136	0.67335	0.642373	0	0	0.092358	0
vOTU1424	DS4_virus75	Unclustered	Unclassified	Caudovirales;Podoviridae;Unclassified	temperate	7.06051	4.67673	0.880817	1.79983	1.00543	2.43321	0.252738	0.879175	0.713129	1.36115	80.7214	0.157173	11.9917	11.471	0	0	0	1.1984	0	21.4066	1.93673	0.0680176	0.137812	0.040561	0	0.259473	0	0	0	0	0	0	0	0	0	0	0	0	0	0	0	0	0	0
vOTU1425	DS4_virus80	VC_39_1	Unclassified	Caudovirales;Unclassified;Unclassified	virulent	0	0	0	0	0	0	14.5255	17.9985	12.6042	40.348	1.79424	0.260939	18.2301	10.2631	0	0	0	0	0	4.91794	1.09797	3.28624	0	0	0	0	0	0	0	0	0	0	0	0	0	0	0	0	0	0	0	0	0.0588589	0
vOTU1426	DS4_virus81	VC_567_0	Unclassified	Caudovirales;Siphoviridae;Unclassified	temperate	0	0	0	0	0	0	0	0	0	0	0	0	17.7617	91.2064	0	0	0	0	0	0	0	0	0	0	0	0	0	0	0	0	0	0	0	0	0	0.0207687	0	0	0	0	0	0	0	0
vOTU1427	DS4_virus82	VC_679_0	Unclassified	Caudovirales;Siphoviridae;Unclassified	temperate	0.0306889	0.333841	0.179607	0.0525499	0.216034	0.218825	6.152	12.9341	7.5753	0.448814	0.393006	1.62679	451.378	377.569	0	0	0	0.0291851	0	0.0328046	0.456803	0.15886	18.6073	17.1011	0	0	0	0	0	0	0.0943976	0.11263	0.00896391	0	0	348.918	366.264	410.521	334.62	233.77	0.384549	0	0.817114	0.320833
vOTU1428	DS4_virus83	Unclustered	Unclassified	Caudovirales;Myoviridae;Unclassified	temperate	2.90754	0.395373	0.225797	0.0741439	0.300568	0.327911	0	0	0	0	0	0	4.53738	5.20322	0	0	0	0	0	0	0	0	0	0	0	0	0	0	0	0	0	0	0	0	0	0	0	0	0	0	0	0	0	0
vOTU1429	DS4_virus85	Unclustered	Unclassified	Unclassified;Unclassified;Unclassified	temperate	0	0	0	0	0	0	0.312968	0.423474	0.228004	2.7703	16.1417	0.35559	2.33611	9.08123	0	0	0	0	0	3.07489	0	0.032873	0.979344	0.205452	0	0	0	0	0	0	0	0	0	0	0	0.0813769	0.00620729	0	0.0496139	0.190461	0	0	0	0
vOTU143	BP5_virus113	VC_118_0	Unclassified	Caudovirales;Myoviridae;Unclassified	virulent	7.76856	7.69367	2.16096	1.95775	1.88105	4.04869	0	0	0	0	0	0	0	0	0	0	0	0	0	0	0	0	0	0	0	0	0	0	0	0	0	0	0	0	0	0	0	0	0	0	0	0	0	0
vOTU1430	DS4_virus87	Unclustered	Unclassified	Caudovirales;Unclassified;Unclassified	temperate	0	0	0	0	0	0	0	0	0	0	0.780266	0	2.80682	15.0394	0.493022	0	0	0.474765	0	0.302103	0.013302	0	0.730735	0.130728	0	0	0	0	0	0	0	0	0	0	0	0	0.105605	0	0	0	0	0	0	0
vOTU1431	DS4_virus89	Unclustered	Unclassified	Caudovirales;Myoviridae;Unclassified	virulent	0	0	0	0	0	0	0.0468396	0.271725	0.0216003	2.83633	0	0	9.36629	8.87565	0	0	0	0	0	0	0	0	0.0540866	0.0034338	0	0.0105073	0	0	0	0	0	0	0	0	0	0.041737	0	0	0	0	0	0	0	0
vOTU1432	DS4_virus9	VC_39_0	Unclassified	Caudovirales;Myoviridae;Unclassified	virulent	0	0	0	0	0	0	0	0	0	0	0	0	9.21125	60.8239	0	0	0	0	0	0	0	0	0	0	0	0	0	0	0	0	0	0	0	0	0	0	0	0	0	0	0	0	0	0
vOTU1433	DS4_virus90	Unclustered	Unclassified	Caudovirales;Unclassified;Unclassified	temperate	0	0	0	0	0	0	2.76761	4.53745	2.54326	10.7355	0.360209	0	6.56076	5.36646	0	0	0	0	0	1.45642	0.474232	1.01015	0.271154	5.23994	0	0	0	0	0	0	0	0	0	0	0	1.22783	2.68967	2.92692	2.33345	4.40225	0	0	0.0170647	0
vOTU1434	DS4_virus91	VC_318_0	Unclassified	Caudovirales;Siphoviridae;Unclassified	temperate	0	0	0	0	0	0	0	0.132139	0.0597234	1.47609	0	0	6.99832	7.93332	0	0	0	0	0	0	0	0	0.0250308	0	0	0	0	0	0	0	0	0	0	0	0	0	0	0	0	0	0	0	0	0
vOTU1435	DS4_virus98	Unclustered	Unclassified	Caudovirales;Unclassified;Unclassified	virulent	0	0	0	0	0	0	0	0	0	0	0	0	7.13109	30.7898	0	0	0	0	0	0	0	0	0.130877	0.0524199	0	0	0	0	0	0	0	0	0	0	0	0	0	0	0	0	0	0	0	0
vOTU1436	DS4_virus99	Unclustered	Unclassified	Caudovirales;Unclassified;Unclassified	temperate	0	0	0	0	0	0	0	0	0	0	0	0	10.407	64.1943	0	0	0	0	0	0	0	0	0	0	0	0	0	0	0	0	0	0	0	0	0	0.00973763	0	0.000303159	0	0	0	0	0	0
vOTU1437	DX1_provirus11	VC_570_0	Unclassified	Caudovirales;Unclassified;Unclassified	virulent	0.306267	0.273004	0.672789	2.07325	0.937155	0.775879	3.25005	3.7405	4.18432	0.609695	0.377694	0.207363	2.26262	1.59842	35.6548	34.713	9.23036	0.114833	1.19687	0.739386	0.917592	2.4685	4.08417	4.30317	0.438258	0.112237	0.0126706	0.190783	0.215469	0.00734438	0.31092	0.0744537	0.267396	0.0943467	0.0561105	1.08734	1.30171	1.23701	1.09335	0.917667	0	0	0.519598	0.0652717
vOTU1438	DX1_provirus12	Unclustered	Unclassified	Caudovirales;Siphoviridae;Unclassified	virulent	0.635515	0	0	0	0	0	0	0	0	0	0	0	0	0	69.8967	0	0.040118	0	0	0	0	0	0	0	0	0	0	0	0	0.208329	0	0	0	0	0.397145	0	0	0	0	0	0	0	0	0
vOTU1439	DX1_provirus13	VC_1092_0	Unclassified	Caudovirales;Myoviridae;Unclassified	virulent	0.307001	0.404653	0.136433	0.0607437	0.199521	0.382899	1.96194	1.30639	6.26799	1.43451	0.106991	0.193912	0	0	19.5266	0.123303	3.91447	0	0	0	0	0	0	0	0	0.0025171	0	0	0	0	0	0	0	0	0	0	0	0	0	0	0	0	0	0
vOTU144	BP5_virus115	VC_305_0	Unclassified	Caudovirales;Unclassified;Unclassified	temperate	1.93064	7.09706	5.08429	2.6268	1.0315	2.68035	0	0.122427	0.0172957	0	0	0	0	0	0	0	0	0	0	0	0	0	0	0	0.904584	1.36859	0.817264	1.478	0.406383	0.243796	0.124492	0.0817936	0.181257	0.214272	0.263014	0	0	0	0	0	0	0	0	0
vOTU1440	DX1_provirus14	VC_1030_0	Unclassified	Caudovirales;Siphoviridae;Unclassified	virulent	0.0324959	0	0	0	0	0	0.134075	0.0878724	0.483066	0.0437787	0.4286	0	0.273582	0.271481	21.5679	10.1357	8.85908	0.0537824	1.15244	1.27098	0.394402	0.332544	0	0	0.588029	0.189049	0	0.327339	0	0.375538	0	0	0	0	0	14.5406	18.0251	17.6215	13.2925	10.7884	0	0	1.10807	0
vOTU1441	DX1_provirus15	VC_908_0	Unclassified	Ligamenvirales;Rudiviridae;Unclassified	virulent	0.00780339	0	0.000288083	0	0	0	8.78912	4.48016	5.98599	0.948641	7.68795	0.159275	2.38588	2.36634	13.5232	6.05493	1.70501	18.7996	0.264284	6.47101	31.3594	30.063	12.849	1.14571	0	0	0	0	0	0	0	0	0	0	0	11.7681	5.29837	5.114	10.3021	10.167	3.54645	6.2205	3.92796	3.5294
vOTU1442	DX1_provirus16	Unclustered	Unclassified	Unclassified;Unclassified;Unclassified	virulent	0.0920088	0	0	0	0	0	0	0	0.0083394	0	0	0	0.00398476	0	38.314	0.0158034	0.0996652	0	0	0	0	0	0	0	0	0	0	0	0	0	0	0	0	0	0	0	0	0	0	0	0	0	0	0
vOTU1443	DX1_provirus20	Unclustered	Unclassified	Caudovirales;Unclassified;Unclassified	virulent	0.0152943	0	0	0.0184808	0	0.00911818	2.61436	3.11941	4.55767	0.293858	0	0.0809989	0.239717	0.163479	6.59662	14.1111	2.07086	0	0	0	0	0	0	0	114.299	98.2819	23.3124	69.989	26.4965	93.6694	5.64482	4.08915	5.81964	2.38726	2.34496	2.30419	1.49103	2.86861	1.46167	1.84366	0	0	0.203197	0
vOTU1444	DX1_provirus21	Unclustered	Unclassified	Caudovirales;Siphoviridae;Unclassified	virulent	2.72457	0.936129	0.314	0.229024	0.349795	0.618987	0.171308	0.820323	1.96002	0.00135866	0	0	1.50891	1.2948	338.952	1012.67	2106.33	0	0	0	0	0	0.00258855	0.000307289	0.440091	0.228779	0.467004	0.148924	0.0854071	0.308127	1.78407	2.09385	1.72501	1.6914	1.68855	0	0	0	0	0	0	0	0	0
vOTU1445	DX1_provirus22	VC_598_0	Unclassified	Caudovirales;Myoviridae;Cp8virus	virulent	0	0	0	0	0	0	2.20882	1.53193	0.484566	4.08955	15.3969	4.9442	0	0	12.8711	12.3814	1.37417	62.1953	38.1199	24.9777	38.6499	50.6259	0	0	0	0	0.00902682	0	0	0	0	0	0	0	0	2.38311	0.938715	1.72297	2.96313	1.72539	7.34413	13.9866	6.2248	6.1796
vOTU1446	DX1_provirus23	VC_299_0	Unclassified	Caudovirales;Podoviridae;Nona33virus	virulent	0.517287	0.931967	0.708619	1.49702	0.317716	0.948727	1.15095	1.05197	1.17041	0.233112	0.740844	0	0.028137	0.0623574	9.62759	0.208402	1.10017	0.0413958	0	0.225939	0.0756338	0.490881	0	0	0.230147	0.23092	0	0	0	0.00973726	0	0	0	0	0	0	0	0	0	0	0	0	0.0782949	0.0116142
vOTU1447	DX1_provirus25	Unclustered	Unclassified	Caudovirales;Unclassified;Unclassified	virulent	0.110006	0	0	0	0	0	0	0	0	0	0	0	0	0	14.0753	0	0	0	0	0	0	0	0	0	0	0	0	0	0	0	0	0	0	0	0.00750275	0	0	0	0	0	0	0	0	0
vOTU1448	DX1_provirus27	VC_741_0	Unclassified	Caudovirales;Unclassified;Unclassified	virulent	0.329553	0.536366	0.231271	0.297526	0.216789	0.267403	1.48729	1.49373	1.62814	1.53993	2.17879	2.34067	11.7168	10.2964	21.4672	58.2035	46.4939	0.0356997	0	0.419962	0.515267	3.7616	46.0235	18.4932	0	0	0	0	0	0	0.0233156	0.0374601	0.0129857	0.00426822	0.007338	0.960679	1.60938	1.11379	0.979992	1.17326	0	0	0.0251919	0
vOTU1449	DX1_provirus29	VC_926_0	Unclassified	Caudovirales;Unclassified;Unclassified	virulent	0.270624	0.277077	0.186661	0.303601	0.380235	0.366744	3.10095	4.33133	3.89929	1.20751	0.134326	0.650314	0.778045	0.455713	27.0497	16.1752	21.5492	0.119046	0.358193	0.395222	0.231719	0.398484	0.121003	0.147902	6.70741	5.22863	2.09039	4.33367	3.38327	3.20706	6.45037	5.65342	8.13647	5.223	5.58041	0.98889	0.88298	0.999631	1.00408	0.751134	0	0.0237186	0.420876	0.159112
vOTU145	BP5_virus118	VC_240_0	Unclassified	Caudovirales;Unclassified;Unclassified	temperate	1.97838	9.3272	3.85853	3.31083	2.12407	4.68111	1.09779	3.64239	4.57611	0.114218	0	0.00996481	0.810473	0.902509	0	0	0	0	0	0	0	0	0	0	0	0	0	0	0	0	0	0	0	0	0	0	0	0	0	0	0	0	0	0
vOTU1450	DX1_provirus3	Unclustered	Unclassified	Caudovirales;Siphoviridae;Unclassified	virulent	0.423549	0	0	0	0	0.0354013	0	0	0	0	0	0	0	0	42.5428	0	0	0	0	0	0	0	0	0	0	0	0	0	0	1.66874	0	0	0	0	2.0999	0	0	0	0	0	0	0	0	0
vOTU1451	DX1_provirus33	VC_235_0	Unclassified	Caudovirales;Unclassified;Unclassified	virulent	0	0	0	0	0	0	1.58931	1.68372	2.16269	0.00729131	0.14023	0	0	0	11.9046	4.85058	1.63467	0.0465252	0	0.302011	0.921623	1.91946	0	0	0	0	0	0	0	0	0	0	0	0	0	0	0	0	0	0	0.686829	0.526661	1.20035	2.79195
vOTU1452	DX1_provirus35	Unclustered	Unclassified	Unclassified;Unclassified;Unclassified	virulent	0.0942287	0.117199	0.137342	0.287247	0.329509	0.336751	2.28293	2.0762	2.17476	0.58534	0	0.0945262	0.157273	0.0172846	28.8983	23.1591	31.3958	0	0.0150217	0	0	0.0014768	0	0	0.0178192	0.0631662	0	0.0881696	0	0	0.0147992	0	0.0546872	0	0	1.42981	2.1785	1.42333	0.999444	1.50325	0	0	0.0977813	0
vOTU1453	DX1_provirus36	Unclustered	Unclassified	Caudovirales;Unclassified;Unclassified	virulent	0	0	0	0	0	0	0.719109	1.12781	0.800995	0	0.0419373	0	0	0	7.95881	7.83851	7.12946	0.271009	0.0769322	0.446017	0.123535	0.677295	0	0	0.00857264	0.0148335	0	0.0626935	0	0	0	0	0	0	0	0	0	0	0	0	0	0	3.16482	0.0409505
vOTU1454	DX1_provirus37	Unclustered	Unclassified	Caudovirales;Unclassified;Unclassified	virulent	0.045613	0	0	0	0	0	2.13292	2.13202	4.24397	0.209598	0	1.1051	0.470381	0.39651	34.0115	2.60637	8.57788	0	0	0	0	0	0	0	1.41091	2.2392	0.331858	2.00894	0.217197	1.12746	0.453745	0.715487	0.7506	0.822187	1.0242	0.0250208	0.0558064	0.0609273	0.0202369	0.0462578	0	0.0245431	0.222521	0.126705
vOTU1455	DX1_provirus38	Unclustered	Unclassified	Caudovirales;Siphoviridae;Unclassified	virulent	0	0.0178153	0.0044827	0.00946277	0	0	0.0323879	0.0139959	0.16245	0	0	0.000666771	0	0	8.75315	8.20814	3.55892	0	0	0	0	0	0	0	0.012913	0.036657	0	0.0670612	0	0	0	0	0	0	0	0	0	0	0	0	0	0	0.0673423	0.00439405
vOTU1456	DX1_provirus4	Unclustered	Unclassified	Caudovirales;Unclassified;Unclassified	virulent	0	0	0	0	0	0	0.123753	0.00415369	0.0621409	0	0.300629	0	0.0202711	0.0959413	12.1478	0.686609	3.7895	0	0	0.0883375	0.023363	0.0543835	0.676341	0.0512111	0	0	0	0	0	0	0	0	0	0	0	0	0.0338609	0.0722305	0	0.0164733	0	0	0.00892106	0
vOTU1457	DX1_provirus42	Unclustered	Unclassified	Caudovirales;Unclassified;Unclassified	virulent	0.882513	0	0	0	0	0.0207386	0	0	0	0	0	0	0	0	95.7693	0.0515757	0.0833577	0	0	0	0	0	0	0	0	0	0	0	0	0.966661	0	0	0	0	1.55001	0	0	0	0	0	0	0	0	0
vOTU1458	DX1_provirus43	VC_568_0	Unclassified	Caudovirales;Myoviridae;Unclassified	virulent	0	0	0	0	0	0	0.371313	0.184573	0.23081	0	0	0	0	0	11.3592	0.0332648	3.40856	0	0	0	0	0	0	0	0	0	0	0	0	0	0	0	0	0	0	0	0	0	0	0	0	0	0	0
vOTU1459	DX1_provirus44	Unclustered	Unclassified	Caudovirales;Unclassified;Unclassified	virulent	0.0988809	0	0	0	0	0	0	0	0	0.0239244	0	0.134308	0	0	53.9884	0.0434137	0.260275	0	0	0	0	0	0	0	0	0	0	0	0	0	0	0	0	0	0	0	0	0	0	0	0	0	0	0.589606
vOTU146	BP5_virus119	VC_486_0	Unclassified	Caudovirales;Unclassified;Unclassified	temperate	0.646401	8.247	4.43638	1.41354	1.08675	6.08703	0	0	0	0	0	0	0	0	0	0	0	0	0	0	0	0	0	0	0	0	0	0	0	0	0	0.0752689	0.0834373	0	0.0232519	0	0	0	0	0	0	0	0	0
vOTU1460	DX1_provirus45	VC_631_0	Unclassified	Caudovirales;Unclassified;Unclassified	virulent	0.0444298	0	0	0.0560254	0	0	0.0281044	0.145587	0.0658309	0	0	0	0	0	15.2451	5.888	4.76848	0	0	0	0	0	0	0	0	0	0	0	0	0	0	0	0	0	0	0	0	0	0	0	0	0	0.00240702	0
vOTU1461	DX1_provirus48	VC_518_0	Unclassified	Caudovirales;Myoviridae;Unclassified	virulent	3.10514	3.0485	0.484223	0.859295	0.65273	1.29094	0.0138944	0	0	0	0	0	0.0631904	0.205113	44.9807	0	0.0338463	0	0	0	0	0	0	0	0	0	0	0	0	0	0	0	0	0	0.024312	0	0	0	0	0	0	0	0	0
vOTU1462	DX1_provirus49	VC_205_0	Unclassified	Caudovirales;Siphoviridae;Unclassified	virulent	2.53874	0	0	0	0	0.365618	0.0143986	0	0.0508287	0	0	0	0	0	228.63	0.113339	0.275149	0	0	0	0	0	0	0	0	0	0	0	0	8.65106	0	0	0	0	12.4428	0	0	0	0	0	0	0	0	0
vOTU1463	DX1_provirus50	VC_299_0	Unclassified	Unclassified;Unclassified;Unclassified	virulent	0.119752	0	0	0	0	0	0.285134	0.148108	0.00231157	0	0	0	0.223723	0.141909	56.0556	3.6734	14.1242	0	0	0	0	0	0	0	0	0	0	0	0	0	0.0229995	0.00553232	0	0.00544874	0	0	0	0	0	0	0	0	0.00187317	0.488665
vOTU1464	DX1_provirus54	VC_365_0	Unclassified	Caudovirales;Unclassified;Unclassified	virulent	0.116346	0	0	0	0	0	0	0	0.56249	0.111333	0	0	0	0	66.824	0.0375279	0.0314156	0	0	0	0	0	0	0	0	0	0	0	0	0	0	0	0	0	0	0	0	0	0	0	0	0	0	0
vOTU1465	DX1_provirus57	Unclustered	Unclassified	Caudovirales;Unclassified;Unclassified	virulent	0.469811	0	0	0	0	0.271296	0.0588534	0	0.0326656	0	0	0	0	0	40.8401	0.00524253	0.014587	0	0	0	0	0	0	0	0	0	0	0	0	4.38967	0	0	0	0	6.0401	0	0	0	0	0	0	0	0	0
vOTU1466	DX1_provirus6	Unclustered	Unclassified	Caudovirales;Siphoviridae;Unclassified	virulent	0.380757	0.0961241	0.318871	0.0439731	0.0900569	0.177892	0	0.00207038	0	0	0	0	0	0	13.1695	0	0.451992	0	0	0	0	0	0	0	0	0	0	0	0	0	0	0	0	0	0	0	0	0	0	0	0	0	0	0
vOTU1467	DX1_provirus8	VC_1096_0	Unclassified	Caudovirales;Siphoviridae;Unclassified	virulent	0.987297	1.57767	2.12118	3.64108	2.99085	2.6459	2.68063	4.62246	4.87813	0.52712	0.544608	4.16372	0.719419	0.563396	27.5812	11.4314	10.6172	0.226607	0.583016	0.771611	0.585448	0.817566	0.548821	0.381281	3.78615	2.72368	1.51028	4.95326	3.0581	1.35002	2.62086	2.6547	3.37273	2.58436	2.79561	1.57058	2.45172	1.3604	1.28221	2.15916	0.14852	0.198635	1.97211	0.853487
vOTU1468	DX1_virus1	Unclustered	Unclassified	Caudovirales;Siphoviridae;Unclassified	temperate	0.316006	0	0	0	0	0	0	0	0	0	0	0	0	0	14.5575	0	0	0	0	0	0	0	0	0	0	0	0	0	0	0.0759824	0	0	0	0	0	0	0	0	0	0	0	0	0	0
vOTU1469	DX1_virus102	Unclustered	Unclassified	Caudovirales;Podoviridae;Unclassified	temperate	0.392583	0.662761	0.0864544	0.0996574	0.141749	0.348235	0.0715979	0.293628	0.530661	0.0729532	0.59689	6.41856	0	0	26.7742	0.67582	0.451318	0	0	0.177941	0.00846356	0	0	0	3.24634	6.54777	1.6857	5.08382	1.42404	2.36749	0.249419	0.22131	0.313259	0.287388	0.245115	0	0	0	0	0	0.765086	0	0	0.143578
vOTU147	BP5_virus120	VC_374_0	Unclassified	Caudovirales;Unclassified;Unclassified	temperate	10.0987	10.6514	1.53919	2.01885	1.66284	4.78847	1.13625	2.19032	0.0982709	0.870032	0.014582	0	0	0	0	0	0	0	0	0	0	0	0	0	0	0	0	0	0	0	0	0	0	0	0	0	0	0	0	0	0	0	0	0
vOTU1470	DX1_virus103	VC_441_0	Unclassified	Caudovirales;Unclassified;Unclassified	temperate	0	0	0	0	0	0	0.0550326	0.15224	0.0804915	0.21141	1.58373	18.2866	0	0	15.8268	0.681705	1.1722	0	0	0.33155	0.455425	0.705827	0	0.0456761	4.40837	8.85112	6.73594	7.58583	4.74229	2.01397	0.0225341	0.0247692	0	0	0.0132507	0	0	0	0	0.00874471	1.64483	0.0729042	0.453983	0.512283
vOTU1471	DX1_virus104	VC_205_0	Unclassified	Caudovirales;Siphoviridae;Unclassified	temperate	0.962651	0	0	0	0	0	0	0	0	0	0	0	0	0	95.3373	0.0518085	0.0199994	0	0	0	0	0	0	0	0	0	0	0	0	0.0533771	0	0	0	0	0.167504	0	0	0	0	0	0	0	0	0
vOTU1472	DX1_virus105	VC_829_0	Unclassified	Caudovirales;Unclassified;Unclassified	virulent	0.337978	0	0	0	0	0	0	0	0	0	0	0	0	0	27.5115	0	0	0	0	0	0	0	0	0	0	0	0	0	0	0	0	0	0	0	0	0	0	0	0	0	0	0	0	0
vOTU1473	DX1_virus106	Unclustered	Unclassified	Unclassified;Unclassified;Unclassified	temperate	0.171378	0	0	0	0	0	0	0	0	0	0	0	0	0	14.8981	0	0	0	0	0	0	0	0	0	0	0	0	0	0	0.0195356	0	0	0	0	0.0403462	0	0	0	0	0	0	0	0	0
vOTU1474	DX1_virus107	Unclustered	Unclassified	Caudovirales;Unclassified;Unclassified	temperate	0.0634938	0	0	0	0	0	0	0	0	0	0	0	0	0	11.3468	0	0	0	0	0	0	0	0	0	0	0	0	0	0	0.872611	0	0	0	0	2.27697	0	0	0	0	0	0	0	0	0
vOTU1475	DX1_virus108	Unclustered	Unclassified	Caudovirales;Unclassified;Unclassified	temperate	0	0	0	0	0	0	5.64883	7.38589	2.07209	0.263972	0	0.558277	0	0	9.03818	0.361206	2.017	0	0	0	0	0	0	0	0	0	0	0	0	0	0	0	0	0	0	0	0	0	0	0	0	0.9341	0.570336	0.144352
vOTU1476	DX1_virus109	VC_403_0	Unclassified	Caudovirales;Myoviridae;Unclassified	temperate	0	0	0	0	0	0	2.38809	0.775576	2.64794	0.398399	0	2.06854	0	0	9.71714	0.418609	7.48323	0	0	0	1.62404	0.0162212	0	0	0	0	0	0	0	0	0	0	0	0	0	0	0	0	0	0	0	0.036236	0.627865	1.80625
vOTU1477	DX1_virus111	Unclustered	Unclassified	Caudovirales;Siphoviridae;Unclassified	temperate	0.989734	0	0	0	0	0	0	0	0	0	0	0	0	0	92.2976	0.0179358	0.0813747	0	0	0	0	0	0	0	0	0	0	0	0	0.95102	0	0	0	0	2.05477	0	0	0	0	0	0	0	0	0
vOTU1478	DX1_virus112	Unclustered	Unclassified	Caudovirales;Unclassified;Unclassified	virulent	0.516048	0	0	0	0	0	0	0	0	0	0	0	0	0	45.1397	0	0	0	0	0	0	0	0	0	0	0	0	0	0	0	0	0	0	0	0.205932	0	0	0	0	0	0	0	0	0
vOTU1479	DX1_virus113	VC_323_0	Unclassified	Caudovirales;Myoviridae;Unclassified	temperate	0.0557904	0	0	0	0	0	0.20602	0.104134	0.0807943	0	0.518503	0	0	0	22.7022	4.96536	3.23428	0.492303	0.0436428	0.178438	0.253846	0.349242	0	0	0	0	0.0583895	0	0.017705	0	0	0	0	0	0	0.0569815	0.0415201	0.108259	0.0107478	0.0291927	0	0.372084	0.974981	0.00739655
vOTU148	BP5_virus123	VC_240_0	Unclassified	Caudovirales;Unclassified;Unclassified	temperate	10.572	39.7352	7.98433	8.12564	5.13071	13.9265	0.123774	0.215988	1.19486	0.0179954	0	0	0.0207518	0.00994655	0.0218866	0	0	0	0	0	0	0	0	0	0.0422333	0.0389016	0	0	0	0.0517161	4.49346	39.0315	25.0412	1.7014	2.60718	0	0	0	0	0.0125301	0	0	0	0
vOTU1480	DX1_virus114	Unclustered	Unclassified	Caudovirales;Unclassified;Unclassified	temperate	0.120556	0	0	0	0	0	0	0	0	0	0	0	0	0	11.8239	0	0	0	0	0	0	0	0	0	0	0	0	0	0	0	0	0	0	0	0	0	0	0	0	0	0	0	0	0
vOTU1481	DX1_virus115	Unclustered	Unclassified	Caudovirales;Siphoviridae;Unclassified	temperate	6.04042	0	0	0	0	0.0155264	0	0	0	0	0	0	0	0	328.83	0.247359	0.39481	0	0	0	0	0	0	0	0	0	0	0	0	1.49028	0	0	0	0	3.62397	0	0	0	0	0	0	0	0	0
vOTU1482	DX1_virus116	VC_825_0	Unclassified	Caudovirales;Podoviridae;Unclassified	virulent	2.43308	0	0	0	0	0	0	0	0	0	0	0	0	0	169.824	0.0656904	0.173347	0	0	0	0	0	0	0	0	0	0	0	0	0.896431	0	0	0	0	2.13334	0	0	0	0	0	0	0	0	0
vOTU1483	DX1_virus117	Unclustered	Unclassified	Caudovirales;Siphoviridae;Unclassified	temperate	0.0113891	0	0	0	0	0	1.28672	1.02971	1.47022	0.137568	0.109213	0	0.104546	0.148922	11.6282	0.780204	0.919816	0	0	0.0181448	0	0	0	0	5.61049	2.09573	0.150438	1.74904	0.199671	3.54592	0	0	0	0	0	0.0279094	0.108048	0.0607337	0.0234074	0.14911	0.593446	0.0572653	2.13002	1.6064
vOTU1484	DX1_virus118	VC_1097_0	Unclassified	Caudovirales;Siphoviridae;Rogerhendrixvirus	temperate	0.263124	0	0	0	0	0	0	0	0	0	0	0	0	0	22.6222	0	0	0	0	0	0	0	0	0	0	0	0	0	0	0.232222	0	0	0	0	0.361731	0	0	0	0	0	0	0	0	0
vOTU1485	DX1_virus119	VC_212_0	Unclassified	Caudovirales;Siphoviridae;Unclassified	temperate	0.433469	0	0	0	0	0	0	0	0	0	0	0	0	0	44.9588	0	0.0712206	0	0	0	0	0	0	0	0	0	0	0	0	0	0	0	0	0	0	0	0	0	0	0	0	0	0	0
vOTU1486	DX1_virus122	VC_532_0	Unclassified	Caudovirales;Unclassified;Unclassified	virulent	0	0	0	0	0	0	0	0.170037	1.92844	3.62082	0	0	0	0	8.58703	0	0.0851782	0	0	0	0	0	0	0	0	0	0	0	0	0	0	0	0	0	0	0	0	0	0	0	0	0	0.00284492	0
vOTU1487	DX1_virus123	VC_75_0	Caudovirales;Podoviridae;	Caudovirales;Podoviridae;Unclassified	virulent	0.505857	0	0	0	0	0	0	0	0	0	0	0	0	0	73.5203	0.0160841	0.0546708	0	0	0	0	0	0	0	0	0	0	0	0	0.653086	0	0	0	0	1.09972	0	0	0	0	0	0	0	0	0
vOTU1488	DX1_virus124	VC_1099_0	Unclassified	Caudovirales;Siphoviridae;Unclassified	temperate	0.180231	0.0661803	0.0612467	0.116418	0.0582131	0.0652556	6.84078	4.42794	4.53741	1.7824	2.58128	0.22665	2.3213	1.98402	35.6102	40.0127	42.5645	1.03727	3.86054	3.43117	5.7027	8.45614	1.59978	1.94235	0.0928467	0.0482727	0.02229	0.0498675	0.0934709	0.0105491	0.300394	0.182962	0.381971	0.156816	0.170803	28.6441	46.7057	30.5115	27.96	27.6334	0.510851	0.182325	4.25829	0.463552
vOTU1489	DX1_virus125	Unclustered	Unclassified	Caudovirales;Unclassified;Unclassified	temperate	0	0	0	0	0	0	0.0756255	0.0303954	0.217288	0	0	0	0	0	17.9344	9.31177	0.0464841	0	0	0	0	0	0	0	0.14482	1.36597	0	0	0	0	0	0	0	0	0	0	0	0	0	0	0.00368409	0.835614	0.338466	0.511079
vOTU149	BP5_virus129	VC_489_0	Unclassified	Caudovirales;Podoviridae;Unclassified	temperate	0.261653	31.5199	0.756436	0.466411	1.46137	3.131	0	0	0	0	0	0	0	0	0	0	0	0	0	0	0	0	0	0	0	0	0	0	0	0	0	0	0	0	0	0	0	0	0	0	0	0	0	0
vOTU1490	DX1_virus126	VC_394_0	Unclassified	Kalamavirales;Tectiviridae;Unclassified	virulent	0.263572	0.382115	0.154653	0.147047	0.0618461	0.21282	0.45224	0.601402	0.856558	0.110105	0	0	0	0	77.0844	0.0301686	0.131786	0	0	0	0	0	0	0	0.31159	0.782901	0	0.0988432	0	1.09611	0.931729	1.42192	1.02919	0.629706	0.931568	0	0	0	0	0	0	0	0	0
vOTU1491	DX1_virus127	VC_75_0	Caudovirales;Podoviridae;	Caudovirales;Unclassified;Unclassified	temperate	0.227997	0	0	0	0	0	0	0	0	0	0	0	0	0	22.0073	0	0	0	0	0	0	0	0	0	0	0	0	0	0	0	0	0	0	0	0	0	0	0	0	0	0	0	0	0
vOTU1492	DX1_virus128	VC_320_0	Unclassified	Caudovirales;Siphoviridae;Godonkavirus	temperate	0.333728	0	0	0	0	0.0130955	3.46955	6.34617	20.0499	2.63661	0.201758	28.2448	0.0778518	0.0631405	79.6087	27.3106	15.9879	0.00933738	0	0.134365	1.18871	0.313761	0	0	82.9784	95.889	4.90067	31.2748	3.56051	39.69	0.235037	0.139366	0.205759	0.141225	0.101028	1.40381	1.15001	0.92624	1.2563	2.00461	3.26934	0.162797	1.64409	3.06466
vOTU1493	DX1_virus129	VC_299_0	Unclassified	Unclassified;Unclassified;Unclassified	temperate	0	0	0	0	0	0	2.74541	1.84212	0.96647	0.0261057	0.513124	0	0.73199	0.674733	4.2323	5.95987	3.58423	0.79942	0.107381	0.319004	0.287927	0.745782	0	0	1.0031	0.199822	5.49913	0.683889	7.59736	0.187304	0.166785	0.0346397	0.309053	0.0447372	0	3.5297	2.85918	3.60044	1.96199	2.6885	4.63805	6.69217	4.33889	3.06096
vOTU1494	DX1_virus130	VC_75_0	Caudovirales;Podoviridae;	Caudovirales;Podoviridae;Unclassified	virulent	1.16692	0	0	0	0	0	0	0	0	0	0	0	0	0	115.847	0.0182127	0.199602	0	0	0	0	0	0	0	0	0	0	0	0	0.111487	0	0	0	0	0.239049	0	0	0	0	0	0	0	0	0
vOTU1495	DX1_virus131	VC_473_0	Caudovirales;Siphoviridae;	Caudovirales;Siphoviridae;Unclassified	temperate	0.229287	0	0	0	0	0	0	0	0	0	0	0	0	0	14.6539	0	0	0	0	0	0	0	0	0	0	0	0	0	0	0	0	0	0	0	0	0	0	0	0	0	0	0	0	0
vOTU1496	DX1_virus135	Unclustered	Unclassified	Caudovirales;Siphoviridae;Unclassified	temperate	0.246249	0	0	0	0	0.157612	0	0	0	0	0	0	0	0	24.8069	0	0	0	0	0	0	0	0	0	0	0	0	0	0	3.04112	0	0	0	0	4.04033	0	0	0	0	0	0	0	0	0
vOTU1497	DX1_virus136	VC_320_0	Unclassified	Caudovirales;Siphoviridae;Cheoctovirus	temperate	0.62446	0	0	0	0	0	0	0.0242143	0.0793475	0.0259429	0	0	0	0	206.627	53.0108	29.0172	0	0	0	0	0.00619697	0	0	0	0	0	0	0	0	0	0	0	0	0	0	0	0	0	0	0.181847	0	0.248455	2.05799
vOTU1498	DX1_virus137	Unclustered	Unclassified	Caudovirales;Unclassified;Unclassified	temperate	0.149533	0.0727511	0.00897263	0.184627	0.0615074	0.0612246	0.111166	0.294023	3.9044	0.151465	0	0.848018	0.101524	0.13606	46.4151	1.23035	13.0774	0	0	0	0.0316476	0	0	0	0	0	0	0	0	0	0	0	0	0	0	0	0	0	0	0	0	0	0.0475792	1.66351
vOTU1499	DX1_virus138	VC_993_0	Unclassified	Caudovirales;Unclassified;Unclassified	temperate	0.045079	0	0	0	0	0	0	0	0	4.12476	0	0	0	0	19.8601	0.166323	0.322179	0	0	0	0	0	0	0	0	0	0	0	0	0	0	0	0	0	0	0	0	0	0	0	0	0	0	0
vOTU15	BP4_provirus38	Unclustered	Unclassified	Caudovirales;Myoviridae;Unclassified	virulent	9.03822	0.828125	1.93567	1.29816	0.857906	0.877604	0	0	0	0	0	0	0	0	0	0	0	0	0	0	0	0	0	0	0	0	0	0	0	0	0	0	0	0	0	0	0	0	0	0	0	0	0	0
vOTU150	BP5_virus131	Unclustered	Unclassified	Caudovirales;Podoviridae;Unclassified	temperate	8.40926	10.2745	1.17264	1.83698	2.2081	4.82533	0	0	0	0.908169	0	0	0.43533	0.572728	0	0	0	0	0	0	0	0	0	0	0	0	0	0	0	0	0	0	0	0	0	0	0	0	0	0	0	0	0	0
vOTU1500	DX1_virus139	VC_184_0	Unclassified	Caudovirales;Siphoviridae;Unclassified	virulent	0.0244606	0.00778249	0.111634	0	0.0323487	0.0575699	0.362079	0.610272	0.83106	0.276966	0.00484798	0	0.0216	0.0195634	38.4673	0.0796608	0.458819	0	0	0	0	0	0	0	0	0	0	0	0	0	0	0	0	0	0	0	0.044449	0.0119839	0	0	0	0	0.675668	0
vOTU1501	DX1_virus141	VC_212_0	Unclassified	Caudovirales;Siphoviridae;Unclassified	virulent	0.0906351	0	0	0	0	0	0	0	0	0	0	0	0	0	17.0162	0	0	0	0	0	0	0	0	0	0	0	0	0	0	0	0	0	0	0	0	0	0	0	0	0	0	0	0	0
vOTU1502	DX1_virus143	VC_198_0	Caudovirales;Siphoviridae;Unclassified	Caudovirales;Siphoviridae;Unclassified	temperate	0.400323	0	0	0	0	0	0	0	0	0	0	0	0	0	29.4447	0	0	0	0	0	0	0	0	0	0	0	0	0	0	0.396642	0	0	0	0	0.562862	0	0	0	0	0	0	0	0	0
vOTU1503	DX1_virus145	VC_305_0	Unclassified	Caudovirales;Unclassified;Unclassified	temperate	0.0323025	0.00900101	0.246582	0.307654	0.0232833	0	0	0	0	0	0	0	0	0	6.82726	0.166195	0.178449	0	0	0	0	0	0	0	0	0	0	0	0	0	0	0	0	0	0	0	0	0	0	0	0	0	0	0.0398084
vOTU1504	DX1_virus147	Unclustered	Unclassified	Unclassified;Unclassified;Unclassified	virulent	0	0	0	0	0	0	0.0580836	0.0588102	0.199297	0	0	0	0	0	15.3331	8.54838	0.0244919	0	0	0	0	0	0	0	0.0264313	0.875592	0	0	0	0	0	0	0	0	0	0	0	0	0	0	0.171652	0.888676	0.376413	0.553862
vOTU1505	DX1_virus149	Unclustered	Unclassified	Caudovirales;Podoviridae;Unclassified	temperate	0	0	0	0	0	0	0	0	0	0	0	0	0	0	10.5741	3.03299	1.67242	0	0	0	0	0	0	0	0	0	0	0	0	0	0	0	0	0	0	0	0	0	0	0	0	0	0.126629	0
vOTU1506	DX1_virus150	VC_559_0	Unclassified	Unclassified;Unclassified;Unclassified	temperate	0	0	0	0	0	0	0	0	0	0	0.0417106	0	0.0491904	0.812941	8.47026	0	0	0	0	0.02498	0	0.0444129	0	0	0	0	0	0	0	0	0	0	0	0	0	0	0	0	0	0	0	0	0	0
vOTU1507	DX1_virus151	VC_335_0	Unclassified	Caudovirales;Podoviridae;Unclassified	temperate	0.0662667	0.110707	0.0265253	0	0	0.0309873	0	0	0	0.105901	0	0.0871221	0	0	19.8859	0.339383	0.292543	0	0	0	0	0	0	0	0	0	0	0	0	0	0.0425669	0	0.0220622	0.063386	0.106311	0	0	0	0	0	0	0	0.367812	0
vOTU1508	DX1_virus152	Unclustered	Unclassified	Caudovirales;Podoviridae;Cba41virus	virulent	0.188017	0	0	0	0	0	0	0	0	0	0	0	0	0	26.4588	0	0	0	0	0	0	0	0	0	0	0	0	0	0	0	0	0	0	0	0	0	0	0	0	0	0	0	0	0
vOTU1509	DX1_virus153	VC_212_0	Unclassified	Caudovirales;Siphoviridae;Unclassified	temperate	0.0594963	0	0	0	0	0	0	0	0	0	0	0	0	0	9.74106	0	0.00207107	0	0	0	0	0	0	0	0	0	0	0	0	0.386196	0	0	0	0	0.513739	0	0	0	0	0	0	0	0	0
vOTU151	BP5_virus133	Unclustered	Unclassified	Caudovirales;Unclassified;Unclassified	temperate	0.256827	12.1263	2.61002	1.70808	1.45254	6.46798	0	0	0	0	0	0	0	0	0	0	0	0	0	0	0	0	0	0	0	0	0	0	0	0	0	0	0	0	0	0	0	0	0	0	0	0	0	0
vOTU1510	DX1_virus154	Unclustered	Unclassified	Caudovirales;Siphoviridae;Unclassified	temperate	0.225523	0	0	0	0	0.138981	0	0	0.045862	0.022797	0	0	0	0	21.852	0	0	0	0	0	0	0	0	0	0	0	0	0	0	7.76091	0	0	0	0	10.3923	0	0	0	0	0	0	0	0	0
vOTU1511	DX1_virus156	VC_320_0	Unclassified	Unclassified;Unclassified;Unclassified	temperate	0.455476	0	0	0	0	0	0	0	0	0.0141267	0	0	0	0	106.923	7.34943	3.1899	0	0	0	0	0	0	0	0	0	0	0	0	0	0	0	0	0	0	0	0	0	0	0	0	0	0	0.473671
vOTU1512	DX1_virus158	VC_183_0	Unclassified	Caudovirales;Unclassified;Unclassified	temperate	1.10491	0	0	0	0	0	0	0	0	0	0	0	0	0	119.512	0.0972605	0.180795	0	0	0	0	0	0	0	0	0	0	0	0	0.350858	0	0	0	0	0.554927	0	0	0	0	0	0	0	0	0
vOTU1513	DX1_virus159	Unclustered	Unclassified	Caudovirales;Podoviridae;Unclassified	virulent	0.11785	0	0	0	0	0	0	0	0	0	0	0	0	0	22.3056	0	0	0	0	0	0	0	0	0	0	0	0	0	0	0	0	0	0	0	0.217191	0	0	0	0	0	0	0	0	0
vOTU1514	DX1_virus160	VC_1101_0	Unclassified	Unclassified;Unclassified;Unclassified	temperate	0	0	0	0	0	0	0	0	0	0	0	0	0	0	7.72052	0	0	0	0	0	0	0	0	0	0	0	0	0	0	0	0	0	0	0	0	0	0	0	0	0	0	0	0	0
vOTU1515	DX1_virus161	VC_212_0	Unclassified	Caudovirales;Siphoviridae;Unclassified	temperate	0.214509	0	0	0	0	0	0	0	0	0	0	0	0	0	18.6377	0	0	0	0	0	0	0	0	0	0	0	0	0	0	0.845639	0	0	0	0	1.54958	0	0	0	0	0	0	0	0	0
vOTU1516	DX1_virus162	Unclustered	Unclassified	Caudovirales;Podoviridae;Unclassified	temperate	0.161175	0	0	0	0	0	0	0	0	0.183467	0	0.089332	0	0	46.8887	0.0301614	0.292247	0	0	0	0	0	0	0	0	0	0	0	0	0	0	0	0	0	0	0	0	0	0	0	0	0	0.00537631	0.575248
vOTU1517	DX1_virus163	VC_998_0	Unclassified	Caudovirales;Myoviridae;Unclassified	temperate	0	0	0	0	0	0	0.364586	0.228172	0.492034	0.189306	0	0	0.0552965	0.0537966	9.04911	4.78919	2.12822	0	0	0	0	0	0	0	0	0	0	0	0	0	0	0	0	0	0	0.683581	0.92688	0.592268	0.682462	0.896354	2.25739	0.707207	1.09514	0.925345
vOTU1518	DX1_virus164	VC_934_0	Caudovirales;Siphoviridae;	Caudovirales;Siphoviridae;Unclassified	temperate	0.40349	0	0	0	0	0	0	0	0	0	0	0	0	0	43.991	0	0.0212537	0	0	0	0	0	0	0	0	0	0	0	0	0	0	0	0	0	0.0111074	0	0	0	0	0	0	0	0	0
vOTU1519	DX1_virus165	Unclustered	Unclassified	Caudovirales;Unclassified;Unclassified	temperate	0.0782867	0	0	0	0	0	0	0	0	0	0	0	0	0	13.8743	0	0	0	0	0	0	0	0	0	0	0	0	0	0	0	0	0	0	0	0	0	0	0	0	0	0	0	0	0
vOTU152	BP5_virus138	Unclustered	Unclassified	Caudovirales;Unclassified;Unclassified	virulent	5.74891	8.70441	4.77751	4.50841	1.44935	5.30445	0	0	0	0	0	0	0	0	0	0	0	0	0	0	0	0	0	0	0	0	0	0	0	0	0	0	0	0	0	0	0	0	0	0	0	0	0	0
vOTU1520	DX1_virus167	Unclustered	Unclassified	Caudovirales;Myoviridae;Unclassified	temperate	0.0198558	0	0	0	0	0	0	0	0	0	0	0	0	0	7.9006	0	0	0	0	0	0	0	0	0	0	0	0	0	0	0	0	0	0	0	0	0	0	0	0	0	0	0	0	0
vOTU1521	DX1_virus168	Unclustered	Unclassified	Caudovirales;Siphoviridae;Unclassified	virulent	0.0138221	0	0	0	0	0	0	0	0	0	0	0	0	0	9.01417	0	0	0	0	0	0	0	0	0	0	0	0	0	0	0.106444	0	0	0	0	0.308712	0	0	0	0	0	0	0	0	0
vOTU1522	DX1_virus171	VC_199_0	Caudovirales;Siphoviridae;Attoomivirus	Caudovirales;Siphoviridae;Unclassified	temperate	0.0471713	0	0	0	0	0.08262	0	0	0	0	0	0	0	0	16.5578	0	0	0	0	0	0	0	0	0	0	0	0	0	0	1.63148	0	0	0	0	2.5521	0	0	0	0	0	0	0	0	0
vOTU1523	DX1_virus172	Unclustered	Unclassified	Unclassified;Ovaliviridae;Unclassified	virulent	0	0	0	0	0	0	0	0.0882808	0	0.0766817	0	0.87463	0	0	12.5315	1.45596	2.76392	0	0	0	0	0	0	0	0	0	0	0	0	0	0	0	0	0	0	0	0	0	0	0	0	0	0	0
vOTU1524	DX1_virus173	VC_155_0	Caudovirales;Podoviridae;Myxoctovirus	Caudovirales;Myoviridae;Unclassified	temperate	0.154802	0	0	0	0	0	0	0	0	0	0	0	0	0	21.0602	0	0	0	0	0	0	0	0	0	0	0	0	0	0	0.0461998	0	0	0	0	0.0679054	0	0	0	0	0	0	0	0	0
vOTU1525	DX1_virus174	VC_1102_0	Unclassified	Caudovirales;Herelleviridae;Unclassified	temperate	0.243967	0	0	0	0	0	0	0	0	0	0	0	0	0	11.6654	0	0	0	0	0	0	0	0	0	0	0	0	0	0	0	0	0	0	0	0	0	0	0	0	0	0	0	0	0
vOTU1526	DX1_virus175	VC_555_0	Unclassified	Caudovirales;Unclassified;Unclassified	temperate	0.0306032	0	0	0	0	0	0	0	0.0339735	0	0	0	0	0	32.8581	3.27617	0.54215	0	0	0	0	0	0	0	0.0266136	0.00299364	0	0	0	0	0	0	0	0	0	0	0	0	0	0	0	0	0	0
vOTU1527	DX1_virus176	Unclustered	Unclassified	Caudovirales;Siphoviridae;Unclassified	virulent	1.16442	0	0	0	0	0	0	0	0	0	0	0	0	0	102.308	0.0987767	0.0682904	0	0	0	0	0	0	0	0	0	0	0	0	0.312114	0	0	0	0	0.474655	0	0	0	0	0	0	0	0	0
vOTU1528	DX1_virus177	VC_628_0	Unclassified	Caudovirales;Unclassified;Unclassified	virulent	0.221099	0.297305	0.0124086	0.131311	0.0360142	0.205476	3.25697	2.75391	3.58054	4.00893	64.5776	4.588	5.10852	16.9823	9.6756	48.7957	54.6816	2.60787	0	27.2911	13.3365	12.3387	50.1515	14.0792	0	0	0.00724851	0	0	0	0.706984	0.391496	0.437879	0.145442	0.175255	0.522158	0.205914	0.164548	0.70832	1.36464	0.741064	0.635391	0.100588	0.113919
vOTU1529	DX1_virus178	Unclustered	Unclassified	Caudovirales;Unclassified;Unclassified	temperate	6.08748	0	0	0	0	0	0	0	0	0	0	0	0	0	284.923	0.120906	0.396513	0	0	0	0	0	0	0	0	0	0	0	0	1.18972	0	0	0	0	3.06073	0	0	0	0	0	0	0	0	0
vOTU153	BP5_virus14	Unclustered	Unclassified	Caudovirales;Unclassified;Unclassified	temperate	4.42185	4.00355	0.33713	0.658264	0.271595	1.89843	0	0	0	0	0	0	0	0	0	0	0	0	0	0	0	0	0	0	0	0	0	0	0	0	0	0	0	0	0	0	0	0	0	0	0	0	0	0
vOTU1530	DX1_virus179	VC_829_0	Unclassified	Caudovirales;Podoviridae;Unclassified	virulent	0.0665796	0	0	0	0	0	0	0	0	0	0	0	0	0	8.43907	0	0	0	0	0	0	0	0	0	0	0	0	0	0	0	0	0	0	0	0.0642947	0	0	0	0	0	0	0	0	0
vOTU1531	DX1_virus18	VC_942_0	Unclassified	Unclassified;Unclassified;Unclassified	temperate	0	0	0	0	0	0	0	0	0	0	0	0	0	0	12.6232	7.47114	8.51018	0	0	0	0	0	0	0	0	0.00848395	0	0	0	0	0	0	0	0	0	0	0	0	0	0	0	0	0	0
vOTU1532	DX1_virus181	Unclustered	Unclassified	Caudovirales;Herelleviridae;Unclassified	temperate	0.0350057	0	0	0	0	0	0	0	0	0	0	0	0	0	18.5616	2.45823	7.23584	0	0	0	0	0	1.0794	0.0464743	0	0	0	0	0	0	0	0	0	0	0	0	0	0.052154	0	0	0	0	0.090054	0
vOTU1533	DX1_virus182	VC_174_0	Unclassified	Caudovirales;Siphoviridae;Unclassified	temperate	1.45958	0	0	0	0	0.0035328	0	0	0	0	0	0	0	0	148.235	0.148735	0.205782	0	0	0	0	0	0	0	0	0	0	0	0	0.0287987	0	0	0	0	0.133792	0	0	0	0	0	0	0	0	0
vOTU1534	DX1_virus183	VC_343_0	Unclassified	Caudovirales;Myoviridae;Unclassified	virulent	0.0883568	0.142549	0.135702	0.774851	0.999802	1.1674	0.183969	0.586316	0.409485	0.603403	0.111175	0.278924	0	0	12.534	2.35814	2.24529	0	0	0.143162	0.279313	0.136619	0	0	0	0	0	0	0	0	0	0	0	0	0	0	0	0	0	0	0	0	0	0.546765
vOTU1535	DX1_virus184	Unclustered	Unclassified	Caudovirales;Podoviridae;Unclassified	virulent	0.00606321	0	0	0	0	0	0	0	0	0	0	0	0	0	7.36172	0	0	0	0	0	0	0	0	0	0	0	0	0	0	0	0	0	0	0	0	0	0	0	0	0	0	0	0	0
vOTU1536	DX1_virus185	Unclustered	Unclassified	Caudovirales;Siphoviridae;Unclassified	temperate	0.390734	0	0	0	0	0.0160901	0	0	0	0	0	0	0	0	43.9159	0.032297	0	0	0	0	0	0	0	0	0	0	0	0	0	1.50591	0	0	0	0	2.09844	0	0	0	0	0	0	0	0	0
vOTU1537	DX1_virus186	VC_335_0	Unclassified	Caudovirales;Podoviridae;Unclassified	temperate	0.082509	0.11191	0.051337	0.0929518	0.031961	0.0475053	0	0	0.00493389	0.0743035	0	0	0	0	16.5056	0.335685	0.608189	0	0	0	0	0	0	0	0	0	0	0	0	0	0.0434678	0	0.0175887	0.126913	0.159397	0	0	0	0	0	0	0	0.0688343	0
vOTU1538	DX1_virus187	Unclustered	Unclassified	Caudovirales;Unclassified;Unclassified	temperate	0	0.00207035	0	0	0	0	0.071144	0.0961425	3.14445	0.0214031	0	0	0.136682	0.0336779	5.83428	4.86347	2.34779	0	0	0	0	0	0	0	24.1147	44.5114	0.775503	9.08747	0.173072	11.3932	0.0132301	0.0543119	0.112566	0	0.129668	0.360858	0.0739103	0.244906	0	0.100905	0.0261484	0.0701498	0.955516	0
vOTU1539	DX1_virus188	VC_631_0	Unclassified	Caudovirales;Myoviridae;Brunovirus	temperate	1.76818	4.39947	2.50784	2.31206	2.34859	4.16068	1.69426	1.00882	3.55049	1.54275	0	0.0519682	0	0	5.35241	0.0171251	20.5376	0	0	0	0	0	0	0	0	0	0	0	0	0	0	0	0	0	0	0	0	0	0	0	0	0	0	0
vOTU154	BP5_virus142	VC_367_0	Caudovirales;Myoviridae;	Caudovirales;Unclassified;Unclassified	temperate	10.3976	12.8418	6.49633	4.91721	3.21697	8.94667	0	0	0	0	0	0	0	0	0	0	0	0	0	0	0	0	0	0	0	0	0	0	0	0	0	0	0	0	0	0	0	0	0	0	0	0	0	0
vOTU1540	DX1_virus189	Unclustered	Unclassified	Caudovirales;Siphoviridae;Unclassified	temperate	0.904194	0	0	0	0	0.115784	0	0	0.0458475	0	0	0	0	0	84.7938	0.0250544	0.0327061	0	0	0	0	0	0	0	0	0	0	0	0	8.79129	0	0	0	0	16.041	0	0	0	0	0	0	0	0	0
vOTU1541	DX1_virus190	Unclustered	Unclassified	Caudovirales;Siphoviridae;Unclassified	temperate	3.1728	0	0	0	0	0	0	0	0	0	0	0	0	0	265.751	0.238023	0.448719	0	0	0	0	0	0	0	0	0	0	0	0	0.841565	0	0	0	0	1.06673	0	0	0	0	0	0	0	0	0
vOTU1542	DX1_virus191	VC_1105_0	Caudovirales;Podoviridae;Unclassified	Caudovirales;Unclassified;Unclassified	virulent	0.231053	0	0	0	0	0	0	0	0	0	0	0	0	0	17.4981	0	0	0	0	0	0	0	0	0	0	0	0	0	0	0.560801	0	0	0	0	1.66079	0	0	0	0	0	0	0	0	0
vOTU1543	DX1_virus192	VC_209_0	Unclassified	Caudovirales;Siphoviridae;Sonalivirus	temperate	0	0	0	0	0	0	0	0.0216546	0.00495078	0	0.715836	0.847326	0.27323	0.204996	13.7795	3.39207	4.22527	0	1.07093	1.77545	0.355379	0.143085	0.0550502	0	0.499317	0.320742	0	0.114818	0	0.786536	0	0.0296033	0	0	0	2.36365	2.69784	2.51919	2.63358	2.69492	0	0	0.202119	0
vOTU1544	DX1_virus193	Unclustered	Unclassified	Caudovirales;Unclassified;Unclassified	virulent	0	0	0	0	0	0	2.58128	1.90943	1.77246	0	0	0	0	0	13.3615	7.0791	0.95327	0	0	0	0	0	0	0	0	0	0	0	0	0	0	0	0	0	0	0	0	0	0	0	0	0	0	0
vOTU1545	DX1_virus2	Unclustered	Unclassified	Caudovirales;Podoviridae;Unclassified	virulent	0.0734384	0	0	0	0	0	0	0	0	0	0	0	0	0	21.8972	0	0	0	0	0	0	0	0	0	0	0	0	0	0	0	0	0	0	0	0	0	0	0	0	0	0	0	0	0
vOTU1546	DX1_virus21	VC_199_0	Caudovirales;Siphoviridae;Attoomivirus	Caudovirales;Unclassified;Unclassified	temperate	1.17274	0	0	0	0	0.0639545	0	0	0	0	0	0	0	0	105.123	0.0301504	0.0767584	0	0	0	0	0	0	0	0	0	0	0	0	2.28474	0	0	0	0	3.38868	0	0	0	0	0	0	0	0	0
vOTU1547	DX1_virus25	VC_183_0	Unclassified	Caudovirales;Unclassified;Unclassified	temperate	8.26577	0	0	0	0	0	0	0	0	0	0	0	0	0	694.402	0.632385	1.42659	0	0	0	0	0	0	0	0	0	0	0	0	1.14277	0	0	0	0	1.82842	0	0	0	0	0	0	0	0	0
vOTU1548	DX1_virus26	VC_655_0	Unclassified	Caudovirales;Podoviridae;Unclassified	temperate	0.17294	0.515174	0.210632	0.106978	0.0512719	0.112575	0.0489222	0.0324606	11.67	0.509129	0	0	0	0	12.604	0.0627388	0	0	0	0	0	0	0	0	0	0	0	0	0	0	0.106684	0.347065	0.390407	0.123083	0.772765	0	0	0	0	0	0	0	0	0
vOTU1549	DX1_virus3	VC_1108_0	Unclassified	Caudovirales;Siphoviridae;Redivirus	virulent	0.0138456	0	0	0	0	0	0.677667	0.519685	0.166459	0.043118	1.0392	0.95804	0.0436176	0	33.4598	2.75949	0.810815	3.10107	4.39237	2.39969	2.45008	3.19981	0.138177	0.234606	0	0	0	0	0	0	0.0112453	0	0	0	0	0.461363	0.520619	0.579621	0.703387	0.779036	6.42585	14.6606	4.9184	5.55107
vOTU155	BP5_virus144	VC_345_0	Caudovirales;Siphoviridae;Nickievirus	Caudovirales;Unclassified;Unclassified	temperate	2.03089	14.7676	1.84505	3.28019	1.75425	4.42128	0	0	0	0	0	0	0	0	0	0	0	0	0	0	0	0	0	0	0	0	0	0	0	0	0	0	0	0	0	0	0	0	0	0	0	0	0	0
vOTU1550	DX1_virus30	VC_1104_0	Unclassified	Caudovirales;Siphoviridae;Unclassified	temperate	0.540132	0	0	0	0	0.0825644	0.0161975	0	0.0043692	0	0	0	0	0	75.2043	0.0160331	0.0616278	0	0	0	0	0	0	0	0	0	0	0	0	4.87454	0	0	0	0	7.56175	0	0	0	0	0	0	0	0	0
vOTU1551	DX1_virus32	VC_360_0	Unclassified	Caudovirales;Myoviridae;Unclassified	virulent	0.103637	0	0	0	0	0	0	0	0.466762	0.0689839	0	0	0	0	60.1843	0.0191542	0.0586861	0	0	0	0	0	0	0	0	0	0	0	0	0	0	0	0	0	0	0	0	0	0	0	0	0	0	0
vOTU1552	DX1_virus35	Unclustered	Unclassified	Caudovirales;Unclassified;Unclassified	virulent	0.084589	0	0	0	0	0	0	0	0.865122	0.081093	0	0	0	0	62.0197	0.0156411	0.0314545	0	0	0	0	0	0	0	0	0	0	0	0	0	0	0	0	0	0	0	0	0	0	0	0	0	0	0
vOTU1553	DX1_virus38	Unclustered	Unclassified	Caudovirales;Unclassified;Unclassified	temperate	0.253687	0	0	0	0	0	0	0	0	0	0	0	0	0	31.5493	0	0	0	0	0	0	0	0	0	0	0	0	0	0	0.0233932	0	0	0	0	0.0588722	0	0	0	0	0	0	0	0	0
vOTU1554	DX1_virus4	VC_1042_0	Unclassified	Unclassified;Unclassified;Unclassified	temperate	0	0	0	0	0	0	0	0	0	0.443199	0	0.254592	0	0	14.4904	2.9653	0	0	0	0	0	0	0	0	0	0	0	0	0	0	0	0	0	0	0	0	0	0	0	0	0	0	0.0741558	0.365198
vOTU1555	DX1_virus43	Unclustered	Unclassified	Caudovirales;Myoviridae;Unclassified	temperate	1.64476	0	0	0	0	0	0	0	0	0	0	0	0	0	149.374	0.096323	0.161254	0	0	0	0	0	0	0	0	0	0	0	0	0.0127861	0	0	0	0	0.0426425	0	0	0	0	0	0	0	0	0
vOTU1556	DX1_virus46	VC_996_0	Unclassified	Unclassified;Unclassified;Unclassified	temperate	0.046859	0	0	0	0	0	0	0	0	1.56742	0	0	0	0	18.8949	0.0905672	0.166327	0	0	0	0	0	0	0	0	0	0	0	0	0	0	0	0	0	0	0	0	0	0	0	0	0	0	0
vOTU1557	DX1_virus5	VC_937_0	Unclassified	Caudovirales;Podoviridae;Pagevirus	temperate	0	0	0	0	0	0	0.00905263	0	0.0235256	0	0	0	0.538544	0.638448	12.3556	2.97604	1.10331	0	0	0	0	0	0	0	0	0	0	0	0	0	0	0	0	0	0	0.163935	0	0	0.01655	0.0097071	0	0	0	0
vOTU1558	DX1_virus55	VC_689_0	Unclassified	Caudovirales;Podoviridae;Unclassified	temperate	1.74761	1.94064	0.661972	1.10684	0.89053	1.73464	0.311525	0.596903	1.50367	0.16541	0.223282	2.16817	0.698236	0.733947	127.667	8.55545	30.6696	0	0	0	0.0272503	0	0	0	0	0	0	0	0	0	0	0	0	0	0	0.0264688	0.0635851	0.087324	0.0376731	0.270021	0.241063	0.00691235	0.373428	3.09831
vOTU1559	DX1_virus57	VC_554_0	Unclassified	Caudovirales;Unclassified;Unclassified	temperate	0	0	0	0	0	0	0.0681555	0.11395	0.268112	0	0	0	0	0	14.1832	7.95744	0.0126971	0	0	0	0	0	0	0	0.0804276	1.40298	0	0	0	0	0	0	0	0	0	0	0	0	0	0	0.0121941	0.677763	0.441194	0.718427
vOTU156	BP5_virus145	VC_240_0	Unclassified	Caudovirales;Unclassified;Unclassified	temperate	13.8204	11.0199	2.54461	4.92403	3.05664	6.29026	0.1057	0.459489	0.431834	0.229913	0.226172	0.0178957	1.16076	0.970003	0	0	0	0	0	0.0434114	0.00419541	0	0.0113141	0.000881794	0	0	0	0	0	0	0	0	0	0	0	0	0	0	0	0	0	0	0	0
vOTU1560	DX1_virus58	VC_73_0	Unclassified	Caudovirales;Unclassified;Unclassified	temperate	0	0	0	0	0	0	0	0	0	0	0	0	0	0	15.607	7.84022	7.29588	0	0	0	0	0	0	0	0	0	0	0	0	0	0	0	0	0	0	0	0	0	0	0	0	0	0	0
vOTU1561	DX1_virus59	VC_625_0	Unclassified	Caudovirales;Myoviridae;Unclassified	virulent	0.164147	0.180947	0.174735	0.976221	1.00063	1.2199	0.274228	0.511001	0.476054	0.634227	0.175654	0.627331	0	0	16.9243	2.50993	2.26207	0	0	0.146668	0.310523	0.179549	0	0	0	0	0	0	0	0	0	0	0	0	0	0	0	0	0	0	0	0	0	0.60456
vOTU1562	DX1_virus6	Unclustered	Unclassified	Caudovirales;Siphoviridae;Unclassified	temperate	0.412773	0	0	0	0	0	0	0	0	0	0	0	0	0	44.0386	0	0.00522756	0	0	0	0	0	0	0	0	0	0	0	0	0.352539	0	0	0	0	0.761296	0	0	0	0	0	0	0	0	0
vOTU1563	DX1_virus61	Unclustered	Unclassified	Caudovirales;Myoviridae;Unclassified	temperate	0.0382244	0	0	0	0	0	0	0	0	0	0	0	0	0	14.093	0	0	0	0	0	0	0	0	0	0	0	0	0	0	0	0	0	0	0	0	0	0	0	0	0	0	0	0	0
vOTU1564	DX1_virus62	VC_199_0	Caudovirales;Siphoviridae;Attoomivirus	Caudovirales;Siphoviridae;Unclassified	temperate	0.0836154	0	0	0	0	0	0	0	0	0	0	0	0	0	16.2971	0	0	0	0	0	0	0	0	0	0	0	0	0	0	1.07364	0	0	0	0	1.61526	0	0	0	0	0	0	0	0	0
vOTU1565	DX1_virus7	VC_182_0	Caudovirales;Siphoviridae;Unclassified	Caudovirales;Unclassified;Unclassified	virulent	1.69735	0	0	0	0	0	0	0	0	0	0	0	0	0	157.495	0.117864	0.197763	0	0	0	0	0	0	0	0	0	0	0	0	0.0333876	0	0	0	0	0.264587	0	0	0	0	0	0	0	0	0
vOTU1566	DX1_virus70	Unclustered	Unclassified	Caudovirales;Unclassified;Unclassified	virulent	11.7411	0	0	0	0	0.669382	0.138563	0	0.512623	0.0556447	0	0	0	0	795.017	0.698301	1.53161	0	0	0	0	0	0	0	0	0	0	0	0	37.5157	0	0	0	0	65.5218	0	0	0	0	0	0	0	0	0
vOTU1567	DX1_virus71	Unclustered	Unclassified	Caudovirales;Unclassified;Unclassified	temperate	0.470753	0	0	0	0	0	0	0	0	0	0	0	0	0	22.0352	0	0	0	0	0	0	0	0	0	0	0	0	0	0	0.429251	0	0	0	0	0.447754	0	0	0	0	0	0	0	0	0
vOTU1568	DX1_virus72	Unclustered	Unclassified	Caudovirales;Siphoviridae;Unclassified	temperate	0.533953	0	0	0	0	0	0	0	0	0	0	0	0	0	36.3083	0	0	0	0	0	0	0	0	0	0	0	0	0	0	0.119503	0	0	0	0	0.17766	0	0	0	0	0	0	0	0	0
vOTU1569	DX1_virus73	VC_183_0	Unclassified	Caudovirales;Siphoviridae;Unclassified	temperate	0.487393	0	0	0	0	0	0	0	0	0	0	0	0	0	52.5866	0.00161321	0.00478892	0	0	0	0	0	0	0	0	0	0	0	0	0.0149588	0	0	0	0	0.0202775	0	0	0	0	0	0	0	0	0
vOTU157	BP5_virus149	VC_494_0	Unclassified	Caudovirales;Unclassified;Unclassified	temperate	0.939701	6.19655	0.713006	4.41706	1.30783	4.50663	0	0	0.0317174	0.00411728	0	0	0	0	0	0	0	0	0	0	0	0	0	0	0	0	0	0	0	0	0	0	0	0	0	0	0	0	0	0	1.60477	0	0.0288883	0.699379
vOTU1570	DX1_virus75	Unclustered	Unclassified	Caudovirales;Siphoviridae;Unclassified	temperate	0.94738	0	0	0	0	0	0	0	0	0	0	0	0	0	58.0326	0.0255136	0.0196695	0	0	0	0	0	0	0	0	0	0	0	0	0	0	0	0	0	0.0619832	0	0	0	0	0	0	0	0	0
vOTU1571	DX1_virus80	VC_183_0	Unclassified	Caudovirales;Podoviridae;Unclassified	virulent	5.37728	0	0	0	0	0.0315298	0	0	0	0	0	0	0	0	517	0.374916	0.847403	0	0	0	0	0	0	0	0	0	0	0	0	2.39173	0	0	0	0	4.94738	0	0	0	0	0	0	0	0	0
vOTU1572	DX1_virus81	VC_208_0	Unclassified	Caudovirales;Unclassified;Unclassified	temperate	0	0	0	0	0	0	0	0	0	0	0	0	0	0	7.61052	8.21423	10.0852	0	0	0	0	0	0	0	0	0	0	0	0	0	0	0	0	0	0	0	0	0	0	0	0	0	0.0358062	0
vOTU1573	DX1_virus82	Unclustered	Unclassified	Caudovirales;Myoviridae;Unclassified	temperate	0.718134	0	0	0	0	0	0	0	0	0	0	0	0	0	64.522	0.00240072	0.0503841	0	0	0	0	0	0	0	0	0	0	0	0	0.110442	0	0	0	0	0.48206	0	0	0	0	0	0	0	0	0
vOTU1574	DX1_virus83	VC_829_0	Unclassified	Caudovirales;Unclassified;Unclassified	temperate	0.613254	0	0	0	0	0	0	0	0	0	0	0	0	0	54.0255	0.000490727	0.0227362	0	0	0	0	0	0	0	0	0	0	0	0	0	0	0	0	0	0.00331522	0	0	0	0	0	0	0	0	0
vOTU1575	DX1_virus84	VC_1097_0	Unclassified	Caudovirales;Siphoviridae;Unclassified	temperate	0.194224	0	0	0	0	0	0	0	0	0	0	0	0	0	20.0763	0	0	0	0	0	0	0	0	0	0	0	0	0	0	0.176883	0	0	0	0	0.259715	0	0	0	0	0	0	0	0	0
vOTU1576	DX1_virus85	Unclustered	Unclassified	Caudovirales;Myoviridae;Unclassified	temperate	0.511805	0.0308532	0.0926275	0.342401	0.0590383	0.0430094	0.18153	0.261853	2.13672	0.239586	0.244035	3.67622	0.0505329	0.0543134	122.554	6.68311	7.02417	0.255274	0.0793629	0.156971	0.274194	0.290089	0	0	0.770615	0.909112	0.230012	0.83242	0.177239	0.408375	0.454596	0.892799	0.568068	0.551427	0.720861	0.793074	0.6866	0.608199	0.90221	1.37391	0.721025	0.150389	1.42352	1.58747
vOTU1577	DX1_virus86	Unclustered	Unclassified	Caudovirales;Myoviridae;Unclassified	virulent	0.337702	0	0	0	0	0	0	0	0	0	0	0	0	0	40.0304	0	0	0	0	0	0	0	0	0	0	0	0	0	0	0.371573	0	0	0	0	0.799473	0	0	0	0	0	0	0	0	0
vOTU1578	DX1_virus88	VC_232_0	Caudovirales;Podoviridae;Unclassified	Caudovirales;Podoviridae;Unclassified	temperate	0	0	0	0	0	0	0.284151	0.306576	0.223396	0	0	0	0	0	11.4988	0.083794	3.69445	0	0	0	0	0	0	0	0	0	0	0	0	0	0	0	0	0	0	0	0	0	0	0	0	0	0	0
vOTU1579	DX1_virus89	VC_342_0	Unclassified	Caudovirales;Myoviridae;Unclassified	virulent	0.125286	0.146129	0.288538	1.06369	0.912471	1.08719	0.285512	0.36458	0.529629	0.676779	0.0829388	0.450758	0	0	12.8348	2.85054	2.38984	0	0	0.119449	0.154046	0.108728	0	0	0	0	0	0	0	0	0	0	0	0	0	0	0	0	0	0	0	0	0	0.680736
vOTU158	BP5_virus156	VC_401_0	Unclassified	Tubulavirales;Inoviridae;Unclassified	virulent	0.530025	10.4732	0	0.236178	0.497636	3.18148	0.0141574	0	0.183911	1.70089	0	0	0	0	0	0	0	0	0	0	0	0	0	0	0	0	0	0	0	0	0	0.0136091	0.00547722	0.0233582	0	0	0	0	0	0	0	0	0	0
vOTU1580	DX1_virus90	VC_199_0	Caudovirales;Siphoviridae;Attoomivirus	Caudovirales;Siphoviridae;Unclassified	temperate	1.88279	0	0	0	0	0.215942	0	0	0.0988206	0	0	0	0	0	171.977	0.0692776	0.218692	0	0	0	0	0	0	0	0	0	0	0	0	10.2137	0	0	0	0	16.2257	0	0	0	0	0	0	0	0	0
vOTU1581	DX1_virus91	Unclustered	Unclassified	Caudovirales;Unclassified;Unclassified	virulent	0.10764	0	0	0	0	0	0	0	0	0	0	0	0	0	27.2491	0.000793634	0	0	0	0	0	0	0	0	0	0	0	0	0	0.260914	0	0	0	0	0.4327	0	0	0	0	0	0	0	0	0
vOTU1582	DX1_virus92	VC_362_0	Unclassified	Caudovirales;Podoviridae;Unclassified	virulent	0.0555432	0	0	0	0	0	0	0	0.83606	0.136721	0	0	0	0	58.1071	0.0545087	0.0591858	0	0	0	0	0	0	0	0	0	0	0	0	0	0	0	0	0	0	0	0	0	0	0	0	0	0	0
vOTU1583	DX1_virus93	Unclustered	Unclassified	Caudovirales;Unclassified;Unclassified	temperate	0.00064358	0	0	0	0	0	0.195591	0.155232	2.07288	0.240122	0	0	0	0	18.3099	0	0	0	0	0	0	0	0	0	0	0	0	0	0	0	0.100235	0.713107	0.937311	0.127425	0.383711	0	0	0	0	0	0	0	0	0
vOTU1584	DX1_virus95	Unclustered	Unclassified	Caudovirales;Siphoviridae;Unclassified	temperate	0.0625269	0	0	0	0	0	0	0	0	0	0	0	0	0	12.9254	0	0	0	0	0	0	0	0	0	0	0	0	0	0	0	0	0	0	0	0	0	0	0	0	0	0	0	0	0
vOTU1585	DX1_virus96	Unclustered	Unclassified	Caudovirales;Myoviridae;Unclassified	temperate	0.753229	0	0	0	0	0	0	0	0	0	0	0	0	0	71.6631	0.012965	0.0539212	0	0	0	0	0	0	0	0	0	0	0	0	0.188991	0	0	0	0	0.594687	0	0	0	0	0	0	0	0	0
vOTU1586	DX1_virus97	Unclustered	Unclassified	Caudovirales;Unclassified;Unclassified	temperate	0.292475	0	0	0	0	0.109285	0	0	0	0	0	0	0	0	18.7736	0	0	0	0	0	0	0	0	0	0	0	0	0	0	1.97192	0	0	0	0	2.55563	0	0	0	0	0	0	0	0	0
vOTU1587	DX1_virus98	VC_53_0	Caudovirales;Myoviridae;Unclassified	Caudovirales;Myoviridae;Unclassified	temperate	0	0	0	0	0	0	0.130164	0.174869	0.25886	0.135749	0	0	0.140246	0.16265	4.75987	3.30351	0.202282	0	0	0	0	0	0	0	0	0	0	0	0	0	0	0	0	0	0	0.222675	0.152677	0.0670046	0.104241	0.227434	1.99206	1.04009	0.399017	2.01114
vOTU1588	DX1_virus99	VC_299_0	Unclassified	Caudovirales;Podoviridae;Xuquatrovirus	temperate	0.0261288	0	0	0	0	0	0.153571	0.141837	0.183737	0	0.637087	0	0.440175	0.360972	18.8593	41.1764	5.81188	1.20085	0.489098	0.449304	0.449841	2.36647	0	0	2.47637	0.422287	1.52866	0.413457	2.92298	0.778428	0.561068	0.295272	0.570919	0.143842	0.0983989	0.257195	0.189398	0.226716	0.127059	0.2976	0	0	0	0
vOTU1589	DX2_provirus11	VC_741_0	Unclassified	Caudovirales;Unclassified;Unclassified	virulent	0.208877	0.784792	0.266392	0.426431	0.284375	0.570348	4.52383	6.19765	3.23837	5.38457	0	1.52121	21.1826	14.4489	6.52394	18.2315	8.43907	0	0	0.0239517	0.000918314	0	6.11735	1.49597	0	0	0	0	0	0	0.00175368	0	0.00397839	0	0	6.63773	11.4602	7.56033	5.27673	6.68616	0	0.0581335	0	0
vOTU159	BP5_virus16	Unclustered	Unclassified	Caudovirales;Unclassified;Unclassified	virulent	0.26651	21.6702	7.40746	0.198077	0.53685	1.8569	0	0	0	0	0	0	0	0	0	0	0	0	0	0	0	0	0	0	0	0	0	0	0	0	0	0	0	0	0	0	0	0	0	0	0	0	0	0
vOTU1590	DX2_provirus13	Unclustered	Unclassified	Caudovirales;Myoviridae;Unclassified	virulent	0.488013	0.481948	0.799706	0.360044	0.249078	0.281132	23.2495	18.6404	20.2198	1.1903	0.0309957	2.03688	29.9232	22.9379	32.8792	11.5754	18.821	0	0	0	0	0	0	0	1.79881	2.74517	0.607527	1.83259	0.822909	1.23357	0.577183	0.899938	0.927821	0.918948	0.82887	4.26698	6.58613	6.08283	4.00725	7.61837	0.356876	0	0.614862	0.495938
vOTU1591	DX2_provirus14	VC_1096_0	Unclassified	Caudovirales;Siphoviridae;Unclassified	virulent	0.0897341	0.0813967	0.15443	0.148292	0.187409	0.144603	0.351501	0.727102	1.52387	0	0.468013	1.20513	0.0260216	0.0166085	22.9335	14.1028	9.9847	0.524762	0.329754	0.83906	0.694014	0.948686	0.00932725	0.0121872	0.501414	0.593676	0.316881	3.20243	0.457709	0.126804	0.826131	0.564947	0.893611	0.557306	0.551112	2.15485	3.81768	2.34201	1.69835	2.53042	0	0.109811	2.47712	0.378536
vOTU1592	DX2_provirus19	VC_1114_0	Unclassified	Caudovirales;Myoviridae;Phabquatrovirus	virulent	0.352366	0.502752	0.754148	1.07802	0.750224	0.744762	7.72334	8.67147	9.87471	1.04438	5.5886	0.969567	2.04144	1.3793	29.9837	22.5567	21.7092	3.40169	14.9918	16.6673	9.29489	12.1698	0.787358	0.651721	14.2054	10.4133	1.02348	12.2974	1.74037	5.97747	4.27557	3.40576	5.13544	2.98455	3.41984	82.5607	75.0138	88.0565	83.5776	51.1169	0.786375	0.787719	43.1668	1.08549
vOTU1593	DX2_provirus2	VC_1115_0	Unclassified	Caudovirales;Myoviridae;Unclassified	virulent	0	0	0	0	0	0	0	0	0	0	0	0	0.2714	0.244238	12.3098	22.9846	17.6661	0	0	0	0	0	8.23298	5.66005	0	0	0	0	0	0	0	0	0	0	0	1.63152	2.19988	1.79439	1.99502	2.11801	0	0	0	0
vOTU1594	DX2_provirus22	VC_1021_0	Unclassified	Caudovirales;Myoviridae;Baikalvirus	virulent	0	0	0	0	0	0	0.660403	0.163981	0.554924	0.0734252	0	0.227955	0	0	5.29547	13.9872	0.248086	0	0	0	0	0	0	0	0	0	0	0	0	0	0	0	0	0	0	0	0	0	0	0	0	0.0408862	0	1.4941
vOTU1595	DX2_provirus26	VC_488_0	Unclassified	Caudovirales;Myoviridae;Unclassified	virulent	0	0.0143017	0	0	0	0	1.05802	1.49993	1.12771	0.169352	0.256943	0.287985	5.82445	4.58809	1.13779	22.9791	25.6729	0	0	0.163475	0.681416	2.42214	6.5273	14.1183	0.0128196	0	0	0	0	0	0.216251	0.0624844	0.126404	0.0536038	0.064559	0.233101	0.332204	0.170257	0.179253	0.367471	0	0	0	0
vOTU1596	DX2_provirus34	VC_1116_0	Unclassified	Caudovirales;Myoviridae;Unclassified	virulent	0.0160501	0.0363759	0.0502018	0.0504905	0.0155389	0.0401525	0.59882	0.805057	0.909825	0.153326	1.03907	0.12175	0.102202	0.0698913	3.26451	7.13843	5.64604	1.66395	4.04358	2.54078	2.21213	2.44923	0	0	0.0758518	0.0540825	0.367393	0.0829474	0.74998	0.069121	0	0.0227473	0.0197595	0	0.0917729	0.903428	0.502923	0.704921	0.46999	0.368332	7.25154	9.23154	7.44608	14.8879
vOTU1597	DX2_provirus35	VC_392_0	Caudovirales;Siphoviridae;	Unclassified;Unclassified;Unclassified	virulent	0	0	0	0	0	0	0	0	0	0	0	0	0	0	1.34184	1152.2	2.31498	0	0	0	0	0	0.00284369	0	0	0	0	0	0	0	0	0	0	0	0	0	0	0	0	0	0	0	0	0
vOTU1598	DX2_provirus37	Unclustered	Unclassified	Caudovirales;Unclassified;Unclassified	virulent	0	0	0	0	0	0	0	0	0	0	0	0	0	0	1.88844	18.4005	0.171104	0	0	0	0	0	0	0	0	0	0	0	0	0	0	0	0	0	0	0	0	0	0	0	0.072697	0	0.0915474	0.445252
vOTU1599	DX2_provirus44	Unclustered	Unclassified	Caudovirales;Unclassified;Unclassified	virulent	0	0.0185838	0	0	0.00796474	0.0018165	0.117208	0.298194	0.309215	0.177362	5.83661	0.00519652	3.26295	2.90504	0.3163	22.0082	17.5241	0	0	2.31502	1.04392	0.245752	0.146861	0.36596	0	0	0	0	0	0	0.333358	0.179876	0.271813	0.0766038	0.0803085	0	0	0	0	0	13.2119	0.381659	0.0861989	0.119117
vOTU16	BP4_provirus4	VC_227_0	Unclassified	Caudovirales;Myoviridae;Unclassified	virulent	14.6458	7.72359	2.21537	3.13123	2.52115	4.3905	0	0	0	0	0	0	0	0	0	0	0	0	0	0	0	0	0	0	0	0	0	0	0	0	0.0310395	0	0.0220851	0	0	0	0	0	0	0	0	0	0	0
vOTU160	BP5_virus161	VC_500_2	Unclassified	Unclassified;Unclassified;Unclassified	virulent	4.44982	11.2258	4.51154	2.8499	2.33033	5.34943	0	0	0.0146296	0	0	0.0304641	0	0	0	0	0	0	0	0	0	0	0	0	0	0	0	0	0	0.0304678	1.56397	3.97653	3.37024	4.64055	7.09195	0	0	0	0	0	0	0	0	0
vOTU1600	DX2_provirus46	Unclustered	Unclassified	Caudovirales;Unclassified;Unclassified	virulent	0	0	0	0	0	0	0	0	0	0	0	0	0	0	1.45306	1193.52	2.23814	0	0	0	0	0	0	0	0	0	0	0	0	0	0	0	0	0	0	0	0	0	0	0	0	0	0	0
vOTU1601	DX2_provirus49	Unclustered	Unclassified	Caudovirales;Siphoviridae;Unclassified	virulent	0.00177867	0	0	0	0	0	0	0	0	0	0	0	0.342811	0.204674	13.9796	24.4053	22.5604	0	0	0	0	0	7.89968	5.78895	0	0	0	0	0	0	0	0	0	0	0	1.72528	1.69413	1.33611	1.50735	1.61723	0	0	0	0
vOTU1602	DX2_provirus6	VC_671_0	Unclassified	Caudovirales;Siphoviridae;Unclassified	virulent	0.0476076	0.13145	0.0347625	0.0283501	0.0659799	0.132409	0.506797	1.35616	1.13488	0.220483	0	0.714803	0.165358	0.205005	16.0732	20.3486	6.50134	0	0	0	0	0	0	0	0.388092	1.48756	0.0681447	2.3086	0.391254	1.18649	2.31881	2.05261	2.99772	2.64099	2.68017	0.0142322	0.058885	0.115006	0.0665436	0.0679241	0	0.0196773	3.01366	0.160452
vOTU1603	DX2_virus12	VC_320_0	Unclassified	Caudovirales;Unclassified;Unclassified	temperate	0	0	0	0	0	0	0.0166483	0	0.0854796	0.0916678	0.143134	1.15626	0	0	8.20715	13.938	140.354	0.161765	0.271633	0.199971	0.17622	0.611966	0	0	0	0	0	0	0	0	0	0	0	0	0	0	0	0	0	0	0.499118	0.178368	0.60467	6.21985
vOTU1604	DX2_virus13	VC_413_0	Unclassified	Caudovirales;Myoviridae;Radnorvirus	temperate	0.231393	0	0	0	0	0	0.351413	0.640009	2.74558	0.0760599	0	0	0.0786222	0.100094	106.038	31.6199	119.174	0	0	0	0	0	0	0	0	0	0	0	0	0	0	0	0	0	0	0	0	0	0	0	0	0	0	0.997291
vOTU1605	DX2_virus14	Unclustered	Unclassified	Caudovirales;Myoviridae;Thaumasvirus	temperate	0.179548	0.311839	0.143059	0.0638835	0.294778	0.287114	0.576367	1.1114	0.0652115	4.42776	0.794462	0.615287	0	0.000912956	1.60792	64.3931	0.112104	18.2051	0	0.629984	14.7541	24.5842	0	0	0	0	0	0	0	0	0.0706088	0	0.461645	0	0	0	0	0	0	0	0	0	0	0
vOTU1606	DX2_virus2	VC_689_0	Unclassified	Caudovirales;Unclassified;Unclassified	temperate	0.204613	0.319709	0.117062	0.283998	0.1491	0.241805	0.214568	0.296309	1.35721	0.510358	0.257399	0.338862	0.236601	0.226871	37.2471	322.556	5.05485	0.142191	0.0480054	0.209676	0.300488	0.191266	0.00653453	0	1.34262	1.27159	0.0663258	0.785425	0.148095	0.718472	3.19847	5.03245	4.11012	4.5347	4.40677	1.32712	1.36156	1.21799	1.84371	1.98824	1.04356	0.106302	1.23044	1.53535
vOTU1607	DX2_virus20	Unclustered	Unclassified	Caudovirales;Podoviridae;Bcep22virus	temperate	0.123984	0.114361	0.0410682	0.0430152	0.00224998	0.0642954	0.586193	0.658472	1.71809	0.0116837	0	0.180793	0.0748446	0.0595708	24.1774	10.0884	20.0534	0	0	0	0	0	0	0	0	0	0	0	0	0	0	0	0	0	0	0	0	0	0	0	0	0	0	0.271914
vOTU1608	DX2_virus22	VC_413_0	Unclassified	Caudovirales;Podoviridae;Bpp1virus	temperate	0.123837	0	0	0	0	0	0	0	0	0	0	0.214115	0	0	69.9222	5.1654	8.55017	0	0	0	0	0	0	0	0	0	0	0	0	0	0	0	0	0	0	0	0	0	0	0	0	0	0	0.0643848
vOTU1609	DX2_virus26	VC_554_0	Unclassified	Caudovirales;Myoviridae;Unclassified	virulent	0.00263878	0	0	0	0	0	0.00760838	0.0551377	0.134265	0	0	0	0	0	7.1526	4.85657	0.000641474	0	0	0	0	0	0	0	0.0585215	1.0072	0	0	0	0	0	0	0	0	0	0	0	0	0	0	0	0.535674	0.341658	0.274047
vOTU161	BP5_virus162	VC_516_0	Unclassified	Caudovirales;Podoviridae;Unclassified	temperate	0	8.95245	0.177584	1.0054	0.441145	0	0	0	0	0	0	0	0	0	0	0	0	0	0	0	0	0	0	0	0	0	0	0	0	0	0	0	0	0	0	0	0	0	0	0	0	0	0	0
vOTU1610	DX2_virus27	VC_1118_0	Unclassified	Caudovirales;Herelleviridae;Unclassified	temperate	0	0	0	0	0	0	0	0	0	0	0	0	0	0	1.78982	9.47197	1.94423	0	0	0	0	0	0	0	0	0	0	0	0	0	0	0	0	0	0	0	0	0	0	0	0	0	0	0
vOTU1611	DX2_virus28	VC_549_0	Unclassified	Kalamavirales;Tectiviridae;Unclassified	virulent	0.0501081	0	0	0	0	0	0	0	0	0	0	0	0	0	57.2772	19.4795	61.5426	0	0	0	0	0	0	0	0	0	0	0	0	0	0	0	0	0	0	0	0	0	0	0	0	0	0	0
vOTU1612	DX2_virus29	VC_240_0	Unclassified	Caudovirales;Siphoviridae;Unclassified	temperate	0.375588	0	0	0	0	0	0	0	0.0197815	0	0	0	0.0358762	0	95.1342	270.372	549.527	0	0	0	0	0	0	0	0	0	0	0	0	0	0.0010359	0	0.0115366	0.0198704	0.009219	0	0	0	0	0	0	0	0	0
vOTU1613	DX2_virus35	VC_679_0	Unclassified	Caudovirales;Myoviridae;Unclassified	temperate	0.0336027	0.00582584	0.0107096	0	0	0	2.26354	1.80726	1.63671	1.0744	4.33759	0.473961	0.919026	0.708434	27.2315	16.2084	19.2064	5.20887	5.2872	7.78226	4.4604	7.00095	2.22372	2.21439	0.969285	0.277596	0.0576566	0.25088	0.209457	0.0278965	0.0695467	0.0848362	0.0798621	0.0424179	0.0283631	6.55885	10.5401	8.26322	6.97574	7.86423	2.64273	3.33696	23.5927	8.10333
vOTU1614	DX2_virus36	VC_131_0	Caudovirales;Myoviridae;	Caudovirales;Myoviridae;Unclassified	temperate	0	0	0	0	0	0	0	0	0	0	0	0	0	0	0.0852342	4.44665	6.42178	0	0	0	0	0	0	0	0	0	0	0	0	0	0	0	0	0	0	0	0	0	0	0	0	0	0	0
vOTU1615	DX2_virus38	VC_1119_0	Unclassified	Caudovirales;Myoviridae;Unclassified	temperate	0	0	0	0	0	0	0	0	0	0	0	0.0135467	0.181972	0.074083	2.64083	10.2483	15.8912	0	0	0	0	0	0	0	0	0	0	0	0	0	0	0	0	0	0	0	0	0.00883527	0	0	0	0	0	0
vOTU1616	DX2_virus39	VC_1118_0	Unclassified	Caudovirales;Herelleviridae;Unclassified	temperate	0	0	0	0	0	0	0	0	0	0	0	0	0	0	4.94591	10.3668	8.60842	0	0	0	0	0	0	0	0	0	0	0	0	0	0	0	0	0	0	0	0	0	0	0	0	0	0	0
vOTU1617	DX2_virus40	Unclustered	Unclassified	Caudovirales;Podoviridae;Unclassified	virulent	0	0	0	0	0	0	0.496531	0.214927	0.489146	0.0198629	0	7.2488	0	0	2.10135	2.58173	0.0473763	0	0	0.0764346	0.0740217	0.0928877	0.023934	0	0	0	0	0	0	0	0	0	0	0	0	1.25053	1.38129	1.62007	2.02965	1.33903	0	0	0	0.116935
vOTU1618	DX2_virus42	Unclustered	Unclassified	Caudovirales;Siphoviridae;Redivirus	temperate	0.454866	2.05367	0.0348079	0.116662	0.184896	0.759434	3.32708	4.40448	5.72603	1.85078	0	1940.42	0.0507817	0	36.7413	16.354	28.4757	0	0	0	0.0854861	0	0	0	0.0366645	0.0126964	0	0.00889098	0.660239	0	0.788853	0.140654	0.704447	0.28477	0.323961	0.530762	0.562227	1.69633	0.303953	0.480999	678.311	47.1154	122.191	88.2418
vOTU1619	DX2_virus43	Unclustered	Unclassified	Caudovirales;Podoviridae;Unclassified	temperate	0.0877877	0.261873	0.0254403	0	0.019392	0.144274	3.52866	3.97954	3.7491	4.7443	59.6272	5.06441	3.43171	8.06322	6.53943	35.9433	35.368	2.48476	0	28.6765	15.6014	22.0422	44.1003	12.0364	0	0	0	0	0	0	0.363921	0.229401	0.459513	0.186785	0.162774	0.478016	0.428119	0.256054	0.831637	1.49458	0.0974663	0.097666	0.0537893	0.0350328
vOTU162	BP5_virus163	Unclustered	Unclassified	Caudovirales;Siphoviridae;Unclassified	temperate	0	9.28789	0.103251	1.02658	0.563474	0	0	0	0	0	0	0	0	0	0	0	0	0	0	0	0	0	0	0	0	0	0	0	0	0	0	0	0	0	0	0	0	0	0	0	0	0	0	0
vOTU1620	DX2_virus5	VC_413_0	Unclassified	Caudovirales;Siphoviridae;Unclassified	temperate	0.051836	0.2548	0.0310893	0.0497206	0	0.0860215	1.95888	1.46312	2.62697	0.579251	0.056963	0.0343	0.0816824	0.311479	1.8842	55.225	87.7467	0	0	0.00666724	0.0376426	0.0242419	12.9922	5.16039	0	0	0	0	0	0	0.00526988	0	0	0	0	0	0	0	0	0.0398181	0.813379	0.274704	0.018481	0.106644
vOTU1621	DX2_virus57	VC_65_0	Caudovirales;Myoviridae;Brunovirus	Caudovirales;Unclassified;Unclassified	temperate	0	0	0	0	0	0	0.207379	0.396978	15.3106	0.0351214	0	0	0.0928327	0.0315518	10.3497	7.81087	3.99284	0	0	0	0	0	0	0	12.8007	26.3043	0.158755	4.18594	0	4.5355	0.019021	0.0450042	0.0714513	0.0635955	0.057925	0.0209806	0	0.0275362	0	0.0264225	0	0.0414215	1.53556	0.0135218
vOTU1622	DX2_virus8	Unclustered	Unclassified	Caudovirales;Unclassified;Unclassified	temperate	0	0.183488	0.0270895	0	0	0.0667008	0.322959	0.560149	0.768667	0.620201	29.1274	0.142279	7.33117	5.60701	0.373497	27.2913	23.4426	0	0	11.1589	6.50284	0.807844	0.575453	1.40243	0	0	0	0	0	0	0.683947	0.635363	0.448193	0.264588	0.23017	0	0	0	0	0	29.8158	0.331449	0.212511	0.176564
vOTU1623	DX4_provirus17	VC_671_0	Unclassified	Caudovirales;Siphoviridae;Unclassified	virulent	0.0498209	0	0	0	0	0	0.128087	0.171436	0.356869	0.21478	0.414189	0.0452601	0.113607	0.121351	28.38	18.6686	24.0298	0.125227	0.143755	0.467745	0.274149	0.266789	0	0	0.330159	0.116311	0.0416868	0.192912	0.0473067	0.0147703	0.137714	0.0767887	0.150638	0	0.0224688	8.11215	9.12517	9.03496	7.49108	6.12801	0.459809	0.405692	13.5131	1.11195
vOTU1624	DX4_provirus20	VC_1121_0	Caudovirales;Podoviridae;	Caudovirales;Unclassified;Unclassified	virulent	0	0	0	0	0	0	0	0	0	0	0	0	0	0	0.69601	0.484596	955.68	0	0	0	0	0	0	0	0	0	0	0	0	0	0	0	0	0	0	0	0	0	0	0	0	0	0	0
vOTU1625	DX4_provirus21	Unclustered	Unclassified	Caudovirales;Siphoviridae;Unclassified	virulent	0	0	0	0	0	0	0	0	0	0	0	0	0	0	5.98777	4.00601	23.5242	0	0	0	0	0	0.11243	0	0	0	0	0	0	0	0	0	0	0	0	0.120263	0.0137362	0.122638	0.108984	0.322988	0	0	0	0
vOTU1626	DX4_provirus22	Unclustered	Unclassified	Caudovirales;Unclassified;Unclassified	virulent	0	0	0	0	0	0	0	0.00502507	0.699905	0	0	0	0	0	0.170324	0.107279	270.213	0	0	0	0	0	0	0	0	0	0	0	0	0.582028	0	0.0173676	0	0	0	0	0	0	0	0	0	0.003207	0	0
vOTU1627	DX4_provirus24	VC_1123_0	Unclassified	Caudovirales;Unclassified;Unclassified	virulent	0.226657	0.326723	0.0949445	0.122186	0.170493	0.126333	0.877864	1.43446	1.34366	1.583	3.59383	2.78934	30.4341	22.7984	20.8597	56.146	70.9535	0	0	2.05827	0.157358	0.365851	29.586	16.0214	0	0	0	0	0	0	0.0234394	0	0.0715785	0.0381797	0.011387	0.955786	1.38238	0.945567	0.81596	1.22267	1.17562	0.116696	0.0636661	0.0990529
vOTU1628	DX4_provirus26	Unclustered	Unclassified	Caudovirales;Siphoviridae;Unclassified	virulent	0.119017	0	0	0	0	0	0	0.00348398	0.00100402	0.0226557	0.0140335	0	0	0	56.7203	48.2527	59.349	0	0.0129802	0.00971378	0.0140318	0.0368414	0	0	0.000950902	0	0	0	0	0	0	0	0	0	0	0.0869162	0.0841802	0.0905378	0.0766805	0.0998175	0	0	1.9803	0.130268
vOTU1629	DX4_provirus27	Unclustered	Unclassified	Caudovirales;Siphoviridae;Unclassified	virulent	0.238515	0.628774	1.00653	3.87055	1.46798	1.33653	1.22604	1.91374	1.62027	0.18334	0	0.210627	0.32199	0.161611	11.9626	29.7212	20.724	0	0	0	0.0227234	0	0	0.0264738	0	0.0148089	0	0.0916351	0	0	2.09539	1.92934	2.53958	2.28728	2.29228	0	0	0	0	0	0	0	0.0942218	0.00921283
vOTU163	BP5_virus166	VC_518_0	Unclassified	Caudovirales;Myoviridae;Unclassified	temperate	0.62339	5.48375	2.16006	1.93843	5.86953	3.73513	0	0	0	0	0.063952	0	0	0	0	0	0	0	0	0	0	0	0	0	0	0	0	0	0	0	0	0	0	0	0	0	0	0	0	0	0	0	0	0
vOTU1630	DX4_provirus28	VC_879_0	Unclassified	Caudovirales;Unclassified;Unclassified	virulent	0.702212	0.112484	0.0346806	0.0707553	0.0399909	0.0595087	6.69668	10.0967	36.8818	0.0745572	0.00552224	1.54385	4.1378	3.01883	174.089	26.3973	403.969	0	0	0	0	0	0	0.00177204	9.0303	14.3464	0.791002	3.60706	0.855042	3.73438	2.31368	3.34128	2.91687	3.74758	4.3997	3.11433	3.07048	2.67445	3.2399	2.56148	0.0351723	0	0.771209	0.0290374
vOTU1631	DX4_provirus4	VC_1123_0	Unclassified	Caudovirales;Unclassified;Unclassified	virulent	0.368502	0.81268	0.324056	0.370238	0.360007	0.475018	0.508873	0.638177	0.880354	0.3067	1.46694	0.519002	27.4877	21.0187	14.2079	61.2938	85.5974	0	0	0.721691	0.0132241	0.0884434	7.92557	4.50494	0	0	0	0	0	0	0.0119399	0	0.0129278	0.0787118	0.01733	0.967408	1.25107	1.29793	0.939208	1.35819	0.189285	0	0	0.00491638
vOTU1632	DX4_virus2	VC_689_0	Unclassified	Caudovirales;Siphoviridae;Unclassified	temperate	0.12097	0.0817455	0.0696969	0.0366757	0	0.0837601	0.471163	0.71884	1.88705	0.00812842	0	0.280006	0.0301111	0.100782	23.0677	9.14764	19.6026	0	0	0	0	0	0	0	0	0	0	0	0	0	0	0	0	0	0	0	0	0	0	0	0	0	0	0.289855
vOTU1633	DX4_virus23	VC_555_0	Unclassified	Caudovirales;Myoviridae;Unclassified	temperate	0	0	0	0	0	0	0	0	0	0	0	0	0	0	10.504	4.92327	23.7932	0	0	0	0	0	0.231761	0.0131399	0	0	0	0	0	0	0	0	0	0	0	0.22431	0.168033	0.279215	0.155669	0.682784	0	0	0	0
vOTU1634	DX4_virus24	VC_1011_0	Unclassified	Caudovirales;Myoviridae;Unclassified	temperate	0.0646102	0	0	0	0	0	0	0	0	0	0	0	0	0	38.3226	9.30851	24.1232	0	0	0	0	0	0	0	0	0	0	0	0	0	0	0	0	0	0	0	0	0	0	0	0	0	0	0
vOTU1635	DX4_virus37	VC_1066_0	Unclassified	Tubulavirales;Inoviridae;Unclassified	virulent	0.44375	0.522773	0.263247	0.269448	0.0889348	0.393302	2.64711	3.24308	4.59701	5.51333	12.2483	16.2768	36.1857	27.2821	34.8679	233.639	267.185	0.0145364	0	6.74297	1.89477	2.62677	50.2418	18.8253	0	0	0	0	0.113468	0	0.639971	0.601263	0.441325	0.255467	0.255819	1.17786	1.76825	1.38183	1.15314	1.88842	3.5136	1.512	0.344725	0.578262
vOTU1636	DX4_virus38	VC_657_0	Unclassified	Caudovirales;Myoviridae;Js98virus	temperate	0	0	0	0	0	0	0.0394146	0.0798678	0.126314	0.416156	0	0	0.0678022	0.0404916	0.998796	2.79432	10.6573	0	0	0	0	0	8.18152	9.76946	0	0	0	0	0	0	0	0	0	0	0	0.213693	0.198707	0.165077	0.15709	0.136488	4.50659	0.32572	2.76666	1.51056
vOTU1637	DX4_virus39	Unclustered	Unclassified	Caudovirales;Siphoviridae;Vieuvirus	temperate	0.415006	0.160482	0.10737	0.41582	0.128045	0.209765	0.143606	0.200343	0.784781	0.0771999	0.0452762	1.36849	0.153759	0.103893	89.8147	36.961	34.4119	0.0625224	0	0.051098	0.061568	0.0297112	0	0	3.97887	1.99786	0.155411	7.52703	1.08565	0.620675	2.03212	2.24735	4.18936	1.76775	2.97627	0	0	0.0088537	0	0.0322121	0.115132	0	2.00117	1.09114
vOTU1638	DX4_virus7	Unclustered	Unclassified	Unclassified;Unclassified;Unclassified	temperate	0	0	0	0	0	0	0.0319324	0.0143941	0.161531	0.616319	0.307937	1.13689	0	0	8.7868	15.0163	153.083	0.124875	0.186373	0.260839	0.175567	0.685017	0	0	0	0	0	0	0	0	0	0	0	0	0	0	0	0	0	0	0.522842	0.206756	1.59564	5.5149
vOTU1639	DX4_virus9	VC_129_0	Unclassified	Caudovirales;Myoviridae;Unclassified	temperate	0.177324	0	0	0.0187581	0	0.00891644	0.0662974	0.343675	1.34561	0.0456016	0.0474052	1.81805	0.0268698	0.0360693	37.6745	6.20834	13.9078	0	0	0.00390498	0.579784	0	0	0	0.505542	0.648683	0.0121478	0.723348	0.0339516	0.221735	0.549262	0.749698	0.675513	0.502797	0.501328	0	0	0	0	0.195675	0.131496	0.0450506	0.393385	0.396314
vOTU164	BP5_virus167	VC_472_0	Caudovirales;Myoviridae;Unclassified	Caudovirales;Siphoviridae;Unclassified	temperate	0.0071833	16.5762	2.47126	0.215716	0.530585	5.17236	0	0	0	0	0	0	0	0	0	0	0	0	0	0	0	0	0	0	0	0	0	0	0	0	0	0	0	0	0	0	0	0	0	0	0	0	0	0
vOTU1640	FK1_provirus1	VC_605_0	Unclassified	Caudovirales;Siphoviridae;Unclassified	virulent	0	0	0	0	0	0	0.363025	0.428752	0.344859	0.421142	0.382514	0.262422	0	0.012851	0.0301407	0.0335781	0.0536569	129.582	0.33579	0.478817	0.0994409	0.127294	0.194559	0.063676	0	0	0	0	0	0	0	0	0	0	0	0.0904512	0.0304786	0.0300628	0.0981318	0.0822362	0.0900129	0.0867126	0.252212	0.139739
vOTU1641	FK1_provirus13	VC_1035_0	Unclassified	Caudovirales;Siphoviridae;Unclassified	virulent	0.0559242	0.0425429	0.0360814	0.0190826	0.0925436	0.153032	1.2903	0.604039	1.8508	0.70547	3.81575	1.87071	0.0392252	0.00359941	0	0	0	10.4611	1.16209	2.47574	7.61324	2.55546	40.4716	21.4637	0	0	0.00368423	0	0	0	0	0	0	0	0	0.117916	0.0876907	0.0698617	0.19701	0.0461895	2.28355	2.05339	3.5428	0.691705
vOTU1642	FK1_provirus14	Unclustered	Unclassified	Caudovirales;Unclassified;Unclassified	virulent	0	0	0	0	0	0	0.0189622	0	0	0	149.488	0	0.0705799	0.0550228	0	0	0	93.0317	0.000546261	80.5561	0.132269	0	0	0	0	0	0.0291443	0	0	0	0	0	0	0	0	0	0	0	0	0	0	0	0	0
vOTU1643	FK1_provirus2	VC_1057_0	Unclassified	Caudovirales;Unclassified;Unclassified	virulent	0	0	0	0	0	0	0	0	0	0	7.44596	0	0.0293155	0.0963287	0	0	0	4.61801	0	3.49825	0.893964	0.633492	0.628393	0.105915	0	0	0	0	0	0	0	0	0	0	0	0	0	0	0	0	0	0	0	0
vOTU1644	FK1_provirus21	Unclustered	Unclassified	Caudovirales;Siphoviridae;Smoothievirus	virulent	0	0	0	0	0	0	0.894761	1.06028	2.43341	0.718567	49.5626	0	0.976142	0.708156	0	0	0	8.68296	163.178	363.161	108.465	54.1153	0	0	0	0	0	0	0	0	0	0	0	0	0	2.23341	3.02792	2.60706	2.64182	2.15455	0	0	0.437885	0
vOTU1645	FK1_provirus22	Unclustered	Unclassified	Caudovirales;Siphoviridae;Unclassified	virulent	0	0	0	0	0	0	0.174719	0.12526	0.0054758	0.165741	2.35486	0.0263389	0	0	0	0	0	8.77828	5.55927	2.00104	2.82859	2.64251	0	0	0	0	0	0	0	0	0	0	0	0	0	0	0	0	0	0	0	0	0	0
vOTU1646	FK1_provirus3	Unclustered	Unclassified	Caudovirales;Siphoviridae;Unclassified	virulent	0	0	0	0	0	0	0.247045	0.139897	0.274126	0.874864	4.25507	0.295589	0	0	0	0	0	13.1032	0	4.89675	13.2771	29.9732	0.0312581	0.00293935	0	0	0	0	0	0	0	0	0	0	0	0	0	0	0	0	0	0	0	0
vOTU1647	FK1_provirus30	VC_900_0	Unclassified	Caudovirales;Unclassified;Unclassified	virulent	0	0	0	0	0	0	2.10997	1.6773	1.55833	5.60463	2.44225	0.127407	0.0694565	0.13535	0	0	0	57.9311	0.0485869	3.77017	25.9921	1.8921	0	0	0	0	0	0	0	0	0	0	0	0	0	0.0717072	0.0651667	0.0586492	0.151912	0.172989	0.00388859	0.0175402	1.39998	0
vOTU1648	FK1_provirus31	Unclustered	Unclassified	Caudovirales;Siphoviridae;Unclassified	virulent	0	0	0	0	0	0	0.0466209	0.0434504	0.126606	0.393696	1.51239	0	0	0	0	0	0	4.48474	0	1.72339	5.03121	12.1333	0	0	0	0	0	0	0	0	0	0	0	0	0	0	0	0	0	0	0	0	0	0
vOTU1649	FK1_provirus33	Unclustered	Unclassified	Caudovirales;Siphoviridae;Unclassified	virulent	0	0	0	0	0	0	0.0605554	0.0142675	0.0883102	0.0671131	2.4224	0	0.0139515	0	0.0274725	0	0	10.6443	0.293419	2.33334	1.20829	4.33264	0	0	0	0	0	0	0	0	0	0	0.0682832	0	0	0	0	0	0	0	2.55275	0.838739	2.89778	2.79611
vOTU165	BP5_virus168	Unclustered	Unclassified	Caudovirales;Podoviridae;Unclassified	temperate	6.46695	13.7025	4.63897	5.38372	3.84927	7.66137	0	0	0.0263481	0	0	0.921229	0	0	4.19413	0.0178041	1.55633	0	0	0	0	0	0	0	0.0675608	0.231783	0.264375	0.254981	0.113885	0.450084	0.00758198	0.194141	0.0244424	0.109809	0.00325432	0	0	0	0	0	0	0	0	0
vOTU1650	FK1_provirus38	Unclustered	Unclassified	Caudovirales;Myoviridae;Unclassified	virulent	0	0	0	0	0	0	0	0	0	0	0.140269	0	0	0	0	0	0	8.3974	0.573816	0.272315	0.132756	0.751834	0	0	0	0	0	0	0	0	0	0	0	0	0	0	0	0	0	0	0	0	0	0
vOTU1651	FK1_provirus7	VC_254_0	Unclassified	Caudovirales;Siphoviridae;Unclassified	virulent	0	0	0	0	0	0	0.0660954	0.145687	0	0.387931	0.0580277	0	0	0	0	0	0	160.686	0.0438056	0	34.0796	0	0	0	0	0	0	0	0	0	0	0.014803	0.0692694	0	0	0	0	0	0	0	0	0	0	0
vOTU1652	FK1_provirus8	VC_1005_0	Unclassified	Caudovirales;Unclassified;Unclassified	virulent	0	0	0	0	0	0	0	0	0	0	3.43231	0	0	0	0	0	0	5.40802	0	2.34344	6.4229	0.222559	0	0	0	0	0	0	0	0	0	0	0	0	0	0	0	0	0	0	0	0	0	0
vOTU1653	FK1_virus13	VC_1072_3	Unclassified	Caudovirales;Siphoviridae;Spbetavirus	virulent	0	0	0	0	0	0	9.27925	6.89559	6.49367	0.820245	2.50282	0	0.837838	0.62831	0.525529	1.39127	0.0862932	9.76629	1.72586	4.34294	13.0007	7.9297	0	0	0	0	0	0	0	0	0	0	0	0	0	1.03338	1.5151	1.37802	3.73811	4.69942	0	0.0543603	0.136361	0
vOTU1654	FK1_virus15	VC_374_0	Unclassified	Caudovirales;Siphoviridae;Unclassified	temperate	2.71634	2.24441	1.00654	0.677472	1.29811	2.02048	0.708886	1.8141	0.198039	0.578439	0.000494455	0	0	0.0223193	0	0	0	14.3592	0	0	0.0061593	0	0	0	0	0	0	0	0	0	0	0	0	0	0	0	0	0	0	0	0	0	0	0
vOTU1655	FK1_virus17	VC_1116_0	Unclassified	Caudovirales;Siphoviridae;Unclassified	temperate	0.0688433	0.115744	0.0248732	0	0.0649255	0.067201	4.48269	2.37495	3.14968	2.39242	8.26787	0.153189	1.03174	1.15523	0.174955	0.3178	0.0345715	14.1753	6.98342	8.17945	16.8779	10.2919	0	0	0	0	0	0	0	0	0.823137	0.477742	0.695801	0.471996	0.520495	4.98889	5.91885	5.95632	5.22987	4.1282	2.25349	4.59873	7.5742	6.00061
vOTU1656	FK1_virus19	VC_358_0	Unclassified	Unclassified;Unclassified;Unclassified	temperate	0	0	0	0	0	0	0	0	0	0	7.24931	0	0	0	0	0	0	5.51087	0	2.30587	0.654955	0.556336	0	0	0	0	0	0	0	0	0	0	0	0	0	0	0	0	0	0	0	0	0	0
vOTU1657	FK1_virus2	VC_444_0	Unclassified	Caudovirales;Unclassified;Unclassified	temperate	0	0	0	0	0	0	0.513157	0.832491	0.449127	0	0.377801	0	0	0	0	0	0	3.54173	0	0.379193	0	0	0	0	0	0	0	0	0	0	0	0	0	0	0	0	0	0	0	0	0	0	0	0
vOTU1658	FK1_virus20	Unclustered	Unclassified	Unclassified;Unclassified;Unclassified	virulent	0	0	0	0	0	0	17.4755	13.3981	12.2075	1.49829	4.46212	0.00428035	0.726814	0.634474	0.95145	2.12529	0.181352	14.309	3.15999	6.86733	20.7208	13.1511	0	0	0	0	0	0	0	0	0	0	0	0	0	2.30075	2.50619	1.43701	6.14031	7.06917	0	0.106867	0.182179	0
vOTU1659	FK1_virus22	Unclustered	Unclassified	Caudovirales;Siphoviridae;Unclassified	virulent	0	0	0	0	0	0	1.9813	1.51952	1.41458	0.865505	2.86808	0.0917102	1.75327	1.67261	0.173529	0.498363	0	5.20468	10.5326	22.129	7.93023	3.93345	0	0	0	0	0	0	0	0	0	0	0	0	0	7.55811	5.52796	5.73553	9.66208	12.7405	0.031491	0	0.0889954	0
vOTU166	BP5_virus169	VC_519_0	Unclassified	Caudovirales;Unclassified;Unclassified	temperate	0.737216	8.76874	4.66376	1.28094	1.19423	6.22928	0	0	0	0	0	0	0	0	0	0	0	0	0	0	0	0	0	0	0	0	0	0	0	0	0	0.0926622	0.0798363	0.00246073	0.0213022	0	0	0	0	0	0	0	0	0
vOTU1660	FK1_virus23	VC_885_0	Unclassified	Caudovirales;Podoviridae;Unclassified	temperate	0	0	0	0	0	0	0	0	0	0	0	0	0	0	0	0	0	11.9216	0	0	0.14782	0	0	0	0	0	0	0	0	0	0	0	0	0	0	0	0	0	0	0	0	3.16623	0.625567	0.0751651
vOTU1661	FK1_virus26	Unclustered	Unclassified	Caudovirales;Podoviridae;Unclassified	temperate	0.0277858	0	0	0	0	0.0789141	0.642342	1.79596	0.214793	0.446457	0.0471286	0	0	0	0	0	0	29.6824	0	0	2.09554	0	0	0	0	0	0	0	0	0	0	0	0	0	0	0	0	0	0	0	0	0	0	0
vOTU1662	FK1_virus27	VC_333_0	Caudovirales;Myoviridae;Unclassified	Caudovirales;Unclassified;Unclassified	temperate	0	0	0	0	0	0	0	0	0	0.401391	3.32253	0	0	0	0.0209337	0	0	5.69696	0.862931	1.92467	4.00932	2.0891	0	0	0.000580641	0	0	0	0	0	0	0	0	0	0	0	0	0	0	0	0	0	0	0
vOTU1663	FK1_virus28	Unclustered	Unclassified	Caudovirales;Myoviridae;Unclassified	temperate	0.00392416	0.0227487	0	0.0250802	0	0.0176194	2.71844	1.91975	1.76299	1.34099	8.4561	0.274516	0.762258	1.10664	6.31826	3.35774	3.5021	13.7451	5.21227	9.36208	8.89748	11.1305	0.171549	0.298522	0.483386	0.125108	0.140919	0.231733	0.153591	0.0428596	0.0902218	0	0.0758544	0.0720097	0.0196584	67.5063	61.0007	71.1023	69.9347	43.4054	1.2565	0.8504	6.31578	1.33216
vOTU1664	FK1_virus3	VC_320_0	Unclassified	Caudovirales;Unclassified;Unclassified	temperate	0	0	0	0	0	0	0	0.00284029	0	0.0715513	0	0.0267649	0.00256174	0.00190864	0	0	0	7.96182	0	0	0.17049	0	0.0749133	0.0129295	0	0	0	0	0	0	0	0	0	0	0	0	0	0.00479878	0.00235368	0	0	1.70575	0.252505	0.0153461
vOTU1665	FK1_virus30	VC_417_0	Unclassified	Caudovirales;Podoviridae;Unclassified	temperate	0.11732	0.303055	0.0144518	0.0470076	0.12219	0.140249	1.33594	1.57219	1.54952	1.45112	8.66842	0.334598	1.64828	1.31478	0	0	0	5.03497	0	3.38321	1.7748	0.13512	20.1782	15.4858	0	0	0	0	0	0	0	0	0	0	0	0.125483	0.145275	0.0675289	0.157312	0.215146	0	0	0	0
vOTU1666	FK1_virus33	Unclustered	Unclassified	Caudovirales;Siphoviridae;Unclassified	temperate	0.00990621	0.0429139	0.0503881	0	0	0.00245875	1.07137	1.64524	1.25552	0.420307	2.82953	0	2.57033	2.02211	0	0	0	140.877	0.0360168	1.06439	29.9308	3.05365	0.223205	0.180626	0	0	0	0	0	0	0	0	0	0	0	0.0300768	0.0570132	0.0326122	0.0218272	0.0562573	0	0	0.226209	0
vOTU1667	FK1_virus34	VC_924_0	Unclassified	Caudovirales;Myoviridae;Unclassified	temperate	0	0	0	0	0	0	1.99225	2.2441	2.34399	1.29722	0.400173	0.906277	0	0	0.0230973	0	0.00952685	149.495	0.572546	0.973836	0.64592	0.885313	0.705915	0.23373	0	0	0	0	0	0	0	0	0	0	0	0	0	0	0.00359561	0.00540655	0.17539	0.134951	0.314238	0.191436
vOTU1668	FK1_virus35	Unclustered	Unclassified	Caudovirales;Podoviridae;Unclassified	temperate	0	0	0	0	0	0	0.00634315	0.0326609	0	0.027685	0	0.0226124	0	0.0428695	0	0	0	8.8419	0	0	0.148421	0	0.162486	0.0106656	0	0	0	0	0	0	0	0	0	0	0	0.000804488	0	0.00131373	0	0.0357556	0	1.1539	0.497087	0.0230593
vOTU1669	FK1_virus37	Unclustered	Unclassified	Caudovirales;Siphoviridae;Unclassified	temperate	0	0	0	0	0	0	13.1487	8.79123	9.62218	0.875865	3.24904	0.0628988	1.16114	0.826596	0.733588	2.31283	0.111465	13.1399	2.70074	5.97648	18.0675	10.9816	0	0	0	0	0	0	0	0	0	0	0	0	0	2.29403	1.96895	2.26042	6.39664	7.01968	0	0.0356915	0.191088	0
vOTU167	BP5_virus17	VC_314_0	Unclassified	Caudovirales;Myoviridae;Unclassified	temperate	18.2257	22.9585	9.25186	5.8207	5.3919	15.0653	0.0166951	0	0	0	0	0	0.318985	0.442928	0	0	0	0	0	0	0	0	0	0	0	0	0	0	0	0	0	0	0	0	0	0	0	0	0	0	0	0	0	0
vOTU1670	FK1_virus38	VC_605_0	Unclassified	Caudovirales;Unclassified;Unclassified	virulent	0.218207	0.504566	0.143883	0.0752289	0.205681	0.190517	3.37343	6.55301	2.84634	4.34504	2.00021	24.4011	2.44358	2.82331	4.61515	9.3329	12.6564	22.8922	5.5207	3.74792	2.17918	1.32374	2.51232	1.11004	0	0	0	0	0	0	0.381834	0.12393	0.206625	0.0725955	0.0303179	6.6786	3.65322	3.14135	8.53731	7.42102	4.01161	1.47234	3.98016	1.79334
vOTU1671	FK1_virus4	VC_261_0	Unclassified	Caudovirales;Unclassified;Unclassified	temperate	0.265799	0.325826	0.0340418	0.0858922	0.0599181	0.150965	2.7256	4.21501	8.18446	2.20023	7.61918	4.23304	1.46058	1.37477	1.21644	3.93484	6.45768	19.4695	4.17621	7.28595	4.83013	1.20328	18.1375	11.9755	0	0	0	0.000214746	0.168364	0	0.0926314	0.101063	0.143502	0.00662074	0.0245564	1.74633	0.892196	0.885116	1.65145	1.02814	1.88187	1.23533	4.96773	1.49583
vOTU1672	FK1_virus40	Unclustered	Unclassified	Caudovirales;Unclassified;Unclassified	temperate	0.13236	0.144969	0	0.0261245	0.0432585	0.115889	0	0	0.0523663	0	0.249522	0	3.34678	2.46756	0	0	0	8.48938	0.365806	0.374298	1.55769	0	0	0	0	0	0	0	0	0	0.226341	0.0316529	0.0492143	0.0467395	0	1.07853	1.07706	0.697817	1.67287	1.58589	0	0	0	0
vOTU1673	FK1_virus41	Unclustered	Unclassified	Caudovirales;Podoviridae;Unclassified	virulent	0	0	0	0	0	0	0	0	0	0	17.6533	0	0	0	0	0	0	13.8805	37.6249	15.0036	41.7431	66.0235	0	0	0	0	0	0	0	0	0	0	0	0	0	0	0	0	0	0	0	0	0	0
vOTU1674	FK1_virus42	Unclustered	Unclassified	Unclassified;Unclassified;Unclassified	temperate	0	0	0.0254588	0.0349121	0.0814701	0.0540793	0.921605	1.47479	0.387962	0	1.30349	0	0	0	0.184247	0.0904191	0	2.68547	0.636842	0.804	1.49979	4.82681	0	0	0.48824	0.366499	0.254041	0.35726	1.39004	0	0	0	0	0	0	0	0.12868	0.0184486	0	0.316875	0.540314	0.110058	1.80831	1.41063
vOTU1675	FK1_virus43	Unclustered	Unclassified	Caudovirales;Myoviridae;Unclassified	temperate	0.314189	0.417053	0.203787	0.252099	0.125051	0.302594	4.3136	5.78229	3.96264	5.98802	1.10064	4.78094	0.174662	0.262233	0.0552014	0	0	12.3337	0.277923	2.03987	3.27117	6.61429	0.353182	0	0	0	0	0	0	0	0	0	0	0	0	0.640302	1.01599	0.975586	1.43405	0.970389	3.60388	0.522291	1.76055	3.38574
vOTU1676	FK1_virus46	VC_258_0	Unclassified	Caudovirales;Unclassified;Unclassified	temperate	0.0201409	0.0274625	0	0.0158326	0	0	0	0	0	0.00901536	5.97708	0	0.00237932	0	0	0	0	133.32	0.0316183	3.03913	0.412204	2.48001	0	0	0	0	0	0	0	0	0	0	0	0	0	0	0	0	0	0	0	0	0	0
vOTU1677	FK1_virus47	Unclustered	Unclassified	Caudovirales;Unclassified;Unclassified	temperate	0	0	0	0	0	0	0.0233649	0	0.0130829	0	160.276	0	1.34908	1.26421	0	0	0	23.2931	0	124.038	0.416267	0.19179	0.00527956	0	0	0	0.0366151	0	0	0	0	0	0	0	0	0	0	0	0	0	0	0	0.326411	0
vOTU1678	FK1_virus48	Unclustered	Unclassified	Caudovirales;Unclassified;Unclassified	temperate	0	0	0	0	0	0	0.494816	0.615111	0.547392	0.463764	0.347989	0.0920361	0	0	0.0112968	0.0285732	0.0724551	144.183	0.622462	0.651797	0.42438	0.400831	0.263088	0.121154	0	0	0	0	0	0	0	0	0	0	0	0.00555227	0	0.00529696	0.00220757	0.0151973	0.150032	0.031411	0.196605	0.0741385
vOTU1679	FK1_virus49	VC_254_0	Unclassified	Unclassified;Unclassified;Unclassified	temperate	0.330953	0.304723	0.0837041	0.0413247	0.0558321	0.217123	0.784666	1.75052	0.499262	0.289528	7.53427	0	0	0.0226337	0	0	0	107.453	0	1.40952	2.52167	0.0488566	0	0	0	0	0	0	0	0	0	0.0814827	0.0814645	0	0.039662	0	0	0	0	0	0	0	0	0
vOTU168	BP5_virus171	VC_521_0	Unclassified	Caudovirales;Myoviridae;Unclassified	temperate	1.71104	4.63	2.58985	4.88859	3.07788	3.79708	0.0387871	0.0309238	0.00892879	0	0	0	0	0	0	0	0	0	0	0	0	0	0	0	0	0	0	0	0	0	0.0314016	0.0235117	0.0515711	0.0928846	0.0794763	0	0	0	0	0	0	0	0	0
vOTU1680	FK1_virus5	Unclustered	Unclassified	Caudovirales;Unclassified;Unclassified	temperate	1.86158	2.48942	0.894238	0.518499	0.754034	1.07943	0.214381	0.459457	0.179989	0.165356	0.948911	0	0	0	0	0	0	9.58903	0	0.272069	4.96992	0	0	0	0	0	0	0	0	0	0	0.0340031	0.0265841	0	0	0	0	0	0	0	0	0	0	0
vOTU1681	FK1_virus8	VC_413_0	Unclassified	Caudovirales;Unclassified;Unclassified	temperate	0.104486	0.14785	0	0.0217332	0.0119341	0.0300823	3.97646	5.79665	3.76352	2.56278	3.1953	0.919291	3.99001	4.03564	3.86631	5.03574	6.75695	11.2774	0.966507	1.92055	1.59596	2.23872	0.0308919	0.0747974	0	0	0	0	0	0	0.491788	0.25351	0.517658	0.155143	0.157251	4.55322	1.91425	1.0929	3.85293	3.50661	2.58662	0.644029	2.31116	0.643262
vOTU1682	FK2_provirus11	VC_1055_0	Unclassified	Caudovirales;Siphoviridae;Unclassified	virulent	0	0	0	0	0	0	0	0	0.00657744	0	1.30857	0	0	0	0	0	0	1.06183	11.2627	1.77172	3.22544	5.78128	0	0	0	0	0	0	0	0	0	0	0	0	0	0	0	0	0	0	0	0	0	0
vOTU1683	FK2_provirus14	Unclustered	Unclassified	Unclassified;Unclassified;Unclassified	virulent	0	0	0	0	0	0	0.691466	0.357	0.0898035	0.713288	2.11908	0.59183	0	0	0.263198	0.06156	0.0527423	8.26957	17.7388	9.63718	8.92478	6.35701	0	0	0	0	0	0	0	0	0	0	0	0	0	0	0	0	0	0	0.873216	1.72153	1.14074	1.00003
vOTU1684	FK2_provirus18	VC_1020_0	Unclassified	Caudovirales;Siphoviridae;Unclassified	virulent	0	0	0	0	0	0	0.556499	0.435799	0.506333	0	0.492085	0	0.196844	0.144648	0	0	0	0.468508	4.70229	8.31722	2.59343	4.44604	0	0	0	0	0	0	0	0	0	0	0	0	0	0.0125381	0.196934	0.0615991	0.0968134	0.0958719	0	0	0	0
vOTU1685	FK2_provirus23	VC_333_0	Caudovirales;Myoviridae;Unclassified	Caudovirales;Myoviridae;Unclassified	virulent	0.0547356	0.00951715	0.412909	0.763064	0.494078	0.417899	0.258417	0.309185	0.235384	0.0777011	2.41516	0	0	0	0	0	0	1.54904	23.7771	3.40135	4.43241	6.66283	0	0	0	0	0	0	0	0	0	0	0	0	0	0	0	0	0	0	0	0	0.0513398	0
vOTU1686	FK2_provirus24	Unclustered	Unclassified	Caudovirales;Siphoviridae;Liebevirus	virulent	0	0	0	0	0	0	0	0	0	0	2.24922	0	0	0	0	0	0	4.47983	20.1274	12.0459	2.45005	3.28399	0	0	0	0	0	0	0	0	0	0	0	0	0	0	0	0	0	0	0	0	0	0
vOTU1687	FK2_provirus29	VC_1116_0	Unclassified	Caudovirales;Siphoviridae;Unclassified	virulent	0	0	0	0	0	0	0.0977023	0.241843	0.132483	0.209286	3.57793	0	0	0	0.0291794	0.02513	0	4.21027	14.1227	9.91105	8.52904	16.4458	0	0	0	0	0	0	0	0	0	0	0	0	0	0	0	0	0	0	1.50894	0.380326	0.805181	2.76474
vOTU1688	FK2_provirus30	VC_333_0	Caudovirales;Myoviridae;Unclassified	Caudovirales;Unclassified;Unclassified	virulent	0.185769	0.210981	0.639083	1.46978	1.51433	0.769979	0.101486	0.0113151	0.173755	0.147028	1.77153	0	0.000915868	0	0	0	0	0.214537	25.4597	4.14142	3.12529	6.23911	0	0	0	0	0	0	0	0	0	0	0	0	0	0	0	0	0	0	0	0	0.125207	0
vOTU1689	FK2_provirus31	Unclustered	Unclassified	Caudovirales;Unclassified;Unclassified	virulent	0	0	0	0	0	0	0	0	0	0	2.18668	0	0	0	0	0	0	0.0679152	14.55	2.77327	4.49929	5.68431	0	0	0	0	0	0	0	0	0	0	0	0	0	0	0	0	0	0	0	0	0	0
vOTU169	BP5_virus172	Unclustered	Unclassified	Caudovirales;Unclassified;Unclassified	temperate	17.5683	6.50162	0.878933	1.66005	1.6299	3.67716	0	0	0	0	0	0	0.0242469	0	0	0	0	0	0	0	0	0	0	0	0	0	0	0	0	0	0	0	0	0	0	0	0	0	0	0	0	0	0	0
vOTU1690	FK2_provirus32	Unclustered	Unclassified	Caudovirales;Unclassified;Unclassified	virulent	0	0	0	0	0	0	0.00766006	0	0	0.471525	30.999	0	0	0	0	0	0	101.443	22.7031	27.7983	77.9116	71.9606	0	0	0	0	0	0	0	0	0	0	0	0	0	0	0	0	0	0	0	0	0	0
vOTU1691	FK2_provirus4	Unclustered	Unclassified	Caudovirales;Siphoviridae;Unclassified	virulent	0.0148413	0.122389	0.191254	0.165181	0.380933	0.398414	0.0900735	0.0173214	0.0505244	0	0.506488	0.0459153	0	0	0	0	0	0.913074	21.5749	2.27974	2.74614	4.55245	0	0	0	0	0	0	0	0	0	0	0	0	0	0	0	0	0	0	0.310314	0.0046196	0.0431218	0.431781
vOTU1692	FK2_provirus8	VC_1145_0	Unclassified	Unclassified;Bicaudaviridae;Unclassified	virulent	0	0	0	0	0	0	0	0	0	0	12.8292	0.00384606	0	0	0.0311453	0.0240808	0	4.12492	60.9476	30.9524	15.5186	6.67899	0	0	0	0	0	0	0	0	0	0	0	0	0	0	0	0	0	0	0	0.00894898	0	0
vOTU1693	FK2_virus17	Unclustered	Unclassified	Caudovirales;Myoviridae;Unclassified	temperate	0.0556404	0.0965147	0	0	0.0133334	0.0376133	0.617123	1.56235	3.29246	0.648405	4.72477	3.72734	0.638912	0.419703	0.0647349	0.324628	0.496304	3.75521	7.7394	11.3854	1.01709	0.310835	10.0908	6.0144	0	0	0	0	0	0	0.0790653	0.0847519	0.116631	0.0363756	0	1.08065	0.455122	0.4258	0.78465	0.692711	0.678636	0.195653	1.91249	0.603094
vOTU1694	FK2_virus18	VC_965_0	Unclassified	Unclassified;Unclassified;Unclassified	temperate	0	0	0	0	0	0	0.086285	0.0899663	0.0321721	0.96543	1.90495	0.0215188	0	0	0	0	0	2.60188	7.02233	1.23372	1.0264	3.2371	0	0	0	0	0	0	0	0	0	0	0	0	0	0	0	0	0	0	0	1.34787	0.817916	13.3236
vOTU1695	FK2_virus19	Unclustered	Unclassified	Caudovirales;Siphoviridae;Unclassified	virulent	0	0	0	0	0	0	0	0	0	1.06345	3.76125	0.979948	0	0	0	0	0	18.8701	11.7807	6.53239	30.1465	76.7581	0	0	0	0	0	0	0	0	0	0	0	0	0	0	0	0	0	0	0	0	0	0
vOTU1696	FK2_virus20	VC_1152_0	Unclassified	Unclassified;Unclassified;Unclassified	temperate	0	0	0.00197461	0	0	0	0.369266	0.176645	0.0873573	0.38149	1.68006	0	0.103724	0.244482	0	0	0	1.65129	3.32471	1.17327	1.43245	1.73075	0	0	0	0	0	0	0	0	0.162533	0.146727	0.546211	0	0	0	0	0	0	0	0.0247272	0.279033	5.93761	0.707252
vOTU1697	FK2_virus21	Unclustered	Unclassified	Caudovirales;Siphoviridae;Galaxyvirus	temperate	0	0	0	0	0	0	0	0	0	0	0.526326	0	0	0	0	0	0	20.3158	7.92098	0.989126	1.44389	1.45782	0	0	0	0	0	0	0	0	0	0	0	0	0	0	0	0	0	0	0	0	0	0
vOTU1698	FK2_virus26	Unclustered	Unclassified	Caudovirales;Siphoviridae;Unclassified	temperate	0	0	0	0	0	0	0	0.0492712	0.0943154	0	0.906648	0	0.244944	0.426235	0	0	0	0.187131	7.27154	4.90309	1.91925	0.200936	0	0	0	0	0	0	0	0	0	0	0	0	0	0	0	0	0	0	0	0	0	0
vOTU1699	FK2_virus31	Unclustered	Unclassified	Halopanivirales;Sphaerolipoviridae;Unclassified	temperate	0	0	0	0	0	0	0.107909	0.076943	0	0.16926	0.855146	16.7227	0	0	0.310695	0.0768842	0	1.46275	8.43051	2.77404	2.29307	5.68072	0	0	0.0529877	0	0.0332213	0	0	0	0	0	0	0	0	0	0	0	0	0	12.4529	1.44873	1.64145	40.4244
vOTU17	BP4_provirus41	Unclustered	Unclassified	Caudovirales;Unclassified;Unclassified	virulent	13.4602	5.81559	1.51098	2.35105	1.46341	3.3641	0	0.228653	0.0508128	0.0298535	0.256649	0	1.37518	1.2434	0	0	0	0	0	0.40179	0.00460776	0	0.0242677	0	0	0	0	0	0	0	0	0.0437553	0.00208934	0.0688737	0.0420645	0	0	0	0	0	0	0	0	0
vOTU170	BP5_virus174	VC_477_0	Unclassified	Caudovirales;Unclassified;Unclassified	virulent	0.248709	10.5272	6.67344	1.70863	3.59055	6.04379	0	0	0	0	0	0	0	0	0	0	0	0	0	0	0	0	0	0	0	0	0	0	0	0	0	0	0	0	0	0	0	0	0	0	0	0	0	0
vOTU1700	FK2_virus34	VC_1153_0	Unclassified	Ligamenvirales;Rudiviridae;Rudivirus	temperate	0	0	0	0	0	0	0.287257	0.2226	0.193357	0.846538	2.75074	3.1751	0.766388	0.378171	0	0	0	11.4241	13.7582	9.27984	6.38294	8.91966	0	0	0	0	0	0	0	0	0	0	0	0	0	1.17614	0.368167	0.60443	0.70865	0.558055	72.5414	48.9368	10.7532	46.6667
vOTU1701	FK2_virus35	VC_129_0	Unclassified	Caudovirales;Myoviridae;Unclassified	temperate	0.00615565	0	0	0	0	0	0.25747	0.270983	0.299947	0.271634	3.7127	0.0801706	0.0750375	0.0196312	2.60069	0.78738	0	1.1823	19.8274	8.18997	4.9553	4.94194	0.0301386	0	0	0	0.0291159	0.0270535	0.0400497	0	0	0	0	0	0	4.47905	3.62468	3.40874	4.31834	4.94489	0.789693	0.0523717	1.00274	0.434901
vOTU1702	FK2_virus37	VC_665_0	Unclassified	Caudovirales;Myoviridae;Unclassified	temperate	0	0	0	0	0	0	0	0	0.0707601	0	3.50783	0.0984042	0	0	0	0	0	0.585362	6.00862	4.3878	8.94849	10.4498	0.800566	1.85397	0	0	0	0	0	0	0	0	0	0	0	0.158849	0.0995087	0.424734	0.403717	0.238191	1.20042	0.562894	1.04586	7.13302
vOTU1703	FK2_virus40	VC_679_0	Unclassified	Caudovirales;Unclassified;Unclassified	temperate	0.138609	0.0475023	0.0596139	0	0.109586	0.115444	8.42999	8.01407	13.1076	0.155323	19.7575	0.111635	4.96821	3.58783	0.2534	0.214602	0.207126	15.2674	15.2112	12.2784	19.2115	27.6812	0	0	0	0	0	0	0	0	0	0	0.00032002	0	0	11.2881	7.27022	10.0317	2.18916	6.45327	0	0.342969	1.86222	0.152184
vOTU1704	FK3_provirus13	VC_285_2	Unclassified	Caudovirales;Unclassified;Unclassified	virulent	0	0.03661	0	0	0	0.0237149	0	0	0	0	163.182	0	0.114226	0.113529	0	0	0	0	0	32.5606	0.000399721	0.0107176	0	0	0	0	0	0	0	0	0	0	0	0	0	0	0	0	0	0	0	0	0	0
vOTU1705	FK3_provirus16	Unclustered	Unclassified	Caudovirales;Unclassified;Unclassified	virulent	0	0	0	0	0	0	0	0	0	0	18.9796	0	0	0.0193698	0.0925701	0	0	0.289741	0	7.22491	0.830232	0.174484	0.383338	0.058486	0	0	0	0	0	0	0	0	0	0	0	0	0	0	0	0	0	0	0	0
vOTU1706	FK3_provirus17	VC_326_0	Caudovirales;Myoviridae;	Caudovirales;Unclassified;Unclassified	virulent	0	0	0	0	0	0	0	0.0133105	0.0979168	0	20.298	0	0.494616	0.444477	0	0	0	0	0	6.49865	0	0	0	0	0	0	0	0	0	0	0	0	0	0	0	0	0	0	0	0	0	0	0	0
vOTU1707	FK3_provirus20	Unclustered	Unclassified	Caudovirales;Siphoviridae;Unclassified	virulent	0	0	0	0	0	0	0	0	0	0	6.30782	0	0	0	0	0	0	0	0	9.57291	0.00588091	0	0	0	0	0	0	0	0	0	0	0	0	0	0	0	0	0	0	0	0	0	0	0
vOTU1708	FK3_provirus21	Unclustered	Unclassified	Caudovirales;Siphoviridae;Unclassified	virulent	0	0	0	0	0	0	0	0	0	0	1.7602	0	0	0	0	0.0196647	0	0	1.39325	8.8286	0.975918	0.200258	0	0	0	0	0	0	0	0	0	0	0	0	0	0.719108	0.961356	1.89168	0.898485	0.734778	0	0	0	0
vOTU1709	FK3_provirus22	Unclustered	Unclassified	Caudovirales;Unclassified;Unclassified	virulent	1.00746	0.518149	0.0564133	0.155175	0.186695	0.270576	0.0189021	0.0503624	0	0.657502	30.6828	0	0.691452	0.611952	0	0	0	0.00810387	0	7.74266	0.266623	0	0	0	0	0	0	0	0	0	0	0	0	0	0	0	0	0	0	0	0	0	0	0
vOTU171	BP5_virus175	VC_222_0	Unclassified	Caudovirales;Siphoviridae;Unclassified	temperate	0.11976	23.0084	4.52966	0.473697	0.965142	3.04364	0	0	0	0	0	0	0	0	0	0	0	0	0	0	0	0	0	0	0	0	0	0	0	0	0	0	0	0	0	0	0	0	0	0	0	0	0	0
vOTU1710	FK3_provirus24	Unclustered	Unclassified	Caudovirales;Myoviridae;Unclassified	virulent	0.358945	0.624095	0.109793	0.057384	0.0449293	0.406383	0.164554	0.439733	0.235554	0.249441	12.8858	0	0.537659	0.63062	0	0	0.699153	0	0	10.2067	0	0	0	0	0	0	0	0	0	0	0.428424	0.291962	0.306306	0.132893	0.144017	0	0	0	0	0	0	0	0	0
vOTU1711	FK3_provirus25	Unclustered	Unclassified	Caudovirales;Siphoviridae;Unclassified	virulent	1.3316	0.39835	0.163951	0.340806	0.236103	0.358931	0.354399	0.316079	0.297743	0.213782	21.718	0	1.64805	1.16232	0.191184	0.0389939	0.272156	0.0368651	0	13.9982	0.120297	0.0431041	0.0490633	0.0555079	0	0	0	0	0	0	0.0134492	0.0405478	0.0228269	0	0.00635146	0.287713	0.213923	0.439461	0.130784	0.156255	0	0	0.015448	0.0556735
vOTU1712	FK3_provirus28	Unclustered	Unclassified	Caudovirales;Siphoviridae;Jwxvirus	virulent	0	0	0	0	0	0	0	0	0	0	1.10177	0	0	0	0	0	0	1.40136	5.10158	3.1976	2.59891	6.27538	0	0	0	0	0	0	0	0	0	0	0	0	0	0	0	0	0	0	0	0	0	0
vOTU1713	FK3_provirus30	VC_241_0	Unclassified	Caudovirales;Siphoviridae;Unclassified	virulent	6.10936	3.04402	0.945289	2.37619	1.38251	2.19732	1.15007	1.28398	1.25121	0.432538	43.3421	0.267238	12.0499	10.8231	0.380086	0.163556	0.697089	1.49051	0	22.0708	0.492082	0.0261055	1.31081	0.282342	0	0.362791	0	0	0	0	0.596066	0.301815	0.313708	0.163019	0.128603	1.34688	1.40773	2.01027	0.850465	1.06809	0	0	0.39577	0.066351
vOTU1714	FK3_provirus33	VC_1156_0	Unclassified	Caudovirales;Siphoviridae;Unclassified	virulent	0	0	0	0	0	0	0	0	0	0	1.86267	0	0	0	0	0	0	1.1357	7.12103	16.5719	0.83521	1.41574	0	0	0	0	0	0	0	0	0	0	0	0	0	0	0	0	0	0	0	0	0	0
vOTU1715	FK3_provirus34	Unclustered	Unclassified	Caudovirales;Siphoviridae;Unclassified	virulent	0	0	0	0	0	0	0	0	0	0	19.6768	0	0.0166291	0	0.11242	0	0	0.450401	0	7.27923	1.02389	0.173854	0.618975	0.0731173	0	0	0	0	0	0	0	0	0	0	0	0	0	0	0	0	0	0	0	0
vOTU1716	FK3_provirus36	VC_1082_0	Unclassified	Unclassified;Unclassified;Unclassified	virulent	0	0	0	0	0	0	0.0787786	0.0930039	0.0556077	0.00879504	13.0728	1.24359	1.57456	1.998	0	0	0	0.202216	0	23.1081	0.401392	0.184741	0.0442217	0	0	0	0	0	0	0	0	0	0	0	0	0.283535	1.06002	0.519676	0.610476	0.673037	0	0	0	0
vOTU1717	FK3_provirus40	Unclustered	Unclassified	Caudovirales;Unclassified;Unclassified	virulent	0	0	0	0	0	0	0	0	0	0	1.00388	0	0	0	0	0	0	1.08757	4.50794	2.80012	1.99834	5.06812	0	0	0	0	0	0	0	0	0	0	0	0	0	0	0	0	0	0	0	0	0	0
vOTU1718	FK3_provirus41	Unclustered	Unclassified	Caudovirales;Unclassified;Unclassified	virulent	0.225219	0.435539	0.021867	0.159538	0.134809	0.165149	7.09758	6.89415	7.80371	6.95456	1812.79	8.99176	5.64515	18.058	0.259535	1.25052	1.36803	4.36886	0	644.649	69.6407	21.6213	51.4638	16.581	0	0	0.995382	0	0	0	0.403302	0.250474	0.489583	0.188865	0.0895694	0.514851	0.219137	0.280878	0.598576	1.23641	0.239428	0.420739	0.191055	0.177888
vOTU1719	FK3_provirus42	Unclustered	Unclassified	Caudovirales;Unclassified;Unclassified	virulent	16.2252	7.39296	2.37912	2.67303	3.06683	4.14676	0.3368	0.518711	0.668464	0.923839	55.2474	0.075445	10.4745	9.13073	0	0	0	0.335654	0	11.5529	3.03311	1.30682	0.594511	0.446786	0.979372	2.11427	0.177791	0.978102	0.173774	1.835	1.41686	1.14276	1.42251	1.07383	1.36645	0.062816	0.0747199	0.0311397	0.0377	0.0778144	0	0	0	0
vOTU172	BP5_virus179	VC_65_0	Caudovirales;Myoviridae;Brunovirus	Caudovirales;Siphoviridae;Unclassified	temperate	1.32975	3.52929	2.89099	3.68601	3.03832	4.17916	0	0	0	0	0	0	0	0	0	0	0	0	0	0	0	0	0	0	0	0	0	0	0	0	0	0	0	0	0	0	0	0	0	0	0	0	0	0
vOTU1720	FK3_provirus45	Unclustered	Unclassified	Tubulavirales;Inoviridae;Unclassified	virulent	0.00587313	0	0.0177076	0	0	0.0226645	0.0441024	0.195075	0.0406414	0.300423	17.1175	0	0.56803	1.85262	0	0	0	2.13411	0	10.8811	0.259989	0.0764908	0	0	0	0.0285721	0	0	0	0	0	0	0	0	0	0	0	0	0	0	0	0	0	0
vOTU1721	FK3_provirus51	Unclustered	Unclassified	Caudovirales;Siphoviridae;Wilnyevirus	virulent	0	0	0	0	0	0	0	0	0	0	1.64608	0	0	0	0	0	0	2.38219	12.0486	6.87336	1.56419	2.13678	0	0	0	0	0	0	0	0	0	0	0	0	0	0	0	0	0	0	0	0	0	0
vOTU1722	FK3_provirus52	Unclustered	Unclassified	Caudovirales;Siphoviridae;Unclassified	virulent	0	0	0	0	0	0	0	0	0	0	3.66741	0	0.0300637	0.0187377	0	0	0	0.547418	0	6.14838	0	0	0	0	0	0	0	0	0	0	0	0	0	0	0	0	0	0	0	0	0	0	0	0
vOTU1723	FK3_provirus54	VC_671_0	Unclassified	Caudovirales;Myoviridae;Unclassified	virulent	0	0	0	0	0	0	0.407041	0.252709	0.528252	0.209659	5.71834	0.0190861	0.247397	0.23079	6.67722	1.94214	1.98823	1.97034	14.8679	23.389	6.40335	14.0897	0.235166	0.223145	5.36743	0.987404	0.100815	2.10713	0.327577	0.411349	0	0	0.0257406	0	0.0123593	10.713	9.67711	11.9585	11.0326	7.65997	0.257223	0.240876	10.0592	0.501961
vOTU1724	FK3_provirus59	Unclustered	Unclassified	Caudovirales;Siphoviridae;Phic31virus	virulent	0	0	0	0	0	0	0.00246196	0	0.0897591	0	7.45517	0	0	0	0	0	0	0	0	4.19947	0	0	0	0	0	0	0	0	0	0	0	0	0	0	0	0	0	0	0	0	0	0	0	0
vOTU1725	FK3_provirus62	Unclustered	Unclassified	Caudovirales;Siphoviridae;Unclassified	virulent	0.535648	0.594348	0.0706665	0.224359	0.139762	0.468562	0.316863	0.801231	1.44125	0.16545	215.998	0	4.37546	4.97371	0	0	0	0.177671	0	69.4389	0.11175	0.0399416	0	0	0	0.219617	0.164226	0	0	0	0	0	0	0	0	0	0	0	0	0	0	0	0	0
vOTU1726	FK3_provirus69	VC_1034_0	Unclassified	Caudovirales;Unclassified;Unclassified	virulent	0.120168	0.167771	0.0792186	0.152456	0.0296602	0.0905469	5.88315	5.30549	6.03366	5.63882	50.7622	3.34671	75.4412	58.6881	15.0929	71.2578	90.7382	0.720316	0	14.0049	3.76993	2.9034	57.7192	44.3349	0	0	0	0	0	0	2.5743	1.16445	1.24939	0.782876	0.85456	5.07641	7.83065	6.3123	5.28146	7.05438	0.0515417	0.471545	0.312269	0.0187598
vOTU1727	FK3_provirus70	Unclustered	Unclassified	Caudovirales;Myoviridae;Unclassified	virulent	0	0	0	0	0	0	0.124212	0.0467789	0	0.0627912	12.7768	0.154985	0	0	0	0	0	65.4131	30.4042	16.2879	28.7201	34.7855	0	0	0	0	0	0	0	0	0	0	0	0	0	0	0	0	0	0	0	0.00949272	0	0
vOTU1728	FK3_provirus72	VC_1027_0	Unclassified	Caudovirales;Siphoviridae;Unclassified	virulent	0	0	0	0	0	0	1.83511	0.646066	0.236772	2.30483	6.46615	0.0358314	0	0	0.0665535	0.00605972	0	0.899183	33.2243	9.05146	12.4971	18.672	0	0	0	0	0	0	0	0	0	0	0	0	0	0	0	0	0	0	0	0	0.164888	0.0680245
vOTU1729	FK3_provirus74	VC_271_0	Unclassified	Caudovirales;Siphoviridae;Unclassified	virulent	0	0	0	0	0	0	0	0	0	0	6.56114	0	0	0	0	0	0	0	0	3.76209	0	0	0	0	0	0	0	0	0	0	0	0	0	0	0	0	0	0	0	0	0	0	0	0
vOTU173	BP5_virus18	Unclustered	Unclassified	Caudovirales;Siphoviridae;Unclassified	temperate	6.42913	8.88592	2.22546	2.97709	1.34838	3.73053	0	0	0	0	0	0	0.0302909	0.107375	0	0	0	0	0	0	0	0	0.00218846	0	0	0	0	0	0	0	0.123761	0.132908	0.258084	0.00729831	0.0294162	0	0	0	0	0	0	0	0	0
vOTU1730	FK3_provirus75	VC_1018_0	Unclassified	Caudovirales;Unclassified;Unclassified	virulent	0	0	0	0	0	0	0.294339	0.0503186	0.274636	0.0862803	19.5352	0	0	0	1.2262	1.46703	0.358108	34.4913	6.18208	39.1116	22.4241	11.5076	0.0573052	0	0	0	0	0	0	0	0	0	0	0	0	0	0	0	0	0	0	0	0.352185	0
vOTU1731	FK3_provirus76	Unclustered	Unclassified	Caudovirales;Siphoviridae;Nanhaivirus	virulent	0.139452	0.0157987	0.021923	0	0	0	0.348568	0.120519	0.171594	0.167035	2.75133	0.112557	0.113484	0.104228	12.4399	2.88849	4.82921	1.94152	6.89752	10.4178	3.56288	6.65309	0.0620062	0.0523158	2.62515	0.528832	0.0943287	0.962444	0.56248	0.140405	0	0	0	0	0	10.2214	9.69799	11.3856	11.5226	6.52945	0.199795	0.359247	3.77372	0.808987
vOTU1732	FK3_provirus80	VC_1158_0	Unclassified	Caudovirales;Siphoviridae;Feofaniavirus	virulent	0	0	0	0	0	0	0.0406285	0.123103	0.141812	0	5.143	0	0	0	0	0	0	0.937063	10.119	11.966	5.90763	5.22216	0	0	0.0117896	0.0315678	0	0.0614027	0	0	0.00331903	0.0204459	0.0449645	0	0.0396063	0.0299338	0.0181711	0.0253739	0.00288619	0.0222617	0	0	0.0271873	0
vOTU1733	FK3_provirus85	Unclustered	Unclassified	Unclassified;Unclassified;Unclassified	virulent	2.4233	1.19071	0.258184	0.47269	0.304485	0.441527	0	0.026734	0	0.469719	25.5591	0	0.506718	0.257412	0	0	0	0	0	7.3732	0.0254465	0	0.0351085	0	0	0	0	0	0	0	0	0	0	0	0	0	0	0	0	0	0	0	0	0
vOTU1734	FK3_provirus87	Unclustered	Unclassified	Caudovirales;Siphoviridae;Unclassified	virulent	0.185147	0.378032	0.333745	0.275204	0.366086	0.654727	0.865445	0.74292	1.08009	0.206965	12.9798	0	0.288296	0.374825	1.5257	1.22386	2.22523	15.2242	9.06428	11.0116	18.2863	12.3286	0.421861	0.188791	0.0798282	0.15071	0	0.667501	0	0.0618572	0.825713	0.295547	0.644623	0.220833	0.291074	2.42445	2.77201	2.56052	2.24775	1.75938	0	0	1.88321	0
vOTU1735	FK3_virus10	VC_623_0	Unclassified	Caudovirales;Myoviridae;Unclassified	virulent	0	0	0	0	0	0	0.583335	0.511398	1.11836	0.0386104	8.56085	0	1.59448	1.46919	0.10948	0	0	27.2049	1.07942	6.04172	19.1195	14.5074	0	0	0	0	0	0	0	0	0	0	0	0	0	0	0	0	0	0.0152406	3.43262	3.20228	3.34022	4.61108
vOTU1736	FK3_virus101	VC_649_0	Unclassified	Caudovirales;Unclassified;Unclassified	temperate	0	0	0	0	0	0	0	0	0	0	3.5703	0	0	0	0	0	0	0	0	9.08901	0	0	0	0	0	0	0	0	0	0	0	0	0	0	0	0	0	0	0	0	0	0	0	0
vOTU1737	FK3_virus103	VC_693_0	Caudovirales;Siphoviridae;	Caudovirales;Unclassified;Unclassified	virulent	0	0	0	0	0	0	0	0	0	0	25.2574	0.422617	0	0	0	0	0	0	0	16.6921	1.17707	0.00071399	0	0	0	0	0	0	0	0	0	0	0	0	0	0	0	0	0	0	0	0	0	0
vOTU1738	FK3_virus106	VC_413_0	Unclassified	Caudovirales;Siphoviridae;Unclassified	temperate	0	0	0	0	0	0	0.255903	0.434063	0.584778	0.561113	11.6444	0	0	0	0.0145191	0	0	1.89917	0	4.97161	2.46022	3.09224	0	0	0	0	0	0	0	0	0	0	0	0	0	0	0	0	0	0	0	0	0	0
vOTU1739	FK3_virus107	VC_997_1	Unclassified	Caudovirales;Unclassified;Unclassified	virulent	0	0	0	0	0	0	0	0	0	0	19.3931	0	0.263115	1.20922	0	0	0	0	0	12.7527	0	0	0	0	0	0	0	0	0	0	0	0	0	0	0	0	0	0	0	0	0	0	0	0
vOTU174	BP5_virus180	Unclustered	Unclassified	Caudovirales;Podoviridae;Unclassified	temperate	12.6105	17.6845	2.76017	5.61393	3.02333	6.68341	0	0	0	0	0	0	0	0	0	0	0	0	0	0	0	0	0	0	0	0	0	0	0	0	0	0	0	0	0	0	0	0	0	0	0	0	0	0
vOTU1740	FK3_virus108	VC_118_0	Unclassified	Caudovirales;Unclassified;Unclassified	virulent	0	0	0	0	0	0	0	0	0	0	8.79733	0	0.232006	0.162615	0	0	0	0	0	15.7876	0.0237142	0	0	0	0	0	0	0	0	0	0	0	0	0	0	0	0	0	0	0	0	0	0	0
vOTU1741	FK3_virus109	Unclustered	Unclassified	Caudovirales;Unclassified;Unclassified	temperate	0.113036	0.0460243	0.0474756	0	0.0398909	0.0581362	0.680968	0.861482	0.722202	0.717528	13.4984	1.25682	0.603169	0.399893	0	0	0	0	0	5.23882	2.91317	0.115298	0	0.0438278	0	0	0.100753	0	0.063689	0	0.0184941	0.016038	0.0555757	0.00382762	0.00592721	0.420818	0.678253	0.333217	1.04891	1.13799	0.379972	0.0660032	0.0498425	0.0925877
vOTU1742	FK3_virus111	VC_360_0	Unclassified	Caudovirales;Unclassified;Unclassified	virulent	0	0	0	0	0	0	0.0873815	0.1557	0	0	77.8322	0	0.331398	0.0738852	0	0	0	0	0	253.193	0.453957	0.00696004	0	0	0	0	0.0188709	0	0	0	0	0	0	0	0	0	0	0	0	0	0	0	0	0
vOTU1743	FK3_virus116	VC_876_0	Unclassified	Unclassified;Unclassified;Unclassified	temperate	0	0	0	0	0	0	0	0	0	0	2.26511	0	0	0	0	0	0	0.399431	31.5602	14.0849	3.66665	6.34668	0	0	0	0	0	0	0	0	0	0	0	0	0	0	0	0	0	0	0.853797	0.164525	0.573506	1.33961
vOTU1744	FK3_virus119	VC_510_0	Unclassified	Caudovirales;Unclassified;Unclassified	virulent	0.247399	0.353319	0.0575496	0.0219733	0.0579288	0.1566	0.0749359	0.14828	0.149878	0.269507	9.70287	0	0.299731	0.341085	0	0	0.467901	0	0	7.74252	0	0	0	0	0	0	0	0	0	0	0.316433	0.147684	0.2124	0.044448	0.0571255	0	0	0	0	0	0	0	0	0
vOTU1745	FK3_virus12	Unclustered	Unclassified	Unclassified;Unclassified;Unclassified	temperate	0	0	0	0	0	0	0.106257	0.219755	0.197303	0	5.05053	0	0	0	0	0	0	0	0	10.0165	0	0	0	0	0	0	0	0	0	0	0	0	0	0	0	0	0	0	0	0	0	0	0	0
vOTU1746	FK3_virus122	Unclustered	Unclassified	Unclassified;Unclassified;Unclassified	virulent	0	0	0	0	0	0	0	0	0	0	25.1565	0	0	0	0	0	0	94.9237	7.76184	10.9154	77.3983	28.4533	0	0	0	0	0	0	0	0	0	0	0	0	0	0	0	0	0	0	0	0	0	0
vOTU1747	FK3_virus124	Unclustered	Unclassified	Caudovirales;Podoviridae;Unclassified	temperate	0.126681	0	0	0	0	0	0	0	0	0	13.8505	0	0	0	0	0	0	0.29373	0	9.27994	0	0	0	0	0	0	0	0	0	0	0	0	0	0	0	0	0	0	0	0	0	0	0	0
vOTU1748	FK3_virus127	Unclustered	Unclassified	Caudovirales;Myoviridae;Unclassified	virulent	0.0770418	0	0	0.0879796	0	0	0	0	0	0.0264556	13.4211	0	0.134146	0.0919462	0	0	0	0	0	4.98846	0	0	0	0	0	0	0	0	0	0	0	0	0	0	0	0	0	0	0	0	0	0	0	0
vOTU1749	FK3_virus13	VC_118_0	Unclassified	Caudovirales;Myoviridae;Unclassified	virulent	0.0201284	0.0901487	0	0	0	0.0232944	0.223653	1.06548	0.312791	0	87.0825	0	7.42179	7.99183	0	0	0	0	0	101.398	0.0866388	0	0	0	0	0.0468051	0	0	0	0	0	0	0	0	0	0	0	0	0	0.0281181	0	0	0	0
vOTU175	BP5_virus181	VC_526_0	Unclassified	Caudovirales;Podoviridae;Unclassified	temperate	3.9809	7.29393	4.60124	5.3706	4.07738	5.82778	0	0	0	0	0	0	0	0	0	0	0	0	0	0	0	0	0	0	0	0	0	0	0	0	0.164904	0.668675	0.691329	0.376711	0.774023	0	0	0	0	0	0	0	0	0
vOTU1750	FK3_virus131	Unclustered	Unclassified	Caudovirales;Unclassified;Unclassified	temperate	0	0	0	0	0	0	0	0.00297772	0.0124326	0	39.5949	0	0.160766	0.341666	0.345093	0	0.285123	0.016203	0	13.6358	0.744851	0.584022	0	0	0	0	0	0	0	0	0	0	0	0	0	0	0	0	0	0	0	0	0	0
vOTU1751	FK3_virus132	VC_605_0	Unclassified	Caudovirales;Unclassified;Unclassified	virulent	0.696884	1.30054	0.187385	0.251673	0.320924	0.598432	9.48136	10.4961	10.5711	10.3573	1794.42	13.8416	9.79243	27.132	0.536096	2.80637	3.27512	5.60153	0	613.477	72.838	41.5307	120.433	35.6866	0	0	0.955577	0	0.0799461	0	0.908497	0.379487	0.566058	0.348165	0.149827	0.710184	0.313217	0.363688	1.03215	2.20015	0.427438	0.335728	0.201228	0.234183
vOTU1752	FK3_virus134	VC_494_0	Unclassified	Caudovirales;Podoviridae;Unclassified	temperate	0	0	0	0	0	0	0	0.0908343	0.00887768	0.164096	6.26692	0	0.140101	0.0834215	0	0	0	0	0	9.68325	0.0342437	0.0227707	0	0	0	0	0	0	0	0	0	0	0	0	0	0	0	0	0	0	0	0	0	0
vOTU1753	FK3_virus137	VC_613_0	Unclassified	Caudovirales;Siphoviridae;Unclassified	temperate	0	0	0	0	0	0	0	0	0	0.00650653	1.74297	0.0540759	0	0	0	0.0191191	0	2.24028	7.84655	8.02786	2.1457	2.46081	0	0	0	0	0	0	0	0	0	0	0.0278365	0	0	0	0	0	0	0	14.3486	3.65135	4.91203	7.7329
vOTU1754	FK3_virus138	VC_118_0	Unclassified	Caudovirales;Unclassified;Unclassified	virulent	0	0	0	0	0	0	0	0	0	0.0713456	9.44335	0.167399	0.701801	0.833839	0	0	0	0	0	9.47489	0	0	0	0	0	0	0	0	0	0	0	0	0	0	0	0	0	0	0	0	0	0	0	0
vOTU1755	FK3_virus140	VC_503_0	Unclassified	Caudovirales;Unclassified;Unclassified	virulent	0.29514	0.465318	0.0965308	0.0221722	0.0552034	0.122363	0.179741	0.325232	0.114451	2.03559	65.0512	0	0.589117	0.641039	0.153727	3.38209	1.16379	0	0	43.5135	0.0232963	0.0688566	0.210424	0.307109	0	0	0	0	0	0	0.464863	0.2081	0.327664	0.192348	0.0921574	0	0	0	0	0	0.694191	0	0	0
vOTU1756	FK3_virus141	Unclustered	Unclassified	Caudovirales;Podoviridae;Unclassified	temperate	0.0101312	0.00908088	0	0	0	0	0.00484546	0	0.00871357	0	11.5459	0	0	0	0	0	0	2.08885	24.4119	19.2927	5.02011	7.6872	0	0	0.185074	0.0913955	0	1.60177	0.515858	0.0405901	0	0	0	0	0	0	0	0	0	0	3.07372	0.00759476	2.93194	4.27544
vOTU1757	FK3_virus145	Unclustered	Unclassified	Caudovirales;Siphoviridae;Unclassified	temperate	0	0	0	0	0	0	0	0	0	0	1.31988	0	0	0	0.00808636	0.222784	0	0	1.32586	8.73644	0.684868	0.159733	0	0	0	0	0	0	0	0	0	0	0	0	0	1.93576	2.15316	5.03422	1.52701	1.98388	0	0	0	0
vOTU1758	FK3_virus146	VC_944_0	Unclassified	Caudovirales;Siphoviridae;Unclassified	temperate	0	0	0	0	0	0	0.344785	0.301659	0.542732	4.04785	58.2638	0.337636	0.164339	0.299209	0	0	0	0.257417	0	33.7092	2.7142	1.96759	0.0111844	0	0	0	0.0309044	0	0	0	0	0	0	0	0	0	0	0	0	0	0.164714	0	0.159481	0.307719
vOTU1759	FK3_virus149	VC_254_0	Unclassified	Kalamavirales;Tectiviridae;Unclassified	temperate	0.937631	1.06738	0.0729406	0.140439	0.213162	0.442396	0.031278	0.0411458	0	0.526582	26.1246	0	0.0646033	0.074376	0	0	0	0	0	6.19647	0.983873	0	0	0	0	0	0	0	0	0	0	0	0	0	0	0	0	0	0	0	0	0	0	0
vOTU176	BP5_virus182	VC_368_0	Unclassified	Caudovirales;Podoviridae;Unclassified	temperate	6.32209	6.59605	1.22344	1.30886	1.49327	4.09115	0	0	0	0	0	0	0	0	0	0	0	0	0	0	0	0	0	0	0	0	0	0	0	0	0	0	0	0	0	0	0	0	0	0	0	0	0	0
vOTU1760	FK3_virus150	Unclustered	Unclassified	Caudovirales;Myoviridae;Unclassified	temperate	0.00136905	0	0	0	0	0	0.356827	0.374148	0.452014	0	31.9837	0	0.0684806	0.0546947	0	0	0	0	0	14.752	0.0109129	0	0.00939079	0	0	0	0	0	0	0	0	0	0	0	0	0	0	0	0	0	0	0	0	0
vOTU1761	FK3_virus151	VC_207_0	Unclassified	Caudovirales;Siphoviridae;Unclassified	temperate	0	0	0	0	0	0	0.145412	0.206315	0.467995	3.44312	33.8712	0.263149	0.0710059	0.0831303	0	0	0	0.123926	0	19.8198	1.79467	1.0701	0.0141238	0.0017895	0	0	0	0	0	0	0	0	0	0	0	0	0	0	0	0	0.0403954	0.00226789	0.0165485	0.137188
vOTU1762	FK3_virus153	VC_555_0	Unclassified	Caudovirales;Unclassified;Unclassified	temperate	0	0	0	0	0	0	0	0	0	0.0194645	27.5784	0	0	0.0108969	0	0	0	0	0	9.32977	0.765801	1.32242	0	0	0	0	0	0	0	0	0	0	0	0	0	0	0	0	0	0	0	0	0	0
vOTU1763	FK3_virus157	Unclustered	Unclassified	Unclassified;Unclassified;Unclassified	virulent	0	0	0	0	0	0	0	0	0	0	1.59304	0	0	0	0	0	0	1.18547	9.39165	8.63454	3.91793	4.44009	0	0	0	0	0	0	0	0	0	0	0	0	0	0	0	0	0	0	0	0	0	0
vOTU1764	FK3_virus160	VC_53_0	Caudovirales;Myoviridae;Unclassified	Caudovirales;Siphoviridae;Unclassified	virulent	0	0	0	0	0	0	0.0580131	0.060931	0	0	199.048	0	0.49626	0.970898	0	0	0	0	0	196.065	0.0837115	0	0	0	0	0	0	0	0	0	0	0	0	0	0	0	0	0	0	0	0	0	0	0
vOTU1765	FK3_virus163	VC_900_0	Unclassified	Caudovirales;Siphoviridae;Unclassified	temperate	0	0	0	0	0	0	1.59636	1.13088	1.33517	5.71092	57.0285	0.147963	1.21598	1.47898	0	0	0	5.50472	0.018483	70.0947	81.5305	2.7381	0	0	0	0	0	0	0	0	0	0	0	0	0	0.612619	0.369336	0.41557	0.789247	1.09968	0	0.0212987	0.264369	0
vOTU1766	FK3_virus165	Unclustered	Unclassified	Caudovirales;Myoviridae;Unclassified	temperate	0	0	0	0	0	0	0.357627	1.22791	0.712042	73.8947	7.40449	3.36651	0	0	0	0	0	0	0	5.19302	0.147846	0	0.0724477	0	0	0	0	0	0	0	0	0	0	0	0	0	0	0	0	0	0	0	0	0
vOTU1767	FK3_virus168	VC_417_0	Unclassified	Caudovirales;Siphoviridae;Unclassified	temperate	0	0.0269282	0	0	0	0	2.08542	2.43859	1.60154	3.99545	44.6624	0.435231	0.618335	0.938268	0.198561	2.00754	3.236	1.27623	0	10.8044	2.36207	1.55307	6.16219	3.85549	0	0	0	0	0	0	0	0	0.421892	0	0	0.112634	0.138884	0.095898	0.0829782	0.216356	0	0	0	0
vOTU1768	FK3_virus169	VC_1162_0	Unclassified	Caudovirales;Siphoviridae;Unclassified	temperate	0	0	0	0	0	0	0	0	0	0	2.22933	0.00525416	0.15548	0.0977347	0.399393	1.00152	0.12801	0.733787	2.00283	10.4543	1.51487	0.854434	0	0	0	0	0	0	0	0	0	0	0	0	0	5.12615	6.21571	10.6047	5.37821	4.93636	0.283278	0.351083	0.368405	0.255946
vOTU1769	FK3_virus17	VC_508_0	Unclassified	Caudovirales;Myoviridae;Unclassified	virulent	0.298191	0.511973	0.0259385	0	0	0.197834	0.121203	0.205474	0.28357	0.138258	9.2746	0	0.390035	0.362043	0	0	0.144259	0	0	8.02438	0.0684574	0	0	0	0	0	0	0	0	0	0.351	0.254613	0.1609	0	0.00172428	0	0	0	0	0	0	0	0	0
vOTU177	BP5_virus184	VC_529_0	Unclassified	Caudovirales;Unclassified;Unclassified	virulent	1.01707	4.78517	5.13686	2.69167	5.56175	6.91378	0	0	0	0	0	0	0	0	0	0	0	0	0	0	0	0	0	0	0	0	0	0	0	0	0	0.0799321	0.178076	0.00163072	0.0845777	0	0	0	0	0	0	0	0	0
vOTU1770	FK3_virus170	Unclustered	Unclassified	Caudovirales;Unclassified;Unclassified	virulent	0.381401	0	0	0.172178	0	0.00637177	0	0	0	0.122442	22.1907	0	0.33917	0.193268	0	0	0	0	0	9.2982	0	0	0.0118482	0	0	0	0	0	0	0	0	0	0	0	0	0	0	0	0	0	0	0	0	0
vOTU1771	FK3_virus171	VC_580_0	Unclassified	Unclassified;Bicaudaviridae;Unclassified	temperate	0	0	0	0	0	0	0.110824	0.0811519	0.0469987	0	1.81013	0	0.0648386	0.0685484	0	0	0	0.377803	9.03522	6.48367	2.73817	2.33161	0	0	0.00966291	0	0	0.012407	0	0	0	0	0	0	0	0.0559741	0.109675	0.110643	0.0119665	0.0135533	0	0.00138999	0.190815	0
vOTU1772	FK3_virus175	VC_978_0	Unclassified	Caudovirales;Siphoviridae;Unclassified	temperate	0	0	0	0	0	0	0	0.0208908	0	0	4.90123	0	0	0	0	0	0	0	0	11.1931	0	0	0	0	0	0	0	0	0	0	0	0	0	0	0	0	0	0	0	0	0	0	0	0
vOTU1773	FK3_virus176	VC_394_0	Unclassified	Kalamavirales;Tectiviridae;Unclassified	virulent	0	0	0	0	0	0	0	0	0	0	7.96144	0	0	0	0	0	0	9.09118	0.417377	4.76988	11.3071	2.05435	0	0	0	0	0	0	0	0	0	0	0	0	0	0	0	0	0	0	0	0	0	0
vOTU1774	FK3_virus178	Unclustered	Unclassified	Caudovirales;Siphoviridae;Vashvirus	temperate	0.227722	0.230016	0.828465	0.163146	0.0625768	0.0989758	28.151	32.517	27.5209	11.7256	241.618	1.65289	21.9099	17.9371	0.631307	0.0912306	0.630098	438.221	2.11014	59.5042	285.617	129.7	428.595	42.9484	0	0	0.0590361	0	0.183876	0	0.0810676	0.0544179	0.836243	0.00143081	0	48.9401	37.5519	18.4162	54.4262	65.6103	1.08617	0.142399	4.66634	0.459673
vOTU1775	FK3_virus18	VC_446_0	Unclassified	Caudovirales;Unclassified;Unclassified	temperate	0.0088398	0	0	0	0	0	0	0	0	0	9.97738	0	0	0	0	0	0	0.23149	0	6.67523	0	0	0	0	0	0	0	0	0	0	0	0	0	0	0	0	0	0	0	0	0	0	0	0
vOTU1776	FK3_virus180	Unclustered	Unclassified	Caudovirales;Myoviridae;Unclassified	virulent	0.248063	0.447184	0.0621412	0.0401019	0.0107616	0.156216	0.17161	0.476537	0.129285	2.39372	56.6562	0.0116226	0.464572	0.541045	0.10593	3.2107	1.34381	0	0	38.1166	0	0.0798504	0.16395	0.222562	0	0	0	0	0	0	0.376666	0.453262	0.141848	0.245668	0.0961173	0	0	0	0	0	0.0523761	0	0	0
vOTU1777	FK3_virus181	VC_596_0	Unclassified	Caudovirales;Siphoviridae;Unclassified	temperate	0	0	0	0	0	0	0	0	0	0	40.0483	0	0.00495154	0.0309258	0.00610126	0.0296603	0.0413046	0	0	14.0974	0.253011	0.162676	0	0	0	0	0	0	0	0	0	0	0	0	0	0	0	0	0	0	0	0	0	0
vOTU1778	FK3_virus183	VC_1090_0	Unclassified	Caudovirales;Siphoviridae;Cornellvirus	virulent	0	0	0	0	0	0	0.944639	0.706077	0.775083	0.119369	6.1413	0.273289	0.00869349	0.0438089	0	0	0	87.6887	23.4465	16.0243	11.8194	45.0867	0	0	0	0	0	0	0	0	0	0	0	0	0	0	0	0	0	0	0	0.0032619	0	0
vOTU1779	FK3_virus185	Unclustered	Unclassified	Caudovirales;Siphoviridae;Unclassified	temperate	0.023689	0.0750633	0	0	0	0.0339888	0.326294	0.541345	0.313518	0.735141	206.696	0.0971839	0.203819	0.655591	0	0.0334788	0	0.0106725	0	55.3191	0.0818355	0.0455389	0.089045	0	0	0	0.0322173	0	0	0	0.000683635	0	0	0	0	0	0	0.000374836	0	0.00699056	0	0	0	0
vOTU178	BP5_virus185	VC_407_0	Unclassified	Caudovirales;Siphoviridae;Unclassified	temperate	0.221382	9.72997	4.22605	7.3301	4.63069	14.2192	0	0	0.00534471	0	0	0	0	0	0	0	0	0	0	0	0	0	0	0	0	0	0	0	0	0	0	0.134043	0.136269	0.0225533	1.03032	0	0	0	0	0	0	0	0	0
vOTU1780	FK3_virus187	VC_1162_0	Unclassified	Caudovirales;Siphoviridae;Unclassified	temperate	0	0	0	0	0	0	0	0	0	0	1.90817	0	0	0.00509867	0.0609671	0.229196	0	0	2.08101	12.8202	1.07217	0.245501	0	0	0	0	0	0	0	0	0	0	0	0	0	1.52419	1.50873	3.36235	1.25059	1.07022	0	0	0	0
vOTU1781	FK3_virus190	Unclustered	Unclassified	Caudovirales;Siphoviridae;Unclassified	temperate	0.801338	0.317625	0.032194	0.303327	0.0654278	0.141124	0.85144	1.06601	0.788461	7.32115	131.795	0.24286	0.233603	1.13991	0	0	0	0.0862784	0	42.2804	0.737199	0	0.014845	0.00655563	0	0	0	0	0	0	0	0	0	0	0	0	0	0	0	0	0	0	0	0
vOTU1782	FK3_virus191	VC_1165_0	Unclassified	Caudovirales;Podoviridae;Unclassified	temperate	0	0	0	0	0	0	0	0	0	0	0.859575	0	0	0	0	0	0	0.192943	5.16736	6.597	2.09508	1.07087	0	0	0	0	0	0	0	0	0	0	0	0	0	0	0	0	0	0	0	0	0	0
vOTU1783	FK3_virus195	VC_573_0	Unclassified	Caudovirales;Siphoviridae;Unclassified	temperate	0	0	0	0.088972	0	0	0.185632	0.21277	0.229895	0.0326327	2.13394	0	0	0	0.332198	0.034583	0	0.0758418	7.87073	8.91511	2.92262	3.01558	0	0	0	0	0	0	0	0	0	0	0	0	0	0.738368	2.94061	1.52193	1.74022	3.7217	0	0	0	0
vOTU1784	FK3_virus196	VC_1013_0	Unclassified	Unclassified;Fuselloviridae;Unclassified	temperate	0	0	0	0	0	0	0	0.0403736	0	0	7.94357	0	0	0	0	0	0	0	0	7.28994	0	0	0	0	0	0	0	0	0	0	0	0	0	0	0	0	0	0	0	0	0	0	0	0
vOTU1785	FK3_virus2	VC_1166_0	Unclassified	Caudovirales;Myoviridae;Unclassified	virulent	0	0	0	0	0	0	1.08412	0.494096	0.742023	0	6.7532	0.00416135	0.0713926	0.13326	0	0	0	7.79114	6.45665	38.9244	80.652	20.3298	0	0	0	0	0	0	0	0	0	0	0	0	0	0.0558501	0	0.0696384	0.0405305	0.0372823	38.2674	0.242419	0.12515	0.0778985
vOTU1786	FK3_virus20	Unclustered	Unclassified	Caudovirales;Unclassified;Unclassified	temperate	0	0	0	0	0	0	0.707229	0.370999	1.76794	0.231426	1.41738	1.26454	0	0	0	0	0	0.455021	4.65363	4.98951	2.99981	2.08638	0	0	0	0	0	0	0	0	0	0	0	0	0	0	0	0	0	0	0	0	0.00873674	0
vOTU1787	FK3_virus201	VC_417_0	Unclassified	Caudovirales;Podoviridae;Unclassified	temperate	0.170615	0.33802	0.0284468	0	0.0552698	0.101024	0.500186	0.533443	0.710217	0.512295	18.4894	0	1.10941	0.704489	0	0	0	0.745447	0	7.90535	3.17763	0.00642372	6.18103	7.21044	0	0	0	0	0	0	0.0785081	0.0289615	0	0	0.0035733	0.0712013	0.076618	0.0522641	0.0337171	0.267353	0	0	0	0
vOTU1788	FK3_virus202	VC_692_0	Unclassified	Caudovirales;Unclassified;Unclassified	temperate	0	0	0	0	0	0	0	0	0	0	29.4986	0	0	0	0	0	0	0	0	15.0428	0	0	0	0	0	0	0	0	0	0	0	0	0	0	0	0	0	0	0	0	0	0	0	0
vOTU1789	FK3_virus203	VC_605_0	Unclassified	Unclassified;Unclassified;Unclassified	temperate	0.0819568	0.140115	0.0154779	0.000326564	0	0.106988	0.592138	0.768918	0.606854	2.66479	223.003	0.0336249	0.828512	1.78526	0.00785421	0.00138005	0.0408528	0.0306264	0	107.492	1.77905	0.938754	11.5072	2.85161	0	0	0.0749974	0	0	0	0.0751924	0.162497	0.0643301	0	0.0130768	0.0616287	0.0573099	0.0612623	0.320212	0.788162	0.160202	0.000212342	0.0846711	0.00780056
vOTU179	BP5_virus186	VC_215_0	Caudovirales;Siphoviridae;	Caudovirales;Unclassified;Unclassified	temperate	0.65007	10.9763	1.99552	3.21171	1.78785	5.59794	0	0	0	0	0	0	0	0	0	0	0	0	0	0	0	0	0	0	0	0	0	0	0	0	0	0.0570239	0.160598	0.0231247	0.0493218	0	0	0	0	0	0	0	0	0
vOTU1790	FK3_virus204	VC_975_0	Unclassified	Caudovirales;Myoviridae;Unclassified	temperate	0	0	0	0	0	0	0.189428	0.921299	0.190232	79.8027	9.10329	4.49307	0	0	0	0	0	0	0	6.74969	0.155865	0	0.174553	0	0	0	0	0	0	0	0	0	0	0	0	0	0	0	0	0	0	0	0	0
vOTU1791	FK3_virus205	VC_19_0	Unclassified	Caudovirales;Chaseviridae;Unclassified	temperate	0	0	0	0	0	0	0.0488244	0.0548359	0.0578721	0.0420658	2.67649	0	0	0	5.52108	0	0	0	0	4.11511	0.234696	0.142329	0	0	0	0	0	0	0	0	0	0	0	0	0	0	0	0	0.0120071	0.0340125	0	0	0.0888208	0.12075
vOTU1792	FK3_virus207	Unclustered	Unclassified	Caudovirales;Myoviridae;Unclassified	virulent	0.0221495	0	0	0	0	0	0.0782074	0.148666	0.0295638	0	261.313	0	1.7924	2.46928	0	0	0	0	0	260.283	0.135613	0.0199572	0	0	0	0	0.0618528	0	0	0	0	0	0	0	0	0	0	0	0	0	0	0	0	0
vOTU1793	FK3_virus208	VC_971_0	Unclassified	Unclassified;Unclassified;Unclassified	temperate	0	0	0	0	0	0	0	0.018901	0	0	346.621	0	0	0	0	0	0	0.113693	0	116.518	1.61233	1.7184	0.475877	0.191176	0	0	0.0558205	0	0	0	0	0	0	0	0	0	0	0	0	0	0	0	0	0
vOTU1794	FK3_virus21	Unclustered	Unclassified	Caudovirales;Siphoviridae;Unclassified	temperate	0	0	0	0	0	0	0.373489	0.217525	0.520494	0.157463	3.44162	0	0.882701	0.455715	0.149426	0.114205	0.20881	2.73773	14.4999	11.4525	6.48621	4.66785	0	0.0193406	0.186322	0.0368001	0	0.096062	0	0.128641	0.0206591	0	0.0926016	0	0	0.280465	0.591757	0.35502	0.443185	0.383777	0	0	1.30265	0.00721776
vOTU1795	FK3_virus23	VC_132_0	Unclassified	Caudovirales;Podoviridae;Unclassified	temperate	0.0152379	0.00391343	0	0	0	0	0.141278	0.352784	0.0948276	0	65.4216	0	14.6912	13.1924	0	0	0	0	0	74.7394	0.0279014	0.00118647	0	0.00699028	0	0.0631443	0	0	0	0	0	0	0	0	0	0	0	0	0	0	0	0	0	0
vOTU1796	FK3_virus24	Unclustered	Unclassified	Caudovirales;Myoviridae;Cvm10virus	temperate	0.0198597	0.0730543	0	0.0221062	0	0	0.149023	0.161334	0.125614	3.3054	291.258	0.0294842	0.446587	0.97534	0	0	0	0.181662	0	67.7876	2.17797	0.828176	0.0722329	0.00304749	0	0	0.15919	0	0	0	0	0.0416408	0	0.0235015	0.0043593	0	0	0	0	0	0	0	0	0
vOTU1797	FK3_virus25	Unclustered	Unclassified	Caudovirales;Ackermannviridae;Unclassified	temperate	0	0	0	0	0	0	0	0	0	0	5.60937	0	0	0	0	0	0	0	0	4.63088	0.17225	0	0	0	0	0	0	0	0	0	0	0	0	0	0	0	0	0	0	0	0	0	0	0
vOTU1798	FK3_virus27	VC_754_0	Unclassified	Caudovirales;Podoviridae;Unclassified	virulent	0.428858	0.537775	0.0736022	0.0598194	0.0700998	0.210996	0.122754	0.493424	0.221837	0.389342	11.8232	0	0.54133	0.50968	0	0	0.847526	0	0	9.15298	0	0	0	0	0	0	0	0	0	0	0.290747	0.190686	0.401858	0.253239	0.105666	0	0	0	0	0	0	0	0	0
vOTU1799	FK3_virus28	Unclustered	Unclassified	Caudovirales;Unclassified;Unclassified	temperate	0	0	0	0	0	0	0	0	0	0	7.39231	0	0	0	0	0	0	0	0	6.35521	0	0	0	0	0	0	0	0	0	0	0	0	0	0	0	0	0	0	0	0	0	0	0	0
vOTU18	BP4_provirus44	Unclustered	Unclassified	Caudovirales;Siphoviridae;Unclassified	virulent	13.1436	5.83671	1.40658	2.27266	2.03166	3.73074	0	0	0.024345	0	0	0	0	0	0	0	0	0	0	0	0	0	0	0	0	0	0	0	0	0	0	0	0	0	0	0	0	0	0	0	0	0	0	0
vOTU180	BP5_virus187	VC_531_0	Unclassified	Caudovirales;Unclassified;Unclassified	virulent	1.8377	19.3998	1.92984	1.74767	5.50231	1.05025	0	0	0	0	0	0	0	0	0	0	0	0	0	0	0	0	0	0	0	0	0	0	0	0	0	0	0	0	0	0	0	0	0	0	0	0	0	0
vOTU1800	FK3_virus31	VC_1058_0	Unclassified	Caudovirales;Siphoviridae;Phayoncevirus	temperate	0	0	0	0	0	0	0	0.308867	0.000663215	0	4.50519	0	0.0189845	0.079332	0	0	0	0	0	3.06261	0.00444274	0	0	0	0	0	0	0	0	0	0	0	0	0	0	0	0	0	0	0	0	0	0.00869663	0
vOTU1801	FK3_virus34	Unclustered	Unclassified	Caudovirales;Siphoviridae;Unclassified	temperate	0	0	0	0	0	0	0	0	0	0	8.8824	0	0.376926	2.45691	0	0	0	0	0	9.56613	0.512327	0	0	0	0	0	0	0	0	0	0	0	0	0	0	0	0	0	0	0	0	0	0	0
vOTU1802	FK3_virus35	VC_573_0	Unclassified	Caudovirales;Siphoviridae;Unclassified	temperate	0	0	0	0	0	0	0.994616	0.762012	0.973166	0.0379518	0.311082	0.00965718	0	0	0.742458	0.580312	0.0872545	0.0584486	0.688999	1.58452	0.583982	1.05533	0	0	0	0	0	0.0377768	0.0732291	0	0	0	0	0	0	0.239095	0.191919	0.16374	0.0929086	0.177602	0.0222557	0.0177444	2.76298	0.13321
vOTU1803	FK3_virus39	VC_486_0	Unclassified	Caudovirales;Siphoviridae;Unclassified	temperate	0	0	0	0	0	0	0	0	0	0	7.66043	0	0	0.244954	0	0	0	0	0	9.18216	0.150185	0	0	0	0	0	0	0	0	0	0	0	0	0	0	0	0	0	0	0	0	0	0	0
vOTU1804	FK3_virus4	VC_977_0	Unclassified	Caudovirales;Myoviridae;Unclassified	temperate	0	0	0	0	0	0	0	0	0	0	8.09538	0	0	0	0	0	0	0	0	7.51705	0	0	0	0	0	0	0	0	0	0	0	0	0	0	0	0	0	0	0	0	0	0	0	0
vOTU1805	FK3_virus40	Unclustered	Unclassified	Caudovirales;Myoviridae;Unclassified	temperate	0	0	0	0	0	0	0.0236796	0	0.00396121	0.0889217	0.390024	0.0801545	0	0.0458954	0	0	0	0.681913	2.82479	6.91528	8.32995	5.58489	0	0	0	0	0	0	0	0	0	0	0	0	0	0.0698426	0.150598	0.017108	0.00152229	0.386978	0.304726	0	0	0.041341
vOTU1806	FK3_virus41	VC_258_0	Unclassified	Caudovirales;Myoviridae;Brunovirus	temperate	0	0	0	0	0	0	0	0	0	0	7.3502	0	0.103786	0.0994606	0	0	0	0	0	8.49697	0	0	0	0	0	0	0	0	0	0	0	0	0	0	0	0	0	0	0	0	0	0	0	0
vOTU1807	FK3_virus50	VC_1167_0	Unclassified	Caudovirales;Myoviridae;Unclassified	virulent	0	0	0	0	0	0	0	0	0	0	7.69217	0	0	0	0	0	0	0	0	7.91801	0	0	0	0	0	0	0	0	0	0	0	0	0	0	0	0	0	0	0	0	0	0	0	0
vOTU1808	FK3_virus57	VC_232_0	Caudovirales;Podoviridae;Unclassified	Unclassified;Unclassified;Unclassified	temperate	0.0939845	0.0254531	0	0	0	0	0.0789772	0.285103	0.16275	0.368489	22.3835	0	0.531555	1.11865	0	0	0	0	0	25.6474	0	0	0	0	0	0	0	0	0	0	0	0	0	0	0	0	0	0	0	0	0	0	0	0
vOTU1809	FK3_virus6	VC_902_0	Unclassified	Unclassified;Bicaudaviridae;Bicaudavirus	virulent	0.0310238	0	0	0	0	0	2.6625	2.91048	1.03468	0.927682	3.39284	11.9234	0.606933	0.374647	6.62655	3.69535	1.1695	5.6008	0.72317	3.7323	14.8191	3.04195	0	0	0.218661	0	0.276715	0	2.09704	0	0	0	0	0	0	6.32581	2.82682	2.93694	2.75327	2.52252	66.1323	164.685	38.2754	80.3661
vOTU181	BP5_virus188	VC_408_0	Unclassified	Caudovirales;Myoviridae;Unclassified	temperate	1.5707	8.92142	0.0906763	0.263306	0.270424	2.02162	0.248768	0.2906	0.756215	0.027034	0	0	0.064967	0.070944	0	0	0	0	0	0	0	0	0	0	29.4478	76.7209	7.96584	8.5363	12.5221	12.0622	4.88884	17.0069	10.7155	14.4155	17.9992	0	0.0279117	0.0221142	0	0.108061	0	0	0	0
vOTU1810	FK3_virus60	Unclustered	Unclassified	Caudovirales;Siphoviridae;Unclassified	virulent	0	0	0	0	0	0	0	0	0	0	24.8427	0	0	0	0	0	0	94.5603	7.70918	10.3583	75.6142	28.205	0	0	0	0	0	0	0	0	0	0	0	0	0	0	0	0	0	0	0	0	0	0
vOTU1811	FK3_virus62	VC_1155_0	Unclassified	Caudovirales;Siphoviridae;Unclassified	temperate	0	0	0	0	0	0	0	0	0	0	1.60454	0	0.163249	0.084551	0.164266	0.515372	0.0504205	0.0250561	1.25513	8.09211	0.990983	0.334185	0	0	0	0	0	0	0	0	0	0	0	0	0	5.39234	6.49578	11.713	5.25854	6.27394	0.0565732	0.0765259	0.0952213	0.0454797
vOTU1812	FK3_virus66	VC_440_0	Unclassified	Caudovirales;Unclassified;Unclassified	temperate	0.0731058	0.14479	0.0274843	0.0142746	0.0525614	0.0933674	0.119451	0.467484	1.75822	0.148885	28.2565	5.43757	0	0	0.355023	0	0	0	0	14.5046	0.216838	0.00731017	0	0	3.74526	7.88095	2.40972	7.34719	2.02302	2.32708	0.116245	0.318014	0.229759	0.13571	0.172032	0	0	0	0	0	0.405916	0	0	0.117463
vOTU1813	FK3_virus67	VC_65_0	Caudovirales;Myoviridae;Brunovirus	Caudovirales;Unclassified;Unclassified	temperate	0	0	0	0	0	0	0	0	0	0	168.609	0	0.0506596	0.0657509	0	0	0	0	0	103.68	0.0499783	0.0156874	0	0	0	0	0.0128076	0	0	0	0	0	0	0	0	0	0	0	0	0	0	0	0	0
vOTU1814	FK3_virus70	VC_982_0	Unclassified	Caudovirales;Podoviridae;Unclassified	temperate	0	0	0	0	0	0	0	0	0	0	11.6888	0	0	0	0	0	0	0	0	14.8482	0.122191	0	0	0	0	0	0	0	0	0	0	0	0	0	0	0	0	0	0	0	0	0	0	0
vOTU1815	FK3_virus73	VC_1045_0	Unclassified	Caudovirales;Unclassified;Unclassified	virulent	0	0	0	0	0	0	0	0	0	0	4.37158	0	0	0	0	0	0	0	0	9.46459	0	0	0	0	0	0	0	0	0	0	0	0	0	0	0	0	0	0	0	0	0	0	0	0
vOTU1816	FK3_virus74	VC_278_0	Unclassified	Caudovirales;Unclassified;Unclassified	temperate	0	0	0	0	0	0	0	0	0	0	31.8358	0	0	0	0	0	0	2.88859	0	13.5019	0.628286	1.92017	0	0	0	0	0	0	0	0	0	0	0	0	0	0	0	0	0	0	0	0	0	0
vOTU1817	FK3_virus77	VC_504_0	Unclassified	Caudovirales;Myoviridae;Unclassified	virulent	0.349892	0.583677	0.0448466	0.0240993	0.102158	0.212046	0.18603	0.402639	0.225375	0.284972	13.2518	0	0.665062	0.469468	0	0	0.463521	0	0	10.6799	0	0	0	0	0	0	0	0	0	0	0.527368	0.441038	0.384086	0.193071	0.132466	0	0	0	0	0	0	0	0	0
vOTU1818	FK3_virus78	VC_689_0	Unclassified	Caudovirales;Myoviridae;Unclassified	temperate	0.0343186	0.0265553	0.0600199	0.330862	0.0859464	0.0191605	0	0	0.0219058	0	28.8219	0	0.0222705	0.0410157	0	0	0	0	0	7.89135	0	0	0	0	0	0	0	0	0	0	0	0	0	0	0	0	0	0.0688526	0	0.311988	0	0	0	0
vOTU1819	FK3_virus8	Unclustered	Unclassified	Caudovirales;Myoviridae;Unclassified	virulent	0.180807	0.00247849	0	0.198589	0.108169	0.0259599	0	0	0	0.180323	19.6183	0	0.382345	0.0726105	0	0	0	0	0	8.22601	0	0	0.0271197	0	0	0	0	0	0	0	0	0	0	0	0	0	0	0	0	0	0	0	0	0
vOTU182	BP5_virus189	VC_533_0	Unclassified	Caudovirales;Unclassified;Unclassified	virulent	35.4698	26.682	7.22032	5.77002	7.35877	14.7163	0	0	0	0	0	0	0	0	0	0	0	0	0	0	0	0	0	0	0	0	0	0	0	0	0	0	0	0	0	0	0	0	0	0	0	0	0	0
vOTU1820	FK3_virus81	VC_270_0	Unclassified	Caudovirales;Siphoviridae;Unclassified	temperate	0.566299	0.385877	0.0819511	0.533416	0.217401	0.351229	0	0	0	0	59.6496	0	0.498454	0.596555	0	0	0	0	0	10.9588	0	0.0561331	0.0441364	0.0157184	0	0	0	0	0	0	3.94902	4.30127	5.97139	4.28231	4.09169	0	0	0	0	0	0	0	0	0
vOTU1821	FK3_virus83	Unclustered	Unclassified	Caudovirales;Siphoviridae;Unclassified	temperate	0	0	0	0	0	0	0	0	0	0	56.0038	0.0181911	0	0	0	0	0	0.0163915	0	24.9091	0.0143384	0	0	0	0	0	0	0	0	0	0	0	0	0	0	0	0	0	0	0	0	0	0	0
vOTU1822	FK3_virus89	VC_516_0	Unclassified	Caudovirales;Siphoviridae;Unclassified	temperate	0.0177393	0.00127514	0	0	0	0	0	0	0.0384963	0	69.2618	0	1.832	1.69666	0	0	0	0	0	26.7597	0	0	0	0	0	0	0	0	0	0	0	0	0	0	0	0	0	0	0	0	0	0	0	0
vOTU1823	FK3_virus93	VC_320_0	Unclassified	Caudovirales;Unclassified;Unclassified	temperate	1.4512	0.633073	0.0847975	0.672865	0.109627	0.304187	1.88847	2.09351	1.94313	15.3515	260.478	0.959052	0.703491	2.49791	0	0	0	0.365675	0	85.3428	1.7286	0.0535712	0.0401551	0.0758444	0	0	0.104856	0	0	0	0	0	0	0	0	0	0	0	0	0	0	0	0	0
vOTU1824	FK3_virus97	VC_846_0	Unclassified	Caudovirales;Siphoviridae;Unclassified	temperate	0	0	0	0	0	0	0	0	0	0.0101506	225.365	0	0	0	0	0	0	0.391736	0	99.9887	4.07257	0.634241	0	0	0	0	0.0460046	0	0	0	0	0	0	0	0	0	0	0	0	0	0	0	0	0
vOTU1825	FK3_virus99	VC_959_0	Unclassified	Caudovirales;Myoviridae;Unclassified	temperate	0	0	0	0	0	0	0	0	0	0	4.99086	0	0	0	0	0	0	0	0	5.58387	0	0	0	0	0	0	0	0	0	0	0	0	0	0	0	0	0	0	0	0	0	0	0	0
vOTU1826	FK4_provirus11	VC_240_0	Unclassified	Caudovirales;Unclassified;Unclassified	virulent	2.59445	2.77539	0.713065	0.942561	0.622823	1.80305	0.688944	1.82169	1.42833	0.855528	0.0893556	0.218718	7.78981	6.41731	0	0	0	0	0	0.0305603	21.2447	0	0	0	0.072272	0.0275538	0	0	0	0	0.0360001	0.0389305	0.059526	0	0	0.725374	0.552936	0.663763	0.463163	0.335141	0	0	0	0
vOTU1827	FK4_provirus16	Unclustered	Unclassified	Caudovirales;Siphoviridae;Unclassified	virulent	0	0	0	0	0	0	0	0	0	0	2.04851	0	0	0	0	0	0	0.148128	0	1.29927	14.6391	0	0	0	0	0	0	0	0	0	0	0	0	0	0	0	0	0	0	0	0	0	0	0
vOTU1828	FK4_provirus17	Unclustered	Unclassified	Caudovirales;Siphoviridae;Unclassified	virulent	0	0	0	0	0	0	1.09251	0.918247	0.487437	0.651517	3.19064	0.00473232	0.221945	0.185693	1.80185	1.15896	0.724794	3.94219	1.70419	3.4878	3.93115	4.27662	0.74413	0.615143	0.342433	0.157377	0.00475306	0.0814446	0	0.0937161	0	0	0	0	0	32.4635	36.2732	32.2175	31.0046	22.967	0.0363533	0.0451653	1.07696	0.120736
vOTU1829	FK4_provirus18	VC_1005_0	Unclassified	Caudovirales;Siphoviridae;Unclassified	virulent	0	0	0	0	0	0.00099287	0	0	0	0	2.58761	0	0	0.00535667	0	0	0	3.20329	0	1.8431	8.5466	0.0794383	0	0	0	0	0	0	0	0	0	0	0	0	0	0	0	0	0	0	0	0	0	0
vOTU183	BP5_virus192	Unclustered	Unclassified	Caudovirales;Siphoviridae;Unclassified	temperate	5.13967	5.77416	0	0	1.45086	2.02828	0	0	0	0	0	0	0	0	0	0	0	0	0	0	0	0	0	0	0	0	0	0	0	0	0	0	0	0	0	0	0	0	0	0	0	0	0	0
vOTU1830	FK4_provirus19	Unclustered	Unclassified	Caudovirales;Myoviridae;Unclassified	virulent	0	0	0	0	0	0	0	0	0	0.108313	2.6626	0	0.119489	0.698612	0	0	0	0.266944	0	3.13493	55.9311	2.66432	0.342033	0.642107	0	0	0	0	0	0	0	0	0	0	0	3.33442	0.71145	0.39928	1.00017	0.376416	0	0.0719481	0	0
vOTU1831	FK4_provirus2	Unclustered	Unclassified	Caudovirales;Podoviridae;Unclassified	virulent	0.0401783	0	0	0	0	0	0.461918	0.54253	0.272231	0.212159	53.8951	2.77076	1.01778	0.932677	5.99979	1.02448	1.52352	135.811	8.11737	38.9275	135.674	140.191	4.01671	12.2574	0	0	0.0440184	0	0.0131831	0	0	0	0.0523519	0	0	38.206	14.5951	14.6546	30.0077	16.5702	4.63363	9.73378	3.60742	2.34873
vOTU1832	FK4_provirus25	VC_1091_0	Unclassified	Caudovirales;Siphoviridae;Unclassified	virulent	0	0	0	0	0	0	0.276787	0.303614	0.1477	17.3608	0.154777	0.110413	0.0279386	0.193693	0	0	0	0.0259233	0	0.288286	12.3398	6.90087	0	0	0	0	0	0	0	0	0	0	0	0	0	0.363156	0.265565	0.129418	0.755159	0	0.134609	0.64706	1.44011	0.0362753
vOTU1833	FK4_provirus27	VC_881_0	Unclassified	Caudovirales;Siphoviridae;Unclassified	virulent	0	0	0	0	0	0	40.809	0	0	0	0	0	0	0	0	0	0	0	0	0.027896	3.70414	0.0870991	0	0	0	0	0	0	0	0	0	0	0	0	0	0	0	0	0	0	0	0	0.00597557	0
vOTU1834	FK4_provirus42	VC_1005_0	Unclassified	Caudovirales;Podoviridae;Unclassified	virulent	0	0	0	0	0	0	0	0	0	0	4.59248	0	0	0	0	0	0	5.04463	0	3.13209	10.1984	0.305022	0.00668237	0	0	0	0	0	0	0	0	0	0	0	0	0	0	0	0	0	0	0	0	0
vOTU1835	FK4_provirus6	Unclustered	Unclassified	Caudovirales;Siphoviridae;Unclassified	virulent	0	0	0	0	0	0	2.01026	0.674406	1.24443	0	1.82668	0	0.555595	0.639018	0	0	0	1.1333	12.2129	20.3616	9.73602	8.20461	0	0	0	0	0	0	0	0	0	0	0	0	0	0.127758	0.433029	0.360752	0.255985	0.496223	0	0	0	0
vOTU1836	FK4_provirus7	Unclustered	Unclassified	Caudovirales;Unclassified;Unclassified	virulent	0	0	0	0	0	0	2.66829	1.74815	3.52723	46.9056	1.62711	0.723136	0	0	0	0	0	0.166158	0	0.240629	26.7069	1.2793	0	0	0	0	0	0	0	0	0	0	0	0	0	0	0	0	0	0	0	0	0	0
vOTU1837	FK4_virus1	Unclustered	Unclassified	Unclassified;Bicaudaviridae;Unclassified	temperate	0	0	0	0	0	0	0.00875351	0.00502308	0	0.246635	62.5885	0.158916	0	0	0	0	0	158.38	0.495527	25.2943	68.0384	51.6763	0	0	0	0	0.00961621	0	0	0	0	0	0	0	0	0	0	0	0	0	0	0	0	0
vOTU1838	FK4_virus11	VC_261_0	Unclassified	Caudovirales;Unclassified;Unclassified	temperate	0.431621	0.417532	0.0934911	0.13797	0.163797	0.214741	3.21865	5.07732	9.45842	2.22697	1.13835	7.53371	2.24986	2.18141	1.61324	6.72431	9.42773	3.02479	5.58384	2.0498	12.1372	0.985631	39.5694	25.4364	0	0	0	0.0302685	0.496766	0	0.204053	0.232946	0.252183	0.0572993	0.0559887	3.87205	1.50975	1.82861	2.94223	2.00114	5.16198	2.3762	12.4995	3.7835
vOTU1839	FK4_virus14	VC_258_0	Unclassified	Caudovirales;Siphoviridae;Unclassified	temperate	0	0	0	0	0	0	0.14406	0.146308	0.250012	0.319529	11.4639	0.00103904	0.146644	0.209605	0.0956705	0.0135369	0.198774	0	0	1.88857	28.7414	0.0742825	0.00259799	0.046849	0	0	0	0	0	0	0	0	0	0	0	0	0	0	0	0	0	0	0	0
vOTU184	BP5_virus199	VC_457_0	Unclassified	Caudovirales;Myoviridae;Unclassified	temperate	0.747123	11.478	0.771856	2.86436	1.69737	4.02151	0	0	0.190027	0.720723	0	0	0	0	0	0	0	0	0	0	0	0	0.0131546	0	0	0	0	0	0	0	0	0.0474653	0.0357941	0	0	0	0	0	0	0	0	0	0	0
vOTU1840	FK4_virus15	VC_413_0	Unclassified	Caudovirales;Podoviridae;Unclassified	temperate	0.00795831	0.119333	0.176134	0.343999	0.440231	0.0245576	0	0.187642	0.0854842	0	0.130278	0	0	0	0.13261	0	0	0	0	0.0554464	10.0386	0.0470399	0	0	0	0	0	0	0	0	0	0.0261319	0.117537	0	0.053133	0	0	0	0	0	0	0	0	0
vOTU1841	FK4_virus2	VC_608_0	Unclassified	Caudovirales;Unclassified;Unclassified	temperate	0.391877	0.61339	0.0425821	0.148585	0.107798	0.229145	5.46604	5.64285	5.76886	7.1132	102.578	6.96812	6.50465	21.1841	0.658429	4.40169	4.82708	3.89734	0	40.989	166.918	19.2513	57.1697	16.0664	0	0	0.0506755	0	0.0596665	0	1.13671	0.721874	0.924323	0.471875	0.34522	0.501446	0.302259	0.23967	0.742636	1.40165	0.438302	0.338218	0.145373	0.164349
vOTU1842	FK4_virus26	VC_299_0	Unclassified	Caudovirales;Podoviridae;Xuquatrovirus	temperate	0	0	0	0	0	0	0.1394	0.0628172	0.333351	0	1.91534	0	0.714734	0.435783	0.287989	0.392324	0.202743	2.79783	2.83773	2.5624	2.45779	4.78944	0	0	0.0189284	0	0	0	0	0	0.0177398	0	0	0	0	1.02955	0.562139	0.75652	0.332022	0.375906	0.185472	0	0	0.0424428
vOTU1843	FK4_virus27	VC_260_0	Unclassified	Caudovirales;Unclassified;Unclassified	temperate	0.222146	0.0765282	0	0	0	0.0323672	0.616215	1.7814	0.0504987	0.111154	0	0	0	0	0	0	0	0	0	0	9.10452	0	0	0	0	0	0	0	0	0	0	0.00681831	0.036198	0	0	0	0	0	0	0	0	0	0	0
vOTU1844	FK4_virus28	VC_623_0	Unclassified	Caudovirales;Unclassified;Unclassified	virulent	0	0	0	0	0	0	0.993791	0.907369	1.75507	0.144394	12.2623	0	1.41392	1.78911	0.014372	0.0119701	0	34.3665	1.40577	7.89643	23.0151	18.7229	0	0	0	0	0	0	0	0	0	0	0	0	0	0	0	0	0	0.0131203	5.85936	4.10155	4.27735	6.4324
vOTU1845	FK4_virus37	VC_258_0	Unclassified	Caudovirales;Podoviridae;Unclassified	temperate	0.802471	1.41875	0.158518	0.456096	0.332473	0.806897	1.08272	1.34473	1.7558	1.26138	24.0762	0	1.10904	1.36241	0	0.0323777	0.0126178	1.14506	0	8.98332	7.28043	0.144578	24.7212	27.2992	0	0	0	0	0	0	0.443648	0.193822	0.211471	0.131233	0.0989523	0.134504	0.248616	0.106974	0.199596	0.402474	0	0	0	0
vOTU1846	FK4_virus42	VC_1079_0	Unclassified	Caudovirales;Myoviridae;Unclassified	temperate	0	0	0	0	0	0	0	0	0	0	2.15938	0	0	0	0	0	0	3.48844	1.365	1.49153	3.09035	5.16571	0	0	0	0	0	0	0	0	0	0	0	0	0	0	0	0	0	0	0	0	0	0
vOTU1847	FK4_virus47	VC_605_0	Unclassified	Caudovirales;Unclassified;Unclassified	virulent	0.162798	0.454485	0	0.0463556	0	0.152005	7.03449	8.07598	6.67946	9.18576	102.729	13.6532	4.82378	16.9442	0.361851	2.31636	2.66181	2.68127	0	45.6168	175.426	32.6501	76.2017	19.0878	0	0	0.0256929	0	0	0	0.485786	0.376391	0.428142	0.178974	0.160899	0.281876	0.307629	0.146929	0.457157	0.906055	0.249622	0.507686	0.0961419	0
vOTU1848	FK4_virus53	VC_679_0	Unclassified	Caudovirales;Siphoviridae;Unclassified	temperate	7.28748	16.3508	16.6525	22.5365	18.7655	20.5296	11.2347	17.4083	12.149	4.65596	20.5374	12.3319	5.20874	4.39575	40.6384	32.6398	31.4006	7.78316	65.0268	52.7974	38.4814	70.9891	1.90519	1.84301	26.2826	39.5747	11.8604	40.0441	22.2843	49.916	110.347	87.393	130.223	99.5536	109.005	9.02505	13.5672	10.9562	7.50784	8.171	0.4527	0.209408	4.93293	1.27103
vOTU1849	FK4_virus54	VC_254_0	Unclassified	Caudovirales;Unclassified;Unclassified	temperate	0.0435127	0.0762289	0.00432263	0.00348759	0.00445876	0.0731053	0.0575317	0.0960562	0.0631617	0.039598	2.50808	0	0	0	0	0	0	9.73672	0	0.958198	15.8351	0	0	0	0	0	0	0	0	0	0	0.0111907	0.0067006	0	0.0221612	0	0	0	0	0	0	0	0	0
vOTU185	BP5_virus2	VC_538_0	Unclassified	Caudovirales;Myoviridae;Unclassified	temperate	0.0490279	5.77529	0.104267	0.401937	0.404677	1.5103	0	0	0	0	0	0	0	0	0	0	0	0	0	0	0	0	0	0	0	0	0	0	0	0	0	0	0	0	0	0	0	0	0	0	0	0	0	0
vOTU1850	FK4_virus55	VC_428_0	Unclassified	Caudovirales;Podoviridae;Unclassified	temperate	0.0384925	0.0180538	0	0	0.00903195	0	0.825277	0.737391	0.705151	1.19552	27.3709	0.209529	0.463382	0.556762	0.396569	3.39043	3.66576	0	0	4.96686	44.3368	0.0560907	0.256669	0.0997423	0	0	0	0	0	0	0	0	0.00522235	0	0	0	0	0	0	0.0341396	0.0351528	0.0630583	0.019628	0
vOTU1851	FK4_virus58	Unclustered	Unclassified	Caudovirales;Podoviridae;Unclassified	temperate	0.283987	0.590345	0.034036	0.03165	0.0964998	0.318979	0.490714	0.261482	0.220976	0.0259533	1.4036	0	0.602096	0.436839	0	0	0	5.07887	0.121036	0.828675	11.5672	0.07433	3.26898	0	0	0	0	0	0	0	0	0	0	0	0.00997359	0	0	0	0	0	0	0	0.371629	0
vOTU1852	FK4_virus59	VC_258_0	Unclassified	Caudovirales;Siphoviridae;Unclassified	temperate	0.0370914	0	0	0	0	0	0	0	0	0	38.0338	0	0.379222	0.303711	0	0	0	0	0	28.836	7.45163	0	0	0	0	0	0	0	0	0	0	0	0	0	0	0	0	0	0	0	0	0	0	0
vOTU1853	FK4_virus61	VC_573_0	Unclassified	Caudovirales;Myoviridae;Unclassified	temperate	0	0	0	0	0	0	0	0	0.00858251	0	3.13409	0	0	0	0.00757904	0	0	4.20389	3.67463	2.49504	7.8513	1.64385	0	0	0	0	0	0	0	0	0	0	0	0	0	0	0.0479446	0.032354	0.0571281	0.0681071	0	0	0.691217	0
vOTU1854	FK4_virus62	Unclustered	Unclassified	Caudovirales;Myoviridae;Unclassified	temperate	0	0	0	0	0	0	0	0	0	0	2.89291	0	0.299902	0.0338864	0	0	0	0	0	3.2569	6.11363	1.39443	0	0	0	0	0	0	0	0	0.269913	0.139337	0.260772	0.0609496	0.00286551	0	0	0	0	0	0	0	0	0
vOTU1855	FK4_virus63	Unclustered	Unclassified	Caudovirales;Siphoviridae;Unclassified	virulent	0.467068	1.00897	0.0849848	0.0610057	0.252015	0.232541	10.0411	10.9759	10.3081	12.0965	124.481	10.7185	6.2571	14.3056	0.564278	5.29687	5.05875	5.65276	0.0141843	50.1303	203.358	30.5608	86.647	27.6061	0	0	0	0	0	0	1.0168	0.744835	1.0863	0.375654	0.40685	0.844865	0.444542	0.456448	1.40267	2.57517	1.24776	1.15386	0.264864	0.222019
vOTU1856	FK4_virus9	VC_253_0	Unclassified	Caudovirales;Siphoviridae;Unclassified	temperate	0	0	0	0	0	0	0	0.0175136	0.153431	0	2.19276	3.85415	0	0	0	0	0	0.472294	0.0560035	0.884526	3.47982	0.66195	0	0	0	0	0	0	0	0	0	0	0	0	0	0	0	0	0	0	12.2769	0.0551501	1.42552	11.9513
vOTU1857	FK5_provirus1	VC_135_0	Caudovirales;Myoviridae;Unclassified	Caudovirales;Myoviridae;Unclassified	virulent	0	0.0602485	0	0.0314657	0	0	0	0	0	0	0	0	0	0	0	0	0	0	0	0	0	16.1	0	0.00398081	0	0	0	0	0	0	0	0	0	0.00125302	0	0	0	0	0	0	0	0	0	0
vOTU1858	FK5_provirus14	VC_582_0	Unclassified	Caudovirales;Unclassified;Unclassified	virulent	0.0111328	0	0.00348626	0	0	0	0.151416	0.328996	0.150852	0	0.164153	0	0.0220149	0.0114272	0.824818	0.974673	0.765778	1.00538	0.390646	1.13787	0.832592	6.96435	0	0	0.131789	0.21144	0	0.352176	0	0.0178678	0	0	0	0	0	0	0	0	0	0.00421145	0	0	0.65686	0
vOTU1859	FK5_provirus19	Unclustered	Unclassified	Caudovirales;Siphoviridae;Unclassified	virulent	0.149647	0.309111	0.663344	0.436893	0.222626	0.884842	1.87808	1.66709	1.50186	0.314903	16.3711	0	0.33422	0.474418	2.69218	1.93714	3.24627	16.875	10.3353	12.0855	21.2704	14.3154	0.424732	0.204645	0.0321591	0.0240798	0	0.462028	0	0	0.536162	0.214356	0.413198	0.160103	0.179296	2.68958	3.06609	3.34399	2.1648	2.13527	0	0.00973857	3.41826	0.0655752
vOTU186	BP5_virus203	VC_463_0	Unclassified	Caudovirales;Myoviridae;Unclassified	temperate	1.1618	11.3151	0.758532	3.54671	1.38508	4.16626	0	0	0.456592	0.971354	0.000324084	0	0	0	0	0	0	0.027024	0	0	0	0	0.0196552	0	0	0	0	0	0	0	0	0.292778	0.0750048	0	0.0595883	0	0	0	0	0	0	0	0	0
vOTU1860	FK5_provirus21	Unclustered	Unclassified	Caudovirales;Myoviridae;Unclassified	virulent	0	0	0	0	0	0	0.19715	0.265777	0.33625	0	0.188717	0	0.086678	0.00920294	0.918236	0.914777	0.718902	1.23322	0.226716	1.50815	1.22618	7.26926	0	0	0.161721	0.256878	0	0.440843	0	0.0574878	0	0	0	0	0	0.00789271	0	0	0	0	0	0	1.18047	0
vOTU1861	FK5_provirus22	VC_268_0	Unclassified	Unclassified;Unclassified;Unclassified	virulent	0	0	0	0	0	0	0.055858	0.0277632	0.0570812	0	3.82258	0.31222	0	0	0	0	0	2.25701	14.2454	14.2572	14.5363	18.6879	0	0	0	0	0	0	0	0	0	0	0	0	0	0	0	0	0	0	0	0	0.095731	0.107605
vOTU1862	FK5_provirus23	VC_1068_0	Unclassified	Caudovirales;Myoviridae;Unclassified	virulent	0	0	0	0	0	0	0	0	0	0	1.47263	0	0	0	0	0	0	5.60425	0.70939	1.72612	2.70756	10.0632	0	0	0	0	0	0	0	0	0	0	0	0	0	0	0	0	0	0	0.609013	0.248469	0.904146	6.41327
vOTU1863	FK5_provirus3	VC_1170_0	Unclassified	Caudovirales;Unclassified;Unclassified	virulent	0.487683	0.0248884	0.0366801	0.0943993	0	0.0252122	9.71387	20.043	14.4411	4.10313	0.358698	4.07672	75.9612	53.9422	109.641	243.924	384.581	0	0	0.552362	0.50634	11.4769	99.7968	71.3908	0	0.0518557	0	0.025813	0	0	0.324255	0.0683873	0.18647	0.0750072	0.0965285	1.55354	1.79286	1.88807	1.35955	1.69089	0	0	0	0
vOTU1864	FK5_provirus32	Unclustered	Unclassified	Caudovirales;Siphoviridae;Gesputvirus	virulent	0	0	0	0	0	0	0.293602	0.427565	0.254148	0	0.152472	0	0.0296689	0.0303015	0.38969	0.652583	0.503513	1.34315	0.322332	1.49535	1.59189	8.3491	0	0	0.285175	0.244745	0	0.412281	0	0.0312808	0.00445195	0	0	0.033342	0	0.0364655	0.0108245	0	0.00775992	0	0	0	0.896893	0
vOTU1865	FK5_provirus34	Unclustered	Unclassified	Unclassified;Unclassified;Unclassified	virulent	0	0	0	0	0	0	1.88829	5.75162	6.48469	5.98744	1.67307	0.734012	0	0	0.125091	8.05562	0	0.0245859	0	2.50431	1.72672	7.95083	0	0	0	0	0	0	0	0	0	0	0	0	0	0	0	0	0	0	0	0	0	0
vOTU1866	FK5_provirus35	VC_1030_0	Unclassified	Caudovirales;Siphoviridae;Unclassified	virulent	0	0	0	0	0	0	0.301264	0.0291816	0.103322	0	4.11464	0	0	0	0	0	0	3.48625	5.17422	4.27749	5.9921	6.12689	0	0	0	0	0	0	0	0	0	0	0	0	0	0	0	0	0	0	0	0	0	0
vOTU1867	FK5_provirus38	Unclustered	Unclassified	Caudovirales;Unclassified;Unclassified	virulent	0	0	0	0	0	0	0.00987542	0.0321633	0.054425	0	2.84591	0	0.0185058	0.0199737	0	0	0	3.005	3.66743	4.40547	2.37261	4.08212	0	0	0	0	0	0	0	0	0	0	0	0	0	0.207307	0.104638	0.239214	0.0355721	0.0949687	0	0	0.11771	0
vOTU1868	FK5_provirus39	Unclustered	Unclassified	Unclassified;Unclassified;Unclassified	virulent	0	0.00124726	0	0.303106	0	0	4.50678	0	0	0	0.116107	0	0	0	0	0	0	0	0	0	0.348228	5.65935	0	0	0	0	0	0	0	0	0	0	0	34.9829	0	0	0	0	0	0	0	0	0.074563	0
vOTU1869	FK5_provirus48	Unclustered	Unclassified	Caudovirales;Siphoviridae;Unclassified	virulent	0	0	0	0	0	0	0	0	0	0	4.65355	0	0	0	0	0	0	0.172704	28.2897	5.2294	8.31986	10.8886	0	0	0	0	0	0	0	0	0	0	0	0	0	0	0	0	0	0	0	0	0	0
vOTU187	BP5_virus206	VC_365_0	Unclassified	Unclassified;Unclassified;Unclassified	virulent	17.8626	13.4616	3.46291	2.93812	3.56444	7.09634	0	0	0	0	0	0	0	0	0	0	0	0	0	0	0	0	0	0	0	0	0	0	0	0	0	0	0	0	0	0	0	0	0	0	0	0	0	0
vOTU1870	FK5_provirus52	Unclustered	Unclassified	Caudovirales;Autographiviridae;Pifdecavirus	virulent	0.0821409	0.228447	0.210936	0.588574	0.204729	0.219071	1.24242	1.54141	1.25218	0.0980052	6.49535	0.236731	0	0	13.5434	6.63841	12.6184	2.52893	28.9627	15.9023	13.0021	16.5018	0.682128	2.13724	1.35739	1.65111	0.527086	1.46103	0.727736	1.6741	0	0.0231382	0	0.0134198	0	1.15726	0.764994	1.08602	0.973411	0.666769	0.257039	1.08265	6.29594	0.821814
vOTU1871	FK5_provirus56	Unclustered	Unclassified	Ligamenvirales;Lipothrixviridae;Betalipothrixvirus	virulent	0.00539929	0.0921287	0	0.0348616	0.0406713	0.0675068	1.80637	1.89321	1.35874	0.116806	3.48811	0.27003	9.85408	9.81001	0.123769	0	0	53.8499	0.0302976	1.28796	6.20225	6.77025	0	0	0	0	0.484679	0	0	0	0.0449646	0.0915099	0	0	0	12.8714	8.84019	9.80354	19.33	20.6986	358.391	172.09	50.0086	138.543
vOTU1872	FK5_provirus7	Unclustered	Unclassified	Caudovirales;Unclassified;Unclassified	virulent	0	0	0	0	0	0	0	0	0	0.327031	0.758542	0	0	0	0	0	0	2.02385	0.471642	1.57123	7.13984	9.87112	0	0	0	0	0	0	0	0	0	0	0	0	0	0	0	0	0	0	0	0	0	0
vOTU1873	FK5_virus13	Unclustered	Unclassified	Caudovirales;Siphoviridae;Unclassified	temperate	0	0	0	0	0	0	0	0.0710995	0	2.471	0	0	0	0	0	0	0	0	0	0	0.245962	11.1376	0	0	0	0	0	0	0	0	0	0	0	0	0	0	0	0	0	0	0	0	0	0
vOTU1874	FK5_virus14	VC_1171_0	Unclassified	Caudovirales;Siphoviridae;Lentavirus	temperate	0	0	0	0	0	0	0	0.0420358	0	0.325592	0	0	0	0	0	0	0	0	0	0	4.86377	9.27039	0	0	0	0	0	0	0	0	0	0	0	0	0	0	0	0	0	0	0	0	0.17505	0
vOTU1875	FK5_virus18	VC_413_0	Unclassified	Caudovirales;Siphoviridae;Unclassified	virulent	0	0	0	0	0	0	0.00589722	0.0183037	0.0712143	0.0259934	0.00526242	0	0	0	0	0	0	2.84857	0.012177	0.0337396	0.684901	9.36695	0	0	0	0	0	0	0	0	0	0	0	0	0	0	0	0	0	0	0	0	0	0
vOTU1876	FK5_virus21	Unclustered	Unclassified	Caudovirales;Siphoviridae;Unclassified	virulent	0.00741915	0	0.00255166	0	0	0	0.159569	0.516347	0.237073	0	0.175904	0	0.0310938	0	0.875772	1.00723	0.690954	0.864283	0.377978	1.32708	1.24807	7.5644	0	0	0.310413	0.269003	0	0.401917	0	0.0316915	0	0	0	0	0	0.0319301	0.00251725	0	8.4196e-05	0.0250038	0	0	0.959405	0
vOTU1877	FK5_virus22	VC_1022_0	Unclassified	Caudovirales;Unclassified;Unclassified	temperate	0	0	0	0	0	0	0	0	0	0	0.869368	0	0	0	0	0	0	1.09609	4.00555	2.38901	2.02915	4.95731	0	0	0	0	0	0	0	0	0	0	0	0	0	0	0	0	0	0	0	0	0	0
vOTU1878	FK5_virus26	Unclustered	Unclassified	Caudovirales;Myoviridae;Unclassified	virulent	0.0147679	0.0400653	0.00264156	0	0	0	0.409334	0.686684	0.1544	0.269938	5.47271	0.0241118	3.02666	2.81239	1.02022	1.3868	0.0130963	29.3979	4.94625	11.7901	22.6211	24.249	0	0	0	0	0	0	0	0	0.541676	0.370691	0.349574	0.0780795	0.0614488	18.0242	9.53985	9.10982	17.6523	20.976	20.7155	13.3689	10.1001	13.3029
vOTU1879	FK5_virus28	Unclustered	Unclassified	Unclassified;Unclassified;Unclassified	temperate	0	0	0	0	0	0	0	0.0110968	0	2.89415	0	0	0	0	0	0	0	0	0	0	0.220214	10.2961	0	0	0	0	0	0	0	0	0	0	0	0	0	0	0	0	0	0	0	0	0	0
vOTU188	BP5_virus207	VC_380_0	Unclassified	Caudovirales;Myoviridae;Unclassified	temperate	5.26906	6.45473	0.795438	1.27649	1.42527	3.00708	0	0	0	0.429103	0	0	0.330716	0.439153	0	0	0	0	0	0	0	0	0	0	0	0	0	0	0	0	0	0	0	0	0	0	0	0	0	0	0	0	0	0
vOTU1880	FK5_virus3	VC_610_0	Unclassified	Caudovirales;Myoviridae;Unclassified	virulent	0	0	0	0	0	0	0.758392	0.8041	1.46979	0.176941	10.9978	0.00469662	2.10463	1.42373	0.00896215	0	0	28.6655	1.15182	7.0935	22.2918	15.8321	0	0	0	0	0	0	0	0	0	0	0	0	0	0	0	0	0	0.0575345	2.95204	7.82102	5.18969	6.3495
vOTU1881	FK5_virus30	VC_629_0	Unclassified	Unclassified;Unclassified;Unclassified	temperate	0	0	0	0	0	0	2.60039	6.12523	9.57611	1.34093	0.528564	0.436333	0.365236	0.371639	0	0	0	0.260283	0	0.188419	2.57226	7.04847	0	0	0	0	0	0	0	0	0	0	0	0	0	0.270059	0.297565	0.36358	0.734355	0.864726	0	0	0	0
vOTU1882	FK5_virus31	VC_1113_0	Unclassified	Unclassified;Unclassified;Unclassified	temperate	0	0	0	0	0	0	0.162269	0.241938	0.241112	0	0.160637	0	0.0106054	0.00419978	0.0778707	0.0937807	0.0642608	0.794302	0.382776	1.2023	1.15772	7.80351	0	0	0.485482	0.398886	0	0.681691	0	0.0929474	0	0	0	0	0	0.00501803	0	0	0	0	0	0	0.213585	0
vOTU1883	FK5_virus32	VC_596_0	Unclassified	Caudovirales;Unclassified;Unclassified	temperate	0	0	0	0	0	0	0	0	0	0	7.32521	0	0	0.000801184	0.0729989	0	0.0681839	0	0	3.08477	1.6695	7.08197	0	0	0	0	0	0	0	0	0	0	0	0	0	0	0	0	0	0	0	0	0	0
vOTU1884	FK5_virus37	VC_605_0	Unclassified	Caudovirales;Herelleviridae;Baoshanvirus	temperate	0	0	0	0	0	0	6.74067	15.9755	21.5716	2.58139	0.166264	0.68182	0.850764	0.647188	0	0	0	0.0952294	0	0.0456328	2.07822	6.98554	0	0	0	0	0	0	0	0	0	0	0	0	0	0.828661	0.499199	0.567619	1.42146	1.52126	0	0	0	0
vOTU1885	FK5_virus38	Unclustered	Unclassified	Unclassified;Unclassified;Unclassified	temperate	0	0	0	0	0	0	0.308995	0.151645	0.201883	0	1.9005	0	0.27081	0.117614	4.26746	5.04697	1.074	0.245363	1.4498	1.8147	1.71026	4.01237	0.0226361	0	0	0	0	0	0	0	0	0	0	0	0	0	0	0	0	0	0	0	0.00334745	0
vOTU1886	FK5_virus4	Unclustered	Unclassified	Caudovirales;Myoviridae;Unclassified	temperate	0.0478044	0.00973188	0.0510082	0.0834488	0.00729306	0	2.4246	2.35903	1.88452	0	42.8231	6.58562	0.0197033	0.00485632	4.04098	1.04183	1.99342	6.68399	205.895	214.461	88.9397	116.552	0	0	0	0	0.00279887	0	0	0	0.00437892	0	0	0	0.0168554	0	0	0	0	0	3.63383	1.23348	18.9416	4.46353
vOTU1887	FK5_virus40	Unclustered	Unclassified	Caudovirales;Siphoviridae;Redivirus	virulent	0	0	0	0	0	0	0.886129	0.746414	0.460125	0.261696	1.94596	2.22186	0.153815	0.13399	7.2472	1.94586	3.17987	12.2882	1.62159	3.58173	6.18316	6.34408	0.0773641	0.13154	0	0	0	0	0	0	0	0	0	0	0	1.28705	0.791899	0.924844	1.41207	1.35696	2.5594	7.90684	3.64498	2.33923
vOTU1888	FK5_virus41	VC_555_0	Unclassified	Caudovirales;Unclassified;Unclassified	temperate	0	0	0	0	0	0	0	0	0	0	14.6617	0	0	0.0125022	0.0551706	0	0.000501957	0	0	6.25695	3.11966	10.9252	0	0	0	0	0	0	0	0	0	0	0	0	0	0	0	0	0	0	0	0	0	0
vOTU1889	FK5_virus45	VC_1172_0	Unclassified	Caudovirales;Unclassified;Unclassified	temperate	0	0	0	0	0	0	0.342197	0.157699	0.25331	0.134059	3.8437	0	0.26778	0.286923	0	0	0	3.1172	8.14613	4.67774	5.17538	9.03407	0	0	0	0	0	0	0	0	0	0	0	0	0	0.426825	0.452395	0.313883	0.287652	0.213547	0	0	0.107497	0
vOTU189	BP5_virus209	VC_150_0	Unclassified	Caudovirales;Myoviridae;Unclassified	virulent	5.99899	9.5739	5.05491	4.5334	0.817112	4.61907	0	0	0	0	0	0	0	0	0	0	0	0	0	0	0	0	0	0	0	0	0	0	0	0	0	0	0	0	0	0	0	0	0	0	0	0	0	0
vOTU1890	FK5_virus46	VC_386_0	Unclassified	Caudovirales;Myoviridae;Unclassified	temperate	0	0	0	0	0	0	0	0	0	0	0	0	0	0	0	0	0	0.0502654	0	0	1.74858	5.66612	0	0	0	0	0	0	0	0	0	0	0	0	0	0	0	0	0	0	0	0	0	0.013396
vOTU1891	FK5_virus47	VC_1173_0	Unclassified	Kalamavirales;Tectiviridae;Betatectivirus	virulent	0	0	0	0	0	0	0	0	0	0	2.8195	0	0	0	0	0	0	0	0	4.85063	1.25031	10.117	0	0	0	0	0	0	0	0	0	0	0	0	0	0	0	0	0	0	0	0	0	0
vOTU1892	FK5_virus49	VC_573_0	Unclassified	Caudovirales;Siphoviridae;Unclassified	temperate	0	0	0	0	0	0	0.400662	0.564361	0.630667	0	0.459228	0	0	0	0.0183666	0.00677312	0	0.140279	1.41581	3.77418	0.999168	3.55276	0	0	0	0	0	0	0	0	0	0	0	0	0	0	0	0	0	0	0	0.12513	4.81454	0.213765
vOTU1893	FK5_virus5	VC_494_0	Unclassified	Caudovirales;Unclassified;Unclassified	temperate	0	0	0	0	0	0	0.313499	0.247974	0.372693	5.01398	0.169605	0	0	0	0	0	0	0	0	0.213852	0	10.9296	0	0	0	0	0	0	0	0	0	0	0	0	0	0	0	0	0	0	0	0	0	0
vOTU1894	FK5_virus51	VC_1094_0	Unclassified	Caudovirales;Myoviridae;Unclassified	temperate	0	0	0	0	0	0	4.38479	2.89459	2.64088	0.862655	2.46202	0.0261149	0.362265	0.335882	0.0354914	0.0522309	0.0045599	0.511856	3.14438	3.0003	4.05492	5.74584	3.13582	4.63675	0	0	0	0	0	0	0	0	0	0	0	1.18817	1.22105	1.21509	0.670551	0.664061	0	0	0	0
vOTU1895	FK5_virus55	Unclustered	Unclassified	Caudovirales;Myoviridae;Unclassified	temperate	0	0	0	0	0	0	0.0686403	0.161194	0.0579357	0.0233127	2.10103	0.82265	0.000655254	0.0126374	0.284485	0.176256	0.114107	13.4405	2.36423	2.63458	4.60657	3.81602	0	0	0	0	0	0	0	0	0	0	0	0	0	0.0820435	0.0517086	0.0128958	0.0769431	0.0662282	0.704125	6.95917	2.62279	1.36163
vOTU1896	FK5_virus56	VC_1174_0	Unclassified	Caudovirales;Autographiviridae;Teetrevirus	virulent	0	0	0	0	0	0	0.0107396	0	0.0463855	0.0301244	3.63843	0.0179164	0	0	0	0	0	14.9606	16.9452	11.0469	4.29026	5.2361	0	0	0	0	0	0	0.09142	0	0	0	0	0	0	0.0265524	0	0	0.0936921	0	49.8612	241.255	45.7763	154.451
vOTU1897	FK5_virus59	Unclustered	Unclassified	Caudovirales;Unclassified;Unclassified	temperate	0.00744557	0	0	0	0	0	0.0158692	0	0.0934117	0.17659	4.04763	0	0.0330074	0.0007766	0.957157	0.446342	0.485952	1.936	7.34305	12.4059	4.71306	9.44433	0.149595	0.0364083	0.137936	0	0	0	0	0	0	0	0	0	0	13.8058	11.0635	15.1589	14.5791	7.94393	0	0.0510102	3.91036	0.107404
vOTU1898	FK5_virus60	VC_980_0	Unclassified	Caudovirales;Siphoviridae;Unclassified	temperate	35.7882	26.5431	88.5579	174.863	70.975	64.6536	1.33222	0.217218	4.77564	63.8748	0.503367	19.1935	0	0	0	0	0	0	0	0.0339664	0.0383609	5.94854	0	0	0	0	0	0	0	0	0	0	0	0	0	0	0	0	0	0	0	0	0.762573	0
vOTU1899	FK5_virus61	VC_1094_0	Unclassified	Caudovirales;Myoviridae;Unclassified	temperate	0	0	0	0	0	0	0.161059	0.201202	0.363622	0	2.05077	0	0.0500757	0.0878707	0.0194824	0	0	0.997205	8.86975	10.257	2.74583	8.07967	0.0907535	0.00440322	1.71907	0.313341	0.0860136	0.591531	0.162745	0	0	0	0	0	0	0.591694	1.40861	1.24781	0.837292	1.02221	0	0.0263779	4.06187	0.198606
vOTU19	BP4_provirus45	Unclustered	Unclassified	Caudovirales;Unclassified;Unclassified	virulent	24.8513	5.68107	0.855842	2.20998	1.28786	3.39754	0	0	0	0	0	0	0.0124896	0.101424	0	0	0	0	0	0	0	0	0	0	0	0	0	0	0	0	0	0	0	0	0	0	0	0	0	0	0	0	0	0
vOTU190	BP5_virus21	VC_294_0	Unclassified	Caudovirales;Unclassified;Unclassified	virulent	7.02556	20.2737	4.7081	3.97295	3.0085	7.9602	0	0	0	0	0	0	0	0	0	0	0	0	0	0	0	0	0	0	0	0	0	0	0	0	0	0	0	0	0.0296308	0	0	0	0	0	0	0	0	0
vOTU1900	FK5_virus62	Unclustered	Unclassified	Unclassified;Bicaudaviridae;Unclassified	virulent	0	0	0	0.0107615	0	0	0.530419	0.255511	0.182991	0.410001	6.94771	0.230395	0.159845	0.278971	0.629755	0.222602	0.0971432	26.3077	1.49105	5.51655	13.2998	15.766	14.6433	30.514	0	0	0	0	0	0	0	0	0.00668428	0	0	6.03238	4.55924	6.81706	7.90785	6.88821	17.9317	20.5217	8.59771	6.70099
vOTU1901	FK5_virus63	Unclustered	Unclassified	Caudovirales;Podoviridae;Unclassified	temperate	0	0	0	0	0	0	0.919595	0.858121	1.74934	0.0203771	4.6806	0	0	0	0	0	0	1.00218	0.637298	1.1679	1.84508	9.5834	0	0	0	0	0	0	0	0	0	0	0	0	0	0	0	0	0	0	0.337854	0	0	0
vOTU1902	FK5_virus9	VC_966_0	Unclassified	Caudovirales;Siphoviridae;Unclassified	temperate	0	0	0	0	0	0	0.310669	0.185742	0.509449	0.626039	5.29292	0	0	0	0	0	0	0	0	2.161	0	4.84462	0	0	0	0	0	0	0	0	0	0	0	0	0	0	0	0	0	0	0	0	0	0
vOTU1903	HSP1_provirus1	Unclustered	Unclassified	Caudovirales;Siphoviridae;Unclassified	virulent	0	0	0	0	0	0	0	0.00976318	0	0.0966524	0	0	0	0	0	0	0	0	0	0	0	0	9.68308	3.69152	0	0	0	0	0	0	0	0	0	0	0	0	0	0	0	0	0	0	0	0
vOTU1904	HSP1_provirus10	VC_741_0	Unclassified	Caudovirales;Siphoviridae;Unclassified	virulent	0	0	0	0	0	0	0.0132502	0.152301	0.196161	2.86383	0.0412174	4.39042	2.25958	2.19574	0	0	0	0	0	0	0	0.0284066	13.2884	13.8209	0	0	0	0	0	0	0	0	0	0	0	0.502441	1.09065	0.556684	0.424684	1.13247	0	0	0	0
vOTU1905	HSP1_provirus11	Unclustered	Unclassified	Caudovirales;Myoviridae;Unclassified	virulent	0	0.0320553	0	0.315525	0	0	2.62413	33.7014	2.41915	0.285774	0	0.241881	6.97333	7.0971	0	0	0	0	0	0	0	0	101.478	14.3937	0	0	0	0	0	0	0	0	0	0	0	1.59064	1.79261	1.61893	1.20255	1.74333	0	0.0446866	0.255387	0.0685409
vOTU1906	HSP1_provirus14	VC_327_0	Unclassified	Caudovirales;Unclassified;Unclassified	virulent	0	0	0	0	0	0	0	0	0	0	0	0	0	0	0	0	0	0	0	0	0	0	20.3352	5.96127	0	0	0	0	0	0	0	0	0	0	0	0	0	0	0	0	0	0	0	0
vOTU1907	HSP1_provirus16	Unclustered	Unclassified	Caudovirales;Unclassified;Unclassified	virulent	0	0	0	0	0	0	0.115252	0.169961	0.00752902	0	0	0.183563	0.0408813	0	0.632929	0.212968	0.142939	0	0	0	0.0121496	0.0102458	6.6817	24.6824	0	0	0	0	0	0	0	0	0	0	0	0.0792192	0.196811	0.111052	0.137313	0.211543	0	0.029752	0.335946	0.0178632
vOTU1908	HSP1_provirus17	VC_869_0	Unclassified	Unclassified;Unclassified;Unclassified	virulent	0	0	0	0	0	0	0	0	0	0	0	0	0.0351226	0.0408488	0	0	0	0	0	0	0	0	10.583	12.0959	0.476109	0.105827	0.0122908	0.0703195	0	0.0496082	0.00690345	0	0.0145405	0.00761682	0.0125107	0	0	0.0153279	0	0.0137607	0	0	0	0
vOTU1909	HSP1_provirus20	VC_651_0	Unclassified	Caudovirales;Podoviridae;Unclassified	virulent	0.0435206	0.102231	0.140871	0.210837	0.227253	0.115824	0.799516	0.938402	1.24649	0.0299176	0.228934	0.0926133	0.251003	0.179086	1.24501	0.867084	0.622163	0.176637	0.875267	0.694266	0.49388	0.492961	10.2394	12.6847	1.17464	0.863704	0.172991	1.20623	0.254586	0.75713	0.269268	0.196776	0.355449	0.197019	0.285187	2.66307	3.74723	2.89202	2.65174	2.74911	0	0.0148308	1.13465	0.0733313
vOTU191	BP5_virus210	VC_396_0	Unclassified	Kalamavirales;Tectiviridae;Unclassified	temperate	1.36107	25.7256	4.22226	5.29582	3.18769	7.57809	0	0	0	0	0	0	0	0	0	0	0	0	0	0	0	0	0	0	0	0	0	0	0	0	0	0.0807214	0.0344243	0	0.108526	0	0	0	0	0	0	0	0	0
vOTU1910	HSP1_provirus21	VC_1087_0	Unclassified	Caudovirales;Unclassified;Unclassified	virulent	0	0	0	0	0	0	0.0980122	0.363103	0.509379	0.114752	0.0195691	0.707874	0.527419	0.384502	0	0	0	0.384484	0.0103128	0	0.027842	0.0206742	12.6954	19.9678	0	0	0	0	0	0	0.0369265	0	0.029952	0	0	0.640947	0.47807	0.387947	0.448801	0.310221	0.849672	0.631563	1.36855	0.529166
vOTU1911	HSP1_provirus23	Unclustered	Unclassified	Caudovirales;Siphoviridae;Unclassified	virulent	0	0	0	0	0	0	0	0	0	0	0	0	0.179147	1.04163	0	0	0	0	0	0	0	0	12.2321	4.01051	0	0	0	0	0	0	0	0	0	0	0	0.306416	0.508674	0.297481	0.54572	0.714278	0	0.0611336	0.110548	0
vOTU1912	HSP1_provirus24	VC_891_0	Unclassified	Caudovirales;Myoviridae;Unclassified	virulent	0	0	0	0	0	0	0.276292	0.0470764	0.119182	0	4.39546	0	0.696045	0.435022	0.00752271	0.00107857	0.0160729	0	0	0.928761	0	0	39.9195	86.0477	0	0	0	0	0	0	0	0	0	0	0	0.938397	1.24558	0.764283	0.679147	1.27456	0	0	0	0
vOTU1913	HSP1_provirus25	Unclustered	Unclassified	Unclassified;Unclassified;Unclassified	virulent	0	0	0	0.0233329	0	0.00923116	0	0	0	0	0	0	37.121	74.7533	0	0	0	0	0	0	0	0	63.5161	144.546	0	0	0.073643	0	0	0	0	0	0	0	0	3.3081	4.19659	4.82058	4.4225	8.14762	0	0.443865	0.00877807	0
vOTU1914	HSP1_provirus3	VC_1202_0	Unclassified	Caudovirales;Unclassified;Unclassified	virulent	0	0	0	0	0	0	1.04024	0.780959	1.20012	0.199885	0.174459	1.01829	16.0912	18.0961	0	0.0367532	0.00257494	0	0	0.107641	0.0403661	0.328433	37.2863	24.8298	0	0	0	0	0	0	0	0	0	0	0	1.27144	2.91615	1.38758	1.50284	1.727	0	0	0	0
vOTU1915	HSP1_provirus31	Unclustered	Unclassified	Caudovirales;Siphoviridae;Unclassified	virulent	0	0	0	0	0	0	0.357851	0.481757	0.161053	0.111348	0	0.799322	0.0556615	0.0443962	3.0362	1.2914	0.760575	0.0323053	0.0332551	0.0831344	0.0153872	0.0432471	13.4058	54.2588	0	0	0	0	0	0	0	0	0	0	0	0.409468	0.425204	0.440488	0.367336	0.501061	0.106127	0.00366012	0.722126	0.0430023
vOTU1916	HSP1_provirus42	Unclustered	Unclassified	Caudovirales;Myoviridae;Unclassified	virulent	0	0	0	0	0	0	0	0	0	0	0	0	0	0	0	0	0	0	0	0	0	0	14.3547	4.73535	0	0	0	0	0	0	0	0	0	0	0	0	0	0	0	0	0	0	0	0
vOTU1917	HSP1_provirus44	VC_629_0	Unclassified	Unclassified;Unclassified;Unclassified	virulent	0	0	0	0	0	0	0.255871	0.692999	0.334897	3.25555	0.0620146	0.60157	0.261937	0.719521	0	0	0	0	0	0	0	0	18.6528	0.567215	0	0	0	0	0	0	0	0	0	0	0	0.866181	0.414055	0.675932	1.78742	2.62273	3.81611	0.780118	1.10385	0.481022
vOTU1918	HSP1_provirus52	VC_921_0	Unclassified	Caudovirales;Siphoviridae;Unclassified	virulent	0.00203719	0.0217139	0.00485673	0.0014939	0	0.00207483	0	0	0	0	0	0	24.2707	26.125	0	0	0	0	0	0	0	0	108.319	188.044	0	0	0	0	0	0	0	0.0253992	0	0	0	22.4125	24.513	20.837	23.4168	41.0122	0	0	0	0
vOTU1919	HSP1_provirus55	VC_1203_0	Unclassified	Caudovirales;Myoviridae;Unclassified	virulent	0	0	0	0.0170682	0	0	0.605083	0.876196	0.698493	0.297655	0	0.131321	48.6876	43.0279	0	0	0	0	0	0	0	0	63.533	36.0723	0	0	0	0	0	0	0	0	0	0	0	1.25953	2.71673	1.03388	0.984605	1.58835	0	0	0	0
vOTU192	BP5_virus211	Unclustered	Unclassified	Caudovirales;Myoviridae;Unclassified	temperate	1.24714	15.8268	2.0427	1.86381	3.09975	6.10548	0	0	0	0	0	0	0	0	0	0	0	0	0	0	0	0	0	0	0	0	0	0	0	0	0	0	0	0	0.0232102	0	0	0	0	0	0	0	0	0
vOTU1920	HSP1_provirus57	Unclustered	Unclassified	Caudovirales;Myoviridae;Unclassified	virulent	0	0	0	0	0	0	0	0	0	0	0	0	0	0	0	0	0	0	0	0	0	0	11.0103	3.39427	0	0	0	0	0	0	0	0	0	0	0	0	0	0	0	0	0	0	0	0
vOTU1921	HSP1_provirus60	Unclustered	Unclassified	Caudovirales;Siphoviridae;Redivirus	virulent	0	0	0	0	0	0	0	0	0	0	0	0	0.216086	0.370062	0	0	0	0	0.0581349	0.151263	0.0570586	0.350442	10.1838	2.82459	0	0	0	0	0	0	0	0	0	0	0	1.36933	1.26988	1.01455	2.18899	2.00977	0.0464679	0.367701	0.486288	0.185626
vOTU1922	HSP1_provirus61	VC_1115_0	Unclassified	Caudovirales;Myoviridae;Unclassified	virulent	0	0	0	0	0	0	0	0	0	0	0	0.028719	0.312586	0.277983	2.03079	4.09954	2.79631	0	0	0	0	0	9.86519	7.18728	0	0	0	0	0	0	0	0	0	0	0	1.25875	1.5762	1.12732	1.77124	1.95701	0	0	0	0
vOTU1923	HSP1_provirus62	Unclustered	Unclassified	Caudovirales;Myoviridae;Unclassified	virulent	0.035687	0.062218	0.00738446	0.0625554	0.0890352	0.045961	0.295985	0.187736	0.172667	0.0745825	0.0253968	0.257071	48.4991	40.6637	0.0133959	0.108986	0.0430978	0	0	0.00264296	0.00768653	0.0404294	129.64	37.3041	0	0	0	0	0	0	0.947745	0.53131	0.39775	0.330318	0.29503	0.758449	0.787777	0.461544	0.234127	0.73151	0	0	0	0
vOTU1924	HSP1_provirus63	VC_1203_0	Unclassified	Caudovirales;Myoviridae;Saclayvirus	virulent	0	0.122504	0	0.0646069	0	0.0242362	0.481124	0.338874	0.286944	0.00997541	0	0	20.1613	20.8908	0	0	0	0	0	0	0.284395	0	42.1588	36.1569	0	0	0	0	0	0	0	0	0	0	0	0.528083	1.75997	1.2775	0.767937	1.39674	0	0	0.0100376	0
vOTU1925	HSP1_provirus65	VC_894_0	Unclassified	Caudovirales;Myoviridae;Unclassified	virulent	0.396779	0.979229	0.34458	0.637967	0.505129	0.650575	4.81467	4.05185	4.32339	6.28257	3.84657	5.19003	29.2017	22.5686	0.0594575	0.155428	0.0154821	0.0504506	0	1.11323	0.83117	1.30861	170.255	151.413	0	0	0	0	0	0	0	0	0	0	0	7.23662	12.0292	8.93256	6.73754	9.64033	0	0.0420415	0.0143167	0
vOTU1926	HSP1_provirus66	VC_740_0	Unclassified	Caudovirales;Podoviridae;Unclassified	virulent	0	0.0380449	0	0	0	0	0.115855	0.251187	0.194178	0.00869175	4.24551	0.205226	0.2161	0.237558	0	0	0	0	0	0.694946	1.28557	0	51.7871	119.909	0	0	0	0	0	0	0	0	0	0	0	0	0	0	0	0	0	0	0	0
vOTU1927	HSP1_provirus7	VC_488_0	Unclassified	Caudovirales;Podoviridae;F116virus	virulent	0	0	0	0	0	0	0.207807	0.173763	0.165865	0.0289624	0	0.402508	0.484656	0.596648	0	0.0306253	0	0	0	0	0	0	62.7452	33.1895	0	0	0	0	0	0	0.0526241	0	0.0192707	0	0	0.024059	0.0660185	0.039436	0.00938954	0.0581053	0	0	0.104602	0
vOTU1928	HSP1_provirus9	Unclustered	Unclassified	Caudovirales;Siphoviridae;Unclassified	virulent	0	0	0	0	0	0	0	0	0	0.00316447	0	0	0.088669	0.0717576	0.374747	0.120706	0	0	0	0	0	0	6.90355	0.161301	0	0	0	0	0	0	0	0	0	0	0	0	0	0.00591019	0	0	0	0	0.0648213	0
vOTU1929	HSP1_virus10	VC_262_0	Unclassified	Caudovirales;Myoviridae;Unclassified	temperate	0.327589	0.509436	0.135571	0.151902	0.291771	0.34261	1.81315	3.02276	5.29823	1.38055	0.759128	6.72261	3.48013	3.75974	0.510846	1.09475	1.53855	1.49702	2.04999	1.34222	0.831638	0.712547	78.9966	40.8416	0	0	0	0.0662023	0.0921147	0	0.301284	0.266439	0.24926	0.0401917	0.0455642	3.72404	2.91991	2.46356	4.07372	2.31123	3.09012	1.10934	4.96765	1.57265
vOTU193	BP5_virus213	Unclustered	Unclassified	Caudovirales;Podoviridae;Sp58virus	temperate	13.1926	11.0364	2.96297	3.32529	3.3935	5.24642	0	0.0066144	0	0	0	0	0	0	0.0494185	0	0	0	0	0	0	0	0	0	0	0	0	0	0	0	0	0	0	0	0	0	0	0	0	0	0	0	0	0
vOTU1930	HSP1_virus11	VC_1072_4	Unclassified	Unclassified;Unclassified;Unclassified	virulent	0	0	0	0	0	0	0	0.0735476	0	0.0138861	0	0	0.154829	0.275801	0	0	0	0	0	0	0	0	120.043	2.79378	0	0	0	0	0	0	0	0	0	0	0	0.382679	0.490501	0.363648	1.02381	1.33749	3.53369	4.75233	8.71907	0.633262
vOTU1931	HSP1_virus12	VC_892_0	Unclassified	Caudovirales;Unclassified;Unclassified	temperate	0	0	0	0	0	0	0	0	0	0	0	0	7.15942	13.2389	0	0	0	0	0	0	0	0	11.0888	3.50422	0	0	0	0	0	0	0	0	0	0	0	0	0	0	0	0.00273186	0	0	0	0
vOTU1932	HSP1_virus14	Unclustered	Unclassified	Caudovirales;Siphoviridae;Unclassified	temperate	0	0	0	0.00649557	0	0	0	0	0	0.00769227	0	0	0	0	0.0451692	0.0280871	0.0744196	0	0	0	0	0	10.2505	4.63104	0	0	0	0	0	0	0	0	0	0	0	0	0	0	0	0	0	0	0	0
vOTU1933	HSP1_virus17	VC_258_0	Unclassified	Caudovirales;Siphoviridae;Vieuvirus	temperate	0	0	0	0	0	0	0.0380916	0.0400946	0.0293371	0	0	0	3.04476	2.11022	0	0	0	0	0	0	0	0	22.0148	122.631	0	0	0	0	0	0	0	0	0	0	0	3.23697	4.196	4.04743	3.13771	2.73752	0	0	0	0
vOTU1934	HSP1_virus19	Unclustered	Unclassified	Caudovirales;Unclassified;Unclassified	temperate	0	0	0	0	0	0	0	0	0	0	0	0	0	0	0	0	0	0	0	0	0	0	7.8856	4.70953	0	0	0	0	0	0	0	0	0	0	0	0	0	0	0	0	0	0	0	0
vOTU1935	HSP1_virus2	VC_689_0	Unclassified	Caudovirales;Podoviridae;Unclassified	temperate	0.0561502	0.117741	0	0.0415087	0.034247	0.0512746	0.711485	0.543569	1.27548	0.724883	5.4613	0.0060781	1.86903	1.74667	1.29283	0.726294	0.16674	6.50338	1.52548	3.09049	5.98998	4.68139	23.7364	18.0048	16.7784	23.7354	0.756503	7.2115	0.605122	19.9767	0.145613	0.295189	0.272878	0.204241	0.234609	9.37084	11.1675	9.22854	11.52	10.4321	0.277108	0.0576941	1.7232	0.608502
vOTU1936	HSP1_virus22	VC_388_0	Unclassified	Caudovirales;Siphoviridae;Unclassified	temperate	0	0	0	0	0	0	0.585366	1.19526	0.333523	0.22437	0	0.225171	1.85443	1.55094	0.353334	0	0.0691829	0	0	0	0	0	282.221	23.6299	0	0	0	0	0	0	0	0	0	0	0	0.318573	0.0410752	0.0173095	0.238983	0.159185	0	0	0.298393	0
vOTU1937	HSP1_virus23	VC_1204_0	Unclassified	Unclassified;Unclassified;Unclassified	virulent	0	0	0	0	0	0	0.221255	0.104825	0.17245	0.0103344	0.13099	0	0	0.0159666	3.49912	0.0877269	0.00034442	0.06802	0	0	0.381358	0.0781109	8.46217	13.6693	0	0	0	0	0	0	0	0	0	0	0	0	0	0.0103902	0	0.0227955	0.746255	1.0984	0.730939	13.5089
vOTU1938	HSP1_virus25	Unclustered	Unclassified	Unclassified;Unclassified;Unclassified	virulent	0	0	0	0	0	0	5.34523	5.96403	3.70051	7.82515	0	6.18666	0.0294683	0.00320029	0	0	0	0	0	0	0	0	13.5803	0.0421237	0	0	0	0	0	0	0	0	0	0	0	0.281237	0.0224771	0.152212	0.057668	0.0815478	0	0.0137624	0.0934222	0.759513
vOTU1939	HSP1_virus27	Unclustered	Unclassified	Caudovirales;Myoviridae;Unclassified	temperate	0	0	0	0	0	0	0.13008	0.176793	0.0494291	0.647442	0	0.420774	0	0	0	0	0	0	0	0.118021	0.0307932	0.0107435	9.01195	20.6086	0	0	0	0	0	0	0	0	0	0	0	0.139985	0.269306	0.185177	0.184264	0.443635	1.21037	0.0547193	1.00273	1.10336
vOTU194	BP5_virus215	Unclustered	Unclassified	Caudovirales;Myoviridae;Unclassified	temperate	1.5359	19.0759	2.32931	2.25049	3.43949	7.68758	0	0	0	0	0	0	0	0	0	0	0	0	0	0	0	0	0	0	0	0	0	0	0	0	0	0	0	0	0.0497057	0	0	0	0	0	0	0	0	0
vOTU1940	HSP1_virus28	Unclustered	Unclassified	Caudovirales;Myoviridae;Unclassified	temperate	0.0722297	0.0385759	0.0371423	0	0	0.019464	2.46725	1.88462	2.12923	1.20009	6.03376	0.359294	1.36165	1.23551	5.52204	1.9209	0.315754	5.94863	3.00979	5.4406	8.84836	8.21562	29.7083	27.1077	0.166125	0.112413	0.00810741	0.133476	0.0805345	0.0977281	0.0454022	0.119763	0.0586422	0	0.00570352	18.9123	13.0941	9.76646	19.7868	23.7807	3.02142	0.681831	5.40231	1.88967
vOTU1941	HSP1_virus30	VC_1066_0	Unclassified	Tubulavirales;Inoviridae;Parhipatevirus	virulent	0.332948	1.37174	0.946752	1.07511	1.1978	0.889116	5.50474	3.52526	4.99237	1.32041	0.333556	2.07063	3.94899	3.18238	0.293565	0.481665	0.441504	0.010162	0	0.190827	0.0780305	0.241941	12.5696	8.06749	0	0	0	0	0	0	0.0653565	0.0901332	0.0625757	0.0891044	0.0656356	0.559669	0.501615	0.302293	0.216705	0.269269	0	0.0466571	0.0173236	0.00779572
vOTU1942	HSP1_virus31	Unclustered	Unclassified	Caudovirales;Siphoviridae;Unclassified	temperate	0.0125255	0	0	0	0	0	0.166404	0.00284751	0.140324	0.0623588	0	0	0.00444279	0.0902509	0	0	0	0	0	0.068516	0	0.111554	9.4506	0.743762	0	0	0	0	0	0	0	0	0	0	0	2.32949	1.4458	1.13259	3.16788	2.11035	0	0.638484	0.0565582	0.00679828
vOTU1943	HSP1_virus34	VC_663_0	Unclassified	Caudovirales;Podoviridae;Unclassified	virulent	0	0	0	0	0	0	0	0	0	0	0	0.0847352	0	0	0	0	0	0	0	0	0	0	10.4961	4.56742	0	0	0	0	0	0	0	0	0	0	0	0	0	0	0	0	0	0.143339	0	0
vOTU1944	HSP1_virus38	Unclustered	Unclassified	Caudovirales;Siphoviridae;Unclassified	temperate	0	0	0	0	0	0	0	0	0	0	0	0	0	0	0	0	0	0	0	0	0	0	97.3813	127.809	0	0	0	0	0	0	0	0	0	0	0	0	0	0	0	0	0	0	0	0
vOTU1945	HSP1_virus4	Unclustered	Unclassified	Caudovirales;Unclassified;Unclassified	temperate	0	0	0	0	0	0	0	0	0	0	0	0	0	0	0	0	0	0	0	0	0	0	18.6946	5.29045	0	0	0	0	0	0	0	0	0	0	0	0	0	0	0	0	0	0	0	0
vOTU1946	HSP1_virus42	Unclustered	Unclassified	Unclassified;Unclassified;Unclassified	temperate	0.0131007	0	0	0	0	0	4.61002	3.6875	4.02783	1.22322	0.245711	7.71351	4.60643	4.5372	0.330994	0.0381836	0.0315107	0.236976	0.0891642	1.41171	1.25556	0.636834	20.3469	0.716259	10.2898	5.16225	84.2761	7.1404	95.4711	1.47847	0.341199	0.237623	0.273858	0.0621874	0.0479687	18.9273	12.2954	15.2994	21.5351	26.6803	113.671	31.9154	44.8691	93.9332
vOTU1947	HSP1_virus49	Unclustered	Unclassified	Caudovirales;Unclassified;Unclassified	temperate	0.0130732	0.0230942	0.0302925	0	0.0239573	0	1.64286	4.83731	2.15613	0.324215	0.111037	0.436425	53.2761	43.188	0	0	0	0.115453	0	0.0360965	0.0279243	0.25099	64.6992	17.7862	0	0	0	0	0	0	0	0	0	0	0	24.3511	28.6889	22.0502	22.7583	20.2392	0	0.00825726	0.302987	0.0570019
vOTU1948	HSP1_virus5	VC_957_0	Unclassified	Caudovirales;Myoviridae;Unclassified	temperate	0	0	0	0	0	0	0	0	0	0	0	0	0.168667	0.0338371	0	0	0	0	0.00027573	0	0	0	22.709	16.1953	0	0	0	0	0	0	0	0	0	0	0	0.837442	0.939134	0.630332	0.798413	0.866413	0	0	0	0
vOTU1949	HSP1_virus51	VC_986_0	Unclassified	Caudovirales;Unclassified;Unclassified	temperate	0	0	0	0	0	0	0	0	0	0	0	0	0	0	0	0	0	0	0	0	0	0	11.8885	4.26105	0	0	0	0	0	0	0	0	0	0	0	0	0	0	0	0	0	0	0	0
vOTU195	BP5_virus218	Unclustered	Unclassified	Caudovirales;Siphoviridae;Unclassified	temperate	5.51513	7.23941	2.07762	2.67487	1.56167	5.14973	0	0.0606713	0	0	0	0	0	0	0	0	0	0	0	0	0	0	0	0	0	0	0	0	0	0	0	0	0	0	0	0	0	0	0	0	0	0	0	0
vOTU1950	HSP1_virus53	VC_897_0	Unclassified	Caudovirales;Unclassified;Unclassified	virulent	0	0	0	0	0	0	0.500556	0.158007	0.32608	0.0133418	0.142885	0	0.732069	0.553026	0	0	0	0	0	0	0.236539	0	60.1438	66.4346	0	0	0	0	0	0	0	0	0	0	0	0.68981	1.72736	1.00295	0.663231	1.29027	0	0	0	0
vOTU1951	HSP1_virus54	Unclustered	Unclassified	Caudovirales;Unclassified;Unclassified	temperate	0	0	0	0	0	0	0	0	0	0	0	0	0	0	0	0	0	0	0	0	0	0	491.577	332.178	0	0	0	0	0	0	0	0	0	0	0	0	0	0	0	0	0	0	0	0
vOTU1952	HSP1_virus57	VC_413_0	Unclassified	Caudovirales;Podoviridae;Unclassified	temperate	0.0677797	0.0331065	0	0	0	0.0143501	4.55424	4.18551	5.66016	0.658868	0	0.00212227	0.25932	0.336886	0.581282	9.03516	11.6495	0	0	0	0	0	105.977	48.0807	0	0	0	0	0	0	0.00256289	0.00884224	0.000979391	0	0	0.0897281	0.0412885	0.0691317	0.0294191	0.531084	8.97693	0.614709	0.110076	0.0703967
vOTU1953	HSP1_virus59	VC_1006_0	Unclassified	Caudovirales;Siphoviridae;Unclassified	temperate	0	0	0	0	0	0	0.0683894	0.0614316	0.235032	0.604376	0	0.588263	0	0	5.07799	4.47301	6.09708	0	0	0	2.12778	0	9.36998	3.67882	0	0	0	0	0	0	0	0	0	0	0	0.17298	0.0440453	0	0.00780776	0.232562	3.79366	3.26937	2.24934	11.9262
vOTU1954	HSP1_virus6	VC_413_0	Unclassified	Caudovirales;Siphoviridae;Unclassified	temperate	0	0	0	0	0	0	0.0254173	0.0365062	0.044127	0.216186	0.134129	0	0.0164279	0.0442827	0	0	0	0	0	0.0117085	0	0	7.59741	0.0145561	0	0	0	0	0	0	0	0	0	0	0	0	0	0	0	0	0	0	0	0
vOTU1955	HSP1_virus60	VC_555_0	Unclassified	Caudovirales;Siphoviridae;Unclassified	temperate	0	0	0	0	0	0	0	0	0.00615982	0.0121629	0.0316615	0	0.057837	0.057045	0.413587	0.14848	0.013963	0	0.0810482	0.131029	0.297054	0	9.3858	0.207646	0	0	0	0	0	0	0	0	0	0	0	0	0	0	0	0.00311304	0	0.0266262	0.866177	0
vOTU1956	HSP1_virus7	VC_555_2	Unclassified	Caudovirales;Unclassified;Unclassified	temperate	0	0	0	0	0	0	0	0	0	0	0	0	0	0	3.41754	1.33105	2.3421	0	0	0	0	0	11.3203	0.311581	0	0	0	0	0	0	0	0	0	0	0	0	0	0.0179269	0	0.0522238	0	0	0	0
vOTU1957	HSP1_virus8	VC_284_0	Unclassified	Caudovirales;Podoviridae;Sortsnevirus	temperate	0.34217	0.8931	0.445332	0.473158	0.704139	0.741198	6.84069	3.65	5.35936	0.13129	0.00922593	0.0127376	16.5833	13.2554	0	0	0	0	0	0	0	0	13.2377	3.76515	0	0	0	0	0	0	0	0	0	0	0	0.810158	1.44318	1.07627	0.691643	1.13957	0	0	0.0198789	0
vOTU1958	HSP1_virus9	VC_657_0	Unclassified	Unclassified;Unclassified;Unclassified	temperate	0	0	0	0	0	0	0.0128488	0.095224	0.124091	0.575456	0	0.0554234	0.0429106	0.0591542	0.175044	0.704496	1.69496	0	0	0	0	0	21.8316	22.5209	0	0	0	0	0	0	0	0	0	0	0	0.249348	0.261519	0.147062	0.209001	0.20363	4.8505	0.333275	3.11544	1.59783
vOTU1959	HSP2_provirus1	Unclustered	Unclassified	Caudovirales;Unclassified;Unclassified	virulent	0	0	0	0	0.212297	0	0	0	0.479613	0	0	0	0	0	0.185844	0.0972692	268.026	0	0	0	0	0	0.34101	18.7498	0	4.15956	0	0	0	0.50711	0	0	5.73143	0.0076147	0	0	0	0	0.0295349	0	0	0	0	0
vOTU196	BP5_virus220	VC_552_0	Unclassified	Unclassified;Unclassified;Unclassified	temperate	0.0289561	9.05627	0.698296	0.0291664	0.173559	0.793397	0	0	0	0	0	0	0	0	0	0	0	0	0	0	0	0	0	0	0	0	0	0	0	0	0	0	0	0	0	0	0	0	0	0	0	0	0	0
vOTU1960	HSP2_provirus10	VC_957_0	Unclassified	Caudovirales;Siphoviridae;Sitaravirus	virulent	0	0	0	0	0	0	0	0	0	0	0	0	0.123547	0.122848	0	0	0	0	0.191695	0	0	0	10.4749	9.54663	0	0	0	0	0	0	0	0	0	0	0	0.0960824	0.134181	0.136474	0.128434	0.217543	0	0	0	0
vOTU1961	HSP2_provirus12	VC_892_0	Unclassified	Caudovirales;Unclassified;Unclassified	virulent	0.0870047	0.443123	0.0571588	0.257408	0.191262	0.336497	0.753351	0.703567	0.772924	0.251078	0.0305394	4.07975	29.8886	35.756	0.569384	0.979387	0.858874	0.00170942	0	0.00325841	0.541146	0	61.1952	52.2116	0	0	0	0	0	0	0	0	0	0	0	1.15966	2.63534	1.60215	1.24229	1.51131	0	0	0.0642383	0
vOTU1962	HSP2_provirus15	VC_488_0	Unclassified	Caudovirales;Podoviridae;Unclassified	virulent	0.0420956	0.0734005	0.0244037	0.0316419	0.0373578	0.0612356	0.824399	0.513697	0.703167	0.47137	0.79323	0.628647	16.894	12.7953	0.233388	0.950597	0.912829	0.393324	0	0.54224	0.656364	0.886488	39.6638	25.7972	0	0	0	0	0	0	0.0161822	0	0.011492	0	0	1.67005	2.69924	1.97805	1.65524	2.17867	0.0606214	0.317723	0.087857	0.015005
vOTU1963	HSP2_provirus18	Unclustered	Unclassified	Ligamenvirales;Lipothrixviridae;Betalipothrixvirus	virulent	0	0	0	0	0	0	0	0	0	0	0	0.0411022	0	0.0830324	0	0	0	0	0	0	0	0	58.1646	10.1214	0	0	0	0	0	0	0	0	0	0	0	0.196444	0.267133	0.215849	0.114706	0.28731	0.161319	0.909662	0.765712	0
vOTU1964	HSP2_provirus23	Unclustered	Unclassified	Caudovirales;Myoviridae;Unclassified	virulent	0.2742	0.43715	0.296084	0.756683	0.453201	0.43023	9.00136	8.96086	6.48398	3.49827	2.47758	2.66288	0.737728	0.579168	5.73846	5.58439	4.23187	0.767758	9.53744	6.58192	4.7405	6.78786	4.20832	9.58081	7.52052	5.3681	0.888575	8.78855	1.96525	2.19149	5.19907	4.08737	6.08423	3.4455	4.09631	2.36299	2.62415	3.35214	2.6953	3.36486	0.129892	0.192495	5.96632	0.258181
vOTU1965	HSP2_provirus25	VC_1017_0	Unclassified	Caudovirales;Podoviridae;Unclassified	virulent	0.115459	0.664271	0.64139	0.445866	0.257574	0.540296	8.79886	18.5488	4.13908	8.85636	5.92329	2.9986	31.206	36.1088	0	0	0	10.5993	0	10.0435	37.4938	47.6186	10.8418	66.5735	0.689615	0.109214	0.175774	0.270028	0	0	0.0297324	0.10736	0	0	0	34.298	32.7851	49.0198	38.0539	42.416	0.599873	4.36885	3.41678	0.495938
vOTU1966	HSP2_provirus27	VC_1172_0	Unclassified	Caudovirales;Siphoviridae;Unclassified	virulent	0	0	0	0	0	0	0.151262	0.240086	0.0475837	0.174242	0.0606737	0.339751	0.0718112	0.0520441	2.49709	1.16699	0.899867	0	0	0	0	0	13.4629	49.978	0	0	0	0	0	0	0	0	0	0	0	0.331555	0.40375	0.346573	0.281182	0.465336	0	0.551127	0.570098	0.0748984
vOTU1967	HSP2_provirus29	VC_1107_0	Unclassified	Halopanivirales;Sphaerolipoviridae;Alphasphaerolipovirus	virulent	0	0.0643073	0	0.0223199	0	0	0.371056	0.656417	0.428685	0.357783	0	0.608359	5.79745	13.3373	0.0243514	0.0864694	0	0.314863	0.13343	0	0.000622934	0.262077	422.079	318.473	0	0.0144129	0	0	0.173236	0	1.3562	0.961121	1.04118	0.214586	0.191175	42.4624	32.2133	32.8171	66.0106	57.1573	6.95848	10.5211	3.30899	2.21716
vOTU1968	HSP2_provirus30	VC_1034_0	Unclassified	Caudovirales;Myoviridae;Unclassified	virulent	0	0	0	0	0	0	0.058624	0.0867837	0.279047	2.19964	0.0364494	0.600773	8.64359	6.87736	0	0	0	0	0	0	0	0	6.65667	16.2535	0	0	0	0	0	0	0	0	0	0	0	0.752032	2.35532	1.18289	0.829979	2.02299	0	0	0	0
vOTU1969	HSP2_provirus35	Unclustered	Unclassified	Caudovirales;Unclassified;Unclassified	virulent	0	0	0	0	0	0	0.170603	0.102386	0.32165	0	0.121513	0	0.470735	0.383554	0	0	0	0	0	0	0.140394	0	42.6114	45.6648	0	0	0	0	0	0	0	0	0	0	0	0.392865	1.08814	0.61134	0.457508	0.717073	0	0	0	0
vOTU197	BP5_virus221	VC_552_0	Unclassified	Caudovirales;Siphoviridae;Jwxvirus	temperate	0.289594	14.1898	0.4727	0.0373909	0.849952	1.32449	0	0	0	0	0	0	0	0	0	0	0	0	0	0	0	0	0	0	0	0	0	0	0	0	0	0	0	0	0	0	0	0	0	0	0	0	0	0
vOTU1970	HSP2_provirus37	VC_1143_0	Unclassified	Caudovirales;Siphoviridae;Unclassified	virulent	0.267099	0.174371	0.192011	0.135204	0.154325	0.318579	1.16449	2.12654	3.51821	0.177463	0.425744	4.50829	5.39301	5.98206	0.02255	0.491818	0.888921	0.43468	2.79243	1.67154	0.724342	0.320107	29.6416	29.9982	0.0674381	0.109529	1.0387	1.27779	6.58148	0	0.678948	0.353596	0.571337	0.16583	0.113621	3.35976	2.45684	2.10264	2.44395	1.56649	0.821262	0.218642	1.00928	0.329183
vOTU1971	HSP2_provirus40	VC_1028_0	Unclassified	Caudovirales;Podoviridae;F116virus	virulent	0	0	0	0	0	0	0.837926	0.427833	0.373249	0.175674	0.541529	0.0214047	4.77567	4.78117	0.0153042	0.0458558	0.0508366	0	0	0.608017	0	0.095168	28.0193	22.7434	0	0	0	0	0	0	0	0	0	0	0	0.771797	1.93011	1.46012	0.954301	1.7851	0	0	0.0101854	0
vOTU1972	HSP2_provirus43	Unclustered	Unclassified	Caudovirales;Unclassified;Unclassified	virulent	0	0	0	0	0	0	0	0	0	0	0	0	0	0	0	0	0.727615	0	0	0	0	0	0	18.657	0	0.231088	0	0	0	0	0	0	1.05307	0	0	0	0	0	0.000610794	0	0	0	0	0
vOTU1973	HSP2_provirus48	VC_746_0	Unclassified	Caudovirales;Siphoviridae;Unclassified	virulent	0	0.0245892	0.0394083	0.186448	0.103577	0.0443783	0.0179914	0.311787	0.561378	0.0451328	0.206942	0.212071	0.0736619	0.0871766	0.0646163	0.0244893	0.102093	0	0.217315	0.139487	0.0948695	0.0446194	15.6856	15.3285	0	0.0826026	0	0.000924009	0.00689208	0	0.317721	0.196539	0.540817	0.18222	0.245472	0.241978	0.42163	0.389678	0.207835	0.116686	0	0.0362878	1.98975	0.0262534
vOTU1974	HSP2_provirus5	VC_922_0	Unclassified	Caudovirales;Siphoviridae;Unclassified	virulent	0.071792	0.187034	0.0921148	0.0662872	0.0386578	0.245429	0.350916	0.847134	0.066213	0.422007	0.187122	0.0969363	7.52742	12.7235	0	0	0	0.168624	0	0.391084	4.81542	0.868597	10.0688	92.3305	0.0143175	0	0	0	0	0	0	0	0.00733312	0	0	13.5406	2.46338	4.86472	2.09696	1.86303	0	0.00846647	0.0950227	0
vOTU1975	HSP2_provirus51	VC_555_0	Unclassified	Caudovirales;Unclassified;Unclassified	virulent	0	0	0	0	0	0	0	0	0	0	0	0	0	0	0	0	0	0	0	0	0	0	0.440347	15.2021	0	0	0	0	0	0	0	0	0	0	0	0	0	0	0	0	0	0	0	0
vOTU1976	HSP2_provirus52	Unclustered	Unclassified	Caudovirales;Siphoviridae;Unclassified	virulent	0	0	0	0	0	0	0	0	0	0	0	0	0	0.0863597	0	0	0	0	0	0	0	0	11.2323	10.6158	0	0	0	0	0	0	0	0	0	0	0	0	0	0	0	0	0	0	0	0
vOTU1977	HSP2_provirus54	VC_1202_0	Unclassified	Unclassified;Unclassified;Unclassified	virulent	0	0	0	0	0	0	1.0562	0.458649	1.18814	0.111186	0.420657	0.316138	6.77542	6.05807	0	0	0	0	0	0.120136	0.152173	0.32251	15.6507	12.297	0	0	0	0	0	0	0.00603697	0	0.0239074	0	0	1.44652	3.05917	1.5422	1.10183	1.65704	0	0	0	0
vOTU1978	HSP2_provirus55	VC_1143_0	Unclassified	Caudovirales;Myoviridae;Unclassified	virulent	0.191764	0.141276	0.0731534	0.0611725	0.0999153	0.142855	0.935554	2.25567	3.41719	0.0318847	0.35098	4.43678	4.92257	4.80377	0.178431	0.769362	1.0273	0.706546	2.22936	1.43243	0.478696	0.338274	27.6318	30.4737	0.0434907	0.0974212	0.529649	1.1057	2.55913	0	0.514642	0.133646	0.371024	0.106762	0.203998	2.96636	2.19174	1.90765	2.46504	1.37115	0.143179	0.432623	1.15096	0.512777
vOTU1979	HSP2_provirus6	VC_957_0	Unclassified	Caudovirales;Siphoviridae;Unclassified	virulent	0	0	0	0	0	0	0	0	0	0	0	0.0203613	0	0.00517525	0.0473213	0.208867	0	0	0	0	0	0	18.759	20.6993	0	0	0	0	0	0	0	0	0	0	0	0.714311	0.56162	0.551099	0.603146	0.656361	0	0	0.0206104	0
vOTU198	BP5_virus222	VC_401_0	Unclassified	Caudovirales;Unclassified;Unclassified	temperate	0.929218	11.5274	0.877297	3.41796	2.01084	4.11686	0	0	0.123275	0.618991	0	0	0	0	0	0	0	0	0	0.00378435	0	0	0	0	0	0	0	0	0	0	0	0.0671893	0.010397	0	0	0	0	0	0	0	0	0	0	0
vOTU1980	HSP2_provirus7	VC_265_0	Unclassified	Caudovirales;Siphoviridae;Unclassified	virulent	0	0	0	0	0	0	0	0	0	0	0	0	0	0	0	0	0	0	0	0	0	0	25.9629	38.7075	0	0	0	0	0	0	0.0173416	0	0.0159575	0.0072665	0	0	0	0	0	0	0	0	0	0
vOTU1981	HSP2_provirus8	VC_1066_0	Unclassified	Tubulavirales;Inoviridae;Xylivirus	virulent	0.562753	0.84862	0.436905	0.717393	0.40454	0.532476	9.79577	24.2939	10.4837	2.40513	36.2083	6.33653	101.867	76.6252	0.0816569	0.115235	0.0942063	7.79783	0	13.0767	14.9942	2.95456	153.352	182.52	0	0	0	0	0	0	0	0.0133436	0.0126044	0	0	6.94848	6.28899	9.5562	6.80886	9.18028	0.0880724	0.0919261	0.0436782	0.01369
vOTU1982	HSP2_provirus9	VC_895_0	Unclassified	Caudovirales;Myoviridae;Unclassified	virulent	0.950776	1.98974	0.531441	1.63935	0.995134	1.51825	18.6675	15.8575	16.7351	3.66467	2.05778	13.69	2.35646	1.74151	93.2151	413.129	402.35	0.0130388	0	0.693691	0.865707	24.8404	17.566	9.31872	0.0655947	0.0956532	0.259842	0.0381048	0	0.0548076	0.227942	0.167063	0.135115	0.0533555	0.125586	2.44381	3.50522	2.3197	1.80124	2.60727	0	0	0.098408	0
vOTU1983	HSP2_virus10	VC_405_0	Caudovirales;Siphoviridae;Unclassified	Caudovirales;Siphoviridae;Unclassified	temperate	0	0	0	0	0	0	0	0	0	0	0	0	0	0	0	0	0	0	0	0	0	0	4.18288	6.02242	0	0	0	0	0	0	0	0	0	0	0	0	0	0	0	0	0	0	0	0
vOTU1984	HSP2_virus11	VC_258_0	Unclassified	Caudovirales;Siphoviridae;Lacusarxvirus	temperate	0.842748	1.26943	0.252364	0.434417	0.351319	0.577875	1.06563	1.42482	1.5334	0.953673	16.8491	0	0.974723	1.13073	0	0	0	1.77968	0	5.63291	2.29206	0.12186	45.3757	63.6127	0	0	0	0	0	0	0.240874	0.0798819	0.137798	0.126329	0.12084	0.0900551	0.127974	0.130317	0.136704	0.282846	0	0	0	0
vOTU1985	HSP2_virus12	VC_901_0	Unclassified	Caudovirales;Unclassified;Unclassified	temperate	0	0	0	0	0	0	1.24925	2.67815	0.832148	10.2464	0	0	1.67857	2.83431	0	0	0	0	0	0.0102757	0.652629	0.0563287	1.7994	27.805	0	0	0	0	0	0	0	0	0	0	0	2.80427	4.71267	5.72527	4.91815	8.33394	0	0	0.032645	0
vOTU1986	HSP2_virus15	VC_209_0	Unclassified	Caudovirales;Siphoviridae;Unclassified	temperate	0	0	0	0	0	0	0	0	0	0	0	0	0	0	0	0	0	0	0	0	0	0	1.22292	10.3747	0	0	0	0	0	0	0	0	0	0	0	0	0	0	0	0	0	0	0	0
vOTU1987	HSP2_virus16	Unclustered	Unclassified	Caudovirales;Myoviridae;Unclassified	temperate	0.183178	0.227201	0.221834	0.27477	0.146532	0.089452	0.761604	0.83529	2.06928	1.02415	4.64436	3.38183	0.261095	0.285382	22.9885	7.60102	5.78404	6.18134	4.38972	3.19133	5.40594	5.72851	6.60144	27.7123	28.1664	30.2029	2.3401	14.6808	1.89669	10.6829	2.35418	3.90107	3.58348	3.60176	3.58189	13.6894	9.57961	11.4149	15.94	14.0788	6.14105	0.78369	5.35674	4.12503
vOTU1988	HSP2_virus17	Unclustered	Unclassified	Caudovirales;Myoviridae;Unclassified	temperate	0.0703744	0.119226	0.100275	0.119558	0	0.0756899	1.1461	0.903383	1.29237	0.861417	12.9299	0.595392	0.397575	0.290605	7.47319	3.32308	0.187755	13.1552	15.6504	9.55345	9.63568	9.5232	8.60909	25.0143	0.0658722	0.07179	0.124691	0.146239	0.386328	0.143247	0.0615404	0.0377522	0.0655293	0.0127581	0	15.658	10.4248	11.7655	15.8157	17.9194	4.75089	0.685464	6.94325	2.54961
vOTU1989	HSP2_virus20	Unclustered	Unclassified	Kalamavirales;Tectiviridae;Unclassified	temperate	0	0	0	0	0	0	0.126539	0.146726	0.00277852	0.00939996	0	0.01824	0.0821618	0.0903139	0	0	0	0	0	0	0	0	4.15701	24.9665	0	0	0	0	0	0	0	0	0	0	0	1.2173	0.749764	0.473008	1.56685	0.751171	0	0	0.301625	0.0369919
vOTU199	BP5_virus223	Unclustered	Unclassified	Caudovirales;Myoviridae;Unclassified	virulent	5.92892	9.66558	4.63615	4.21431	1.03348	5.00087	0	0	0	0	0	0	0	0	0	0	0	0	0	0	0	0	0	0	0	0	0	0	0	0	0	0	0	0	0	0	0	0	0	0	0	0	0	0
vOTU1990	HSP2_virus22	Unclustered	Unclassified	Caudovirales;Siphoviridae;Vieuvirus	temperate	0	0	0	0	0	0	0	0.042697	0.0001514	0	0	0.108115	0	0	0.352185	0.0689152	0.0920571	0	0	0	0	0	27.0817	54.8152	0	0	0	0	0	0	0	0	0	0	0	0	0	0.0251915	0.057467	0.0721581	1.71388	0.310996	1.23215	0.371358
vOTU1991	HSP2_virus23	Unclustered	Unclassified	Unclassified;Unclassified;Unclassified	virulent	0	0	0	0	0	0	1.14746	1.2929	0.686201	0.12736	0	3.14538	1.68246	1.46504	0	0.0478666	0	0	0.0814238	0.000342541	0.110845	0.259654	8.88035	19.572	0	0	0	0	0	0	0.0211991	0	0	0	0	12.355	9.59483	8.61328	16.7484	25.3555	19.7298	19.9702	5.47057	10.3876
vOTU1992	HSP2_virus24	VC_753_0	Unclassified	Caudovirales;Unclassified;Unclassified	temperate	0	0	0	0	0	0	0	0	0	0	0	0	0	0	0	0	0	0	0	0	0	0	0.268938	23.9866	0	0	0	0	0	0	0	0	0	0	0	0.0528801	0.0911058	0.103547	0.0238239	0.061988	0.120489	0.0222222	0.478315	1.14287
vOTU1993	HSP2_virus25	Unclustered	Unclassified	Caudovirales;Myoviridae;Unclassified	temperate	0.0530708	0.093393	0.0667493	0.00776679	0	0.0476864	0.670791	0.718684	0.876535	0.770708	3.03763	0.281106	0.445827	0.394047	4.42895	1.8726	0.079699	3.09457	2.74982	2.9801	3.98294	3.38144	26.4927	24.8961	0	0.0271349	0	0.0136448	0.066256	0.0912954	0	0	0	0	0	5.96555	4.20847	3.96946	5.66043	6.30678	4.23466	0.670836	6.54364	2.11546
vOTU1994	HSP2_virus26	Unclustered	Unclassified	Caudovirales;Unclassified;Unclassified	virulent	0	0	0	0	0	0	0.0969314	0.217442	0.0821961	0.262544	0	0	1.15801	1.03623	0	0	0	0	0	0	0	0	0.763206	56.282	0	0	0	0	0	0	0	0	0	0	0	0.0599161	0.0438565	0.00863385	0.0990096	0.404304	0	0	0	0
vOTU1995	HSP2_virus28	Unclustered	Unclassified	Kalamavirales;Tectiviridae;Betatectivirus	virulent	0.0287009	0.0930052	0	0.0336174	0.0121147	0	0	0.00520324	0	0	0	0	3.06587	1.92832	0.0182428	0	0.017641	0	0	0	0.00168397	0	26.0554	21.7407	0	0	0	0	0	0	0.0831652	0.0441205	0.0535829	0	0	6.86218	2.84518	2.75874	3.95665	2.7828	0	0	0.0837055	0
vOTU1996	HSP2_virus29	VC_1083_0	Unclassified	Unclassified;Unclassified;Unclassified	virulent	0.0250608	0	0	0	0	0	0	0	0	0	0.209468	0.135498	0	0.0628183	1.42249	0.0450488	0.172343	1.21695	0.105315	0.642656	0.58514	0.395449	2.2734	10.4668	0	0	0	0	0	0	0	0	0	0	0	0	0	0	0	0	8.19719	0.999488	0.71983	12.2151
vOTU1997	HSP2_virus3	Unclustered	Unclassified	Caudovirales;Siphoviridae;Unclassified	temperate	0	0	0	0	0	0	0	0	0	0	0	0	0	0	0	0	0	0	0	0	0	0	1.65425	16.1274	0	0	0	0	0	0	0	0	0	0	0	0	0	0	0	0	0	0	0	0
vOTU1998	HSP2_virus30	VC_620_0	Unclassified	Kalamavirales;Tectiviridae;Alphatectivirus	virulent	0.396753	0.817219	0.117852	0.35975	0.230091	0.468777	3.81895	4.44985	4.18187	0.377172	1.25884	0.442333	4.9947	4.37836	0.667818	0.143657	0.658676	0.494429	0	1.59278	0.52201	1.07117	213.981	106.916	0	0	0	0	0	0	0.252273	0.139454	0.30552	0.0823905	0.125056	1.44527	1.1202	0.558335	1.23165	2.917	0.440561	0.0230086	0	0.128067
vOTU1999	HSP2_virus32	VC_258_0	Unclassified	Caudovirales;Unclassified;Unclassified	temperate	0	0	0	0	0	0	0.0265818	0.0389462	0.0320532	0	0.0455696	0	4.40112	3.77366	0	0	0	0	0	0	0	0	16.1393	389.296	0	0	0	0	0	0	0	0	0	0	0	4.55927	4.56369	5.21086	3.91084	3.01412	0	0	0	0
vOTU2	BP4_provirus10	VC_221_0	Unclassified	Caudovirales;Myoviridae;Unclassified	virulent	3.82703	2.37895	2.51515	2.37631	3.26955	2.49506	0	0	0	0	0	0	0	0	0	0	0	0	0	0	0	0	0	0	0	0	0	0	0	0	0	0	0	0	0	0	0	0	0	0	0	0	0	0
vOTU20	BP4_provirus46	Unclustered	Unclassified	Unclassified;Unclassified;Unclassified	virulent	7.55774	6.48552	11.4256	17.1497	9.23412	7.58868	0.245821	0.419657	0.127182	0.11262	0	0	0	0	0	0	0	0.0949574	0	0	0	0.0181537	0	0	0.0245536	0.126067	0	0.139806	0	0	0	0.0798405	0.0391768	0.0900164	0	0	0	0	0	0	0	0	0	0
vOTU200	BP5_virus224	Unclustered	Unclassified	Caudovirales;Siphoviridae;Unclassified	temperate	0.0244395	8.86402	0.644253	0.413922	0.567241	2.6995	0	0	0	0	0	0	0	0	0	0	0	0	0	0	0	0	0	0	0	0	0	0	0	0	0	0	0	0	0.00680551	0	0	0	0	0	0	0	0	0
vOTU2000	HSP2_virus35	Unclustered	Unclassified	Caudovirales;Unclassified;Unclassified	temperate	0	0	0	0	0	0	0	0	0.0467105	0	0	0.119807	0.0832487	0.118394	0	0	0	0	0.0223191	0	0	0	55.0229	32.6814	0	0	0	0	0	0	0	0	0	0	0	0.225531	0.0651245	0.120116	0.222693	0.0488343	0.0529067	0.0137325	0.10558	0.0239022
vOTU2001	HSP2_virus45	VC_254_0	Unclassified	Caudovirales;Myoviridae;Unclassified	temperate	0	0	0	0	0	0	0.061716	0.106219	0.0694331	0	0.0391582	0	0.286435	0.214813	0	0	0	0.29479	0	0	0.290715	0.0162067	9.05665	9.4559	0	0	0	0	0	0	0	0	0	0	0	0	0.00946125	0	0	0	0	0	0	0
vOTU2002	HSP2_virus6	Unclustered	Unclassified	Caudovirales;Siphoviridae;Unclassified	temperate	0	0	0	0	0	0	0	0	0	0	0	0	0	0	0	0	0	0	0	0	0	0	0.414472	15.3784	0	0	0	0	0	0	0	0	0	0	0	0	0	0	0	0	0	0	0	0
vOTU2003	HSP2_virus7	Unclustered	Unclassified	Caudovirales;Unclassified;Unclassified	virulent	0	0	0	0	0	0	0.0768854	0.170669	0.191431	0.682774	0	0.0909458	4.67039	3.8604	0	0	0	0	0	0	0	0	45.5885	18.4947	0	0	0	0	0	0	0	0	0	0	0	7.26902	7.46912	3.02185	8.84438	7.16652	0.129661	0.024979	0.141579	0.0140371
vOTU2004	HSP2_virus8	VC_1055_0	Unclassified	Caudovirales;Siphoviridae;Unclassified	temperate	0.030708	0.00424597	0.0858901	0.0904546	0.0466728	0.187944	0.18356	0.109313	0.140219	0	0.0822464	0	0.0551799	0.0552546	0.166272	0.156101	0.0417638	0.00488766	0.0921659	0.144853	0.0562566	0.0573746	1.71902	24.6669	0.196638	0.180329	0	0.735967	0	0.100672	0.461122	0.211967	0.49342	0.118717	0.130087	0.248313	0.267589	0.387965	0.206983	0.209125	0	0	0.725545	0
vOTU2005	JA1_provirus1	Unclustered	Unclassified	Caudovirales;Siphoviridae;Unclassified	virulent	0	0	0	0	0	0	0	0	0	0	0	0	0	0	0	0	0	0	0	0	0	0	0	0	4.98249	5.74234	5.59892	11.1357	13.9448	3.18656	0	0	0	0	0	0	0	0	0	0	0	0	0	0
vOTU2006	JA1_provirus10	VC_869_0	Unclassified	Caudovirales;Myoviridae;Unclassified	virulent	0	0	0	0	0	0	0	0	0	0	0	0	3.32117	2.27244	0	0	0	0	0	0	0	0	0.0750826	0.111789	24.0326	5.68915	2.87761	3.79906	8.69001	2.19564	1.7395	1.36931	2.28553	1.42154	1.14014	0.444137	0.746468	0.769547	0.365481	0.581005	0	0	0	0
vOTU2007	JA1_provirus15	Unclustered	Unclassified	Caudovirales;Unclassified;Unclassified	virulent	0	0	0	0	0	0	0	0	0	0	0	0	0	0	0	0	0	0	0	0	0	0	0	0	9.71676	12.3069	5.96765	24.8507	18.3284	7.68396	0	0	0	0	0	0	0	0	0	0	0	0	0	0
vOTU2008	JA1_provirus19	VC_573_0	Unclassified	Caudovirales;Siphoviridae;Unclassified	virulent	0	0	0	0	0	0	0.0137472	0.0084043	0.0814231	0.0198417	1.38912	0	0	0	11.4322	3.43411	4.89915	0.466399	4.47608	7.42348	1.97399	5.45918	0	0	1.91988	0.462414	0	0.847722	0.326546	0.0983978	0	0	0	0	0	4.81701	4.71297	4.84651	4.23682	2.98416	0	0.0306369	1.42825	0.113883
vOTU2009	JA1_provirus21	VC_573_0	Unclassified	Caudovirales;Siphoviridae;Unclassified	virulent	0	0	0	0	0	0	0.0125473	0.0692811	0.0242468	0	0	0	0	0	0	0	0	0	0	0	0	0	0	0	15.2201	8.27649	0.548586	2.6709	1.36232	1.71809	0	0	0	0	0	0	0	0	0	0	0	0	0	0
vOTU201	BP5_virus225	VC_307_0	Unclassified	Caudovirales;Myoviridae;Unclassified	temperate	9.49608	8.35923	2.06022	1.70434	2.00348	5.99294	0.00302196	0.00178326	0	0	0	0	0	0	0	0	0	0	0	0	0	0	0	0	0	0	0	0	0	0	0	0	0	0	0	0	0	0	0	0	0	0	0	0
vOTU2010	JA1_provirus22	Unclustered	Unclassified	Unclassified;Unclassified;Unclassified	virulent	0	0.085178	0	0.00143105	0.00528503	0.0234972	0.0624423	0.0152391	0.03078	0	0	0.195448	0	0	0.154974	0	0	0	0	0	0	0	0	0	12.0323	12.7217	0.24322	0.252739	0	0.281318	0.112576	0.145362	0.263943	0.0906122	0.211409	0	0	0	0	0	0	0	0	0
vOTU2011	JA1_provirus25	Unclustered	Unclassified	Caudovirales;Unclassified;Unclassified	virulent	0.264888	0.134951	0.0933206	0.0655018	0.104396	0.055476	0	0	0.0185171	0	0	0	0.108433	0.116634	0	0	0	0	0	0	0	0	0	0	5.3316	10.1108	0.360805	2.32619	0.23287	4.94527	0	0	0	0.0225991	0.025332	0	0	0	0	0	0	0	0	0
vOTU2012	JA1_provirus33	VC_1217_0	Unclassified	Caudovirales;Siphoviridae;Unclassified	virulent	0	0	0	0	0	0	0	0	0.00123515	0	0	0	0	0	0	0	0	0	0	0	0	0	0	0	10.8419	10.105	10.8642	7.63474	15.5424	4.20253	0	0.044942	0.0139716	0.057771	0.024975	0	0	0	0	0	0	0	0	0
vOTU2013	JA1_provirus34	Unclustered	Unclassified	Caudovirales;Unclassified;Unclassified	virulent	0.299388	0.219867	0.0952943	0.160207	0.0677182	0.0811715	3.32692	5.71685	14.7462	0.0214522	0.0115212	0.116315	7.3284	6.0792	12.657	2.25296	24.6866	0	0	0.00220351	0	0	0	0	25.1463	46.9062	1.50527	11.6412	1.57522	12.2116	2.55245	3.70971	3.44519	3.75545	4.72671	4.23473	3.58095	3.54961	3.8169	3.18146	0	0	0.0417287	0
vOTU2014	JA1_provirus36	VC_1092_0	Unclassified	Caudovirales;Siphoviridae;Unclassified	virulent	3.75254	6.15064	2.01926	1.59394	2.51365	4.00768	0.93179	0.665261	2.90048	0.488848	0.0224831	0.0756446	0.0614946	0.0197337	2.70001	0.0163687	0.776163	0	0	0	0	0	0	0	10.933	6.75977	1.32781	2.97199	0.0999347	16.5763	0.021918	0.146797	0.0650068	0.190318	0.220156	0	0	0	0	0	0	0	0	0
vOTU2015	JA1_provirus44	Unclustered	Unclassified	Caudovirales;Siphoviridae;Unclassified	virulent	0	0	0	0	0	0	0	0	0.0358913	0	0	0	0	0	0	0	0	0	0	0	0	0	0	0	6.09764	8.37058	1.0733	15.457	2.52916	4.29375	0	0	0	0	0	0	0	0	0	0	0	0	0	0
vOTU2016	JA1_provirus49	VC_123_2	Caudovirales;Siphoviridae;D3virus	Caudovirales;Siphoviridae;Unclassified	virulent	0	0	0	0	0	0	0	0	0	0	0	0	0	0	0	0	0	0	0	0	0	0	0	0	4.88059	5.91431	9.13058	9.9394	18.5221	3.24568	0	0	0	0	0	0	0	0	0	0	0	0	0	0
vOTU2017	JA1_provirus5	VC_595_0	Unclassified	Caudovirales;Unclassified;Unclassified	virulent	0	0	0	0	0	0	0	0	0	0	0.166258	0.116456	0	0.0219499	0	0	0.201538	0	0	0.00546148	0	0	0	0.000274977	12.764	6.44846	1.73445	0.7856	0.106342	1.32103	0	0	0	0	0	0	0.0555355	0.04273	0.00282924	0.0642553	0	0	0	0
vOTU2018	JA1_provirus53	Unclustered	Unclassified	Caudovirales;Unclassified;Unclassified	virulent	0	0	0	0	0	0	0	0	0	0	0	0	0	0	0	0	0	0	0	0	0	0	0	0	7.46451	8.11876	4.60406	6.92918	4.02189	2.16772	0	0	0	0	0	0	0	0	0	0	0	0	0	0
vOTU2019	JA1_provirus9	Unclustered	Unclassified	Caudovirales;Unclassified;Unclassified	virulent	0	0	0	0	0	0	1.39315	3.42323	4.27811	0.179331	0.355857	0	2.39813	1.48044	0.01592	0	0	0	0	0	0	0.0839445	0	0	126.925	208.246	397.447	324.155	242.426	232.968	1.87158	4.15125	4.98942	2.15776	1.50698	2.171	2.74836	1.74198	1.71673	1.55735	0	0	0	0
vOTU202	BP5_virus226	Unclustered	Unclassified	Caudovirales;Unclassified;Unclassified	temperate	0.916908	6.67205	3.5408	2.53329	0.952989	3.79466	0	0	0	0	0	0	0	0	0.0973272	0	0	0	0	0	0	0	0	0	0	0	0	0	0	0	0	0.00843742	0.0582387	0	0.189158	0	0	0	0	0	0	0	0	0
vOTU2020	JA1_virus12	VC_523_0	Unclassified	Caudovirales;Siphoviridae;Unclassified	temperate	0	0	0	0	0	0	0.0197982	0.0188626	0.0895029	0	0	0	0	0.00923459	0.295822	0.207744	0.348464	0	0	0	0	0	0	0	8.27997	9.21977	0.708267	2.61062	0.145191	3.20503	0	0	0	0	0	0	0	0	0	0	0	0	0.0408435	0
vOTU2021	JA1_virus16	VC_413_0	Unclassified	Caudovirales;Myoviridae;Unclassified	temperate	0	0	0	0	0	0	0.0603822	0.199644	0.761471	0.0856049	0.00499874	0	0.0022468	0	1.27717	0.526498	0.305143	0	0	0	0	0	0	0	7.2129	6.01264	2.28306	6.82448	2.33932	5.66575	0	0	0	0	0	0	0	0	0	0	0	0	0	0
vOTU2022	JA1_virus20	Unclustered	Unclassified	Caudovirales;Siphoviridae;Unclassified	virulent	0.942191	4.46365	1.5958	1.1775	1.89879	4.38378	0	0	0	0	0	0	0	0	0	0	0	0	0	0	0	0	0	0	34.0274	21.5303	2.67802	0.109098	0.0199577	6.15992	1.22198	6.96487	3.11588	2.21017	1.48591	0	0	0	0	0	0	0	0	0
vOTU2023	JA1_virus23	Unclustered	Unclassified	Caudovirales;Podoviridae;Unclassified	temperate	0	0	0	0	0	0	0.529556	1.54095	1.96189	0.0313458	0.203394	0	0.911559	0.847989	0	0	0	0	0	0	0	0.0369396	0	0	69.235	105.911	327.646	165.085	199.02	114.502	1.16447	2.06898	2.65979	0.911587	0.938699	0.998788	1.54278	0.850104	0.85202	1.12616	0	0	0	0
vOTU2024	JA1_virus24	VC_274_0	Unclassified	Caudovirales;Unclassified;Unclassified	temperate	0	0.0303245	0.0985118	0	0.108298	0.0274654	0	0	0	0	0	0	0	0	0	0	0	0	0	0	0	0	0	0	4.22817	7.42312	3.14859	1.53315	1.15148	6.69145	1.16169	1.53831	2.03156	0.787388	1.31805	0	0	0	0	0	0	0	0	0
vOTU2025	JA1_virus33	VC_573_0	Unclassified	Caudovirales;Siphoviridae;Unclassified	temperate	0	0.0132144	0	0	0.00388663	0	0.03402	0.0679049	0.0476982	0	0	0.00714277	0.456634	0.314314	0.248572	0.131136	0.153299	0	0	0	0	0	0.000750857	0.00429757	25.2887	7.39333	1.48018	5.0535	4.65486	2.7598	5.21321	4.20677	6.43153	4.48649	5.28126	0.120868	0.320545	0.139221	0.103266	0.130251	0	0	0.020319	0
vOTU2026	JA1_virus38	Unclustered	Unclassified	Caudovirales;Unclassified;Unclassified	virulent	0.00416489	0.0780016	0.0352601	0.0247114	0	0.0471621	0	0	0	0	0	0	0.434033	0.320179	0	0	0	0	0	0	0	0	0	0	256.751	168.849	31.7422	2.77345	8.50826	10.7438	0	0	0	0	0	0	0	0	0	0	0	0	0	0
vOTU2027	JA1_virus39	VC_652_0	Unclassified	Caudovirales;Unclassified;Unclassified	temperate	0.353875	0.530394	1.69412	0.846819	0.87626	1.34236	0.562464	0.192762	0.7492	0.212736	0.0388124	0	0.273448	0.52732	0	0	0	0	0	0	0	0	0	0	54.5171	47.9246	38.4487	140.729	155.029	9.73905	0.0639519	0.148176	0.0763172	0.0815285	0.0493806	0	0	0	0	0	0.131638	0	0.625976	0.836364
vOTU2028	JA1_virus4	VC_148_0	Unclassified	Caudovirales;Unclassified;Unclassified	virulent	0.0230957	0.0432726	0	0	0.0209125	0.0244693	0	0	0	0	0	0	0.204735	0.196711	0	0	0	0	0	0	0	0	0	0	153.105	89.6442	23.2617	1.35512	6.25402	5.46575	0	0	0	0	0	0	0	0	0	0	0	0	0	0
vOTU2029	JA1_virus41	VC_556_0	Unclassified	Kalamavirales;Tectiviridae;Unclassified	virulent	0	0	0	0	0	0	0	0	0	0	0	0	0.189219	0.122043	0.611398	0	0.0241532	0	0	0	0	0	0	0	38.3905	4.57165	2.94431	0.683667	0.808751	5.04204	0	0	0	0	0	0	0	0	0	0	0.35803	0	0	0.0335809
vOTU203	BP5_virus227	VC_557_0	Unclassified	Caudovirales;Myoviridae;Unclassified	virulent	3.23823	11.515	3.66587	3.67164	2.1587	4.62977	0	0	0	0	0	0	0	0	0	0	0	0	0	0	0	0	0	0	0	0	0	0	0	0	0.426603	1.88873	1.0187	1.68336	1.47698	0	0	0	0	0	0	0	0	0
vOTU2030	JA1_virus43	Unclustered	Unclassified	Caudovirales;Unclassified;Unclassified	temperate	0.0253171	0	0	0	0	0	0.0926534	0.23753	0.178254	0.0199816	0.19553	0.327545	0	0.0148889	26.999	8.55937	5.88365	0	0.201681	0.159324	0.13711	0.44135	0	0	25.8364	11.7374	3.80711	20.1895	6.64942	2.92921	0.00787228	0	0.00680458	0.019747	0	0.27244	0.375934	0.322336	0.262824	0.294489	0	0	0.286974	0
vOTU2031	JA1_virus45	VC_338_0	Unclassified	Caudovirales;Podoviridae;Unclassified	temperate	0	0	0	0	0	0	0	0	0	0	0	0	0	0	0	0	0	0	0	0	0	0	0	0	6.69033	12.8986	0	1.6582	0	7.03433	0	0	0	0	0	0	0	0	0	0	0	0	0	0
vOTU2032	JA1_virus47	VC_761_0	Unclassified	Caudovirales;Myoviridae;Unclassified	temperate	9.88852	18.9805	5.66173	7.34054	6.03693	13.8429	3.9159	9.5883	55.4175	0.455785	0.0881435	1.01135	24.4145	18.0432	548.211	1326.18	2675.89	0	0	0	0	0	0	0	32.1396	37.9761	63.943	28.5644	39.2725	80.0934	130.555	156.633	121.517	121.126	116.73	0.0232182	0	0	0	0.00581921	0	0.05043	0.0153683	0.10105
vOTU2033	JA1_virus49	Unclustered	Unclassified	Caudovirales;Siphoviridae;Unclassified	temperate	0.437021	1.8196	3.27061	2.91137	3.7603	4.05414	0.0654482	0.693713	1.74408	0.0771081	0	0	0.0392877	0.0018706	0	0	0	0	0	0	0	0	0	0	27.3265	47.8358	26.2389	13.6256	9.02469	36.4308	65.4251	59.5996	89.8698	37.4837	50.0078	0	0	0.0104813	0	0.0319111	0	0	0	0
vOTU2034	JA1_virus5	VC_65_0	Caudovirales;Myoviridae;Brunovirus	Caudovirales;Myoviridae;Unclassified	temperate	0	0	0	0	0	0	0.0175561	0.0586261	0.0455583	0	0	0	0	0	0.282393	0.234574	0.177556	0	0	0	0	0	0	0	5.86675	6.21849	0.126537	1.70793	0.0827337	2.07641	0	0	0	0	0	0	0	0	0	0	0	0	0.0532376	0
vOTU2035	JA1_virus50	Unclustered	Unclassified	Unclassified;Unclassified;Unclassified	temperate	0.0682919	0.12394	0	0.0361211	0.0411886	0.0486857	0	0	0	0	0.0115289	0	0.592788	0.317292	0	0	0	0	0	0	0	0	0	0	249.981	163.921	18.3357	2.78638	5.54786	9.93752	0	0	0	0	0	0	0	0	0	0	0	0	0	0
vOTU2036	JA1_virus51	VC_1089_0	Unclassified	Caudovirales;Unclassified;Unclassified	temperate	0	0.0953718	0.0765923	0.149169	0.0764933	0.076475	0	0	0.0390635	0.0130554	0	0	0	0	0.479328	0.0662875	0.147129	0	0	0	0	0	0	0	15.6565	4.79151	1.40483	4.22286	4.5264	1.22329	5.65751	10.1009	9.2071	9.283	8.43245	0.412913	0.291411	0.195907	0.211916	0.278164	0	0	0	0
vOTU2037	JA1_virus55	Unclustered	Unclassified	Caudovirales;Siphoviridae;Unclassified	temperate	0	0	0	0	0	0	0	0	0	0	0	0	0	0	0	0	0	0	0	0	0	0	0	0	63.0653	27.6355	1.71778	15.4078	2.77571	3.30346	0.0168394	0	0	0	0	0	0	0	0	0	0	0	0	0
vOTU2038	JA1_virus62	VC_505_0	Unclassified	Caudovirales;Myoviridae;Unclassified	virulent	0	0	0	0	0	0	0	0	0	0	0	0	0	0	0	0	0	0	0	0	0	0	0	0	1.67737	2.56922	0.504918	2.57579	0.00815758	17.3518	0.520924	0.565006	0.810047	0.945549	1.96119	0	0	0	0	0	0	0	0	0
vOTU2039	JA1_virus67	Unclustered	Unclassified	Caudovirales;Myoviridae;Unclassified	temperate	1.4804	3.16382	3.8259	7.7787	5.61228	4.37633	12.2728	20.3473	19.4597	2.86848	0.482821	19.1083	4.26444	3.2751	25.8904	24.1971	20.0284	0.138273	1.30584	0.738133	1.29357	1.56377	2.32923	2.68418	43.3843	48.1591	17.4806	68.5585	24.8426	19.2509	46.0084	36.3348	56.1077	32.4969	38.1083	3.60304	4.84816	4.72969	3.04045	3.94219	2.56852	0.988326	7.73943	2.87635
vOTU204	BP5_virus228	VC_559_0	Unclassified	Haloruvirales;Pleolipoviridae;Gammapleolipovirus	temperate	0.034035	9.83721	0.225513	0.24062	0.165997	0.524782	0	0	0	0	0	0	0	0	0	0	0	0	0	0	0	0	0	0	0	0	0	0	0	0	0	0	0	0	0	0	0	0	0	0	0	0	0	0
vOTU2040	JA1_virus68	VC_249_0	Unclassified	Caudovirales;Unclassified;Unclassified	temperate	1.25665	4.34869	1.09797	1.58227	1.29723	2.64353	1.37501	2.13739	2.05298	0.024953	0	0.107169	1.9736	1.39235	0.00496069	0	0	0	0	0	0	0	0	0	7.32223	5.37212	4.09256	8.4378	4.90839	13.0717	1.54756	2.71985	4.57848	4.63153	6.83083	0	0	0	0	0	0	0	0.033076	0.0159321
vOTU2041	JA1_virus69	VC_394_0	Unclassified	Kalamavirales;Tectiviridae;Unclassified	temperate	0	0	0	0	0	0	0	0	0	0	0	0	0	0	0	0	0	0	0	0	0	0	0	0	4.05022	2.76668	1.56871	28.7251	7.85225	1.52908	0.00166046	0	0	0	0	0	0	0	0	0	0	0	0	0
vOTU2042	JA1_virus70	VC_209_0	Unclassified	Caudovirales;Siphoviridae;Unclassified	temperate	0	0	0	0	0	0	0	0	0	0	0	0	0	0	4.94478	2.03209	19.1309	0	0	0	0	0	0	0	10.6705	0.189178	0.107439	0.0750715	0.0112001	0.871793	0	0	0	0	0	0	0	0	0	0	0	0	0	0
vOTU2043	JA1_virus76	VC_65_0	Caudovirales;Myoviridae;Brunovirus	Caudovirales;Myoviridae;Unclassified	temperate	0	0	0	0	0	0	0	0	0	0	0	0	0	0	0	0	0	0	0	0	0	0	0	0	1.53685	2.06162	1.75737	3.78246	4.08738	1.11784	0	0	0	0	0	0	0	0	0	0	0	0	0	0
vOTU2044	JA1_virus81	VC_147_0	Unclassified	Caudovirales;Myoviridae;Unclassified	virulent	0.0652366	0.0344511	0	0	0	0.0228958	0	0	0	0	0	0	0.0897889	0.0723321	0	0	0	0	0	0	0	0	0	0	188.109	112.061	16.4062	1.6608	4.7859	6.42994	0	0	0	0	0	0	0	0	0	0	0	0	0	0
vOTU2045	JA1_virus82	Unclustered	Unclassified	Caudovirales;Podoviridae;Unclassified	temperate	0.048801	0.070929	0.024357	0	0	0.0398908	0.0343663	0.109241	0.52366	0.104956	1.23914	2.31331	0	0	0.455976	0	0	0	0	0.6741	0.0205732	0	0	0	30.9745	75.0169	16.6396	61.9931	12.669	8.68021	0.451988	0.759099	0.69439	0.56162	0.551348	0	0	0	0	0	0.381314	0	0	0.0863906
[truncated: 4,514 more rows]
[truncated: 46 more columns]

## Sheet: Data S4
Supplementary Data 4 | Virus-host linkages predicted by prophages, shared genomic matches with host genomes, and protospacer-spacer matches.
Viral genomes	Viral populations	Host genomes	Host populations	Methods
WY3_virus15	vOTU4692	WY1.bin145	WY1.bin145	genome
WY5_virus458	vOTU4292	WY3.bin178	WY2.bin33	genome
[truncated: 25,412 more rows]

## Sheet: Data S5
Supplementary Data 5 | Detailed function descriptions and sequence information of the viral genomes containing phoH and phnCDE genes.
[truncated: 5,442 more rows]

[truncated: 4 more sheets: Data S6, Data S7, Data S8, Data S9]
