# Supplementary material for: Patterns and ecological drivers of viral communities in acid mine drainage sediments across Southern China
Source: Nat Commun. 2022 May 2;13:2389. doi: 10.1038/s41467-022-30049-5 (PMC9061769; doi:10.1038/s41467-022-30049-5)
Supplement: Supplementary file 6 — Source Data [file 41467_2022_30049_MOESM6_ESM.zip]

Archive with 52 entries (40 files):
- Source Data/fig1/
- Source Data/fig1/culmulative_curve_pc.R
- Source Data/fig1/culmulative_curve_votu.R
- Source Data/fig1/fig1c.vOTUs_PCs.culmulation_curve.R
- Source Data/fig1/PCs_sites.abun
- Source Data/fig1/vOTUs_sites.abun
- Source Data/fig2/
- Source Data/fig2/biotic_abiotic.factors
- Source Data/fig2/fig2a.heatmap.R
- Source Data/fig2/fig2a.mantel.R
- Source Data/fig2/fig2bc.pcoa.R
- Source Data/fig2/fig2de.distance_dicay.R
- Source Data/fig2/MAGs_sites.abun
- Source Data/fig2/site.lat_lng
- Source Data/fig3/
- Source Data/fig3/SEM.R
- Source Data/fig3/SEM_data
- Source Data/fig4/
- Source Data/fig4/fig4a.R
- Source Data/fig4/host_abun.by_phyla
- Source Data/fig4/viral_abun.by_phyla
- Source Data/fig5/
- Source Data/fig5/cal_mod_nest.matlab
- Source Data/fig5/calculate_viralrange_hostrange.py
- Source Data/fig5/virus_host.pairs
- Source Data/fig5/virus_host.pairs.byphyla
- Source Data/fig5/virus-host sub-networks for each sample.R
- Source Data/fig6/
- Source Data/fig6/tp_ap_phoh.data
- Source Data/fig6/tp_ap_phoh_abun.R
- Source Data/figs1/
- Source Data/figs1/ASVs_sites.abun
- Source Data/figs1/lm_plot.R
- Source Data/figs1/MAGs_sites.abun
- Source Data/figs2/
- Source Data/figs2/priori_SEM.R
- Source Data/figs2/SEM_data
- Source Data/figs3/
- Source Data/figs3/mag.phyla_composition
- Source Data/figs3/mag_phyla.barplot.R
- Source Data/figs4/
- Source Data/figs4/VHR.proteo_thermo
- Source Data/figs4/VHR.proteo_thermo.boxplot.R
- Source Data/figs4/vir2tem.proteo_thermo
- Source Data/figs4/vir2tem.proteo_thermo.boxplot.R
- Source Data/figs5/
- Source Data/figs5/phncde.hostabun_votuabun.lm.R
- Source Data/figs5/virus_host.abun
- Source Data/figs6/
- Source Data/figs6/k02041.all.phy.contree
- Source Data/figs6/k02042.all.phy.contree
- Source Data/figs6/k02044.all.phy.contree
