# Supplementary material for: Patterns and ecological drivers of viral communities in acid mine drainage sediments across Southern China
Source: Nat Commun. 2022 May 2;13:2389. doi: 10.1038/s41467-022-30049-5 (PMC9061769; doi:10.1038/s41467-022-30049-5)
Supplement: Supplementary file 6 — Source Data [file 41467_2022_30049_MOESM6_ESM.zip › Source Data/fig1/culmulative_curve_pc.R]

#! /usr/bin/env Rscript
data<-read.table('repgene_site.abun',header = T)#rownames=votu,colnames=site
library(vegan)
data_new<-t(data)
rowname<-rownames(data_new)
colname<-colnames(data_new)
for (i in 1:length(rowname)){
  for (j in 1:length(colname)){
    if (data_new[i,j] != 0){
      data_new[i,j] = colname[j]
    }
  }
}
stat<-function(new){
  if (length(colnames(new)) == 0){
    total<-unlist(new)
    if ("0" %in% total){
      total<-setdiff(total,"0")
    }
    length(total)
  }else{
    total<-unlist(new)
    if ("0" %in% total){
      total<-setdiff(total,"0")
    }
    length(total)
  }
}
#¶¨ÒåÒ»¸ö´Óv1ÏòÁ¿ÖÐÕÒv2ÖÐËùÓÐ×Ö·ûµÄÎ»ÖÃµÄº¯Êý
find<-function(v1,v2){
  a=c()
  for (x in 1:length(v2)){
    a[x]<-which(v1==v2[x])
  }
  a
}

parameters=list()
data_new_t<-as.data.frame(t(data_new))
#µ±ÑùµãÊý´Ó1¿ªÊ¼Ôö¼ÓÊ±£¬Í³¼ÆÃ¿Ò»¸ö×Ó¼¯µÄtotal,core,pan

for (p in 1:ncol(data_new_t)){
  if (p < 2){
    com<-colnames(data_new_t)
    site_matrix<-c()
    for (q in 1:length(com)){
      colnum<-find(colnames(data_new_t),com[q])
      new_data<-data_new_t[,colnum]
      site_matrix[q]<-stat(new_data)
    }
    parameters[[p]]<-site_matrix
  }else{
    site_matrix<-c()
    for (q in 1:100){
      print((p-2)*100+q)
      colnum <- sample(1:90,p)
      new_data<-data_new_t[,colnum]
      new_data<-data_new_t[,colnum]
      site_matrix[q]<-stat(new_data)
    }
    parameters[[p]]<-site_matrix
  }
}
total_list<-c()
total_var_list<-c()
for (k in 1:length(parameters)){
  total_list[k]<-mean(parameters[[k]])
  total_var_list[k]<-sd(parameters[[k]])
}
library(ggplot2)
sites<-c(1:length(total_list))
means_votu<-c(total_list)
vars_votu<-c(total_var_list)
all_fpc<-data.frame(sites,means_votu,vars_votu)
write.table(all_fpc,"all_pc.table",sep="\t")
save.image("pc.culmulative_curve.RData")
save(all_fpc,file="all_pc")
