# Supplementary material for: Patterns and ecological drivers of viral communities in acid mine drainage sediments across Southern China
Source: Nat Commun. 2022 May 2;13:2389. doi: 10.1038/s41467-022-30049-5 (PMC9061769; doi:10.1038/s41467-022-30049-5)
Supplement: Supplementary file 6 — Source Data [file 41467_2022_30049_MOESM6_ESM.zip › Source Data/fig1/fig1c.vOTUs_PCs.culmulation_curve.R]

#! /usr/bin/env Rscript

#culmulative curve of viral protein clusters
data<-read.table('vOTUs_sites.abun',header = T)#rownames=votu,colnames=site
library(vegan)
data_new<-t(data)
rowname<-rownames(data_new)
colname<-colnames(data_new)
for (i in 1:length(rowname)){
  for (j in 1:length(colname)){
    if (data_new[i,j] != 0){
      data_new[i,j] = colname[j]
    }
  }
}
stat<-function(new){
  if (length(colnames(new)) == 0){
    total<-unlist(new)
    if ("0" %in% total){
      total<-setdiff(total,"0")
    }
    length(total)
  }else{
    total<-unlist(new)
    if ("0" %in% total){
      total<-setdiff(total,"0")
    }
    length(total)
  }
}

find<-function(v1,v2){
  a=c()
  for (x in 1:length(v2)){
    a[x]<-which(v1==v2[x])
  }
  a
}

parameters=list()
data_new_t<-as.data.frame(t(data_new))


for (p in 1:ncol(data_new_t)){
  if (p < 2){
    com<-colnames(data_new_t)
    site_matrix<-c()
    for (q in 1:length(com)){
      colnum<-find(colnames(data_new_t),com[q])
      new_data<-data_new_t[,colnum]
      site_matrix[q]<-stat(new_data)
    }
    parameters[[p]]<-site_matrix
  }else{
    site_matrix<-c()
    for (q in 1:1000){
      print((p-2)*1000+q)
      colnum <- sample(1:90,p)
      new_data<-data_new_t[,colnum]
      new_data<-data_new_t[,colnum]
      site_matrix[q]<-stat(new_data)
    }
    parameters[[p]]<-site_matrix
  }
}
total_list<-c()
total_var_list<-c()
for (k in 1:length(parameters)){
  total_list[k]<-mean(parameters[[k]])
  total_var_list[k]<-sd(parameters[[k]])
}
library(ggplot2)
sites<-c(1:length(total_list))
means_votu<-c(total_list)
vars_votu<-c(total_var_list)
all_votu<-data.frame(sites,means_votu,vars_votu)

#culmulative curve of viral protein clusters
data<-read.table('PCs_sites.abun',header = T)#rownames=PCs,colnames=site
library(vegan)
data_new<-t(data)
rowname<-rownames(data_new)
colname<-colnames(data_new)
for (i in 1:length(rowname)){
  for (j in 1:length(colname)){
    if (data_new[i,j] != 0){
      data_new[i,j] = colname[j]
    }
  }
}
stat<-function(new){
  if (length(colnames(new)) == 0){
    total<-unlist(new)
    if ("0" %in% total){
      total<-setdiff(total,"0")
    }
    length(total)
  }else{
    total<-unlist(new)
    if ("0" %in% total){
      total<-setdiff(total,"0")
    }
    length(total)
  }
}

find<-function(v1,v2){
  a=c()
  for (x in 1:length(v2)){
    a[x]<-which(v1==v2[x])
  }
  a
}

parameters=list()
data_new_t<-as.data.frame(t(data_new))


for (p in 1:ncol(data_new_t)){
  if (p < 2){
    com<-colnames(data_new_t)
    site_matrix<-c()
    for (q in 1:length(com)){
      colnum<-find(colnames(data_new_t),com[q])
      new_data<-data_new_t[,colnum]
      site_matrix[q]<-stat(new_data)
    }
    parameters[[p]]<-site_matrix
  }else{
    site_matrix<-c()
    for (q in 1:1000){
      print((p-2)*1000+q)
      colnum <- sample(1:90,p)
      new_data<-data_new_t[,colnum]
      new_data<-data_new_t[,colnum]
      site_matrix[q]<-stat(new_data)
    }
    parameters[[p]]<-site_matrix
  }
}
total_list<-c()
total_var_list<-c()
for (k in 1:length(parameters)){
  total_list[k]<-mean(parameters[[k]])
  total_var_list[k]<-sd(parameters[[k]])
}
library(ggplot2)
sites<-c(1:length(total_list))
means_pc<-c(total_list)/10
vars_pc<-c(total_var_list)/10
all_pc<-data.frame(sites,means_pc,vars_pc)

# plot curve
all_new<-data.frame(all_votu,all_pc)
ggplot(all_new)+geom_point(aes(x=sites,y=means_pc),shape=21,size=3,fill=rgb(129,184,223,max = 255),alpha=0.8)+
  geom_errorbar(aes(sites,ymin=means_pc-vars_pc,ymax=means_pc+vars_pc),lwd=0.7,width=1,position=position_dodge(0),
                color=rgb(129,184,223,max = 255))+
  geom_point(aes(x=sites,y=means_votu),shape=21,size=3,fill=rgb(255,59,59,max = 255),alpha=0.8)+
  labs(x="Number of Samples",y="Number")+
  geom_errorbar(aes(sites,ymin=means_votu-vars_votu,ymax=means_votu+vars_votu),lwd=0.7,width=1,position=position_dodge(0),
                color=rgb(255,59,59,max = 255))+
  theme_bw()+
  theme(panel.grid.major=element_blank(),panel.grid.minor = element_blank(),axis.line.x = element_line(size = 0.5),
        axis.line.y = element_line(size=0.5),axis.text.x = element_text(size=18,color = "black"),axis.text.y = element_text(size=18,color="black"),axis.title.x = element_text(size=18),axis.title.y = element_text(size=18),legend.text = element_text(size=18))+
  scale_x_continuous(limits =c(0,100),breaks = seq(0,100,20))+scale_y_continuous(limits =c(0,15000),breaks = c(0,15000,3000))+
  coord_cartesian(ylim=c(0,15000),xlim = c(0,100))
