# Supplementary material for: Patterns and ecological drivers of viral communities in acid mine drainage sediments across Southern China
Source: Nat Commun. 2022 May 2;13:2389. doi: 10.1038/s41467-022-30049-5 (PMC9061769; doi:10.1038/s41467-022-30049-5)
Supplement: Supplementary file 6 — Source Data [file 41467_2022_30049_MOESM6_ESM.zip › Source Data/fig1/PCs_sites.abun]

	BP4	BP5	BP6	BP7	BP8	BP9	DBS1-1	DBS1-2	DBS1-3	DBS2-1	DBS2-4	DBS2-5	DS3	DS4	DX1	DX2	DX4	FK1	FK2	FK3	FK4	FK5	HSP1	HSP2	JA1	JA2	JA3	JA4	JA5	JA6	LL2	LL3	LL4	LL6	LL7	LSA1	LSA2	LSA3	LSA4	LSA5	MAS1	MAS2	MAS3	MAS4	MAS5	SKS1	SKS3	SKS4	SKS5
PC1	0	0	0	0	0	0	0	0	0	14.14949844	0	0	0	0	0	0	0	0	0	0	0	0	0	0	0	0	0	0	0	0	0	0	0	0	0	0	0	0	0	0	0	0	0	0	0	0	0	0	0
PC2	0	0	0	0	0	0	0	0	0	12.35340482	0	0	0	0	0	0	0	0	0	0	0	0	0	0	0	0	0	0	0	0	0	0	0	0	0	0	0	0	0	0	0	0	0.182312833	0	0	0	0	0	0
PC3	0	0	0	0	0	0	0	0.005115789	0	16.79728275	0	0	0	0	0	0	0	0	0	0	0	0	0	0	0	0	0	0	0	0	0	0	0	0	0	0	0	0	0	0	0	0	0	0	0	0	0	0	0
PC4	0	0	0	0	0	0	0	0.556712192	0	13.72493747	0	0	0	0	0	0	0	0	0	0	0	0	0	0	0	0	0	0	0	0	0	0	0	0	0	0	0	0	0	0	0	0	0	0	0	0	0	0	0
PC5	0	0	0	0	0	0	0	0	0	6.980728357	0	0	0	0	0	0	0	0	0	0	0	0	0	0	0	0	0	0	0	0	0	0	0	0	0	0	0	0	0	0	0	0	0	0	0	0	0	0	0
PC6	0	0	0	0	0	0	0	0	0	13.93520111	0	0	0	0	0	0	0	0	0	0	0	0	0	0	0	0	0	0	0	0	0	0	0	0	0	0	0	0	0	0	0	0	0	0	0	0	0	0	0
PC7	0	0	0	0	0	0	0	0	0	13.2172882	0	0	0	0	0	0	0	0	0	0	0	0	0	0	0	0	0	0	0	0	0	0	0	0	0	0	0	0	0	0	0	0	0	0	0	0	0	0	0
PC8	0	0	0	0	0	0	0	0	0	13.35636139	0	0	0	0	0	0	0	0	0	0	0	0	0	0	0	0	0	0	0	0	0	0	0	0	0	0	0	0	0	0	0	0	0	0	0	0	0	0	0
PC9	0	0	0	0	0	0	0	0	0	13.95973631	0	0	0	0	0	0	0	0	0	0	0	0	0	0	0	0	0	0	0	0	0	0	0	0	0	0	0	0	0	0	0	0	0	0	0	0	0	0	0
PC10	0	0	0	0	0	0	0	0	0	21.35430543	0	0	0	0	0	0	0	0	0	0	0	0	0	0	0	0	0	0	0	0	0	0	0	0	0	0	0	0	0	0	0	0	0	0	0	0	0	0	0
PC11	0	0	0	0	0	0	0	0	0	15.71899048	0	0	0	0	0	0	0	0	0	0	0	0	0	0	0	0	0	0	0	0	0	0	0	0	0	0	0	0	0	0	0	0	0	0	0	0	0	0	0
PC12	0	0	0	0	0	0	0	0	0	0	6.826657612	0	0	0	0	0	0	0	0	3.44243075	0	0	0	0	0	0	0	0	0	0	0	0	0	0	0	0	0	0	0	0	0	0	0	0	0	0	0	0	0
PC13	0	0	0	0	0	0	0	0	0	0	11.46368389	0	0	0	0	0	0	0	0	14.2442884	0	0	0	0	0	0	0	0	0	0	0	0	0	0	0	0	0	0	0	0	0	0	0	0	0	4.543123342	0	0.881358831	0
PC15	0	0	0	0	0	0	0	0	0	0	14.51827216	0	0	0	0	0	0	0	0	10.80481107	0	0	0	0	0	0	0	0	0	0	0	0	0	0	0	0	0	0	0	0	0	0	0	0	0	0	0	0	0
PC16	0	0	0	0	0	0	0	0	0	0	3.436729714	0	0	0	0	0	0	0	0	1.969051652	0	0	0	0	0	0	0	0	0	0	0	0	0	0	0	0	0	0	0	0	0	0	0	0	0	0	0	0	0
PC17	0	0	0	0	0	0	0	0	0	0	4.676721006	0	0	0	0	0	0	0	0	5.039234662	0	0	0	0	0	0	0	0	0	0	0	0	0	0	0	0	0	0	0	0	0	0	0	0	0	0.224890611	0	0	0
PC18	0	0	0	0	0	0	0	0	0	0	5.257274622	0	0	0	0	0	0	0	0	7.93669959	0	0	0	0	0	0	0	0	0	0	0	0	0	0	0	0	0	0	0	0	0	0	0	0	0	0	0	0	0
PC19	0	0	0	0	0	0	0	0	0	0	3.574024794	0	0	0	0	0	0	0	0	5.058341028	0	0	0	0	0	0	0	0	0	0	0	0	0	0	0	0	0	0	0	0	0	0	0	0	0	0	0	0	0
PC20	0	0	0	0	0	0	0	0	0	0	5.5337244	0	0	0	0	0	0	0	0	4.188573722	0	0	0	0	0	0	0	0	0	0	0	0	0	0	0	0	0	0	0	0	0	0	0	0	0	0	0	0	0
PC21	0	0	0	0	0	0	0	0	0	0	7.245522532	0	0	0	0	0	0	0	0	6.458121984	0	0	0	0	0	0	0	0	0	0	0	0	0	0	0	0	0	0	0	0	0	0	0	0	0	0	0	0	0
PC22	0	0	0	0	0	0	0	0	0	0	4.62927221	0	0	0	0	0	0	0	0	4.050794242	0	0	0	0	0	0	0	0	0	0	0	0	0	0	0	0	0	0	0	0	0	0	0	0	0	0.135660558	0	0.11003823	0
PC23	0	0	0	0	0	0	0.422822651	0	0	0	6.416724428	0	0	0	0	0	0	0	0	5.630535343	0	0	0	0	0	0	0	0	0	0	0	0	0	0	0	0	0	0	0	0	0	0	0	0	0	0	0	0	0
PC24	0	0	0	0	0	0	0	0	0	0	7.735701128	0	0	0	0	0	0	0	0	7.817082018	0	0	0	0	0	0	0	0	0	0	0	0	0	0	0	0	0	0	0	0	0	0	0	0	0	0	0	0	0
PC25	0	0	0	0	0	0	0	0	0	0	5.220309736	0	0	0	0	0	0	0	0	7.448407014	0.934774194	0	0	0	0	0	0	0	0	0	0	0	0	0	0	0	0	0	0	0	0	0	0	0	0	0	0	0	0
PC26	0	0	0	0	0	0	0	0	0	0	2.615316778	0	0	0	0	0	0	0	0	2.961180235	0	0	0	0	0	0	0	0	0	0	0	0	0	0	0	0	0	0	0	0	0	0	0	0	0	0	0	0	0
PC27	0	0	0	0	0	0	0	0	0	0	3.395323406	0	0	0	0	0	0	0	0	4.80542388	0	0	0	0	0	0	0	0	0	0	0	0	0	0	0	0	0	0	0	0	0	0	0	0	0	0	0	0	0
PC28	0	0	0	0	0	0	0	0	0	0	5.775878866	0	0	0	0	0	0	0	0	5.806252395	0	0	0	0	0	0	0	0	0	0	0	0	0	0	0	0	0	0	0	0	0	0	0	0	0	0	0	0	0
PC29	0	0	0	0	0	0	0	0	0	0	4.972867479	0	0	0	0	0	0	0	0	3.712870011	0	0	0	0	0	0	0	0	0	0	0	0	0	0	0	0	0	0	0	0	0	0	0	0	0	0	0	0	0
PC30	0	0	0	0	0	0	0	0	0	0	8.684466533	0	0	0	0	0	0	0	0	3.929140804	0	0	0	0	0	0	0	0	0	0	0	0	0	0	0	0	0	0	0	0	0	0	0	0	0	0.623019485	0	0	0
PC31	0	0	0	0	0	0	0	0	0	0	5.065306008	0	0	0	0	0	0	0	0	8.221453632	0	0	0	0	0	0	0	0	0	0	0	0	0	0	0	0	0	0	0	0	0	0	0	0	0	0	0	0	0
PC32	0	0	0	0	0	0	0	0	0	0	5.899374417	0	0	0	0	0	0	0	0	8.313383313	0	0	0	0	0	0	0	0	0	0	0	0	0	0	0	0	0	0	0	0	0	0	0	0	0	0	2.394250558	0	0
PC33	0	0	0	0	0	0	0	0	0	0	5.170695064	0	0	0	0	0	0	0	0	7.3976454	0	0	0	0	0	0	0	0	0	0	0	0	0	0	0	0	0	0	0	0	0	0	0	0	0	0.273485065	0	0	0
PC34	0	0	0	0	0	0	0	0	0	0	0	0	0	0	0	0	0	0	0	0	0	0	0	0	0	0	0	0	0	0	5.417658364	0.816987234	0.522071753	1.318902457	0.949197489	0	0	0	0	0	0	0	0	0	0	0	0	0	0
PC35	0	0	0	0	0	0	0	0	0	0	0	0	0	0	0	0	0	0	0	0	0	0	0	0	0	0	0	0	0	0	3.771379943	1.432269241	2.467791185	1.133775772	0.64547359	0	0	0	0	0	0	0	0	0	0	0	0	0	0
PC36	0	0	0	0	0	0	0	0	0	0	0	0	0	0	0	0	0	0	0	0	0	0	0	0	0	0	0	0	0	0	2.345020909	2.905724857	4.560183781	1.46042767	2.715161605	0	0	0	0	0	0	0	0	0	0	0	0	0	0
PC37	0	0	0	0	0	0	0	0	0	0	0	0	0	0	0	0	0	0	0	0	0	0	0	0	0.013480279	0	0	0	0	0	4.000643168	2.837019265	4.217312277	1.375299717	1.531974862	0	0	0	0	0	0	0	0	0	0	0	0	0	0
PC38	0	0.013515046	0	0	0	0	3.739861095	3.582824332	2.922007954	0.589294895	0	8.14401398	5.680987868	6.009779902	0.193114758	0.206177991	0.377761607	0	0	0	0	0	0	0.186593043	3.526316321	2.124723032	1.790562423	0.97510523	9.344959103	0.88942453	0	0	0	0.201805179	0	31.68306315	34.38344747	27.40637704	35.01525349	28.27684572	0	0	1.588694844	0.445261104	0.080399024	0.354434287	0.25828184	0.961076272	2.206588255
PC39	0	0	0	0	0	1.892352809	2.986647941	3.321814917	5.460396018	1.09357144	0	5.461479414	0	8.790131591	0	0	0	0	0	0	0	0	0	0	5.737493873	2.738939632	1.984642623	0	13.8787696	0	0	0	0	0	0	40.28402396	48.17913407	20.38242015	24.66254433	26.18529995	0	0	1.463943779	1.553708431	1.294832089	0	0.904456745	1.291753155	3.260952567
PC40	0.015095843	0	0	0.303158849	0	0	2.821577917	3.036951539	5.50609657	0.265837731	0	4.698287612	11.81412858	8.50825829	0.306215555	0.282357613	0	0	0	0	0	0	0	0.328425613	2.883823131	0.81103263	0.818223766	1.065119872	4.760480403	0.433174787	0.117640629	0.18877454	0	0	0	36.86771593	52.4861019	36.88746761	44.09541332	36.62686711	0.700538384	0.710465537	1.733771277	0.747791616	0.037698718	0.466783502	0.577419945	1.237849986	1.285543316
PC41	0	0	0	0	0	0	1.007671583	2.001002813	4.888505943	1.197319175	0	2.610726398	13.05252446	2.905922445	0.368933657	0	0.865824788	0	0	0	0	0	0	0	2.389993022	0.986139516	0.615967519	0.558651545	3.813511271	0.127022087	0	0.392708221	0	0.425518248	0	35.00600367	45.04099629	34.2393469	39.18891368	25.68821685	0	1.894804413	1.79255451	0.768699375	0	0.78487205	0	0	2.133323624
PC42	0	0.220052681	0	0	0	0	3.923083414	3.879411695	3.829558263	0.251765852	0.09238975	7.962859312	10.76907379	6.632152586	0	0.241332774	0.318847577	0	0	0.3824725	0	0	0	0	0.88052219	0.345525671	1.010849193	0	1.399539902	0.299225184	0	0	0	0	0	31.50765706	40.85398271	32.48028577	31.62838892	28.46470176	0.608788975	0.746582711	0.351832808	0.41035648	0	0	0	0.105138566	2.059090308
PC44	0	0	0	0.085724733	0	0	3.152947372	4.094140466	6.702343729	0.941278954	0.001277398	5.554439363	8.248839573	7.09866112	0	0.247234421	0.148431932	0	0.001376576	0.055322035	0	0	0	0.345061656	1.985058124	1.781251044	1.22003906	0.455478066	2.435373044	0.177616931	0.027414497	0.069054807	0.001430496	0.102481084	0.030780773	34.8643728	42.0606978	32.92011263	37.37440189	29.88687047	0.843186721	0.522725878	1.92856961	0.000689458	0	0.45790832	0.239664289	0.850182493	1.814648824
PC45	0	0	0	0	0	0	2.718120421	3.601941327	4.937008867	0.872625323	0	3.240044245	5.094201935	5.850008514	0	0	0	0	0	0	0	0	0	0	0.901998363	0	0	0	0	0	0	0	0	0	0	24.97423356	27.02042	21.78875254	23.03666316	30.85808882	0	0	0.642791288	0	0	0	0	0.400139032	2.253458554
PC46	0.075191922	0	0	0	0	0	1.898572691	3.988241624	4.316893635	0.244298285	0	3.908089909	6.06672356	5.352551098	0.069302699	0	0	0	0	0	0.095359088	0	0	0.274204259	1.250266798	0.760148371	0.113162523	0.915706187	1.147765993	0.145400441	0	0	0	0	0	28.42305563	39.01007181	33.11205115	27.50535241	24.03820314	0	0.34041448	2.373506994	0	0.197676593	0.084757767	0.324151819	0.28127571	1.998404657
PC47	0	0	0	0	0	0	0	0	0	0	0	0	0	0	0	0	0	0	0	0.46630409	0	0	0	0	0	0	0	0	0	0	0	0	0	0	0	0	0	0	0	0	0	0	0	0	0	0.101336809	0	0	11.45201086
PC48	0	0	0	0	0	0	0	0	0	0	0	0	0	0	0	0	0	0	0	0	0	0	0	0	0	0	0	0	0	0	0	0	0	0	0	0	0	0	0	0	0	0	0	0	0	0	0	0	11.49678164
PC49	0	0	0	0	0	0	0	0	0	0	0.619308262	0	0	0	0	0	0	0	0	0.165043965	0.052340608	0	0	0	0	0	0	0	0	0	0	0	0	0	0	0	0	0	0	0	0	0	0	0	0	0.159941818	0.103897092	0	6.600872677
PC50	0	0	0	0	0	0	0	0	0	0	0	0	0	0	0	0	0	0	0	0	0	0	0	0	0	0	0	0	0	0	0	0	0	0	0	0	0	0	0	0	0	0	0	0	0	0	0	0	6.259332385
PC51	0	0	0	0	0	0	0	0	0	0	0	0	0	0	0	0	0	0	0	0	0	0	0	0	0	0	0	0	0	0	0	0	0	0	0	0	0	0	0	0	0	0	0	0	0	0	0	0	6.214443744
PC52	0	0	0	0	0	0	0	0	0	0	0	1.084567683	0	0	0	0	0	0	0	0	0	0	0	0	0	0	0	0	0	0	0	0	0	0	0	0	0	0	0	0	0	0	0	0	0	0.360918944	0	0	9.41672964
PC53	0	0	0	0	0	0	0	0	0	0	3.168077296	2.161633169	0	0	0	0	0	0	0	0.705678419	0	0	0	0	0	0	0	0	0	0	0	0	0	0	0	0	0	0	0	0	0	0	0	0	0	0	0	0	7.665056525
PC54	0	0	0	0	0	0	0	0	0	0	0.731135785	2.294184125	0	0	0	0	0	0	0	1.10645894	0	0	0	0	0	0	0	0	0	0	0	0	0	0	0	0	0	0	0	0	0	0	0	0	0	0	0	0	6.659082729
PC55	0	0	0	0	0	0	0	0	0	0	4.321011392	2.67053164	0	0	0	0	0	0	0	1.993018607	0	0.237926051	0	0	0	0	0	0	0	0	0	0	0	0	0	0	0	0	0	0	0	0	0	0	0	0.588407281	0.206628658	0	9.03826198
PC56	0	0	0	0	0	0	0	0	0	0	0	0	0	0	0	0	0	0	0	0	0	0	0	0	0	0	0	0	0	0	0	0	0	0	0	0	0	0	0	0	0	0	0	0	0	0	0	0	0
PC57	0	0	0	0	0	0	0	0	0	0	0	0	0	0	0	0	0	0	0	0	0	0	0	0	0	0	0	0	0	0	0	0	0	0	0	0	0	0	0	0	0	0	0	0	0	0	0	0	0
PC58	0	0	0	0	0	0	0	0	0	0	0	0	0	0	0	0	0	0	0	0	0	0	0	0	0	0	0	0	0	0	0	0	0	0	0	0	0	0	0	0	0	0	0	0	0	0	0	0	0
PC59	0	0	0	0	0	0	0	0	0	0	0	0	0	0	0	0	0	0	0	0	0	0	0	0	0	0	0	0	0	0	0	0	0	0	0	0	0	0	0	0	0	0	0	0	0	0	0	0	0
PC60	0	0	0	0	0	0	0	0	0	0	0	0	0	0	0	0	0	0	0	0	0	0	0	0	0	0	0	0	0	0	0	0	0	0	0	0	0	0	0	0	0	0	0	0	0	0	0	0	0
PC61	0	0	0	0	0	0	0	0	0	0	0	0	0	0	0	0	0	0	0	0	0	0	0	0	0	0	0	0	0	0	0	0	0	0	0	0	0	0	0	0	0	0	0	0	0	0	0	0	0
PC62	0	0	0	0	0	0	0	0	0	0	0	0	0	0	0	0	0	0	0	0	0	0	0	0	0	0	0	0	0	0	0	0	0	0	0	0	0	0	0	0	0	0	0	0	0	0	0	0	0
PC63	0	0	0	0	0	0	0	0	0	0	0	0	0	0	0	0	0	0	0	0	0	0	0	0	0	0	0	0	0	0	0	0	0	0	0	0	0	0	0	0	0	0	0	0	0	0	0	0	0
PC64	0	0	0	0	0	0	0	0	0	0	0	0	0	0	0	0	0	0	0	0	0	0	0	0	0	0	0	0	0	0	0	0	0	0	0	0	0	0	0	0	0	0	0	0	0	0	0	0	0
PC65	0	0	0	0	0	0	0	0	0	0	0	0	0	0	0	0	0	0	0	0	0	0	0	0	0	0	0	0	0	0	0	0	0	0	0	0	0	0	0	0	0	0	0	0	0	0	0	0	0
PC66	0	0	0	0	0	0	0	0	0	0	0	0	0	0	0	0	0	0	0	0	0	0	0	0	0	0	0	0	0	0	0	0	0	0	0	0	0	0	0	0	0	0	0	0	0	0	0	0	0
PC67	0	0	0	0	0	0	0	0	0	0	0	0	0	0	0	0	0	0	0	0	0	0	0	0	0	0	0	0	0	0	0	0	0	0	0	0	0	0	0	0	0	0	0	0	0	0	0	0	0
PC68	0	0	0	0	0	0	0	0	0	0	0	0	0	0	0	0	0	0	0	0	0	0	0	0	0	0	0	0	0	0	0	0	0	0	0	0	0	0	0	0	0	0	0	0	0	0	0	0	0
PC69	0	0	0	0	0	0	0	0	0	0	0	0	0	0	0	0	0	0	0	0	0	0	0	0	0	0	0	0	0	0	0	0	0	0	0	0	0	0	0	0	0	0	0	0	0	0	0	0	0
PC70	0	0	0	0	0	0	0	0	0	0	0	0	0	0	0	0	0	0	0	0	0	0	0	0	0	0	0	0	0	0	3.748561807	2.747838621	5.803490629	0.829748923	1.701195927	0	0	0	0	0	0	0	0	0	0	0	0	0	0
PC71	0	0	0	0	0	0	0	0	0	0	0	0	0	0	0	0	0	0	0	0	0	0	0	0	0	0	0	0	0	0	6.557830074	4.591491677	6.46671999	1.608181987	1.805541732	0	0	0	0	0	0	0	0	0	0	0	0	0	0
PC72	0	0	0	0	0	0	0	0	0	0	0	0	0	0	0	0	0	0	0	0	0	0	0	0	0	0	0	0	0	0	5.074821205	2.834802033	4.635386749	1.086928201	1.154407768	0	0	0	0	0	0	0	0	0	0	0	0	0	0
PC73	0	0	0	0	0	0	0	0	0.258251422	0	49.57724422	0	0	0	0	0	0	0	0	3.70369242	0	0	0	0	0	0	0	0	0	0	0	0	0	0	0	0	0	0	0	0	0	0	0	0	0	0	0	0	0
PC74	0	0	0	0	0	0	0	0	0	0	51.95059565	0	0	0	0	0	0	0.360417782	0	3.698351672	0.692497097	2.566868851	0	0	0	0	0	0	0	0	0	0	0	0	0	0	0	0	0	0	0	0	0	0	0	0.284893376	0	0	0
PC75	0	0	0	0	0	0	0	0	0.700284963	0	17.70418645	0	0	0	0	0	0	0	0	1.647573888	0	0.919649246	0	0	0	0	0	0	0	0	0	0	0	0	0	0	0	0	0	0	0	0	0	0	0	0	0	0	0
PC76	0	0	0	0	0	0	0	0	0	0	14.72682226	0.222769784	0	0	0	0	0	0	0	1.154636486	0.044695487	0.802597492	0	0	0	0	0	0	0	0	0	0	0	0	0	0	0	0	0	0	0	0	0	0	0	0.294203632	0	0	0
PC77	0	0	0	0	0	0	0	0	0	0	37.17171883	0	0	0	0	0	0	0	0	5.936223734	0.226213892	0.152676128	0	0	0	0	0	0	0	0	0	0	0	0	0	0	0	0	0	0	0	0	0	0	0	0	0	0	0
PC78	0.641802111	0	0	0	0	0	0	0.794794601	0	5.110276744	65.86298423	0	0	3.500005396	0	0	0	0	0	31.16406383	0	0.922044163	0	0	0	0	0	0	0	0	0	0	0	0	0	0	0	0	0	0	0	0	0	0	0	34.30741138	0	1.61722848	10.54921022
PC79	0	0.022883057	0	0.131897591	0	0.223222516	1.006973957	1.017422642	0.712441188	3.625289215	29.67288565	0.306552382	0.641028872	2.577276558	0	0	0	0.294733729	0	9.483936516	0.775272146	0	0	0.026559731	0	0	0	0	0	0	0	0	0	0	0	0.145516717	0	0	0.318604253	0	0	0	0.025034915	0	0	62.85598097	0.063167139	0.547370382	21.93266577
PC80	0	0.928328953	0	0	0	0	0	0.137989865	2.349035754	6.529975384	47.61375246	1.233628677	0.448411816	2.325276212	0	0	0	0.596270787	0	18.7945462	1.442514893	0	0	0	0	0	0	0	0	0	0	0	0	0	0	0	0	0	0	0	0	0	0.756327032	0	0	41.21988739	0.518100129	0.744258575	9.281982017
PC81	0	0.318494841	0	0.349251283	0	0	1.174273164	1.133255293	0.928995428	8.021945865	38.29967753	0.239868557	0.700855047	3.438185122	0	0	0	0	0	16.5944588	0.485967204	0	0	0	0	0	0	0	0	0	0	0	0	0	0	0	0	0	0	0	0	0	0	0	0	57.01143765	0.032362586	1.244829931	28.44756805
PC82	2.354755846	1.190478951	0	0	0	0.284189905	0.82638078	2.863452679	2.942826245	16.90080573	24.17639607	0	2.222539665	3.495862595	0	0	0	0	0	7.478357299	0.669848598	0	0.293552384	0	0	0	0	0	0	0	0	0	0	0	0	0	0	0	0	0	0	0	0	0	0	40.00354368	0.156565137	2.319365515	35.39365897
PC83	0	0	0	0	0	0	1.000953711	0	0	1.09950792	14.03966228	0	0	0	0	0	0	0	0	1.960612943	0	0	0	0	0	0	0	0	0	0	0	0	0	0	0	0	0	0	0	0	0	0	0	0	0	13.50394643	0	0.918319066	7.285899562
PC84	0.998654785	0	0	0	0	0	1.050549496	0.32586087	0.992196248	20.35579163	28.07129293	0.445559048	0.123598992	0.709374883	0.150894226	0	0	0	0	5.949952061	0.251799592	0	0	0	0	0	0	0	0	0	0	0	0	0	0	0	0	0	0	0	0	0	0	0	0	13.71159829	0	0	56.53300278
PC85	10.10959575	11.48641673	5.724845532	3.919569082	4.937937489	6.866911973	3.250491783	7.542263717	8.339071231	0	11.73823993	0.326614816	8.843990948	11.05350875	0	0	0	0	0	4.137264	0.859234113	0.403613338	2.681745789	0.749453334	0	0.14954054	0	0	0	0	0	0	0.304084885	0	0	0	0	0.521377267	0.446777631	0.562026495	0	0	0	0.27234806	0	29.25288247	60.80291237	182.6569034	151.4634677
PC86	10.95886356	11.95611151	2.570108971	5.6579936	2.358479256	5.864613942	3.806188115	7.702986805	4.760318586	1.492305077	11.51237028	0.701694317	10.37160668	7.560507791	0.354415811	0.330379435	1.069246119	0	0	6.529450428	0	0	0.281744691	0.429538164	0	0.061960395	0	0	0	0	0.351000654	0.083073656	0	0.073297365	0	0.370700955	0	0.188588578	0.245259292	0.204880122	0	0	0.312983454	0	0	29.76388063	39.45193304	187.5252729	144.4745043
PC87	5.549868915	3.608863838	0.332996752	1.870546927	1.028870094	3.383666839	0.622091358	2.579156652	2.568295183	1.11003075	0.608834029	3.488273459	5.239097244	4.134381144	0.334760009	0	0	0	0	0.397591622	0	0	1.760338928	1.30345691	0	0	0	0	0	0	0	0	0	0	0	0.805653648	0.359564898	0.845253394	1.189302878	0.531767662	0	0.159232106	0	0	0	2.180259106	5.701764928	20.39369221	19.26069336
PC88	1.138900798	1.184081861	0.554853764	0.906590289	0.966842897	1.803471748	1.137506564	2.078244883	0.589799705	1.260942955	1.193316544	0.271391649	3.751774484	3.176590263	0.316299845	0	0	0	0	0.690859357	0.134137273	0	1.172314205	0.279367131	0	0	0	0	0	0	0	0	0	0	0	0	0	0	0	0.217317074	0	0	0	0	0	15.84251398	11.6688089	35.05249536	30.59948973
PC89	0.708803408	0	0	0	0	0.942908692	0	0	0.892055378	2.025596278	1.716317392	0	2.164625358	3.077626881	0	0	0	0	0	0.686489141	0	0	0	0	0	0	0	0	0	0	0	0	0	0	0	0	0	0	0	0	0	0	0	0	0	5.586635948	10.6363213	26.51470743	24.51004292
PC90	0	0	0	0	0	0	0	0	0	0	0	0	0	0	0	0	0	0	0	0	0	0	0	0	1.986596401	2.775314155	1.290996105	3.952324474	0	2.128566538	0	0	0	0	0	0	0	0	0	0	0	0	0	0	0	0	0	0	0
PC91	0	0	0	0	0	0	0	0	0	0	0	0	0	0	0	0	0	0	0	0	0	0	0	0	0	0	0.6645108	4.355080946	6.122986767	0	0	0	0	0	0	0	0	0	0	0	0	0	0	0	0	0	0	0	0
PC92	0	0	0	0	0	0	0	0	0	0	0	0	0	0	0	0	0	0	0	0	0	0	0	0	2.125352928	3.77671787	3.203340444	3.035375582	11.47385511	3.514373525	0	0	0	0	0	0	0	0	0	0	0	0	0	0	0	0	0	0	0
PC94	0	0	0	0	0	0	0	0	0	0	0	0	0	0	0	0	0	0	0	0	0	0	0	0	0.984385627	1.75298	4.030130848	4.033389487	6.55689896	0.753408795	0	0	0	0	0	0	0	0	0	0	0	0	0	0	0	0	0	0	0
PC95	0	0	0	0	0	0	0	0	0	0	0	0	0	0	0	0	0	0	0	0	0	0	0	0	1.229997759	1.529165172	0.176583294	3.906196233	9.881599339	0.919459029	0	0	0	0	0	0	0	0	0	0	0	0	0	0	0	0	0	0	0
PC96	0	0	0	0	0	0	0	0	0	0	0	0	0	0	0	0	0	0	0	0	0	0	0	0	1.808096695	1.760159125	1.704381789	4.010520904	5.951097752	1.153930169	0	0	0	0	0	0	0	0	0	0	0	0	0	0	0	0	0	0	0
PC97	0	0	0	0	0	0	0	0	0	0	0	0	0	0	0	0	0	0	0	0	0	0	0	0	1.82565656	2.037506105	1.859352314	5.625313238	9.136141007	2.690909012	0	0	0	0	0	0	0	0	0	0	0	0	0	0	0	0	0	0	0
PC98	0	0	0	0	0	0	0	0	0	0	0	0	0	0	0	0	0	0	0	0	0	0	0	0	0.926839462	1.227565146	2.778589975	1.153647341	3.929189431	1.208898531	0	0	0	0	0	0	0	0	0	0	0	0	0	0	0	0	0	0	0
PC99	0	0	0	0	0	0	0	0	0	0	0	0	0	0	0	0	0	0	0	0	0	0	0	0	1.260340893	0.467779649	1.114810802	4.128127774	4.698260816	0.826439831	0	0	0	0	0	0	0	0	0	0	0	0	0	0	0	0	0	0	0
PC100	2.464355361	8.977585329	2.60279464	3.371592503	2.008484488	6.145987645	7.917717552	12.30435661	10.51666365	0	0	0.419925572	4.898857799	4.148607367	0	0	0	0	0	0	0	0	0	0	11.35303748	4.613250661	5.005457135	14.12365827	11.63890756	17.36707359	8.674194403	21.68395838	21.598939	21.28259404	41.04066327	0	0	0	0	0	0	0	0	0	0	1.041028233	4.352725331	0.353969145	20.81859905
PC101	0	0.657920207	0.29682599	0.238154945	0	0.116977646	1.553490758	3.237877954	3.020957991	0	0	0.089282791	0.348523482	0.119399261	0	0.672868489	0	0	0	0	0	0	0	0	0.86683571	2.388120113	0.40823663	0.36063866	0	3.339724027	2.386764288	3.282185832	10.82677019	5.295060313	15.33207872	0	0	0	0.229892259	0	0	0	0	0	0	0	0.375203498	0	5.717457891
PC102	0	0.884498259	0	0	0	0	4.726679083	3.423726684	3.719054704	0	0	0.327996691	0.715843689	1.964342547	0	0	0.056718801	0	0	0	0	0	0	0	1.077358192	0	0	0.618143402	0.396502874	2.306283883	5.647394264	5.954595964	6.219524904	8.185837077	11.44619102	0.335815055	0	0	0	0	0	0	0	0	0	0	6.746166005	1.589090824	3.89771492
PC103	0	0.908514426	0.38725733	0.336281738	0.446537471	0.018352873	6.572609753	7.504641186	6.886030853	0	0	0.42042896	1.52641069	1.286332991	0	0.173768225	0	0	0	0	0	0	0	0	0.937779773	0.128328875	0	1.672341469	3.154597806	2.654985019	6.150968515	9.266523295	12.42365789	7.459727338	16.50210058	0	0	0	0	0.124734193	0	0	0	0	0	0.164206673	3.886382816	1.303762517	4.831773762
PC104	0.367665515	3.266510752	1.636216758	0.729941853	1.084648857	2.407417805	5.756462223	9.433013246	5.372487469	0	0	1.364263209	6.10812222	4.40914331	0	0.342393379	0	0	0	0	0	0	0	0	3.578984361	1.463472459	1.325853636	3.338044301	4.106606156	8.240844546	4.504326369	11.71199027	13.1216128	12.82912633	17.58185794	0	0	0	0	0	0	0	0.137188815	0	0	0.396213926	2.406282138	0.355902567	7.26119179
PC105	0	3.254522678	1.322186394	1.720282975	0	1.195717455	4.973735066	12.67508739	11.05588385	0	0	1.783601414	4.631946369	2.628675184	0	0	0	0	0	0	0	0	0	0	4.306463899	0.778036816	3.951239616	7.3922936	0	15.232699	6.430609156	12.58185537	10.43183721	10.77376069	22.2856238	0	0	0	0	0	0	0	0	0	0	0	5.293719393	1.385096687	9.104321696
PC106	0	4.742714366	4.04533895	2.92315706	1.071896482	0.957203286	10.27811066	8.434790696	4.527895154	0	0	2.079349298	0.986168846	5.380630096	0	0	0	0	0	0	0	0	0	0	9.695295382	3.072533249	1.993532381	4.044003701	7.54094143	7.553914084	2.703083298	6.321405533	17.96066819	6.772790871	19.56452712	0	0	0	0	0	0	0	0	0	0	0.905837489	0	0	5.498259996
PC107	0	0	0	0	0	0	0	0	0	0	0	0	0	0	0	0	0	0	0	0	0	0	0	0	0	0	0	0	0	0	0	0	0	0	0	0	0	0	0	0	0	0	0	0	0	0	0	0	0
PC108	0	0	0	0	0	0	0	0	0	0	0	0	0	0	0	0	0	0	0	0	0	0	0	0	0	0	0	0	0	0	0	0	0	0	0	0	0	0	0	0	0	0	0	0	0	0	0	0	0
PC109	0	0	0	0	0	0	0	0	0	0	0	0	0	0	0	0	0	0	0	0	0	0	0	0	0	0	0	0	0	0	0	0	0	0	0	0	0	0	0	0	0	0	0	0	0	0	0	0	0
PC110	0	0	0	0	0	0	0	0	0	0	0	0	0	0	0	0	0	0	0	0	0	0	0	0	0	0	0	0	0	0	0	0	0	0	0	0	0	0	0	0	0	0	0	0	0	0	0	0	0
PC111	0	0	0	0	0	0	0	0	0	0	0	0	0	0	0	0	0	0	0	0	0	0	0	0	0	0	0	0	0	0	0	0	0	0	0	0	0	0	0	0	0	0	0	0	0	0	0	0	0
PC112	0	0	0	0	0	0	0	0	0	0	0	0	0	0	0	0	0	0	0	0	0	0	0	0	0	0	0	0	0	0	0	0	0	0	0	0	0	0	0	0	0	0	0	0	0	0	0	0	0
PC113	0	0	0	0	0	0	0	0	0	0	0	0	0	0	0	0	0	0	0	0	0	0	0	0	0	0	0	0	0	0	0	0	0	0	0	0	0	0	0	0	0	0	0	0	0	0	0	0	0
PC114	0	0	0	0	0	0	0	0	0	0	0	0	0	0	0	0	0	0	0	0	0	0	0	0	0	0	0	0	0	0	0	0	0	0	0	0	0	0	0	0	0	0	0	0	0	0	0	0	0
PC117	0	0	0	0	0	0	0	0	0	0	0	0	0	0	0	0	0	0	0	0	0	0	0	0	0	0	0	0	0	0	0	0	0	0	0	0	0	0	0	0	0	0	0	0	0	0	0	0	0
PC118	0	0	0	0	0	0	0	0	0	0	0	0	0	0	0	0	0	0	0	0	0	0	0	0	0	0	0	0	0	0	0	0	0	0	0	0	0	0	0	0	0	0	0	0	0	0	0	0	0
PC119	0	0	0	0	0	0	0	0	0	0	0	0	0	0	0	0	0	0	0	0	0	0	0	0	0	0	0	0	0	0	0	0	0	0	0	0	0	0	0	0	0	0	0	0	0	0	0	0	0
PC120	0	0.924221252	0	6.645810216	15.6661792	7.461276818	0	0	0	0	0	0	0	0	0	0	0	0	0	0	0	0	0	0	0	0	0	0	0	0	0	0	0	0	0	0	0	0	0	0	0	0	0	0	0	0	0	0	0
PC121	0	0	0.99128689	1.934629532	16.789415	2.833173649	0	0	0	0	0	0	0	0	0	0	0	0	0	0	0	0	0	0	0	0	0	0	0	0	0	0	0	0	0	0	0	0	0	0	0	0	0	0	0	0	0	0	0
PC122	0	1.100263404	1.907251025	3.330440033	10.46069742	3.427153959	0	0	0	0	0	0	0	0	0	0	0	0	0	0	0	0	0	0	0	0	0	0	0	0	0	0	0	0	0	0	0	0	0	0	0	0	0	0	0	0	0	0	0
PC123	0	2.862104342	1.004314418	7.840218013	9.905067649	1.925490671	0	0	0	0	0	0	0	0	0	0	0	0	0	0	0	0	0	0	0	0	0	0	0	0	0	0	0	0	0	0	0	0	0	0	0	0	0	0	0	0	0	0	0
PC125	0	0.491405972	2.172677229	2.10654525	9.875993831	1.125294754	0	0	0	0	0	0	0	0	0	0	0	0	0	0	0	0	0	0	0	0	0	0	0	0	0	0	0	0	0	0	0	0	0	0	0	0	0	0	0	0	0	0	0
PC126	0	0.708569611	2.567944689	3.334412993	7.915376727	2.916681006	0	0	0	0	0	0	0	0	0	0	0	0	0	0	0	0	0	0	0	0	0	0	0	0	0	0	0	0	0	0	0	0	0	0	0	0	0	0	0	0	0	0	0
PC127	0	0.422827655	4.757881495	2.38450911	6.505378823	3.55765682	0	0	0	0	0	0	0	0	0	0	0	0	0	0	0	0	0	0	0	0	0	0	0	0	0	0	0	0	0	0	0	0	0	0	0	0	0	0	0	0	0	0	0
PC128	0	0.424915369	2.503825608	2.342770574	8.034570762	3.314491104	0	0	0	0	0	0	0	0	0	0	0	0	0	0	0	0	0	0	0	0	0	0	0	0	0	0	0	0	0	0	0	0	0	0	0	0	0	0	0	0	0	0	0
PC129	0	1.869447557	3.228357467	1.834070923	3.536758703	3.497473508	0	0	0	0	0	0	0	0	0	0	0	0	0	0	0	0	0	0	0	0	0	0	0	0	0	0	0	0	0	0	0	0	0	0	0	0	0	0	0	0	0	0	0
PC130	0	0	4.124556731	1.829829283	11.72508654	1.582332747	0	0	0	0	0	0	0	0	0	0	0	0	0	0	0	0	0	0	0	0	0	0	0	0	0	0	0	0	0	0	0	0	0	0	0	0	0	0	0	0	0	0	0
PC131	0	0.387085616	2.00766904	3.451353619	8.716538864	2.552195674	0	0	0	0	0	0	0	0	0	0	0	0	0	0	0	0	0	0	0	0	0	0	0	0	0	0	0	0	0	0	0	0	0	0	0	0	0	0	0	0	0	0	0
PC133	0	0	0	0	0	0	0	0	0	0	0	0	0	0	0	0	0	0.977886285	0	0	0	5.002861152	0	0	0	0	0	0	0	0	0	0	0	0	0	0	0	0	0	0	0	0	0	0	0	0	0	0	0
PC134	0	0	0	0	0	0	0	0	0	0	0	0	0	0	0	0	0	2.998972644	0	1.990818396	3.809149853	1.875222071	0	0	0	0	0	0	0	0	0	0	0	0	0	0	0	0	0	0	0	0	0	0	0	0	0	0	0
PC135	0	0	0	0	0	0	0	0	0	0	0.136202083	0	0	0	0	0	0	0.073287802	0	1.539387843	2.5212425	9.68960553	0	0	0	0	0	0	0	0	0	0	0	0	0	0	0	0	0	0	0	0	0	0	0	0	0.497654132	0.528837055	0.488653408
PC136	0	0	0	0	0	0	0	0	0	0	0	0	0	0	0	0	0	0.980507056	0	0	0.583777798	6.36569657	0	0	0	0	0	0	0	0	0	0	0	0	0	0	0	0	0	0	0	0	0	0	0	0	0	0	0
PC137	0	0	0	0	0	0	0	0	0	0	0	0	0	0	0	0	0	0.536214795	0.927439106	1.50836912	0.932220053	9.304263288	0	0	0	0	0	0	0	0	0	0	0	0	0	0	0	0	0	0	0	0	0.922658209	0	0	0	1.19385436	0	3.187084974
PC138	0	0	0	0	0	0	0	0.061222104	0	0	0.154270551	0.23811612	0	0	0	0	0	1.386968348	0.508350046	1.513825006	0.800619635	7.232730872	0	0	0	0	0	0	0	0	0	0	0	0	0	0	0	0	0	0	0	0	0.058070687	0	0	0	0.016169228	0.121447697	0.182470595
PC139	0	0	0	0	0	0	0.121787622	0.441328327	0	0	0.496333095	0	0	0	0.357256744	0.319521118	0.342105285	1.354486153	0	1.200782587	1.394535786	8.121589656	0	0	0	0	0	0	0	0	0	0	0	0	0	0	0	0	0	0	0	0	0.268227594	0	0	0	0.356903401	1.685669179	3.782486008
PC140	0	0	0.198625787	0.313729541	0	0.613167263	10.4635285	16.35171456	12.19731587	0	0	0	1.481221925	1.067176856	18.16812139	28.4014862	18.80996025	6.6627931	1.989310345	9.220095679	3.967315481	15.01386024	0	0	13.45272783	9.661784498	0.194913729	12.57593349	0.161019722	1.180619288	0.722996644	0	0.195704484	1.818456622	0.106161718	4.374747833	0.991990425	0	0.509042744	0.539836839	0	0	38.91197595	0.683253993	0.147153864	3.530443511	5.431169473	8.870729451	26.44808952
PC141	0	0	0	0.384807222	0	0	8.900408764	10.3603639	10.38017682	4.175709348	0.26790341	2.177480189	16.02854078	7.65191434	0	0	0	0	0	0.293753495	0	0	2.243408821	2.105261827	0	0	0	0	0	0	0	0	0	0	0	16.17767931	20.39115521	20.55261624	24.11853583	21.56075043	0	0	7.419224936	0	0	1.90010588	4.087999244	2.943215309	3.707972863
PC142	0	0	0	0	0	0	2.065951974	1.922459478	2.786397045	0	0	2.132665968	5.057276184	3.617230414	0	0	0	0	0	0	0	0	0.864727969	1.847743972	0	0	0	0	0	0	0	0	0	0	0	8.734007084	17.7207491	8.444993358	6.589624291	11.92688708	0	0	3.831659684	0	0	0.9290641	2.478948037	0	0.939873543
PC143	0	0	0	0.321831012	0	0	2.498226199	3.234782496	6.323074928	0.796585986	0	6.555417599	6.452570042	2.938386422	0	0	0	0	0	0.677646209	0.732443245	0	1.693108059	0.339170608	0	0	0	0	0	0	0	0	0	0	0	17.56849247	13.1589374	12.36862278	13.88195546	11.48122199	0	0.376676298	5.17631224	0	0	0.616331677	3.636280459	0.579862491	2.40320888
PC144	0	0	0.008326313	0	0	0.177193358	3.602818658	4.058655661	7.430014647	2.020750682	0.545910453	4.116652139	6.344209118	5.541273033	0	0.007951486	0.100474121	0	0	0.192463704	0	0.065465235	0.600739876	0.849887079	0	0	0	0	0	0	0	0	0.052876936	0.052249885	0	11.3320192	14.87280115	12.00253216	12.83681939	11.43310292	0.021977157	1.358461909	3.984692324	0.404625959	0.006728473	0.889031254	0.6746568	0.798223415	2.169350433
PC145	0	0	0	0	0	0.203521537	4.472766271	2.827875644	5.948807603	1.42362895	0	9.286303333	3.302007795	4.011813947	0	0	0	0	0	0.222490213	0	0.209571379	0.455171794	0.339746453	0	0	0	0	0	0	0	0	0.216447353	0	0	17.21651659	14.2115109	12.53192092	14.71588891	14.54563166	1.072043147	2.895713954	5.218364042	0.366863583	0.604890509	1.157275411	0.176513335	1.194153034	0.95895635
PC146	2.691710795	2.277725622	0.902042232	0.543009215	0	2.874426116	0	0.073186526	0	0	0	11.51406499	0.019252654	0	30.35465463	0.172317741	1.956982086	0	0	0	0	0	0	0	4.007485336	5.78716858	2.506742813	6.333925058	1.619412928	3.485716282	0	0.105460092	0	0	0.166844366	0	0	0	0	0	0	0	0	0	0	0	0	0	0
PC147	0.999212864	7.046956543	0.2291531	3.407233224	3.124897254	2.090572354	0	0.479367756	0	0	0	22.30657872	0	0	17.66705628	0.7333915	1.847465985	0	0	0	0	0	0	0	3.506721142	4.890025338	2.021896125	6.225062626	1.740345958	2.262424307	0	0.560608573	0	0	0	0	0	0	0	0	0	0	0	0	0	0	0	0	0
PC148	0	0	0	0	0	0	0	0.913168234	0.882359047	0	0	25.32540786	0	0	0	0	0	0	0	0	0	0	0	0	1.894196546	1.978919693	1.942416147	6.895545037	0	0	0	0	0	0	0	0	0	0	0	0	0	0	0	0	0	0	0	0	0
PC149	0	0	0	0	0	0	0	0	1.715698107	0	0	32.59473797	0	0	0	0	0	0	0	0	0	0	0	0	7.83109912	7.714121842	7.382980035	9.440329186	1.700829549	2.122392571	0	0	0	0	0	0	0	0	0	0	0	0	0	0	0	0	0	0	0
PC151	0.230743129	0	0.028570157	0	0	0	0.127728308	0.353671518	2.322144891	0.357605293	0	32.20427083	0	0	36.6245908	0.61204672	3.325146737	0	0	0	0	0	0	0	0.756927001	1.841494802	0.623577255	2.307114808	1.663897407	1.018915372	0	0	0	0.128966314	0.115749736	0	0	0	0	0	0	0	0	0	0	0	0	0	0
PC152	0	0	0	0	0.354410071	0	0	0.282451427	0	0	0.175883864	67.33668355	0	0	0	0	0	0	0	0	0	0	0	0	0.722411331	0.196109161	0.387899922	2.271891379	0.912012389	0.419952733	0.158184596	0	0	0	0	0	0	0	0	0	0	0	0	0	0	0	0	0	0
PC153	0.524673199	0.730134789	0	0	0	0	0	0.639217764	0	0	0	91.0043206	0	0	0	0	0	0	0	0	0	0	0	0	2.812881871	2.800171365	5.725271592	4.477178885	2.265505104	0.43635615	0	0	0	0	0	0	0	0	0	0	0	0	0	0	0	0	0	0	0
PC154	0	0	0	0	0	0	0	0	0.449379904	0	0	94.50801987	0	0	0	0	0	0	0	0	0	0	0	0	0	0	0	0	0	0	0	0	0	0	0	0	0	0	0	0	0	0	0	0	0	0	0	0	0
PC155	0	0	0	0	0	0	0	0	0	0	0	82.49393003	0	0	0	0	0	0	0	0	0	0	0	0	0.964968123	1.008128975	1.979065654	1.542669168	0	0	0	0	0	0	0	0	0	0	0	0	0	0	0	0	0	0	0	0	0
PC156	0	0	0	0	0	0	0	1.571756214	0	0	0	71.72769394	0	0	0	0	0	0	0	0	0	0	0	0	9.557082489	6.776300915	4.061415403	6.358229884	3.280436695	1.688709445	0	0	0	0	0.226366425	0	0	0	0	0	0	0	0	0	0	0	0	0	0
PC157	0	0	0	0	0	0	0	0	0	0	0	85.71729729	0	0	0	0	0	0	0	0	0	0	0	0	1.399345938	0.705289719	1.599636804	1.325935292	0.635604197	0.392933392	0	0	0	0	0	0	0	0	0	0	0	0	0	0	0	0	0	0	0
PC159	0	0	0	0	0	0	0	0	2.031330291	0	0	46.41655441	0.69128238	0	20.24226871	0	4.488341458	0	0	0	0	0	0	0	2.500612111	3.530734392	7.881458405	1.084294412	4.68694823	2.798851957	0	0	0	0	0	0	0	0	0	0	0	0	0	0	0	0	0	0	0
PC160	0	0	0.384548869	0.258368442	0.284224429	0	0	0	0	0	0	0	0	0	0	0	0	0	0	0	0	0	0	0	0	0	0	0	0	0	1.509347482	9.753806294	2.744934854	7.021360917	6.465167796	0	0	0	0	0	0	0	0	0	0	0	0	0	0
PC161	0	0	0	0	0	0.499567122	0	0	0	0	0	0	0	0	0	0	0	0	0	0	0	0	0	0	0	0	0	0	0	0	0.968940436	11.876975	3.334161715	14.27399528	6.964556708	0	0	0	0	0	0	0	0	0	0	0	0	0	0
PC162	0	0	0.273636465	0.140252486	0	0	0	0	0	0	0	0	0	0	0	0	0	0	0	0	0	0	0	0	0	0	0	0	0	0	0.937783071	5.791858771	4.156019586	11.05269289	9.271928205	0	0	0	0	0	0	0	0	0	0	0	0	0	0
PC163	0	0	0	0	0	0	0	0	0	0	0	0	0	0	0	0	0	0	0	0	0	0	0	0	0	0	0	0	0	0	0.994981081	4.763205953	2.158837727	11.21723621	7.189469267	0	0	0	0	0	0	0	0	0	0	0	0	0	0
PC164	0	0	0.380926691	0.086894367	0	0	0	0	0	0	0	0	0	0	0	0	0	0	0	0	0	0	0	0	0	0	0	0	0	0	1.471639571	8.610517971	2.753415221	6.993746291	4.398250296	0	0	0	0	0	0	0	0	0	0	0	0	0	0
PC165	0	0.017424439	0	0	0	0	0	0	0	0	0	0	0	0	0	0	0	0	0	0	0	0	0	0	0	0	0	0	0	0	0.895165805	10.26617533	2.534341164	11.11950756	7.771041732	0	0	0	0	0	0	0	0	0	0	0	0	0	0
PC166	0	0	0	0	0	0	0	0	0	0	0	0	0	0	0	0	0	0	0	0	0	0	0	0	0	0	0	0	0	0	0.999376498	9.75752837	3.088395614	12.23307314	9.652208365	0	0	0	0	0	0	0	0	0	0	0	0	0	0
PC167	0	0	0.046519863	0.334625089	0.154093573	0.129960762	0	0	0	0	0	0	0	0	0	0	0	0	0	0	0	0	0	0	0	0	0	0	0	0	1.930954223	9.521700274	2.557564122	12.58356343	7.59789789	0	0	0	0	0	0	0	0	0	0	0	0	0	0
PC168	0	0.252336727	0	0	0.264538538	0.414174497	0	0	0	0	0	0	0	0	0	0	0	0	0	0	0	0	0	0	0	0	0	0	0	0	1.308223054	9.376751315	3.230043428	14.46015547	9.197199715	0	0	0	0	0	0	0	0	0	0	0	0	0	0
PC169	0	0	0	0	0	0	0	0	0	0	0	0	0	0	0	0	0	0	0	0	0	0	0	0	0	0	0	0	0	0	0.182655443	10.77260617	3.770360318	12.05319776	9.686768213	0	0	0	0	0	0	0	0	0	0	0	0	0	0
PC170	0	0	0	0.265606356	0	0	0	0	0	0	0	0	0	0	0	0	0	0	0	0	0	0	0	0	0	0	0	0	0	0	0.883150267	7.559829699	3.621198481	8.928866942	5.325193313	0	0	0	0	0	0	0	0	0	0	0	0	0	0
PC171	0	0	0	0	0	0	0	0	0	0	0	0	0	0	0	0	0	0	0	0	0	0	0	0	0	0	0	0	0	0	0.91304149	3.843414525	1.977174375	11.72236592	4.624342773	0	0	0	0	0	0	0	0	0	0	0	0	0	0
PC173	10.77388112	19.82717711	10.07769875	15.3293711	10.19602567	15.17687685	0.05063788	0.684876175	1.491924706	10.36566805	0	0.901260081	2.315008555	2.017414341	5.705529458	5.574486097	15.49168465	0	0	0	0	0	8.989996933	4.111579549	0.275534811	1.702944895	0	1.407504468	0.027237486	2.718455913	0.010544467	0.014795515	0	0	0	0	0	0	0	0	0	0	0.828651776	0	0	112.4586805	102.6028069	579.9211914	658.3157584
PC174	11.67639122	19.07346728	8.441103617	13.28550913	6.649721776	11.16789831	1.975289512	0.866138088	3.099617565	7.760769616	0	2.073857332	1.72587682	4.489033299	6.179486701	6.525306529	11.12930104	0	0	0	0	0	9.849084048	4.252785272	0.256082379	1.386517813	0	0.644739805	0	2.707623871	0	0	0	0	0	0	0	0	0	0	0	0	0.781132306	0	0	88.57927782	79.63035315	455.4771458	531.6907527
PC175	11.89347307	26.89544194	10.77853403	17.67748301	7.243986951	13.60951441	0	0.60758516	2.688599898	7.242689353	0	1.684387913	2.650277163	1.484601158	6.59211174	6.745171897	15.48255307	0	0	0	0	0	9.472388274	6.585456023	0.308271206	3.111948184	0	2.890849292	0	0.824674997	0	0	0	0	0	0	0	0	0	0	0	0	0.471068766	0	0	106.1209748	98.92079881	541.6399808	610.366807
PC176	6.401178041	20.94561051	7.634272514	13.24965784	11.19424955	16.12315888	0	1.21839846	0.837266123	6.723780902	0	1.298451895	1.309932328	1.72293077	2.331541544	4.07865677	19.19713274	0	0	0	0	0	11.9207042	4.852688531	1.331693478	2.022652828	0	0.808199212	0.375498091	2.705623152	0	0	0	0	0	0	0	0	0	0	0	0	1.390167435	0	0	114.7906144	87.59203316	516.7521836	611.5240328
PC177	15.0385895	18.34159126	4.500536834	16.30812805	8.432835848	15.93434754	0.147199075	0.756822746	1.382362536	7.236957252	0	0.138138592	0.144132368	1.215745595	10.05369114	7.429210063	11.29775805	0	0	0	0	0	10.12799522	3.583853488	0.825123476	2.130337129	0	1.78955815	0.426753613	2.525098617	0	0	0	0	0	0	0	0	0	0	0	0	2.44326351	0	0	103.0234167	88.57300159	431.5008253	554.2591837
PC178	13.65990237	25.51539199	7.0307409	15.2992371	6.89192195	14.38006099	0	0	0.943037025	7.171912304	0	1.512267932	0.870025398	0.952632291	5.786688222	4.755776709	12.92797556	0	0	0	0	0	3.876781136	4.773162094	0.52375349	3.300089521	0	1.363302645	0.407029464	1.153895155	0	0	0	0	0	0	0	0	0	0	0	0	1.400230063	0	0	85.36036065	74.05768229	432.8853624	520.2368454
PC179	9.553149495	20.16951697	10.91265044	14.74663323	8.842282929	15.54287953	0.285269511	0.628599535	1.764718093	9.069812809	0.138181768	0.541845955	1.656963579	1.119816699	4.426207473	7.948687279	14.89456238	0	0	0	0	0	14.16881935	6.528498207	0.645348359	1.572780958	0	2.218715989	0	1.4964974	0	0	0	0	0.107542853	0	0	0	0	0	0	0	0.437020828	0	0	100.318991	110.6959784	546.6374731	609.9594395
PC180	8.144732161	12.58206993	12.60277032	17.84874744	8.252285221	20.58494832	0.352202364	0.655479692	0.957299124	5.038303817	0	0.724376056	2.074452977	0.171818437	9.180002628	4.202495844	9.952598852	0	0	0	0	0	6.049779013	4.874120998	0.677240142	1.084339547	0	1.362915903	0	4.257695186	0	0	0	0	0	0	0.333709832	0	0	0	0	0	1.039665648	0.148112565	0	97.69414158	114.1465606	527.0209444	583.2192952
PC181	13.54710244	29.84769205	5.718586676	26.9930538	6.762379359	15.02991022	0	0	1.339408327	9.872151766	0	0	1.292697941	1.07541031	5.439311192	9.607301226	4.124952833	0	0	0	0	0	5.93956138	6.017464096	2.6028168	1.025051904	0.565955771	0.276388753	0	6.028878467	0	0	0	0	0	0	0	0	0	1.529968099	0	0	0.549939606	0	0	143.0020089	124.2051095	712.5813837	782.8372285
PC182	3.444070406	14.52644752	0.603216385	5.97173518	1.36034656	8.711040685	0	0	0	0.204810299	0	0	0	0	0	0	0	0	0	0	0	0	0.201265431	0	0	0	0	0	0	0	0	0	0	0	0	0	0	0	0	0	0	0	0	0	0	3.832737737	0	0	0
PC183	2.423927702	14.86143152	1.375026106	3.45778325	1.843457792	5.836866107	0	0.102211943	0.286522488	0.20153535	0	0	0.046093993	0	0	0	0	0	0	0	0	0	0.300102078	0	0	0	0	0	0	0	0	0	0	0	0	0	0	0	0	0	0	0	0	0	0	1.54701175	0	0	0.728141909
PC184	2.800305921	12.45842206	0.926448776	3.280125363	1.749758583	5.115956888	0	0	0	0.29026205	0	0	0.182578102	0	0	0	0	0	0	0	0	0	0	0	0	0	0	0	0	0	0	0	0	0	0	0	0	0	0	0	0	0	0	0	0	3.510318747	0.630301471	0	1.258369142
PC185	4.439650317	7.348905079	3.877549838	1.88958537	0	5.034551	0.562119452	0	0	0.266870849	0	0	0	0	0	0	0	0	0	0	0	0	0	0	0	0	0	0	0	0	0	0	0	0	0	0	0	0	0	0	0	0	0	0	0	2.82349797	0	0.791051568	0
PC186	2.068936607	9.940140043	1.818493961	2.156579751	0.64690243	4.529899708	0.126085674	0	0.272729152	2.150671448	0	0	0	0	0	0	0	0	0	0	0	0	0	0	0	0	0	0	0	0	0	0	0	0	0	0	0	0	0	0	0	0	0	0	0	0.875122066	0.409627366	0	0.114721533
PC187	1.729701015	8.788097329	2.509754544	3.982394489	2.126769572	3.946053864	0	0	0.590020383	0.891452564	0	0	0	0.129309722	0	0	0	0	0	0	0	0.176200617	0	0	0	0	0	0	0	0	0	0	0	0.07069067	0	0	0	0	0	0	0	0	0	0.068959512	0	2.605076491	0	0	0.432536946
PC189	0	0	0	0	0	0	0	0	0	0	0	0	0	0	19.76611059	0	0	0	0	0	0	0	0	0	0	0	0	0	0	0	0	0	0	0	0	0	0	0	0	0	0	0	0	0	0	0	0	0	0
PC190	0.699636693	0	0	0	0	0.053367445	0	0	0	0	0	0	0	0	42.26967284	0	0	0	0	0	0	0	0	0	0	0	0	0	0	0.359764048	0	0	0	0	0.437898137	0	0	0	0	0	0	0	0	0	0	0	0	0	0
PC191	3.485649168	0	0	0	0	0	0	0	0	0	0	0	0	0	39.85527713	0	0	0	0	0	0	0	0	0	0	0	0	0	0	0.852045631	0	0	0	0	0	0	0	0	0	0	0	0	0	0	0	0	0	0	0
PC192	0	0	0	0	0	0	0	0	0	0	0	0	0	0	44.07127421	0.22733864	0	0	0	0	0	0	0	0	0	0	0	0	0	0	0	0	0	0	0.08756751	0	0	0	0	0	0	0	0	0	0	0	0	0	0
PC193	0	0	0	0	0	0	0	0	0	0	0	0	0	0	42.99212354	0	0	0	0	0	0	0	0	0	0	0	0	0	0	1.38665783	0	0	0	0	0	0	0	0	0	0	0	0	0	0	0	0	0	0	0
PC194	0.386760895	0	0	0	0	0	0	0	0	0	0	0	0	0	48.38405851	0	0.176756627	0	0	0	0	0	0	0	0	0	0	0	0	0.213381816	0	0	0	0	1.681415923	0	0	0	0	0	0	0	0	0	0	0	0	0	0
PC195	0.337335332	0	0	0	0	0	0	0	0	0	0	0	0	0	47.13633426	0	0	0	0	0	0	0	0	0	0	0	0	0	0	0	0	0	0	0	2.195675922	0	0	0	0	0	0	0	0	0	0	0	0	0	0
PC196	1.037433429	0	0	0	0	0	0	0	0	0	0	0	0	0	34.76677004	0	0	0	0	0	0	0	0	0	0	0	0	0	0	1.032255852	0	0	0	0	0	0	0	0	0	0	0	0	0	0	0	0	0	0	0
PC197	0	0	0	0	0	0	0	0	0	0	0	0	0	0	48.72473735	0	0.435894121	0	0	0	0	0	0	0	0	0	0	0	0	0.999809913	0	0	0	0	1.25749673	0	0	0	0	0	0	0	0	0	0	0	0	0	0
PC198	0	0	0	0	0	0	0	0	0	0	0	0	0	0	28.42162323	0	0	0	0	0	0	0	0	0	0	0	0	0	0	0.29656583	0	0	0	0	0.695475604	0	0	0	0	0	0	0	0	0	0	0	0	0	0
PC199	0	0	0	0	0	0	0	0	0	0	0	0	0	0	58.55735581	0	0	0	0	0	0	0	0	0	0	0	0	0	0	0	0	0	0	0	0	0	0	0	0	0	0	0	0	0	0	0	0	0	0
PC200	0	0	0	0	0	0	0.923743184	0.288016393	0.429314062	0	0.037356859	0	0.244331961	0	1.987107075	1.561287207	0.617494251	0	0.905788501	1.769429923	0	1.181954387	0	0	0	0.61931964	0	0.310696937	0	0	0	0	0	0	0	0.195260573	0.312336809	0.433502769	0.357139376	0.274899378	0	0	0.763170075	0.289000891	0.225433755	0	0	0	1.349143594
PC201	0	0	0	0	0	0	1.999685698	0.930397892	0.899007397	0	0	0	0	0	0.686141693	1.737140478	0	0	1.674136729	0.979218524	0	0.922360468	0	0	0	0	0	0	0	0	0	0	0	0	0	0	1.008961696	0	0	0	0	0	1.854378753	0	0	0	0	0	0.640177976
PC202	0	0	0	0	0	0	2.000606183	1.225966251	1.257727203	0	0	0	0	0	0.658812337	1.026664224	0.69389498	0	0.298173146	0.754000224	0	0.650200851	0	0	0	0	0	0.380969338	0	0	0	0	0	0	0	0	0	0	1.314284126	0	0	0	2.604364107	0	0	0	0	0	0
PC203	0	0	0	0	0.10046916	0	0	1.575061974	1.831832705	0.303851385	0	0.278749471	0	0	0.879764849	0.744514263	0.213783901	0.185695851	0.566848921	1.438402052	0.512176862	0.686554338	0	0	0	0.2811217	0.401954128	0.224782868	0	0	0	0	0	0	0	0.80513572	0.263630819	0	0	0	0	0	2.269958283	0.479668411	0.203071384	0	0	0	0.341571481
PC204	0.103499692	0	0	0	0	0	0.721548523	0.650219158	1.055875394	0	0.406760101	0.026816747	0	0	1.137664294	1.437435801	0	0.396816298	0.194708492	1.572731333	0.412287152	0.699867716	0	0.023234057	0.025071753	0.023520385	0	0.264496874	0.261988423	0	0	0	0	0	0	0.062196178	0.011234911	0.021237949	0.112170763	0.265570629	0	0.249466941	2.01816791	0.150982356	0.119317615	0	0	0.094846568	0.559074976
PC206	0	0	0	0.150492217	0	0	0.272697572	1.787022019	0.424775586	0	0.875408764	0	0	0	1.23629161	1.122362704	0.328600861	0.232324747	0.742886199	0.989296651	0	0.898193304	0	0	0	0	0	0.229401702	0	0	0	0	0	0	0	0.223264117	0.238364165	0.120890663	0	0	0	0	2.567999196	0	0.169245453	0	0	0	0.527690249
PC207	0	0	0	0	0	0	1.071469919	0.911261813	1.761033891	0	0.630863821	0	0	0	1.988035241	1.24495463	0	0.336505536	0.754321844	0.706266891	0.385823469	0.70116652	0	0	0	0	0	0.27557502	0	0	0	0	0	0	0	0	0	0.207686896	0.272274835	0.21471077	0	0	1.265287603	0.526053512	0.732653307	0	0	0.234945937	0
PC208	0	0	0	0	0	0	0.933725489	0.652506371	1.330123351	0	0.384824427	0	0	0	1.150227985	0.767447196	0	0	0.208204504	0.876810577	0.174969964	0.998172117	0	0	0	0	0	0	0.557465983	0	0	0	0	0	0	0	0.195838397	0.455021292	0.471067977	0	0	0.379305106	2.078103317	0.20855846	0.293366427	0	0	0	1.212717446
PC209	0	0	0	0	0	0	0	0	2.716737004	0	0	0	0	0	3.471859843	1.733785386	0	0	1.877613025	1.972752982	0.943646058	0	0	0	0	0	0	0	0	0	0	0	0	0	0	0	0	0	1.07081392	0	0	0	1.867934034	0	0	0	0	0	0
PC210	0	0	0	0	0	0	0	0	0	0	0	0	0.789766423	0.706103185	0.498157643	0	0	0	0	0	0	0	0	0	0	0	0	0	0	0	0	0	0	0	0	7.714790239	1.872030712	2.439793326	0.814676106	0.87158018	0	0	0	0.928841513	0	0	0	0	0
PC211	0.815262055	0.407989569	0	0	0	0	0	0.05429649	0	0	0	0	4.478923916	5.086444802	49.00238631	6.845589012	4.963781564	0	0	0	0	0	0	0	0	0	0	0	0	0	0	0	0	0	0	6.768658351	0	1.422410766	0.492539755	0.186879359	0	0	0	0.249296825	0	0	0	0	0
PC212	0	0	0	0	0	0	0.28615563	0.111432577	0.170598739	0	0	0	0.240601316	0	0.717043664	0.436387764	0.49543947	0	0	0	0	0	0.304641862	0.162739088	0	0	0	0	0	0	0	0.228412105	0	0	0	6.204899218	0.034526304	1.022232308	0.758955513	0.294210109	0	0	0.168735712	0.673785056	0.100812221	0.123089946	0	0.085608188	0
PC213	0	1.48535553	0	0	0.882776769	0	2.973187567	1.728497066	3.539940406	0	0	0.500478279	13.43519494	8.826149031	72.30816066	5.429986779	13.85477784	0	0	0	0	0	0	0	0	0	0	0	0	0	0	0	0	0	0	16.81686127	0.530505599	0.663786524	1.981136557	4.295644797	1.528589669	0	1.446280398	1.112637392	0.387154819	0	0	0.27866826	0
PC214	0.894767113	0.06840192	0.185040839	0	0.503331068	0.250421528	6.680963385	8.799263533	11.10086652	0.846032215	0	0.20661348	12.58160558	9.498069943	121.2421375	12.00921248	20.80992394	0	0	0	0.137680125	0	0	0	0	0	0	0	0	0	0	0	0	0	0	11.9425516	1.776021956	2.371611398	2.743077429	2.716750021	0	0.054543266	0	0.062295077	0.085499034	0	0.327308615	0.502067722	0.50637502
PC216	0.562250968	0	0	0	0	1.700732205	3.496493429	5.210430646	10.20273971	0	0	0	6.693878375	11.67354651	66.81815299	6.615356652	16.29591578	0	0	0	0	0	0	0	0	0	0	0	0	0	0	0	0	0	0	10.32805447	1.639366285	0.465184311	3.524618181	2.578119616	0	0	0	0	0	0	0	0	0
PC217	0.579288888	0	0.796033335	0	0	0.104974671	4.460577992	9.459790078	13.57152302	1.81058082	0	0	15.24101017	10.2607591	220.9535012	25.53739471	67.66716754	0	0	0.961084776	0	0	0	0	0	0	0	0	0	0	0	0	0	0	0	10.51530912	2.692182107	5.237358172	3.46430713	6.621745522	0	0	0	0	0	0	0	0	0
PC218	0.132703426	0.382968876	0.45354616	0.034898634	0	0.16829947	0.80014645	0.656840303	1.679946771	0.377327166	0	0	0.188644422	0.10478484	0.257174815	0	0	0	0	0.377368284	0	1.644175421	0.330106458	0	0	0	0	0	0	0	0	0	0	0	0.048290966	0	0.179523918	0.078417793	0	0.05388215	0	0	0	0.212040287	0.216155834	1.939974296	0.384630424	0	20.86370019
PC219	0	0	0	0.043514234	0	0.339384477	1.180318434	1.221362513	1.404421512	0.390756491	0	0	0.088080895	0.391364222	0.187935438	0	0	0	0	0	0	0.132019946	0	0	0	0	0	0	0	0	0	0	0	0.011741152	0	0	0	0	0	0	0	0	0	0.285067892	0.178686829	1.928259579	0.094854196	0	20.47795199
PC220	0.236730276	0	0	1.536940926	0.462280707	0	1.540361877	1.695349242	0.824499455	1.46671748	0.466161182	0.751458845	1.031767235	0	0	0	0.704961128	0	0	0.772018929	0	0	0	0	0	0	0	0	0	0	0	0.933994939	0	0	0	0	0	0	0	0	0	0	0	0.315443975	0.629797852	1.750752762	0	0	17.05254078
PC221	1.655651432	2.959171049	3.371488846	9.854005791	5.091843913	6.411135681	23.86466577	14.93699141	11.62717869	2.574330498	1.139048072	1.239577717	0	0.382064128	6.041713861	0	3.040909167	0	0	0.344656361	1.312993535	2.895033087	0.228074767	0	0	0	0.629163061	0.273492043	0.339991025	0	0	0.335674918	0.441071738	0.440670486	0	0	0	0	0	0	0	0	1.024648786	4.59793677	7.688586893	4.782888647	0.237618947	1.180358711	27.53237513
PC222	3.698658304	5.062929303	5.358232018	24.17778131	7.527917336	12.48034996	40.37036695	23.33078085	17.77114179	6.041772308	2.305507438	1.419211139	0.469660607	0.066212958	10.47359604	0	2.838206908	0.178912636	0	0.407875018	1.572483747	3.004645162	0	0	0.087779843	0	0.167711056	0.577591972	0.80524746	0	0.197854203	0.560047287	0.453488859	0.449027453	0.439876511	0	0	0	0	0	0	0	2.635948232	3.177960627	5.418830533	3.053403099	0.560605005	0.324112612	43.00457751
PC223	3.012329249	3.571667814	8.180769046	18.41716358	6.593945582	8.966770352	31.86970672	23.62749113	20.14454115	6.243063104	1.608945213	1.771798254	0.364515401	0.12138141	8.266128539	0.336775979	2.442320442	0.427172883	0	0.932562279	1.778394206	2.722263544	0	0	0.219971217	0.426425284	0	0.578336012	1.294122766	0	0.601519898	0.929063592	1.325270992	0.532063536	0.358587368	0	0	0	0	0	0.533186433	0	2.036681521	3.186914426	6.058751451	3.127859094	1.046835724	1.058884005	42.46766921
PC224	2.490220016	4.754145689	3.177671043	14.84979804	5.279007338	10.49318344	24.42295457	15.65730125	15.88727434	4.424645163	1.758755285	0.106051868	0.184422362	0.230465293	7.745112299	0	2.836025514	0	0	0.105855578	0.891375234	1.531176333	0	0	0	0.217961718	0	0	0.26975864	0	0.24030432	0.607199959	0.920503141	0	0.213353623	0	0	0	0	0	0	0	2.400584978	3.155553589	4.224569752	3.233993935	0.161793933	1.507066655	34.30820279
PC226	0	1.428770546	1.00271317	7.362705156	7.60928674	4.458684153	0	0	0	0	0	0	0	0	0	0	0	0	0	0	0	0	0	0	0	0	0	0	0	0	0	0	0	0	0	0	0	0	0	0	0	0	0	0	0	0	0	0	0
PC227	0.207134163	0.992012511	3.665732544	19.90493264	4.741987739	2.832183818	0	0	0	0	0	0	0	0	0	0	0	0	0	0	0	0	0	0	0	0	0	0	0	0	0	0	0	0	0	0	0	0	0	0	0	0	0	0	0	0	0	0	0
PC228	0.154219427	0.574273378	1.258668779	8.726658966	4.256231952	1.333341079	0	0	0	0	0	0	0	0	0	0	0	0	0	0	0	0	0	0	0	0	0	0	0	0	0	0	0	0	0	0	0	0	0	0	0	0	0	0	0	0	0	0	0
PC229	0.83484411	0.616147532	0.412988362	14.72561254	8.333536815	2.778548429	0	0	0	0	0	0	0	0	0	0	0	0	0	0	0	0	0	0	0	0	0	0	0	0	0	0	0	0	0	0	0	0	0	0	0	0	0	0	0	0	0	0	0
PC230	0	0	2.989978903	5.8353454	2.139770725	4.79978463	0	0	0	0	0	0	0	0	0	0	0	0	0	0	0	0	0	0	0	0	0	0	0	0	0	0	0	0	0	0	0	0	0	0	0	0	0	0	0	0	0	0	0
PC231	0	0	0.972929653	15.05626913	10.90956374	2.909492438	0	0	0	0	0	0	0	0	0	0	0	0	0	0	0	0	0	0	0	0	0	0	0	0	0	0	0	0	0	0	0	0	0	0	0	0	0	0	0	0	0	0	0
PC232	0.21622209	0	0	12.92607524	5.177378745	0.473811037	0	0	0	0	0	0	0	0	0	0	0	0	0	0	0	0	0	0	0	0	0	0	0	0	0	0	0	0	0	0	0	0	0	0	0	0	0	0	0	0	0	0	0
PC233	0.382049118	0.263439443	0.880999281	11.753141	2.911195635	1.332161078	0	0	0	0	0	0	0	0	0	0	0	0	0	0	0	0	0	0	0	0	0	0	0	0	0	0	0	0	0	0	0	0	0	0	0	0	0	0	0	0	0	0	0
PC234	0	0	0	12.88781721	3.536758703	4.536117283	0	0	0	0	0	0	0	0	0	0	0	0	0	0	0	0	0	0	0	0	0	0	0	0	0	0	0	0	0	0	0	0	0	0	0	0	0	0	0	0	0	0	0
PC236	0.508469982	0	0.630348815	6.545521427	8.112580502	1.655142311	0	0	0	0	0	0	0	0	0	0	0	0	0	0	0	0	0	0	0	0	0	0	0	0	0	0	0	0	0	0	0	0	0	0	0	0	0	0	0	0	0	0	0
PC237	0	0.373385386	2.031477115	7.595211675	3.847613611	1.563137493	0	0	0	0	0	0	0	0	0	0	0	0	0	0	0	0	0	0	0	0	0	0	0	0	0	0	0	0	0	0	0	0	0	0	0	0	0	0	0	0	0	0	0
PC238	0.295349201	0.268392114	1.312429661	17.83518524	7.785393811	1.03750192	0	0	0	0	0	0	0	0	0	0	0	0	0	0	0	0	0	0	0	0	0	0	0	0	0	0	0	0	0	0	0	0	0	0	0	0	0	0	0	0	0	0	0
PC239	0.939962107	0.3565893	5.203258432	18.51856156	11.636558	1.699349817	0	0	0	0	0	0	0	0	0	0	0	0	0	0	0	0	0	0	0	0	0	0	0	0	0	0	0	0	0	0	0	0	0	0	0	0	0	0	0	0	0	0	0
PC241	0	0	0.98256263	12.46441928	9.265278123	3.213520163	0	0	0	0	0	0	0	0	0	0	0	0	0	0	0	0	0	0	0	0	0	0	0	0	0	0	0	0	0	0	0	0	0	0	0	0	0	0	0	0	0	0	0
PC242	0	1.659274376	0.68844726	8.355842693	6.101564672	5.503236979	0	0	0	0	0	0	0	0	0	0	0	0	0	0	0	0	0	0	0	0	0	0	0	0	0	0	0	0	0	0	0	0	0	0	0	0	0	0	0	0	0	0	0
PC244	0	1.386331877	0.652887002	10.84940955	4.431879586	0.644271423	0	0	0	0	0	0	0	0	0	0	0	0	0	0	0	0	0	0	0	0	0	0	0	0	0	0	0	0	0	0	0	0	0	0	0	0	0	0	0	0	0	0	0
PC245	0	0.253875574	1.303245205	14.50474473	4.219553248	1.64366864	0	0	0	0	0	0	0	0	0	0	0	0	0	0	0	0	0	0	0	0	0	0	0	0	0	0	0	0	0	0	0	0	0	0	0	0	0	0	0	0	0	0	0
PC246	0	0.93962497	1.767488902	11.89916559	2.92435345	0.94820396	0	0	0	0	0	0	0	0	0	0	0	0	0	0	0	0	0	0	0	0	0	0	0	0	0	0	0	0	0	0	0	0	0	0	0	0	0	0	0	0	0	0	0
PC247	0	0.972864495	4.096546087	11.99243954	2.198762036	0	0	0	0	0	0	0	0	0	0	0	0	0	0	0	0	0	0	0	0	0	0	0	0	0	0	0	0	0	0	0	0	0	0	0	0	0	0	0	0	0	0	0	0
PC248	0	0	0.543632519	9.477174111	7.310883625	1.741240316	0	0	0	0	0	0	0	0	0	0	0	0	0	0	0	0	0	0	0	0	0	0	0	0	0	0	0	0	0	0	0	0	0	0	0	0	0	0	0	0	0	0	0
PC249	1.448916809	2.671839719	1.297239602	1.979358114	1.694268245	2.571879549	16.13143184	16.30420424	20.28712773	11.96196707	28.06972174	4.33448205	60.07747478	45.65858133	0.468130085	1.189356099	2.942684465	0.471868992	0	6.009206878	4.287051734	13.20611002	114.2952043	34.52024353	0	0	0	0	0	0	7.1546414	2.764849425	3.10133698	1.755242919	2.179225978	2.761578269	7.264032835	4.975721583	1.966570144	3.86664667	0	0.204529735	0.908180715	0	0	2.961649785	3.211364406	1.34046575	3.719430833
PC250	0.747631198	1.006155776	0	0	1.170333875	2.973265837	9.079016197	6.40836875	5.028195116	4.285038163	9.475600654	0.973501516	23.58250859	21.3676338	0	0.386389149	0	0	0	2.341365899	3.697362663	14.83759867	54.06113517	13.9525961	0	0.203505917	0	0	0	0	0	0.152890882	0.852811486	0	0	1.489543018	0.93760282	0.770979981	0	1.171379008	0	0	0	0	0	0	0	0.389497019	2.605815907
PC251	0.708713376	5.148109231	0.426432995	1.111001645	1.937717432	2.27013311	10.96580904	8.035880459	6.330456744	5.490659054	13.65353422	3.11233105	30.08993225	26.97915007	0.665771317	0	0	0.447682286	0	5.807406081	1.568933843	12.08452013	66.43943974	26.0502409	0	0	0	0	0	0	0	0	0	0	0	2.105220886	3.274235523	3.37296596	1.407422218	2.748259301	0	0	0	0	0	0.676042421	0.230489418	1.202971148	1.755363745
PC252	2.193882957	3.388811287	0.74334394	0.664267681	2.528304085	1.382059953	10.16143282	8.990036249	7.562661447	3.360141263	8.769851278	3.157735758	31.25087619	22.7361728	0.136764907	0.13102059	0	0.825027471	0	1.435283428	1.712968719	11.86274834	62.43471359	19.14526519	0	0	0	0	0	0	0.14487203	0.19921228	0	0.415396529	0.173163388	0.501466753	2.449546876	1.55424113	0.781656982	1.446880622	0.454586905	0.017657421	0.240269076	0	0	2.457037316	1.311572126	0.986481389	3.108872092
PC253	1.197648504	1.815434588	1.447812044	1.209356693	3.866810947	5.46272066	15.97577274	9.740461466	8.881363807	11.54303622	15.52653042	7.000666026	33.97405839	22.63810142	0	0.53797098	0	0.695164129	0	3.747086359	2.627000121	1.282479446	64.22792697	14.58095325	0	0	0	0	0	0	0.512122601	0	0	0	0	1.636001573	5.19895502	4.999888493	2.769864684	2.9467711	0	1.278756298	0	0	0	1.103263597	0.357455448	0.760978689	1.121414588
PC254	0	0.533493557	0.965019638	0	3.999333454	0.409460322	1.771175816	0	1.097568536	2.374993162	0	1.737776	17.25682337	18.90701337	0	0	0	0	0	0	0	0	61.29128771	19.64429732	0	0.756172524	0	0	0	0	0	0	0.340039354	0	0	0.910679987	0	0.293515016	0	0	0	0	0	0	0.720558282	0.531001687	0	0	0
PC255	0	0.369688501	1.242839116	1.837551144	2.526803265	0.908591015	6.419778939	7.876812944	4.844435815	7.316144028	6.516830107	3.091333653	20.24052386	20.9341376	0	0	0	0	0	1.103697359	2.212612007	7.294801371	55.0293369	23.65201636	0	0	0	0	0	0	0	0.524535491	0	0	0	0	2.146665362	1.563141	0.504850211	1.327051073	0	0	0	0	1.120539384	0.375821413	0	1.690264736	1.428607757
PC256	0	3.761742787	0.989998634	0	2.070500834	2.503454697	16.69977826	11.37455182	12.32206644	16.92569018	15.01090303	7.997497379	25.23580871	21.2964434	0	0.859483379	1.149610899	1.828774578	0	4.822285152	3.74232294	12.46744799	52.24398189	20.9410987	0	0	0	0	0	0	0	1.253475322	0	0	0	5.276795821	7.053552992	3.152797488	4.173428568	6.0704796	0	0	0	0	0.72728677	2.725254553	2.416974312	2.748323334	1.707436901
PC257	1.03656122	1.894898115	0.875121911	1.52038194	1.748975588	1.876011121	7.706966061	9.463450969	8.168435344	5.499060588	13.28113345	6.631058413	30.69146772	23.82579293	0	0	0	0.815386898	0	2.801892735	2.886456957	15.00656731	59.11189526	19.61154499	0	0	0.279200896	0	0.190060963	0	0.526445062	0.258539276	0.506297229	0.167316588	0.316037545	1.070089082	3.059903899	1.141153917	1.842896223	2.604748831	0	0.172025114	0.111545555	0	0.055465399	0.981457118	0.805767384	0.735176084	1.99677533
PC258	0.427206922	2.038084941	2.666236172	1.518572856	3.230060347	2.867150066	15.42830699	15.81846631	13.22229767	10.90740423	16.71745624	5.693677442	38.53981918	31.60269917	3.682860722	13.47600392	18.68703825	0.788613492	0	3.935814192	2.989064818	14.84255779	59.75157431	17.08163973	0.265749468	0.440303517	0.12725347	0	0.320908063	0	0	0.37610669	0.12102368	0.124232704	0.117620203	2.898672691	5.509564062	5.367007392	3.288702924	2.680459253	0	0	0.118111256	0	0.226174676	1.371374392	0.311477205	0.350554439	1.672080288
PC259	7.660218411	9.911361642	16.65139427	15.03729439	19.91120826	15.19332617	87.00749509	117.5532334	131.3449941	17.92718021	4.356723234	50.74885037	30.44516376	27.83889775	110.4817868	91.04516273	50.19297963	0	1.767175386	0.385811818	11.08942388	11.64858091	1.534039774	8.783075769	212.4181936	163.650989	64.0718883	229.7914771	117.8949262	57.54014468	675.702939	644.529529	767.0170424	462.7781259	537.390196	32.53123974	29.21495139	32.10247553	24.69652648	36.25023639	8.509896588	6.413747773	39.18953543	4.611005809	7.380598701	14.72599798	3.608468491	4.762945567	49.64924112
PC260	26.21383214	40.96567259	41.40464326	49.40906405	45.85904865	47.86704732	178.0378506	209.0768712	204.8089113	52.62471061	43.56469009	46.22296193	62.7932553	54.65695515	108.2996956	74.4416029	61.39194084	15.76676344	57.35181588	64.08296082	77.85443763	97.93584683	33.9847729	40.7435326	265.8388739	191.8385628	47.28948078	259.1700847	84.39131421	66.07355604	491.2125464	387.0524148	589.679767	394.3808447	455.6708648	437.7754258	723.9795406	489.747737	440.676642	418.2085221	11.68986865	10.28978	110.5302507	9.30469851	7.10680688	12.94549514	6.381119012	15.82821135	154.8465894
PC261	25.43642627	42.96230935	50.92095187	59.10958486	46.94962778	56.06625374	124.8676801	175.4660523	175.6413771	34.74274713	24.19748357	43.40856658	40.50042007	33.19770175	90.28027365	73.21663979	67.01518756	8.163885685	32.72384154	37.25926252	35.50075508	44.9349587	11.35040587	15.10312449	292.0642334	213.3948756	62.36259123	274.8881644	105.838104	79.40423326	614.2018689	498.7434575	716.2380144	498.368262	565.1438116	138.1056152	223.2457231	166.3484101	136.9781336	142.443935	8.801332116	3.610689297	79.07058894	9.040622923	7.183314148	10.81920654	4.220067442	12.7234007	87.11480456
PC262	4.738808482	11.30418802	10.78459052	32.5467191	18.90625107	16.84462145	41.65534619	99.1149879	107.9520367	6.960089947	0.916946896	103.2294015	18.42115058	14.64168853	114.7562224	80.37125359	86.09795924	0.284278934	3.232223375	3.101066316	2.966726229	3.79435111	4.545731485	4.098928254	291.0531492	222.679947	94.57631016	326.9911391	179.4650605	73.363018	373.0342942	308.6676632	423.2485189	243.9268706	292.5989928	26.27846122	31.7526158	34.42634181	23.44793368	34.01622038	9.669745302	3.814312091	63.90196228	23.93342093	18.48888697	8.175436565	26.64224175	109.4078583	84.88184956
PC263	2.393570111	5.868171856	6.117461564	5.5923648	6.01609898	6.483900851	39.40768108	85.29992137	83.90872236	5.75890557	0	30.05744208	20.86957613	11.70365941	50.71939898	43.45394776	26.49912305	0	0	0	1.190246869	0	0.675198556	3.648977661	233.0834801	158.6185368	45.18113374	213.7956252	80.72277567	53.25719867	333.2024115	314.0408429	407.8443059	254.1878764	268.8417074	12.33229786	33.60159593	30.67875224	13.72800811	19.19864263	3.34195783	1.866086028	42.41561878	5.729948098	1.595942696	0.858429723	2.371130693	4.698892812	18.9584071
PC264	4.37562719	8.907364384	10.64292807	14.34817704	9.859437813	9.430809541	48.12269064	99.89916199	113.8930351	7.095483244	4.755752251	29.21740236	23.69670659	18.06808579	67.24344676	69.26632052	45.33850802	2.465256331	18.39070594	12.8965424	14.1757187	21.12387234	4.122293088	8.120010825	272.9310867	199.1360567	47.04768493	239.1204206	93.92081242	66.79266782	350.4811422	285.6130028	426.279955	239.4781482	271.9561756	44.6155809	62.33716406	59.78935977	48.06979543	50.37752961	3.011757646	2.905030461	42.31588979	6.129625754	4.140855473	4.14807192	7.651093939	22.19382806	50.97678916
PC265	0	0	0	0	0	0	0	0	0	0	0	1.181939317	0	0	0	0	0	0	0	0	0	0	0	0	0	0	0	0	0	0	0	0	0	0	0	0	0	0	0	0	0	0	0	0	0	0	0.078176807	0	0
PC266	0	0	0	0	0	0	0	0	0	0	0	0.934284484	0	0	0	0	0	0	0	0	0	0	0	0	0	0	0	0	0	0	0	0	0	0	0	0	0	0	0	0	0	0	0	0	0	0	1.616775021	0	0
PC267	0	0	0	0	0	0	0	0	0	0	0	0	0	0	0	0	0	0	0	0	0	0	0	0	0	0	0	0	0	0	0	0	0	0	0	0	0	0	0	0	0	0	0	0	0	0	0	0	0
PC268	0	0	0	0	0	0	0	0	0	0	0	0.57796572	0	0	0	0	0	0	0	0	0	0	0	0	0	0	0	0	0	0	0	0	0	0	0	0	0	0	0	0	0	0	0	0	0	0	0.180778064	0	0
PC269	0	0	0	0	0	0	0	0	0	0	0	0.1805283	0	0	0	0	0	0	0	0	0	0	0	0	0	0	0	0	0	0	0	0	0	0	0	0	0	0	0	0	0	0	0	0	0	0	0.329439148	0	0
PC270	0	0	0	0	0	0	0.213604003	0	0.073128118	0	0	0.167913441	0	0	0	0	0	0	0	0	0	0	0	0	0	0	0	0	0	0	0	0	0	0	0	0	0	0	0	0	0	0	0	0	0	0	0.57266408	0	0
PC271	0	0	0	0	0	0	0	0	0	0	0	0	0	0	0	0	0	0	0	0	0	0	0	0	0	0	0	0	0	0	0	0	0	0	0	0	0	0	0	0	0	0	0	0	0	0.054650827	0	0	0
PC272	0	0	0	0	0	0	0	0	0	0	0	0	0	0	0	0	0	0	0	0	0	0	0	0	0	0	0	0	0	0	0	0	0	0	0	0	0	0	0	0	0	0	0	0	0	0.363232576	0.655972579	0	0
PC273	0	0	0	0	0	0	0	0	0	0	0	0	0	0	0	0	0	0	0	0	0	0	0	0	0	0	0	0	0	0	0	0	0	0	0	0	0	0	0	0	0	0	0	0	0	0	0	0	0
PC274	1.994170676	0	0	0.983308668	0	0	0	0	0	0	0	0	0	0	0	0	0	0	0	0	0	0	0	0	0	0	0	0	0	0	0	0	0	0	0	0	0	0	0	0	0	0	0	0	0	0	0	0	0
PC275	1.819819462	6.624579483	0.728128002	1.053529343	1.280246953	0.854436555	0	0	0	0	0	0	0	0	0	0	0	0	0	0	0	0	0	0	0	0	0	0	0	0	0	0	0	0	0	0	0	0	0	0	0	0	0	0	0	0	0	0	0
PC276	1.186988781	11.10721799	2.772326367	1.580634375	1.759403623	5.575900395	0	0	0	0	0	0	0	0	0	0	0	0	0	0	0	0	0	0	0	0	0	0	0	0	0	0	0.095397171	0	0.054186537	0	0	0	0	0	0	0	0	0	0	0	0	0	0
PC277	2.981273986	5.724208685	1.004314418	0	1.078102587	1.925490671	0	0	0	0	0	0	0	0	0	0	0	0	0	0	0	0	0	0	0	0	0	0	0	0	0	0	0	0	0	0	0	0	0	0	0	0	0	0	0	0	0	0	0
PC278	3.173843202	9.546065965	2.003613091	3.593853081	1.192251173	1.933458662	0	0	0	0	0	0	0	0	0	0	0	0	0	0	0	0	0	0	0	0	0	0	0	0	0	0	0	0	0	0	0	0	0	0	0	0	0	0	0	0	0	0	0
PC279	1.056056151	8.697015324	1.894755884	2.972873132	0.6139876	1.618494198	0	0	0	0	0	0	0	0	0	0	0	0	0	0	0	0	0	0	0	0	0	0	0	0	0	0	0	0	0	0	0	0	0	0	0	0	0	0	0	0	0	0	0
PC280	0.763031368	9.769361516	1.971083383	2.83413909	1.164325895	2.870519112	0	0	0	0	0	0	0	0	0	0	0	0	0	0	0	0	0	0	0	0	0	0	0	0	0	0	0	0	0	0	0	0	0	0	0	0	0	0	0	0	0	0	0
PC281	0.025258759	0.364287555	0	0.148326281	0.174380042	0.299207432	0.207734734	0.710060442	0.54404247	0	0.075924049	0	0.066465335	0.059424386	0	0	0	0	0.015272848	0.316922991	0.031799702	0	0	0	0.116904801	0	1.132207372	0.023496192	1.390359708	0.072730728	0.517750361	0.15278929	0.299283317	0.395992567	0.536653734	1.569660356	2.0088986	1.243357812	2.740601333	2.078903242	49.47151621	0.487876454	7.375116309	56.44879494	5.785318433	0	0	0.068181112	0
PC282	0	0.630702168	0.574564774	0	1.378843096	0.318230321	0	0.311579722	0	0	0.579254651	0	0.166452082	0	0	0	0	0	0	0	0	0	0	0	0	0	0.11980782	0	1.88992979	0.292532353	1.288083466	2.276199427	0.29440058	1.659169582	2.09603254	5.882703092	3.537446633	0.696989001	3.091732955	8.953712679	10.33094596	0	2.524646248	37.07966646	2.752058628	0	0	0	0
PC283	0	0.972776324	0.426538003	0.780848285	3.719771531	1.089792506	0	0	0	0	0.416726741	0	0	0.370405671	0	0	0	0	0	0.196743799	0	0	0	0	0.672577046	0.381802436	6.984956628	1.73637813	7.66704422	2.811514172	2.870749496	4.70429072	1.691040646	4.046443302	1.805981044	3.470363427	5.988306419	2.100156496	6.127833168	9.176855508	46.06129989	1.594025141	6.968570265	53.6826201	4.494362204	0.193470864	0	0	0
PC284	0.378968853	0.504654194	0.501136022	0.566626906	2.628436767	0.230204079	0	0.376863087	0.39356015	0	0.511319518	0	0.176924394	0.443182463	0	0	0	0	0	0	0.16929556	0.224164487	0	0	0.139058083	0.417771943	4.311855487	0.738808397	4.888670397	0.261196167	1.769784315	2.511633204	1.045621064	3.709458533	2.840102987	3.922288249	3.858937039	3.10403766	4.225596425	10.53021035	32.95083333	0	5.678230655	44.2131553	1.932654081	0	0	0	0
PC285	0.436123892	1.073089081	1.625902536	0.91435645	4.405455546	1.258151555	0	0	0.787609091	0	0.353204799	0	0	0.420897526	0	0	0	0	0	0	0	0	0	0	0	0.225782784	3.376414579	0.333868667	0	0	1.03406549	1.769253791	3.403531544	3.215026986	1.038507599	2.213543154	3.223385287	4.479814144	3.294627836	7.104256144	18.43372798	0	7.869527885	37.75851246	0.676371623	0	0	0	0
PC286	0	0	0	0	0	0	0	0	0	0	5.189208913	0	0	0	0	0	0	0	0	10.02329729	0	0	0	0	0	0	0	0	0	0	0	0	0	0	0	0	0	0	0	0	0	0	0	0	0	0	1.911650297	0	0
PC287	0	0	0	0	0	0	0	0	0	0	4.347670028	0	0	0	0	0	0	0	0	8.016853099	0	0	0	0	0	0	0	0	0	0	0	0	0	0	0	0	0	0	0	0	0	0	0	0	0	0	1.206219762	0	0
PC288	0	0	0	0	0	0	0	0	0	0	13.70494281	0	4.202915235	3.172552959	0	0	0	0	0	10.69301384	0	0	0	0	0	0	0	0	0	0	0	0	0	0	0	0	0	0	0	0	0	0	0	0	0	0	0.635108404	0	0
PC289	0	0	0	0	0	0	0	0	0	0	5.014389568	0	3.861323828	0.87500137	0	0	0	0	0	2.794265086	0	0	0	0	0	0	0	0	0	0	0	0	0	0	0	0	0	0	0	0	0	0	0	0	0	0	1.199305951	0	0
PC290	0	0	0	0	0	0	0	0	0	0	6.829623427	0	0	1.06509897	0	0	0	0	0	8.267290648	0	0	0	0	0	0	0	0	0	0	0	0	0	0	0	0	0	0	0	0	0	0	0	0	0	0.869101547	0.762972148	0	0
PC291	0	0	0	0	0	0	0	0	0	0	9.53540673	0	0.304396339	0	0	0	0	0	0	9.286744986	0	0	0	0	0	0	0	0	0	0	0	0	0	0	0	0	0	0	0	0	0	0	0	0	0	0	0.28535044	0	0
PC292	0	0	0	0	0	0	0	0	0	0	5.092985109	0	0	0	0	0	0	0	0	7.122805909	0	0	0	0	0	0	0	0	0	0	0	0	0	0	0	0	0	0	0	0	0	0	0	0	0	0	2.310981859	0	0
PC293	0	0	0	0	0	0	0	0	0	0	4.050749845	0	0	0	0	0	0	0	0	6.910077482	0	0	0	0	0	0	0	0	0	0	0	0	0	0	0	0	0	0	0	0	0	0	0	0	0	0	0	0	0
PC294	0	0	0	0	0	0	0	0	0	0	4.857866263	0	0	0	0	0	0	0	0	9.430537685	0	0	0	0	0	0	0	0	0	0	0	0	0	0	0	0	0	0	0	0	0	0	0	0	0	0	0.607506785	0	0
PC295	0	0	0	0	0	0	0	0	0	0	10.16810063	0	0	0	0	0	0	0	0	6.287517519	0	0	0	0	0	0	0	0	0	0	0	0	0	0	0	0	0	0	0	0	0	0	0	0	0	0	0.216907941	0	0
PC296	0	0	0	0	0	0	0	0	0	0	5.644725162	0	0.976897195	0	0	0	0	0	0	7.592569731	0	0	0	0	0	0	0	0	0	0	0	0	0	0	0	0	0	0	0	0	0	0	0	0	0	0	1.079375309	0	0
PC297	0	0	0	0	0	0	0	0	0	0	5.485203531	0	0	0	0	0	0	0	0	3.208034668	0	0	0	0	0	0	0	0	0	0	0	0	0	0	0	0	0	0	0	0	0	0	0	0	0	0	0	0	0
PC298	0	0	0	0	0	0	0	0	0	0	8.948963924	0	0	0	0	0	0	0	0	7.916638868	0	0	0	0	0	0	0	0	0	0	0	0	0	0	0	0	0	0	0	0	0	0	0	0	0	0	0.364198392	0	0
PC299	0	0	0	0	0	0	0	0	0	0	2.919343543	0	0	0	0	0	0	0	0	10.086899	0	0	0	0	0	0	0	0	0	0	0	0	0	0	0	0	0	0	0	0	0	0	0	0	0	0	2.718154749	0	0
PC300	0	0	0	0	0	0	0	0	0	0	0	0	0	4.135381471	7.469558161	0.393477338	0.924240751	0	0	0	0	0	0	0	0	0	0	0	0	0	0	0	0	0	0	1.088699318	0	1.823803708	0	0	0	0	0	0	0	0	0	0	0
PC301	0	0	0	0	0	0	0	0	0.516696752	0	0	0	1.400204833	1.321531372	13.33516233	3.530850345	1.131486354	0	0	0	0	0	0	0	0	0	0	0	0	0	0	0	0	0	0	1.130601337	0.229726453	0	0	0	0	0	0	0	0	0	0	0	0
PC302	0	0	0	0	0	0	0	0	0	0	0	0	0.984318571	2.640136934	6.188118266	1.730532413	1.398459528	0	0	0	0	0	0	0	0	0	0	0	0	0	0	0	0	0	0	0	0	0	0	0.892838194	0	0	0	0	0	0	0	0	0
PC303	0.976073909	0	0	0	0	0	0	0	0	0	0	0	0	1.527275016	10.72406559	4.340637962	0	0	0	0	0	0	0	0	0	0	0	0	0	0	0	0	0	0	0	0	0	0	0.768026773	0	0	0	0	0	0	0	0	0	0
PC304	0	0	0	0	0	0	0	0	0	0	0	0	0.960882456	0	9.302804296	0.844664666	0	0	0	0	0	0	0	0	0	0	0	0	0	0	0	0	0	0	0	0	0	0	0	0	0	0	0	0	0	0	0	0	0
PC305	0	0	0	0	0	0	0	0	0	0	0	0	0.385100741	0	11.87284014	1.709049043	1.875107121	0	0	0	0	0	0	0	0	0	0	0	0	0	0	0	0	0	0	1.493192277	0	0	0	0	0	0	0	0	0	0	0	0	0
PC306	0	0	0	0	0	0	0	0	0.557279356	0	0	0	1.325006364	1.199714678	6.163293225	2.439154543	0.296982814	0	0	0	0	0	0	0	0	0	0	0	0	0	0	0	0	0	0	0.582267104	0	0	0	0	0	0	0	0	0	0	0	0	0
PC307	0	0	0	0	0	0	0.587250907	0.575224085	0	0	0	0	0	0	9.023120982	7.189625998	3.837505354	0	0	0	0	0	0	0	0	0	0	0	0	0	0	0	0	0	0	0	0	0	0	0	0	0	0	0	0	0	0	0	0
PC308	0	0	0	0	0	0	0	0	0	0	0	0	0.145396697	0.70931625	13.57029916	3.353652199	0.579296105	0	0	0	0	0	0	0	0	0	0	0	0	0	0	0	0	0	0	0	0	0	0	0	0	0	0	0	0	0	0	0	0
PC309	0	0	0	0	0	0	0	0	0	0	0	0	3.535322163	3.484996797	7.754996106	2.581805144	0	0	0	0	0	0	0	0	0	0	0	0	0	0	0	0	0	0	0	0	0	0	0	0	0	0	0	0	0	0	0	0	0
PC310	0	0	0	0	0	0	0.512417154	0	0	0	0	0	0	0	15.83101507	1.202502967	1.318088291	0	0	0	0	0	0	0	0	0	0	0	0	0	0	0	0	0	0	0	0	0	0	0	0	0	0	0	0	0	0	0	0
PC311	0	0	0	0	0	0	0	0	0	0	0	0	0	0	0	0	0	0	0	0	0	0	0	0	0	0	0	0	0	0	4.217009683	12.1582378	9.948747448	4.868908917	13.22944609	0	0	0	0	0	0	0	0	0	0	0	0	0	0
PC312	0	0	0	0	0	0	0	0	0	0	0	0	0	0	0	0	0	0	0	0	0	0	0	0	0	0	0	0	0	0	4.50206624	8.871845645	13.69655895	11.51211288	8.581932687	0	0	0	0	0	0	0	0	0	0	0	0	0	0
PC313	0	0	0	0	0	0	0	0	0	0	0	0	0	0	0	0	0	0	0	0	0	0	0	0	0	0	0	0	0	0	3.261712809	10.46457683	11.18444008	8.510942054	9.948064033	0	0	0	0	0	0	0	0	0	0	0	0	0	0
PC314	0	0	0	0	0	0	0	0	0	0	0	0	0	0	0	0	0	0	0	0	0	0	0	0	0	0	0	0	0	0	5.541694787	14.12750732	11.09580944	11.58925883	13.81550461	0	0	0	0	0	0	0	0	0	0	0	0	0	0
PC315	0	0	0	0	0	0	0	0	0	0	0	0	0	0	0	0	0	0	0	0	0	0	0	0	0	0	0	0	0	0	4.405527027	17.06755928	10.94871337	11.07071509	12.8529152	0	0	0	0	0	0	0	0	0	0	0	0	0	0
PC316	0	0	0	0	0	0	0	0	0	0	0	0	0	0	0	0	0	0	0	0	0	0	0	0	0	0	0	0	0	0	3.64229045	10.5397242	13.14896054	7.585727085	11.89011903	0	0	0	0	0	0	0	0	0	0	0	0	0	0
PC317	0	0	0	0	0	0	0	0	0	0	0	0	0	0	0	0	0	0	0	0	0	0	0	0	0	0	0	0	0	0	5.664703424	7.11743421	8.044593069	5.074165383	14.51576928	0	0	0	0	0	0	0	0	0	0	0	0	0	0
PC318	0	0	0	0	0	0	0	0	0	0	0	0	0	0	0	0	0	0	0	0	0	0	0	0	0	0	0	0	0	0	7.791580021	12.13665678	16.69969196	6.937953184	7.720711986	0	0	0	0	0	0	0	0	0	0	0	0	0	0
PC319	0	0	0	0	0	0	0	0	0	0	0	0	0	0	0	0	0	0	0	0	0	0	0	0	0	0	0	0	0	0	5.103775156	8.679553087	17.38341407	10.56488185	11.78114106	0	0	0	0	0	0	0	0	0	0	0	0	0	0
PC320	0	0	0	0	0	0	0	0	0	0	0	0	0	0	0	0	0	0	0	0	0	0	0	0	0	0	0	0	0	0	7.903726098	9.395912954	7.346692339	5.772143229	9.906521428	0	0	0	0	0	0	0	0	0	0	0	0	0	0
PC321	0	0	0	0	0	0	0	0	0	0	0	0	0	0	0	0	0	0	0	0	0	0	0	0	0	0	0	0	0	0	6.319072358	13.25123344	10.58510055	7.153478931	13.1334554	0	0	0	0	0	0	0	0	0	0	0	0	0	0
PC322	0	0	0	0	0	0.072452365	0	0	0	0	0	0	0	0	0	0	0	0	0	0	0	0	0	0	0	0	0	0	0	0	5.530428382	11.23640591	13.45424815	8.531903298	12.07458851	0	0	0	0	0	0	0	0	0	0	0	0	0	0
PC323	0	0	0	0	0	0	0	0	0	0	0	0	0	0	0	0	0	0	0	0	0	0	0	0	0	0	0	0	0	0	3.555321492	11.11737832	12.52265539	7.718530783	4.94360562	0	0	0	0	0	0	0	0	0	0	0	0	0	0
PC324	0	0	0	0	0	0	0	0	0	0	0	0	0	0	0	0	0	0	0	0	0	0	0	0	0	0	0	0	0	0	6.786119155	13.86678954	10.41339246	8.174380061	11.85328347	0	0	0	0	0	0	0	0	0	0	0	0	0	0
PC325	0	0	0	0	0	0	0	0	0	0	0	0	0	0	0	0	0	0	0	0	0	0	0	0	0	0	0	0	0	0	5.471123703	12.37219526	7.246333154	8.399177561	6.869494538	0	0	0	0	0	0	0	0	0	0	0	0	0	0
PC326	0	0	0	0	0	0	0	0	0	0	0	0	0	0	0	0	0	0	0	0	0	0	0	0	0	0	0	0	0	0	4.305437927	7.256183075	7.695666468	6.536444117	15.19113587	0	0	0	0	0	0	0	0	0	0	0	0	0	0
PC327	52.42096579	105.2927656	36.62539584	86.95462583	27.37906596	52.40856143	0	0	0	0	0	0	0	0	1.566128625	1.648660249	6.669073748	0	0	0	0	0	0	0	0	1.667423089	0.086329608	0	0.217706199	0.144089049	0.162578608	0.615931815	0	0	0	0	0	0	0	0	0	0	0	0	0	0	0	0	0
PC328	55.01952004	93.89821741	28.99890384	75.59922043	27.02530692	50.16605324	1.412765989	3.841000186	4.344789769	2.120569508	0	0.139279613	0.175892945	0	12.48012974	26.98605712	58.67909179	0	0	0	0	0	0	0	0.123402899	0.564727677	0.18011213	0.328359294	0.160538749	0.612721632	0.619670145	1.003412549	0.145130169	0.927278782	0.60850357	0	0	0	0	0	0.151159421	0	0	0	0	0.32736327	0	0	0
PC329	13.26117962	25.25418396	4.541843243	15.26311617	8.212324976	11.92332834	1.771397989	4.250151606	2.50377056	7.893287593	0	0.289097473	0	0	42.62689798	154.9910672	214.2893933	0	0	0	0	0	0	0	1.654675204	1.460084549	0.576866031	1.778168384	0.323907408	2.851873435	0	0	0	0	0	0	0	0	0	0	0	0.849844135	0	0	0	0	0	0	0
PC330	3.019387114	20.29085798	1.017153684	8.933004727	4.367540677	6.825372713	2.051865808	3.818703358	0.922466236	4.507786287	0	0	0	0.898141792	9.725659036	6.181409757	1.42721573	0	0	0	0	0	0	0	0.990148152	2.068870498	0	1.029854084	0	1.099254218	0	0	0	0	0	0	0	0	0	0	0	0.860521403	0	0	0	0	0	0	0
PC331	25.58157205	51.24293251	16.73937922	46.7073077	14.96990422	34.39680323	8.09385204	15.367763	15.95787807	5.979391942	0	4.285838019	0	0	18.62006515	30.78333329	43.53353055	0	0	0	0	0	0	0	0	0.617355315	0	1.044014184	0	2.552263417	0	0	0	0.634222922	0	0	0	0	0	0	0	0.47135216	0	0	0	0.429989926	0	0	0
PC332	0	0	0	0	0	0	1.000953711	11.0128089	18.77660051	9.766217411	0	0	0	0	5.243398785	0	5.487954984	0	0	0	0	0	0	0	0	2.909011948	0	0	0	0	0	2.513001805	0	0	0	0	0	0	0	0	0	0	0	0	0	0	0	0.918319066	0
PC333	0	0	0	0	0	0	3.87761519	10.01257373	17.44705749	5.719956041	0	0.301368626	0	0	8.352470403	16.35713736	40.52261865	0	0	0	0	0	0	0	0.31662933	0.231699724	0	0.165388623	0	0.176533884	0.080163949	0.332004494	0.496981505	0.156318125	0.468878068	0	0	0	0	0	0.391960761	0.935845284	0	0	0	0	0	0	0
PC334	1.279154512	1.9494585	1.05784277	2.596527735	0.87914608	1.316069436	10.03579056	23.76769898	12.98204983	4.886819006	0.146779882	0.95021923	0	0	1.333406544	2.021407895	5.436154423	0	0	0	0	0	0	0	0.127464283	0.066986268	0.397672489	0.491735443	0	0.277016128	0.660233584	0.762630069	0.666015504	0.583035314	0.333667585	0	0	0	0	0	0.536989919	2.949356526	0	0	0	0	0	0	0
PC335	3.751276095	6.233640825	3.643377832	11.97104762	4.688886389	4.56686791	4.974805694	14.63134487	5.781661182	2.822867796	0	0	0	0	10.34388789	33.49320421	83.05880622	0	0	0	0	0	0	0	0.37639125	0	0.042362872	0	0	0.198741342	0.299260217	1.29156627	0.537475976	0.177539872	0	0	0	0	0	0	0	2.771172692	0	0	0	0	0	0	0
PC336	0.579809854	0	0	0.161829799	0	0	0	0	0	0	0	0	0	0	12.01703699	108.472225	143.0761604	0	0	0	0	0	0	0	0	0	0	0	0	0	0.374828149	0.23197431	0	0.530639099	0.607782351	0	0	0	0	0	0.367619496	0	0	0	0	0	0	0	0
PC337	70.97920078	119.3929993	44.09336451	108.2364469	56.90759019	69.89434066	14.9906184	24.74101121	46.23474403	10.2591004	0	14.29700315	0	0.486677828	30.26223634	74.74242177	130.9749466	0	0	0	0	0	0	0	0	0.424054221	0.813326935	0.67936407	0	0	0	2.433385842	2.711216237	0	0.613308085	0	0	0	0	0	0.759023858	1.033952697	0	0	0	0	0.179815316	0	0
PC338	19.58319131	35.61016627	10.61906989	20.2457839	9.97100973	16.76395945	6.366045291	14.24386293	20.82216555	3.427324862	0	5.50665275	0	0	1.532396657	5.486710741	6.335755976	0	0	0	0	0	0	0	0.85805484	0	0	0.993497421	0	0	0	0	0	0	0	0	0	0	0	0	0	0	0	0	0	0	0	0	0
PC339	42.51505203	90.79849024	23.98140249	60.65905361	40.59092826	40.25560577	20.15698995	40.40152499	32.62343721	13.28499309	0	4.161580425	0	1.764621741	3.474265886	26.02480255	18.22677083	0	0	0	0	0	0	0	0	0	0	0	0	0	0	0	0	0.964678389	0	0	0	0	0	0	2.397669843	0.84535359	0	0	0	0	0	0	0
PC341	0	0	0.972929653	0	0	0	0	0	0	0	0	0	0	0	0	0	0	0	0	0	0	0	0	0	0	0	0	0	0	0	0	0	0	0	0	0	0	0	0	0	0	0	0	0	0	0	0	0	0
PC342	0	0	0	0.940272623	2.600987427	0.385618875	5.029301736	8.929731532	6.600724203	0.404230853	0	9.779503495	0	3.469410889	16.70276226	2.379680268	12.41773226	0	0	0	0	0	0.663512403	0	16.81099435	24.71746884	11.4864031	30.05434633	28.3305883	10.02931699	4.338972887	4.311522704	11.30623497	1.896647621	6.22507681	0	0	0	1.053389438	0	0	0	0	0	0	0	2.037981359	5.973229236	6.087036486
PC343	0.53264313	4.526411473	7.316909283	4.665296111	2.940618808	6.681511835	8.317149602	15.13464028	17.31810336	1.639012527	1.78115313	6.804646356	5.300605925	1.506932229	89.04212114	52.08880936	38.17980248	0.106803432	2.38055914	2.095480048	1.940642467	8.878418835	0.158238118	0.111508317	107.7013827	80.07731188	19.81423748	106.8284671	21.6211688	40.61913222	26.14703867	18.16494036	38.29918418	25.84208246	29.58733921	1.079669981	1.797921242	0.266328771	1.12032612	1.328802513	0	0	1.536589696	0	0	1.18646044	1.331926514	6.235773146	9.474040919
PC344	0.164320378	0.209192933	0	0	0	0	3.07324712	2.912312019	4.377417642	1.077948942	0	8.427394151	0.889573927	0.803306949	8.027180091	5.973769221	4.049898768	0	0.205348574	0	0.049469481	0.913677388	0.402363212	2.44414705	0.651898823	1.549358266	0	1.326839495	0.55436316	0.362841683	10.1572117	4.095546583	9.223474735	4.293907331	5.017349303	0.542634606	0	0.873719933	0.222608666	1.295242493	0	0	0.393384892	0	0	0.523999017	0.436920315	4.195892007	3.334632833
PC345	0.313552165	0.898352484	0.21043008	0	1.257014949	0.716700219	3.003909977	3.464462571	2.400106431	0.213944073	0.181429488	9.609477823	1.070907244	1.582653215	39.69454666	25.50543429	24.85430104	0	0.195515772	0.657841712	0.608287522	0.898369136	1.29599173	2.53477094	7.482799468	7.600965235	0	8.04605589	2.424266558	1.522343668	10.26479169	11.50679751	10.26513099	8.597032876	7.175470848	0	0.040316629	0.265383371	0.252211004	0.842749266	0	0	0.877601132	0	0	0.579423927	0	0.293231657	1.149611287
PC346	0	0	0	1.67770944	0	0	9.248672944	11.2457289	10.21360773	0	0	0.92975471	0	0.870860546	31.4650272	30.01452542	16.55026202	0	0	0.974250292	1.801114367	0	0	0	24.96187836	14.08286029	2.953536987	9.972225918	4.495782216	8.382877947	1.527348183	1.687484407	4.896058845	0.643350775	0.864932359	0	0	0	0	0.441759804	4.157459313	0	0.922485123	0	0	0.797976968	0	0	0
PC347	0.224008481	0	0	0	0.645163056	0.341027898	4.860423672	4.30529747	6.178957461	0.728586013	0	0.875515457	0.572270746	0.835294611	23.69626379	11.35734674	12.69488081	0	0	0	0	0.993049139	0	0	5.624871861	9.913784089	2.337894211	5.400191522	3.053013047	4.441765666	0.321013957	0.859915834	2.422491554	0.340851177	2.389523035	0	0	0	0	0.3162798	0	0	0	0	0	0	0	0	0.242388423
PC348	0.286353443	0.467752396	0	0.148574474	0.858944751	0.210133068	7.59684447	8.746549984	9.243714255	0.650837113	0.31183465	0.172021638	0.53536402	0	42.70598366	29.6841965	17.41075152	0	0.489347451	0.256004825	0.48370624	0.598830902	0.078410958	0	15.74222426	11.79225283	1.928403168	7.262899288	4.1345451	5.637742483	2.472025068	1.710390049	1.772417912	2.004726707	1.499269287	1.414732118	0.636371207	1.164678045	1.111679193	0.575571853	0	0	1.122121208	0	0	0.099918215	0	0	1.166392428
PC349	1.304769924	4.752857048	0.759713161	1.500862341	1.56661792	4.128506985	22.0151349	22.48433965	18.43191754	14.59818067	25.80897366	6.478994028	71.52440982	59.65938194	3.924452012	15.60832524	17.17781513	1.133580721	0	7.320602922	4.393797028	9.994672099	154.3565133	50.00619289	0	0	0	0	0.255341578	0	7.020594179	3.513432258	4.649676777	1.273040579	2.243109051	2.769446605	7.550336416	5.643231815	2.379742285	5.267496964	0	0.077932514	0	0	0.07451621	5.211160041	2.023045592	1.777638924	3.29510665
PC350	0	0	0	0	0	0	0	0	0	0	0	0	0	0	0	0	0	0	0	0	0	0	0	0	0	0	0	0	0	0	0	0	0	0	0	0	0	0	0	0	0	0	0	0	0	0	0	0	0
PC351	0	0	0	0	0	0	0	0	0	0	0	0	0	0	0	0	0	0	0	0	0	0	0	0	0	0	0	0	0	0	0	0	0	0	0	0	0	0	0	0	0	0	0	0	0	0	0	0	0
PC352	0	0	0	0	0	0	0	0	0	0	0	0	0	0	0	0	0	0	0	0	0	0	0	0	0	0	0	0	0	0	0	0	0	0	0	0	0	0	0	0	0	0	0	0	0	0	0	0	0
PC353	0	0	0	0	0	0	0	0	0	0	0	0	0	0	0	0	0	0	0	0	0	0	0	0	0	0	0	0	0	0	0	0	0	0	0	0	0	0	0	0	0	0	0	0	0	0	0	0	0
PC354	0	0	0	0	0	0	0	0	0	0	0	0	0	0	0	0	0	0	0	0	0	0	0	0	0	0	0	0	0	0	0	0	0	0	0	0	0	0	0	0	0	0	0	0	0	0	0	0	0
PC355	0	0	0	0	0	0	0	0	0	0	0	0	0	0	0	0	0	0	0	0	0	0	0	0	0	0	0	0	0	0	0	0	0	0	0	0	0	0	0	0	0	0	0	0	0	0	0	0	0
PC356	0	0	0	0	0	0	0	0	0	0	0	0	0	0	0	0	0	0	0	0	0	0	0	0	0	0	0	0	0	0	0	0	0	0	0	0	0	0	0	0	0	0	0	0	0	0	0	0	0
PC357	0	0	0	0	0	0	0	0	0	0	0	0	0	0	0	0	0	0	0	0	0	0	0	0	0	0	0	0	0	0	0	0	0	0	0	0	0	0	0	0	0	0	0	0	0	0	0	0	0
PC359	0	0	0	0	0	0	1.201625108	0.801351697	0.13055313	1.6609213	1.273246277	3.132081019	1.08344407	3.107634541	30.53183753	7.528720007	10.3292686	3.673618258	0	1.534793473	2.98352127	0.212463594	0	0	0	0	0	0	0	0	0.631568155	0	0	0	0	6.101271774	3.344711567	9.467656488	6.217556874	6.265594241	1.596085779	8.672024836	4.294732931	4.553398222	10.65192283	0.621430123	0	0	0
PC360	0.48627335	0	0	0	0	0	1.603436386	0.707752044	1.407443856	0.273344913	1.239397195	0.689845471	3.222591341	1.986980056	38.20912054	10.37607446	21.61926761	2.102093404	0.929699507	0.760613102	1.515494306	2.025308747	0	0	0	0	0	0	0	0	0	0	0	0	0	7.711913356	4.252723816	4.54458095	7.826245189	4.828447339	0.782965281	3.725024109	2.737501362	1.888793257	5.009077834	0.068587347	0	0	0
PC361	0.684025885	0	0	0	0	0	0.497119637	1.67614431	0.272834717	3.361498617	2.708440568	2.579192922	3.116546335	1.893393903	28.30901025	8.58557204	12.3134106	2.108170605	0.84853663	1.220324804	3.012408458	0.577711361	0	0	0	0	0.785911809	0	0	0	0	0	0	0	0	9.082002336	2.638567512	5.705648439	8.94404242	3.222553014	7.157310402	27.97482416	22.80436061	17.13220528	12.82783379	0.81293107	0	0	0
PC362	0	0	0	0	0	0	0.236209865	0.157257934	0	0.516824819	0	0	3.074447769	0.82714942	14.92817876	6.582102964	6.561330721	1.26550879	0.22018072	0.744793704	0.31667945	0.217904886	0	0	0	0	0	0	0	0	0	0	0	0	0	5.959122321	3.399111749	2.94533608	4.255100478	6.549643529	0	0.947137413	0	0.220555037	1.060231793	0	0	0	0
PC363	0	0	0	0	0	0	0.323283221	0.434333431	0.484179474	0	1.332813322	0	2.100642597	1.878950158	28.88765482	8.43594434	12.63108402	1.760101362	0.822012932	1.107214641	0.87195406	1.262626935	0	0	0	0	0	0	0	0	0	0	0	0	0	5.117076407	2.77972538	4.565770139	4.119531868	6.327876053	0	3.492992091	0.63240119	0.083948563	1.04077244	0.080002736	0	0	0
PC364	0.295059264	0	0	0	0	0	0.279536716	0.115243594	0.38815315	0	0.36728259	0.209421643	2.832986367	1.636611936	18.29964951	4.932963283	9.303453912	2.331760799	0	0.589126515	0.570235808	0.783415105	0	0	0	0	0	0	0	0	0	0	0	0	0	7.781217748	3.136274369	2.809888662	6.418151466	5.711364336	0	2.64047335	0.275630782	0	0.422663065	0	0	0	0.111609981
PC365	0	0	0	0	0	0	0	0	0	0	0	0	0	0.898141792	5.304905121	2.649175598	0	0	0	0	0	0.946428686	0	0	0	0	0	0	0	0	0	0	0	0	0	0	1.035289699	0	2.181564838	0.911197421	0	0	0	0	0.747235796	0	0	0	0
PC366	0	0	0	0	0	0	0	0	0	0	0	0	0	0	0	0	0	0	0	0	0	0	0	0	0	0	0	0	0	0	0	0	0	0	0	0	0	0	0	0	0	0	0	0	0	0	0	0	0
PC367	0	0	0	0	0	0	0	0	0	0	0	0	0	0	0	0	0	0	0	0	0	0	0	0	0	0	0	0	0	0	0	0	0	0	0	0	0	0	0	0	0	0	0	0	0	0	0	0	0
PC368	0	0	0	0	0	0	0	0	0	0	0	0	0	0	0	0	0	0	0	0	0	0	0	0	0	0	0	0	0	0	0	0	0	0	0	0	0	0	0	0	0	0	0	0	0	0	0	0	0
PC369	0	0	0	0	0	0	0	0	0	0	0	0	0	0	0	0	0	0	0	0	0	0	0	0	0	0	0	0	0	0	0	0	0	0	0	0	0	0	0	0	0	0	0	0	0	0	0	0	0
PC370	0	0	0	0	0	0	0	0	0	0	0	0	0	0	0	0	0	0	0	0	0	0	0	0	0	0	0	0	0	0	0	0	0	0	0	0	0	0	0	0	0	0	0	0	0	0	0	0	0
PC371	0	0	0	0	0	0	0	0	0	0	0	0	0	0	0	0	0	0	0	0	0	0	0	0	0	0	0	0	0	0	0	0	0	0	0	0	0	0	0	0	0	0	0	0	0	0	0	0	0
PC372	0	0	0	0	0	0	0	0	0	0	0	0	0	0	0	0	0	0	0	0	0	0	0	0	0	0	0	0	0	0	0	0	0	0	0.030462687	0	0	0	0	0	0	0	0	0	0	0	0	0	0
PC373	0	0	0	0	0	0	0	0	0	0	0	0	0	0	0	0	0	0	0	0	0	0	0	0	0	0	0	0	0	0	0	0	0	0	0	0	0	0	0	0	0	0	0	0	0	0	0	0	0
PC374	0	0	0	0	0	0	0	0	0	0	0	0	0	0	0	0	0	0	0	0	0	0	0	0	0	0	0	0	0	0	0	0	0	0	0	0	0	0	0	0	0	0	0	0	0	0	0	0	0
PC375	0	0	0	0	0	0	0	0	0	0	0	0	0	0	0	0	0	0	0	0	0	0	0	0	0	0	0	0	0	0	0	0	0	0	0	0	0	0	0	0	0	0	0	0	0	0	0	0	0
PC376	0	0	0	0	0	0	0	0	0	0	0	0	0	0	0	0	0	0	0	0	0	0	0	0	0	0	0	0	0	0	0	0	0	0	0	0	0	0	0	0	0	0	0	0	0	0	0	0	0
PC377	0	0	0	0	0	0	0	0	0	0	0	0	0	0	0	0	0	0	0	0	0	0	0	0	0	0	0	0	0	0	0	0	0	0	0	0	0	0	0	0	0	0	0	0	0	0	0	0	0
PC378	0	0	0	0	0	0	0	0	0	0	0	0	0	0	0	0	0	0	0	0	0	0	0	0	0	0	0	0	0	0	0	0	0	0	0	0	0	0	0	0	0	0	0	0	0	0	0	0	0
PC379	0	0	0	0	0	0	0	0	0	0	0	0	0	0	0	0	0	0	0	0	0	0	0	0	0	0	0	0	0	0	0	0	0	0	0	0	0	0	0	0	0	0	0	0	0	0	0	0	0
PC380	0	0	0	0	0	0	0	0	0	0	0	0	0	0	0	0	0	0	0	0	0	0	0	0	0	0	0	0	0	0	0	0	0	0	0	0	0	0	0	0	0	0	0	0	0	0	0	0	0
PC381	0	0	0	0	0	0	0	0	0	0	0	0	0	0	0	0	0	0	0	0	0	0	0	0	0	0	0	0	0	0	0	0	0	0	0	0	0	0	0	0	0	0	0	0	0	0	0	0	0
PC382	0	0	0	0	0	0	0	0	0	0	0	0	0	0	0	0	0	0	0	0	0	0	0	0	0	0	0	0	0	0	0	0	0	0	0	0	0	0	0	0	0	0	0	0	0	0	0	0	0
PC383	0	0	0	0	0	0	0	0	0	0	0	0	0	0	0	0	0	0	0	0	0	0	0	0	0	0	0	0	0	0	0	0	0	0	0	0	0	0	0	0	0	0	0	0	0	0	0	0	0
PC384	0	0	0	0	0	0	0	0	0	0	0	0	0	0	0	0	0	0	0	0	0	0	0	0	0	0	0	0	0	0	0	0	0	0	0	0	0	0	0	0	0	0	0	0	0	0	0	0	0
PC385	0	0	0	0	0	0	0	0	0	0	0	0	0	0	0	0	0	0	0	0	0	0	0	0	0	0	0	0	0	0	0	0	0	0	0	0	0	0	0	0	0	0	0	0	0	0	0	0	0
PC386	0	0	0	0	0	0	0	0	0	0	0	0	0	0	0	0	0	0	0	0	0	0	0	0	0	0	0	0	0	0	0	0	0	0	0	0	0	0	0	0	0	0	0	0	0	0	0	0	0
PC387	0	0	0	0	0	0	0	0	0	0	0	0	0	0	0	0	0	0	0	0	0	0	0	0	0	0	0	0	0	0	0	0	0	0	0	0	0	0	0	0	0	0	0	0	0	0	0	0	0
PC388	0	0	0	0	0	0	0	0	0	0	0	0	0	0	0	0	0	0	0	0	0	0	0	0	0	0	0	0	0	0	0	0	0	0	0	0	0	0	0	0	0	0	0	0	0	0	0	0	0
PC390	0	0	0	0	0	0	0	0	0	0.255640076	0	2.218225427	0	0	4.158350137	0.206992915	0.933490822	0	0	0	0	0	0	0	0	0	0	0	0	0	0	0	0	0	0	0	0	0	0	0	0	0	0	0	0	0.450026905	0	0	0
PC391	0	0	0	0	0	0	0	0	0	0	0	0	0	0	2.362617054	0	1.386832299	0	0	0	0	0	0	0	0	0	0	0	0	0	0	0	0	0	0	0	0	0	0	0	0	0	0	0	0	0	0	0	0
PC392	0	0	0	0	0	0	0	0.166095951	0	0.330174898	0	2.97523702	0	0	3.757081032	0.816065807	1.593048351	0	0	0	0	0	0	0	0	0	0	0	0	0	0	0	0	0	0	0	0	0	0	0	0	0	0	0	0	0.056292503	0	0	0
PC393	0	0	0	0	0	0	0	0	0	0	0	0	0	0	4.765821566	0	1.011826683	0	0	0	0	0	0	0	0	0	0	0	0	0	0	0	0	0	0	0	0	0	0	0	0	0	0	0	0	0	0	0	0
PC394	0	0	0	0	0	0	0	0	0	0	0	1.151703009	0	0	4.736979998	0.68377615	0	0	0	0	0	0	0	0	0	0	0	0	0	0	0	0	0	0	0	0	0	0	0	0	0	0	0	0	0	0	0	0	0
PC395	0	0	0	0	0	0	0	0	0	0	0	2.754910226	0	0	3.58910816	0.710754402	3.396259166	0	0	0	0	0	0	0	0	0	0	0	0	0	0	0	0	0	0	0	0	0	0	0	0	0	0	0	0	0	0	0	0
PC396	0	0	0	0	0	0	0	0	0	0.359316321	0	0.922104583	0	0	2.177159815	0.049813558	1.39666666	0	0	0	0	0	0	0	0	0	0	0	0	0	0	0	0	0	0	0	0	0	0	0	0	0	0	0	0	0	0	0	0
PC397	0	0	0	0	0	0	0	0.421072009	0	0	0	0.799157326	0	0	1.324944882	0.558417187	1.114883052	0	0	0	0	0	0	0	0	0	0	0	0	0	0	0	0	0	0	0	0	0	0	0	0	0	0	0	0	0	0	0	0
PC398	0	0	0	0	0	0	0	0	0.495286486	0	0	1.686767792	0	0	3.279118762	2.119630232	0.901522747	0	0	0	0	0	0	0	0	0	0	0	0	0	0	0	0	0	0	0	0	0	0	0	0	0	0	0	0	0	0	0	0
PC399	0	0	0	0	0	0	0	0	0	0	0	0	0	0	0	0	0	0	0	0	0	0	0	0	0	0	0	0	0	0	0	0	0	0	0	0	0	0	0	0	0	0	0	0	0	0	0	0	0
PC400	0	0	0	0	0	0	0	0	0	0	0	0	0	0	0.845709481	1.689329333	0	0	0	0	0	0	0	0	0	0	0	0	0	0	0	0	0	0	0	0	0	0	0	0	0	0	0	0	0	0	0	0	0
PC401	0	0	0	0	0	0	0	0.124311701	0	1.144463673	0	0.735274592	0	0	4.536273856	0.657677845	2.624378161	0	0	0	0	0	0	0	0	0	0	0	0	0	0	0	0	0	0	0	0	0	0	0	0	0	0	0	0	0.051092616	0	0	0.026695517
PC402	0	0	0	0	0	0	0	0	0	0.307985427	0	0.558905555	0	0	4.574330106	0.374481869	3.991252188	0	0	0	0	0	0	0	0	0	0	0	0	0	0	0	0	0	0	0	0	0	0	0	0	0	0	0	0	0	0	0	0
PC403	0	0	0	0	0	0	0	0	0	0	0	0	0	0	1.737613306	0.624625973	1.370898936	0	0	0	0	0	0	0	0	0	0	0	0	0	0	0	0	0	0	0	0	0	0	0	0	0	0	0	0	1.023531973	0	0	0
PC404	0	0	0	0	0	0	0	0	0	0	0	0	0	0	4.24798883	1.135928272	0	0	0	0	0	0	0	0	0	0	0	0	0	0	0	0	0	0	0	0	0	0	0	0	0	0	0	0	0	0	0	0	0
PC405	0	0	0	0	0	0	0	0	0	0	0	0	0	0	0	0	0	0	0	0	0	0	0	0	4.735491366	11.83393976	9.051659243	5.023897098	0	8.432714025	4.512531978	3.670953617	8.117821714	0	2.685675995	0	0	0	0	0	0	0	0	0	0	0	0	0	0
PC406	0	0	0	0	0	0	0	0	0	0	0	0	0	0	0	0	0	0	0	0	0	0	0	0	2.160048547	7.177923656	2.909364501	2.246668657	1.493149349	3.108265058	2.383487961	1.237266584	5.236443672	0.432568753	2.016519189	0	0	0	0	0	0	0	0	0	0	0	0	0	0
PC407	0	0	0	0	0	0	0	0	0	0	0	0	0	0	0	0	0	0	0	0	0	0	0	0	4.967004235	6.013717286	4.445974951	0.678609205	0	3.948818751	1.946066025	5.59813602	3.379785299	3.193593278	3.483078721	0	0	0	0	0	0	0	0	0	0	0	0	0	0
PC408	0	0	0.3404599	0	0	0	0	0	0	0	0	0	0	0	0	0	0	0	0	0	0	0	0	0	0.936900715	1.418270173	0.481029025	0.335430281	0.36259948	1.041554476	6.257722994	7.976441421	12.97654999	2.736968333	6.429746664	0	0	0	0	0	0	0	0	0	0	0	0	0	0
PC409	0	0	0	0	0	0	0	0	0	0	0	0	0	0	0	0	0	0	0	0	0	0	0	0	0	0	0	0	0	0	3.761514091	4.116227109	9.428364182	4.574276642	7.367425538	0	0	0	0	0	0	0	0	0	0	0	0	0	0
PC410	0	0	0	0	0	0	0	0	0	0	0	0	0	0	0	0	0	0	0	0	0	0	0	0	1.737164717	6.546840724	2.038027405	1.393400221	0	4.952216037	4.289547932	3.37007265	6.520971659	5.402146756	4.1884492	0	0	0	0	0	0	0	0	0	0	0	0	0	0
PC411	0	0	0	0	0	0	0	0	0	0	0	0	0	0	0	0	0	0	0	0	0	0	0	0	4.075904663	5.654056547	0.820902067	2.234015726	3.309328621	3.617525175	4.468008915	2.177758987	0.956222744	1.241207404	3.541306578	0	0	0	0	0	0	0	0	0	0	0	0	0	0
PC412	0	0	0.39938161	0	0	0	0	0	0	0	0	0	0	0	0	0	0	0	0	0	0	0	0	0	0.423855714	0.503891629	0.182850908	0	0	0.418637093	5.720057442	8.094560759	9.223997545	1.780016561	4.01006909	0	0	0	0	0.056491304	0	0	0	0	0	0	0	0	0
PC413	0	0	0	0	0.0451575	0.102365081	0	0	0	0	0	0	0	0	0	0	0	0	0	0	0	0	0	0	0.883048385	1.381075289	0.596506966	0.352749585	0	1.434975599	2.064387774	3.701053712	4.745446161	1.835889227	4.858596593	0	0	0	0	0	0	0	0	0	0	0	0	0	0
PC414	0	0	0	0	0	0	0	0	0	0	0	0	0	0	0	0	0	0	0	0	0	0	0	0	0	0	0	0	0	0	5.56582981	11.43703708	10.43559574	2.528166978	3.559329509	0	0	0	0	0	0	0	0	0	0	0	0	0	0
PC415	0	0	0	0	0	0.394159706	0	0	0	0	0	0	0	0	0	0	0	0	0	0	0	0	0	0	0	0.076565348	0	0	0	0	5.223128203	4.087880819	9.112406014	3.427297992	6.193316468	0	0	0	0	0	0	0	0	0	0	0	0	0	0
PC416	0	0	0	0	0	0	0	0	0	0	0	0	0	0	0	0	0	0	0	0	0	0	0	0	3.627478444	4.274850743	0.136723468	1.334158821	0	6.293451189	2.770150058	1.746136761	2.856308231	0.811621393	3.04346682	0	0	0	0	0	0	0	0	0	0	0	0	0	0
PC417	0	0	0	0	0	0	0	0	0	0	0	0	0	0	0	0	0	0	0	0	0	0	0	0	2.70346607	4.874642205	1.006218182	1.778137846	0.359694796	4.332185912	2.120381097	4.721869783	2.56487463	1.30924024	1.733475529	0	0	0	0	0	0	0	0	0	0	0	0	0	0
PC418	0	0	0	0	0.157837173	0.36886538	0	0	0	0	0	0	0	0	0	0	0	0	0	0	0	0	0	0	3.894979722	6.47762128	2.373370208	0.655662801	1.055280066	4.371506333	2.187754077	1.762634371	1.522125982	0.311083901	0.734885026	0	0	0	0	0	0	0	0	0	0	0	0	0	0
PC420	0	0	0	0	0	0	0	0	0	6.507617645	0	0	18.22117845	16.45002432	0	0	0	0	0	0	0	0	0	0	0	0	0	0	0	0	0	0	0	0	0	0	0	0	0	0	0	0	0	0	0	14.64480219	14.0645875	17.70615133	18.15522418
PC421	0	0	0	0	0	0	0.081553214	0.652143898	0	5.697871023	0	0	19.36682611	21.7464084	0	0	0	0	0	0	0	0	0.234068821	0.141871293	0	0	0	0	0	0	0	0	0	0	0	0.172386953	0.164594004	0	0.34588004	0	0	0	0	0	0	38.38994565	18.34964883	19.33411496	19.48761252
PC422	0	0	0	0	0	0	0	0.137318522	0.454448086	2.492250292	0	0	14.91535173	13.6292063	0	0	0	0	0	0	0	0	0	0	0	0	0	0	0	0	0	0	0	0	0	0.557572723	0	0	0	0	0	0	0	0	0	7.279880433	5.387285214	5.198798703	4.464399241
PC423	0	0	0	0	0	0	0	0.209472282	0.430110506	3.871343458	0	0	10.80390097	8.381537038	0	0	0	0	0	0	0	0	0	0	0	0	0	0	0	0	0	0	0	0	0	0	0	0	0	0	0	0	0	0	0	16.68419201	12.80056801	5.430919152	8.477557543
PC424	0	0	0	0	0	0	0	0	1.187791072	7.777816085	0	0	14.10279781	16.70603895	0	0	0	0	0	0	0	0	0	0	0	0	0	0	0	0	0	0	0	0	0	0	0	0	0	0	0	0	0	0	0	13.96561988	4.447328178	3.774388147	6.442471417
PC425	0	0	0	0	0.321028253	0	0	0	0	3.640286611	0	0	16.77606313	13.76660005	0	0	0	0	0	0	0	0	0	0	0	0	0	0	0	0	0	0	0	0	0	0	0	0	0	0	0	0	0	0	0	5.917833561	1.032725691	2.881738979	5.778103719
PC426	0	0	0	0	0	0	0	0	1.797398113	5.908757289	0	0	5.42720632	8.495467267	0	0	0	0	0	0	0	0	0	0	0	0	0	0	0	0	0	0	0	0	0	0	0	0	0	0	0	0	0	0	0	20.69232218	12.14569769	15.27197289	18.35364083
PC427	0	0	0	0	0	0	0.165490081	0.582212287	0.148800191	3.900389007	0	0	10.04093724	9.828725934	0	0	0	0	0	0	0	0	0.138535555	0	0	0	0	0	0	0	0	0	0	0	0	0	0.166999397	0	0	0	0	0	0	0	0	25.39595237	11.75061691	12.68961556	12.27709791
PC428	3.005511963	0.946763193	0	0	0	0.955407356	0	0.93544059	0	6.756899805	0	0	10.92124874	20.68107395	0	0	0	0	0	0	0	0	0	0	0	0	0	0	0	0	0	0	0	0	0	0	0	0	0	0	0	0	0	0	0	61.43833137	15.68085737	40.07490027	22.32199621
PC429	1.65449484	0.134685515	0	1.936969807	0.404119192	1.246670608	0	2.588074744	0	10.34072647	0	0	21.92163961	15.25644201	0	0	0	0	0	0	0	0	0	0	0	0	0	0	0	0	0	0	0	0	0	0	0	0	0	0	0	0	0	0	0	15.86925532	6.514712662	9.595796823	13.27654029
PC430	0	0	0	0	0	0	0	0.756803789	0	0.649722676	0	0	9.714126704	9.903096686	0	0	0	0	0	0	0	0	1.4404235	0	0	0	0	0	0	0	0	0	0	0	0	0	0	0	0	0	0	0	0	0	0	12.68904328	4.669675676	12.01239216	7.571131815
PC431	0	0	0	0	0	0	0	0	0	4.204000872	0	0	7.014441926	11.14672111	0	0	0	0	0	0	0	0	0	0	0	0	0	0	0	0	0	0	0	0	0	0	0	0	0	0	0	0	0	0	0	33.34062591	8.193439741	5.004238764	12.83514782
PC432	0	0	0	0	0	0	0	0	0	0.902672665	0	0	13.81170808	15.94558944	0	0	0	0	0	0	0	0	0	0	0	0	0	0	0	0	0	0	0	0	0	0	0	0	0	0	0	0	0	0	0	39.50939633	12.54085737	6.704768596	10.80166843
PC434	0	0	0	0	0	0	0	1.526032784	0.692859118	12.22640088	0	0	20.48807697	15.3195157	0	0	0	0	0	0	0	0	0.419015815	0	0	0	0	0	0	0	0	0	0	0	0	3.215902154	0	0	0	0	0	0	0	0	0	48.24742054	14.25644704	23.75858973	26.18714807
PC435	0	0	0	0	0	0	0.264700109	0.720922304	0.981044024	2.978543026	0	0	10.17144622	7.149682176	0	0	0	0	0	0	0	0	0	0	0	0	0	0	0	0	0	0	0	0	0	0.559522321	0	0	0	0	0	0	0	0	0	18.92968118	6.398784225	10.14036543	6.808208843
PC436	0	0	0	0	0	0	0	0	0	4.760051779	0	0	6.992560711	4.355002031	0	0	0	0	0	0	0	0	0	0	0	0	0	0	0	0	0	0	0	0	0	0	0	0	0	0	0	0	0	0	0	21.73320019	8.300793973	4.991832993	7.726504516
PC438	0	0	0	0	0	0	0.002960263	0	0.13042412	0	0	0	0.333337811	0.98478141	0	0	0	0	0	0	0	0	0	0	0	0	0	0	0	0	0	0	0	0	0	0	0	0	0	0	0	0	0	0	0	27.63650421	0.809864449	0	0
PC439	0	0	0	0.424304412	0	0	0	0.420620301	0	0	0	0	0	0.116212819	0	0	0	0	0	0	0	0	0	0	0	0	0	0	0	0	0	0	0	0	0	0	0	0	0	0	0	0	0	0	0	21.3096114	0.395188457	0.360741766	0
PC440	0	0	0	0	0	0	0	0	0	0	0	0	0.495767399	0	0	0	0	0	0	0	0	0	0	0	0	0	0	0	0	0	0	0	0	0	0	0	0	0	0	0	0	0	0.275151402	0	0	21.91715042	0.725118046	0.096149911	0
PC441	0.236179956	0	0	0	0	0	0.276189213	0.084152489	0	0	0	0	0	0.462176648	0	0	0	0	0	0	0	0	0	0	0	0	0	0	0	0	0	0	0	0	0	0	0	0	0	0	0	0	0.005666371	0	0	19.91754958	0.002932753	0.571805142	0
PC442	0	0	0	0	0	0	0	0.452027407	0	0	0	0	0	0.423544458	0	0	0	0	0	0	0	0	0	0	0	0	0	0	0	0	0	0	0	0	0	0	0	0	0	0	0	0	0	0	0	26.88527967	0.58287442	0	0
PC443	0	0	0	0	0	0	0	0	0.548550937	0	0	0	0.287107066	0	0	0	0	0	0	0	0	0	0	0	0	0	0	0	0	0	0	0	0	0	0	0	0	0	0	0	0	0	0	0	0	17.18645497	0	0.266839716	0
PC444	0.229296812	0	0.077244193	0.071141594	0	0	0	0.144999062	0.56829905	0	0	0	0.07543056	0	0	0	0	0	0	0	0	0	0	0	0	0	0	0	0	0	0	0	0	0	0	0	0	0	0	0	0	0	0	0	0	18.56396077	0.693265073	0.191948933	0
PC445	0.434896705	0.088563298	0.033296704	0.032491495	0.105799431	0.084903305	0	0	0.132263274	0	0	0	0.470247053	0.224034292	0	0	0	0	0	0	0.138452426	0	0	0	0	0	0	0	0	0	0	0	0	0	0	0	0	0	0	0	0	0	0	0	0	20.2704483	0.002417865	0.127559713	0
PC446	0	0	0	0	0	0	0.622066383	0	0	0.343960895	0	0	0	0.630245715	0	0	0	0	0	0	0	0	0	0	0	0	0	0	0	0	0	0	0	0	0	0	0	0	0	0	0	0	0	0	0	23.34895533	0	0	0
PC447	0	0	0	0	0	0	0	0	3.606163041	0	0	0	0	1.743085588	0	0	0	0	0	0	0	0	0	0	0	0	0	0	0	0	0	0	0	0	0	0	0	0	0	0	0	0	0	0	0	21.15707771	0	0	0
PC448	0	0	0	2.679003949	0.909982656	1.089641882	7.646578818	2.730463423	10.07287146	1.088621714	3.210429542	0	0.970396153	1.199326711	0	0	0	0	0	3.416133068	0	0	0	0	0	0	0	0	0	0	0	0	0	0	0.369806539	0	0	0	0	0	0	0	2.757087704	0	0	50.18647693	3.345966231	0.597237178	0
PC449	1.987515991	7.632278246	3.012943253	0	0	1.925490671	0	0	0	0	0	0	0	0	0	0	0	0	0	0	0	0	0	0	0	0	8.020298427	1.016854504	0	2.170757235	0.906244598	0	0.981227917	0	0	0	0	0	0	0	0	0	0	0	0	0	0	0	0
PC450	1.308495104	2.852071921	2.800365518	1.015111813	0.907317317	1.090699798	0	0.05230558	0	0	0	0	0	0	0	0	0	0	0	0	0	0	0	0	0.081373594	0	1.424361232	0.423183815	0	0.131746268	0.108954834	0.145530429	0	0.668040689	0.155998344	0	0	0	0	0	0	0	0	0	0	0	0	0	0
PC451	0.530623764	1.928493095	3.432066754	0	0	1.277817055	0	0	0	0	0	0	0	0	0	0	0	0	0	0	0	0	0	0	0	0	1.124154309	0	0.944964871	0	0	0	0	0	0.980327053	0	0	0	0	0	0	0	0	0	0	0	0	0	0
PC452	0.888171278	3.30334559	1.820319955	2.756327001	0.646861594	1.227500443	0	0	0	0	0	0	0	0	0	0	0	0	0	0	0	0	0	0	0	0	3.001346161	0	0	0.841168481	0	0	0	0	0.705699963	0	0	0	0	0	0	0	0	0	0	0	0	0	0
PC453	1.099872621	5.182887676	4.825222237	1.349018775	0	0.764415131	0	0	0	0	0	0	0	0	0	0	0	0	0	0	0	0	0	0	0.636351011	0.596262752	0.328814245	0.330934662	0.829204503	0.149815965	0	0	0.319340011	0.133833791	0.253420503	0	0	0	0	0	0	0	0	0	0	0	0	0	0
PC454	2.136480243	3.892108262	2.047314464	0.665088723	0.365823436	3.239371155	0.687453792	0	0.099088449	0	0	0	0	0	0	0	0	0	0	0	0	0	0	0	0.154473244	0	0	0.244952515	0	0	0	0.925544601	0	0	0	0	0	0	0	0	0	0	0	0	0	0	0	0	0
PC455	1.619996952	4.665723963	4.965296281	1.237495718	0.576227283	1.067734454	0	0	0	0	0	0	0	0	0	0	0	0	0	0	0	0	0	0	0	0	0	0	0	0	0	0	0	0	0	0	0	0	0	0	0	0	0	0	0	0	0	0	0
PC456	0.981957181	3.770822707	0.992388246	0	0	0.746127682	0	0	0	0	0	0	0	0	0	0	0	0	0	0	0	0	0	0	0	0	0	0	0	0	0	0	0	0	0	0	0	0	0	0	0	0	0	0	0	0	0	0	0
PC457	0	4.605702263	0	2.895674451	0.818122719	0.94820396	0	0	0	0	0	0	0	0	0	0	0	0	0	0	0	0	0	0	0.647183826	0	0	0	0	0	0	0	0	0	0	0	0	0	0	0	0	0	0	0	0	0	0	0	0
PC458	0.980531032	5.54532751	3.801632623	1.846058351	0	0.949931152	0	0	0	0	0	0	0	0	0	0	0	0	0	0	0	0	0	0	0	1.007783257	0	0	0	0	0	0	0	0	0	0	0	0	0	0	0	0	0	0	0	0	0	0	0
PC460	1.113293472	4.316474616	0.994671128	1.813940195	0	1.125443979	0	0	0	0	0	0.373514391	0	0	0	0	0	0	0	0	0	0	0	0	0	0.284676998	0	0.104561336	0	0.696078642	0	0	0	0.346331177	0	0	0	0	0	0	0	0	0	0	0	0	0	0	0
PC461	1.797613751	2.957508005	2.805137057	0.850260402	1.382690501	1.528571356	0.416846938	0	0	0	0	0	0	0	0	0	0	0	0	0	0	0	0	0	0.514618026	0.471087967	0	0.451566657	0.520182945	0	0	0	0	0	0.849947265	0	0	0	0	0	0	0	0	0	0	0	0	0	0
PC462	1.666378255	2.657891187	3.888539078	2.164593839	0.104668734	1.488394712	0	0	0	0	0	0.110350364	0	0	0	0	0	0	0	0	0	0	0	0	0.10316975	0.10455077	0	0.10730696	0.933788791	0.005726909	0	0	0	0	0.191809094	0	0	0	0	0	0	0	0	0	0	0	0	0	0
PC463	3.005826767	5.080894778	1.450431171	1.81769821	1.633971106	1.466946992	0	0	0.174402633	0	0	0.200227689	0	0.169803823	0	0	0	0	0	0	0	0	0	0	0	0	0	0.387760986	0.479992934	0	0.34705225	0	0	0	0	0	0	0	0	0	0	0	0	0	0	0	0	0	0
PC464	0	2.847600723	1.998450045	0.975060933	0	0	0	0	0	0	0	0	0	0	0	0	0	0	0	0	0	0	0	0	0	0	0	0	0	0	0	0	0	0	0	0	0	0	0	0	0	0	0	0	0	0	0	0	0
PC465	0	0	0	0	0	0	0	0	0	0.988430672	0	1.444161629	0	0	12.21450254	4.939388394	0	0	0	0	0	0	0	0	0	0	0	0	0	0	0	0	0	0	0	0	0	0	0	0	0	0	0	0	0	0	0.122231866	1.358257371	0.920685823
PC466	0	0	0	0	0	0	0	0	0	0	0	0	0	0	19.19302317	1.909857593	0	0	0	0	0	0	0	0	0	0	0	0	0	0	0	0	0	0	0	0	0	0	0	0	0	0	0	0.631923906	0	0.886958707	0	0.217316876	1.011637243
PC467	0	0	0	0	0	0	0	0	0	1.040778244	0	0	0	0	14.01544765	3.553417251	0	0	0	0	0	0	0	0	0	0	0	0	0	0	0	0	0	0	0	0	0	0	0	0	0	0	0	0.935247294	0	0	0	1.06174817	1.668761632
PC468	0	0	0	0	0	0	0	0	0	0	0	0	0	0	16.21871959	2.411922048	0	0	0	0	0	0	0	0	0	0	0	0	0	0	0	0	0	0	0	0	0	0	0	0	0	0	0.09673301	0.453975302	0	0	0	0.553559627	0.689080916
PC469	0	0	0	0	0	0	0	0	0	0	0	0	0	0	7.187571558	0.944262287	0	0	0	0	0	0	0	0	0	0	0	0	0	0	0	0	0	0	0	0	0	0	0	0	0	0	0	0	0	0	0	0.516505984	0
PC470	0	0	0	0	0	0	0	0.117314239	0	0.173531832	0	0.355077879	0	0	10.11095666	4.132225403	0	0	0	0	0	0	0	0	0	0	0	0	0	0	0	0	0	0	0	0	0	0	0	0	0	0	0.058454833	0.117715243	0	0	0.61256164	0.806783094	1.727697774
PC471	0	0	0	0	0	0	0	0	0	0	0	0	0	0	23.33119553	3.052647752	0	0	0	0	0	0	0	0	0	0	0	0	0	0	0	0	0	0	0	0	0	0	0	0	0	0	0	0	0	0	2.375658417	2.527193904	2.240031963
PC472	0	0	0	0	0	0	0	0	0	4.67111226	0	0.295754165	0	0	14.16320324	2.09321495	0	0	0	0	0	0	0	0	0	0	0	0	0	0	0	0	0	0	0	0	0	0	0	0	0	0	0	0.111639889	0	0	1.104414099	0.933427846	2.081333641
PC473	0	0	0	0	0	0	0	0	0	0	0	0	0	0	20.86236574	1.950991665	0	0	0	0	0	0	0	0	0	0	0	0	0	0	0	0	0	0	0	0	0	0	0	0	0	0	0	0	0	0	0	0.685020612	2.664081764
PC474	0	0	0	0	0	0	0	0	0	1.323974834	0	0	0	0	15.46354923	6.492987125	0	0	0	0	0	0	0	0	0	0	0	0	0	0	0	0	0	0	0	0	0	0	0	0	0	0	0.569564869	1.12110739	0	0	1.368670881	1.497696829	1.569367587
PC475	0	0	0	0	0	0	0	0	0	0	0	0	0	0	0	0	0	0	0	0.110644068	0	0	0	0	0	0	0	0	0	0	0	0	0	0	0	0	0	0	0	0	0	0	0	0	0	1.150581955	0.396044099	0.090437745	0.097753209
PC476	0	0	0	0	0	0	0	0	0	0	0	0	0	0	0	0	0	0	0	0	0	0	0	0	0	0	0	0	0	0	0	0	0	0	0	0	0	0	0	0	0	0	0	0	0	0.254311615	0	0	0
PC477	0	0	0	0	0	0	0	0	0	0	0	0	0	0	0	0	0	0	0	0	0	0	0	0	0	0	0	0	0	0	0	0	0	0	0	0	0	0	0	0	0	0	0	0	0	0.342029826	0.746330254	0	0
PC478	0	0	0	0	0	0	0	0	0	0	0	0	0	0	0	0	0	0	0	0	0	0	0	0	0	0	0	0	0	0	0	0	0	0	0	0	0	0	0	0	0	0	0	0	0	0.571119644	0.316180613	0	0.020350538
PC479	0	0	0	0	0	0	0	0	0	0	0	0	0	0	0	0	0	0	0	0.206438261	0	0	0	0	0	0	0	0	0	0	0	0	0	0	0	0	0	0	0	0	0	0	0	0	0	0.518191614	0.359713705	0	0
PC480	0	0	0	0	0	0	0	0	0	0.009123563	0.066455227	0	0	0	0	0	0	0	0	0	0.007782057	0	0	0	0	0	0	0	0	0	0	0	0	0	0	0	0	0	0	0	0	0	0	0	0	0.405261464	0.009966147	0	0.020782221
PC481	0	0	0	0	0	0	2.417491824	1.848078456	0.586138497	0.64762489	2.202918251	5.921321456	0.310380282	0.302727729	5.493084614	3.032078056	0.527646299	4.02620689	1.009111912	1.522480343	11.80179719	2.513947289	0	0	0.169876358	0	0	0	0.450962849	0	0.057134774	0	0	0	0	5.741439377	2.299643574	1.388698717	2.134741787	1.424272704	32.49874321	90.47714541	24.2317866	38.27908958	38.778444	0	0	0	0
PC482	0	0	0	0	0	0	2.599656077	0.71024198	0.877199073	0	2.462105781	3.850646819	1.22498465	0.334091415	4.174144861	1.788120467	0.435095801	4.834399384	0	0.373755201	9.008996329	1.167334302	0	0	0	0	0	0	0	0	0	0	0	0	0	2.125881594	2.53939492	1.149457456	2.2697594	0.084099839	11.80939086	43.42252972	16.71029371	28.27369798	24.15511564	0.343237573	0	0	0
PC483	0	0	0	0	0	0	0	0	0	0	1.697661703	0	0	0	0.845709481	0.844664666	0	0.965186554	0	1.922169552	5.516699978	0.905279652	0	0	0.947098273	0	0	0	0	0	0	0	0	0	0	2.074326592	1.980554293	4.813646118	0	0.87158018	4.66914666	35.39362097	15.4703253	11.91176516	15.0096936	0	0	0	0.892879848
PC484	0	0	0	0	0	0	1.217223107	1.984384795	0.721158843	0.746272353	4.16253603	1.889665032	1.986439699	0.809529182	4.041515626	2.071052807	1.378289519	3.405994998	0.439776212	4.352605232	7.276032331	3.055318825	0	0	0	0	0	0	2.472744694	0	0	0	0	0	0	2.114217344	1.999598115	2.568820783	2.829103164	1.047572351	17.84601782	51.30967137	25.3230324	34.49301749	27.36657396	0	0	0.908969678	0.437854527
PC485	0	0	0	0	0	0	1.989367435	2.773742575	0.764076699	0.542019504	2.401314977	5.356967534	0.44021939	0.524633079	4.69505598	2.468485862	0.135324315	4.586990702	0.688752391	2.16207044	9.029215954	2.4828933	0	0	0.019944031	0	0.634003853	0	0.688089093	0	0.01938919	0	0.015134825	0	0	4.260519542	1.27510264	1.712095428	2.751204763	2.66219163	32.5437351	87.05449583	22.16296184	41.1840878	39.93664199	0	0.010281205	0	0.019719483
PC486	0	0.051685662	0	0	0	0	2.096242011	2.416972768	0.778475687	0.709114267	2.09927923	11.41525487	1.496120119	0.261710201	5.905653244	2.874594552	1.578124253	4.821671469	1.02175647	2.111699218	11.67275238	2.757139533	0	0	0.308730331	0	0.61031031	0	2.373502222	0.058027629	0	0	0.053158874	0	0	5.327004896	2.371127225	2.379667276	3.102432895	1.607837687	59.41051159	162.0473889	27.69632318	78.30196995	61.3604494	0	0.136898492	0	0
PC487	0	0	0	0	0.149995331	0	0	0	0.023466996	0	0	0.146833483	0.137999075	0.125665084	0	0.110075981	0	0	0	0	0.10637254	0	0	0	0	0	0	0	0	0	2.403785313	4.108396276	2.753098113	2.699215646	1.077326199	0	0	0	0	0.127491785	3.790577146	0.745393855	0.628058406	0.393565875	0	0	0.679567966	1.452233283	1.012801201
PC488	0	0	0	0	0	0	0	0	0	0	0	0	0	0	0	0	0	0	0	0	0	0	0	0	0	0	0	0	0	0	4.275934308	19.12490459	8.890172565	4.662673426	1.823378089	0	0	0	0	0.369951306	0	0	0	0	0	0	0	0	0
PC489	0	0	0	0	0	0	0	0	0	0	0	0	0	0	0	0	0	0	0	0	0	0	0	0	0	0	0	0	0	0	1.432403105	3.468668674	1.119414915	1.378040478	1.942411162	0	0	0	0.840863536	0	0	0	0	0	0	0	0	0	0
PC490	0	0	0	0	0	0	0	0	0	0	0	0	0	0	0	0	0	0	0	0	0	0	0	0	0	0	0	0	0	0	2.65284161	4.271946991	3.109765637	3.083088376	1.638559382	0	0	0	0	0	0	0	0	0	0	0	0	0	0
PC491	0	0	0	0	0	0	0	0	0	0	0	0	0	0	0	0	0	0	0	0	0	0	0	0	0	0	0	0	0	0	2.161738716	2.075605833	1.699296965	5.124289112	1.668954031	0	0	0	0	0	0	0	0	0	0	0	0	0	0
PC492	0	0	0	0	0	0	0	0	0	0	0	0	0	0	0	0	0	0	0	0	0	0	0	0	0	0	0	0	0	0	2.739124469	1.281138175	0.988587188	0.976863826	0.924868555	0	0	0	0	0	0	0	0	0	0	0	0	0	0
PC493	0	0	0	0	0	0	0	0	0	0	0	0	0	0	0	0	0	0	0	0	0	0	0	0	0	0	0	0	0	0	2.034070407	5.440433331	3.209877485	3.424105432	2.893865952	0	0	0	0	0	0	0	0	0	0	0	0	0	0
PC494	0	0	0	0	0	0	0	0	0	0	0	0	0	0.580682659	0	0	0	0	0	0	0	0	0	0	0	0	0	0	0	0	0.593411914	5.155577185	1.68989265	2.296047413	2.231475894	0	0	0	0	0	0	0	0	0	0	0	0	0	0
PC495	0	0	0	0	0	0.036646742	0	0	0	0	0	0	0	0	0	0	0	0	0	0	0	0	0	0	0	0	0	0	0	0	1.973749004	4.812093323	4.28034203	2.037901003	2.164130078	0	0	0	0	0	0	0	0	0	0	0	0	0	0
PC496	0	0	0	0	0	0	0	0	0	0	0	0	0	0	0	0	0	0	0	0	0	0	0	0	0	0	0	0	0	0	1.684364016	5.231502484	3.449122523	2.51194916	1.760490673	0.187375549	0	0	0	0	0	0	0	0	0	0	0	0	0
PC498	0.071181681	0	0.571964678	0	0	0	14.72228626	22.85245055	10.49953794	1.969053436	1.468220177	32.46932047	10.96920062	7.763069701	59.8106296	2.279058914	10.39344	2.590209768	0	0.839929853	4.793399007	11.38567502	0.509822637	0.076597384	0.991870166	0	1.628097862	0.305672645	2.861846787	0	0	0.158275814	0.417096227	0	0	44.94122943	30.79101807	36.43395315	52.11347732	48.24645332	9.757101768	30.8311116	8.795749001	34.70016675	63.47562972	0	1.104709345	0.218257658	1.351765982
PC499	0	0	0	0	0	0	4.330745267	11.35568896	1.239243722	0.343713247	0	8.997746649	9.306014942	7.83521884	0	0.035631016	0	0	0	0.104932331	0.293174502	0.512168119	0	0	0.081079132	0.515599412	0.894089782	0	1.950847386	0	0	0.34388253	0	0	0	36.8102882	28.34576237	31.03388139	40.60031297	39.29355905	4.159363858	8.819300985	2.583280055	6.603878939	11.00764041	0	0	0	0
PC500	0	0	0	0	0	0	7.212709249	8.643478859	3.925397808	0.864947061	0.188890329	6.407351488	10.98671078	6.656972704	0	0.333030296	0	0	0	0.557304902	0.046694136	0.413770467	0	0	0.54657101	0	1.263556951	0	1.809192821	0	0	0	0	0	0	40.89468808	29.67448257	30.3227109	36.37876999	33.5626762	3.709880517	11.12829192	3.777041701	7.68228036	9.659978634	0	0	0	0
PC501	0	0.129930314	0	0	0	0	27.7634894	57.78877415	15.7748018	7.368366989	0.211644828	70.0808475	37.00289634	32.23988269	3.263945127	2.672904256	3.983233904	0.788534375	0	0.963634053	6.867828345	3.37618886	0.202649118	0	0.610463898	0	2.424156038	0.245616231	12.84365542	0.340260442	0.484372145	0	0.237010803	0	0	189.7321088	130.9109649	135.539671	205.6160822	177.1850861	36.61626521	128.1689688	24.2349926	147.5785237	170.7070608	1.37893316	0.712122187	0	2.830215899
PC502	0	0	0	0	0	0.576093577	21.56539855	33.13198535	11.93513347	3.02010227	0	40.75620419	10.05842434	9.838504981	1.620239402	2.460492547	0	0	0.147453644	0.348239006	0.448576189	2.584114972	0	0	2.538655628	0.371223863	2.298479479	0.569124893	6.142202904	0.394485201	0.980620431	0	0.153229389	0.288085314	0	69.86871286	41.39528009	57.66990818	73.2984424	59.9948033	33.56323861	81.45476406	24.56532317	64.48142689	59.49022729	0	0.441772558	0	0
PC503	0	0	0.60824215	0	0	0	17.53651276	35.62081716	13.83141659	5.391172667	0.149529135	41.52293396	8.871935332	6.956939689	1.624210261	3.339502039	0.184432611	0	0.009692552	0.847791334	0.948677565	1.253002907	0	0	4.765597726	0.142849159	3.231357175	0.549295079	5.294153562	0	0.073257278	0	1.065135965	0	0.301536362	59.98925226	42.45600357	45.87946767	64.71025154	59.19818773	37.29133043	85.10494934	24.86340995	60.55643155	57.21102675	0.0888456	0	0	0.546371519
PC504	0	0	0	0	0	0	20.3795942	41.02908707	13.56804035	5.211047399	0.594635517	45.69678809	7.019066654	6.817608424	0	2.066492463	1.580522981	0	0.303280969	0	1.472594976	1.817820914	0	0	2.375342737	0	3.762782031	0.563654165	11.00827911	0	0.659617079	0.408425372	0.330410154	0	0	80.47999277	40.51927894	60.15556191	69.70407183	58.52404661	36.14843306	96.7481419	22.9451342	78.48241029	66.49825323	0	0	0	0.310359303
PC505	0	0	0	0	0	0	18.00329574	42.21858001	13.20553196	3.035277311	0	35.34132302	10.06036724	7.363646816	0	2.229152578	2.088801945	0	0	1.307942482	2.284798761	0.258651342	0	0	3.286359976	0	1.193928714	0.888792067	5.294312147	0.838006214	0.448863663	0	0	0	0	91.14559929	50.89503351	59.79960481	79.02841897	71.36800077	39.21381188	60.18895961	19.78436201	44.27125723	46.68159804	0	0	0	0.416229709
PC506	0	0	0.260123542	0.104390203	0	0	13.37512621	22.50156383	7.56541176	3.326170996	2.293022155	36.57528225	27.75660216	21.97148196	46.25169593	1.671732096	5.756120764	31.43000291	1.418685583	3.714192175	12.35191699	7.940056643	9.428136167	5.432666735	0.384758673	0.573749275	0.343969519	0.117434048	3.489535591	0	0.367834128	0	0.189232764	0	0	59.08829858	38.86264727	43.84838018	65.9585282	56.17051865	23.34843674	44.927948	6.620810548	29.49307239	107.8383302	2.065554555	0.109027802	0.320944861	12.31326758
PC507	0.498666352	0	0	0	0	0	11.96654293	17.41589251	8.303062158	4.815872718	1.905289379	43.07870111	76.1101829	68.94987545	177.7267609	24.57427259	26.36041294	67.16031536	3.691842081	12.08616004	26.93525454	26.89787723	16.49484064	7.015112936	0	0	0	0	3.189239093	0	0	0	0	0	0	68.96016818	64.57461605	63.7894676	85.05236663	77.53928524	19.60033762	34.63565093	8.222907425	23.10500165	111.4234527	3.333602309	0	1.684038263	14.84492928
PC508	0.128400605	0	0.038381068	0	0	0	0.626771268	0.916599007	0.356369175	0	0.558091685	0.738353797	0.199155976	0.197962382	48.15989729	4.382524461	0.841152335	0.589869805	1.200553319	0.934605305	0.498011448	0.593505178	0.090533819	0	0	0	0	0.109795784	0	0	0	0	0	0	0	0.724780394	0.473745596	0.827894904	0.555978071	0.814275264	5.924875134	20.03186923	5.79517503	6.229277749	5.995462721	0.153641724	0	0.118951786	8.577685089
PC509	0	0	0	0	0	0	0.555012886	0.385476757	0	0	0	1.137567481	0	0	39.28043149	4.001771844	0.772100318	0	3.550219769	1.524343406	1.575123305	1.658442629	0	0	0	0	0	0	0	0	0	0	0	0	0	0	0	0	0	0	5.664210683	4.699133931	2.040083809	1.423253162	0.193333288	0.502798792	0	0	4.698597339
PC510	0	0	0	0	0	0	0.36990159	0.336110709	0	0	0.23714565	2.3674482	0	0	31.45814312	1.453347678	0.375344135	0.26751291	2.103280964	0.400629563	0.984688192	1.284654018	0	0	0	0	0	0	0	0	0	0	0	0	0	0	0	0.329092579	0	0	1.304462225	15.67006886	3.644112112	7.649291185	2.052323151	0	0	0	0
PC511	0	0.224672567	0	0	0	0	0.216867877	1.422726153	0	0	0.778485777	0.755564641	0.536183028	0.218332832	49.84078887	5.156654475	0.610929278	3.332826522	1.768823646	1.391183476	2.768509635	1.76554545	0	0	0	0	0	0	0	0	0	0	0	0	0	0.458414716	0	0.181730649	0	0	6.616773799	4.042776268	3.660187509	2.672933304	0.99906672	0	0	0	0
PC512	0	0	0.193858958	0	0	0	2.093416377	0.931363294	0	0.276534833	1.812882851	1.488616837	0	0	29.98213736	2.327824362	0.863639844	5.985839531	2.462834572	2.566084242	4.229699202	3.357313779	0.867527777	1.021954212	0	0	0	0	0	0	0.375003874	0.050624532	0.024859099	0	0	0	0	0.272753303	0	0	1.049540428	9.901890608	2.60199742	1.89876203	2.777990518	0	0.221422843	0	0
PC513	0	0	0	0	0	0	0.213100356	0	0.244301361	0	0.591693163	0.274977281	0	0	31.39409754	2.217588697	0.993115296	0.885540324	1.049809366	0.988216391	0.460224168	0.821730487	0	0.567012613	0	0	0	0	0	0	0	0	0	0	0	0.091216313	0.075265361	0	0.38630269	0.423960812	7.130461408	13.71845719	3.073908136	4.363568209	4.646245651	0	0	0	0
PC514	0	0	0	0	0	0	0	0.842263433	0	0.304362064	1.150415445	0.610193315	0	0	23.74951304	1.864224754	0.52679228	3.290718328	1.207449594	2.415149434	2.907625454	3.267526967	0	0	0	0	0	0	0	0	0	0	0.275104565	0	0	1.547203593	0	0	0	0	0.703118531	8.128428204	5.965442977	6.245861308	7.715907394	0	0	0	0
PC515	0	0	0	0	0	0	0.988963954	0.486786152	0.470362578	0	0	0	0	0	39.09678736	3.569283432	1.444841621	0	1.359644317	1.308870313	0	0	0.172609119	0.143433815	0	0	0	0	0	0	0	0	0	0	0	0.867665787	0.493211959	1.314231531	2.017698504	2.848744477	0	0	1.306603381	0.185397123	1.29878214	0.295348378	0	0	0
PC516	0	0	0	0	0	0	13.39329941	12.51378718	4.395455355	2.195821986	8.92844259	0	14.48441324	4.390915521	6.906627714	4.207681493	0	1.751634842	12.16258122	8.845539798	18.06548961	22.31346684	2.479687372	3.315673771	0	0	0	0	0	0	0	1.25467602	0	0	0	185.0760235	321.0882047	215.3512393	197.3104272	168.9574302	0	0	9.420382495	0.72963804	0	0	0	0	12.0373436
PC517	0	0	0	0	0	0	15.11774246	2.813545478	6.343445952	1.107082668	5.230633472	0	0.934912686	1.764621741	7.108530704	2.602480424	1.40205919	0	5.636742705	4.935300071	10.38730014	8.367719804	5.062164286	5.408396559	0	0	0	0	0	0	0	0	0	0	0	23.43428462	40.68165468	27.03881184	13.93022846	14.6048564	0	2.536060934	7.476913779	2.823162746	0.73406479	0.906465202	0	0	5.622730036
PC518	0	0	0	0	0	0	0	0.405852553	0.505679467	0.42865806	0.148917696	0.225114734	0.213529432	0	2.210714269	1.210192118	0	0.428971807	1.069864921	2.506689011	0	0.635283979	0	0	0	0	0	0	0	0	0	0	0	0	0.197621484	0	0.521198509	0	0.402699235	0	0	0	3.123866912	0	0	0.154844017	0	0	1.770095102
PC519	0	0	0	0	0	0	0	0	0	0	0	0	0	0	23.51042928	0.320795979	0	0	0	0	0	0	0	0	0	0	0	0	0	0	0	0	0	0	0	0	0	0	0	0	0	0	0	0	0	0	0	0	0
PC520	0	0	0	0	0	0	0	0	0	0	0	0	0	0	23.65976973	0	0	0	0	0	0	0	0	0	0	0	0	0	0	0	0	0	0	0	0	0	0	0	0	0	0	0	0	0	0	0	0	0	0
PC521	0.600243469	0	0	0	0	0	0	0	0	0	0	0	0	0	24.86995632	0	0	0	0	0	0	0	0	0	0	0	0	0	0	0	0	0	0	0	0	0	0	0	0	0	0	0	0	0	0	0	0	0	0
PC522	0.124696355	0	0	0	0	0	0	0	0	0	0	0	0	0	19.16526276	0	0	0	0	0	0	0	0	0	0	0	0	0	0	0	0	0	0	0	0	0	0	0	0	0	0	0	0	0	0	0	0	0	0
PC523	0	0	0	0	0	0	0	0	0	0	0	0	0	0	26.96443704	0	0.383055627	0	0	0	0	0	0	0	0	0	0	0	0	0	0	0	0	0	0	0	0	0	0	0	0	0	0	0	0	0	0	0	0
PC524	0.28132409	0	0	0	0	0	0	0	0	0	0	0	0	0	21.91935459	0	0	0	0	0	0	0	0	0	0	0	0	0	0	0	0	0	0	0	0	0	0	0	0	0	0	0	0	0	0	0	0	0	0
PC525	0	0	0	0	0	0	0	0	0	0	0	0	0	0	26.29642634	0	0	0	0	0	0	0	0	0	0	0	0	0	0	0.609963335	0	0	0	0	0	0	0	0	0	0	0	0	0	0	0	0	0	0	0
PC526	0	0	0	0	0	0	0	0	0	0	0	0	0	0	23.64077763	0	0	0	0	0	0	0	0	0	0	0	0	0	0	0	0	0	0	0	0	0	0	0	0	0	0	0	0	0	0	0	0	0	0
PC527	0	0	0	0	0	0	0	0	0	0	0	0	0	0	18.04563728	0	0	0	0	0	0	0	0	0	0	0	0	0	0	0	0	0	0	0	0	0	0	0	0	0	0	0	0	0	0	0	0	0	0
PC528	0	0	0	0	0	0	0	0	0	0	0	0	0	0	19.00293136	0	0	0	0	0	0	0	0	0	0	0	0	0	0	0	0	0	0	0	0	0	0	0	0	0	0	0	0	0	0	0	0	0	0
PC529	0.997085386	6.700604074	1.007677155	0.983308668	0	0.965968887	0	0.945781398	6.397103088	6.698683017	0	0	0	0	0	0	0	0	0	0	0	0	0	0	0	0	0	0	0	0	0	0	0	0	0	0	0	0	0	0	0	0	0	0	0	0.914132707	0	0	0
PC530	2.19904266	3.758977425	1.277127298	1.354185038	0.223995323	2.178615607	0.387966567	2.336011821	12.47158659	2.231103686	0	0	0	0	0	0	0	0	0	0	0	0	0	0	0	0	0	0	0	0	0	0	0	0	0	0	0	0	0	0	0	0	0	0	0	0	0	0	0
PC531	2.208104874	4.710594535	0.975246199	1.528837785	0.251985103	2.889024104	0.250004774	0.714590368	6.633799431	0.514164506	0	0	0.077023117	0	0	0	0	0	0	0	0	0	0	0	0	0	0	0	0	0	0	0	0.061862146	0	0	0	0	0	0	0	0	0	0	0	0	0	0	0	0
PC532	2.569146558	5.777379688	0.725290063	0.828985549	0.830843699	2.64749791	0.962699714	1.433965702	8.490136394	0.334824523	0	0	0	0.063005031	0	0	0	0	0	0	0	0	0	0	0	0	0	0	0	0	0	0	0.071353856	0	0	0	0	0	0	0	0	0	0	0	0	0.528500421	0	0	0
PC533	2.511399485	6.127988935	1.829530777	2.074235694	0	0.608256287	1.951987702	1.875965152	17.02377485	1.089665815	0	0	0	0	0	0	0	0	0	0	0	0	0	0	0	0	0	0	0	0	0	0	0	0	0	0	0	0	0	0	0	0	0	0	0	1.563756202	0	0	0
PC534	0	1.198989642	0	0.487530466	0	0	0	0.403110309	1.446750834	0	0	0	0	0	0	0	0	0	0	0	0	0	0	0	0	0	0	0	0	0	0	0	0	0	0	0	0	0	0	0	0	0	0	0	0	0	0	0	0
PC535	3.188954079	5.702573589	1.378316944	1.96803014	0.815946833	2.736449108	1.305028925	2.282920585	11.76172344	0	0	0	0	0	0	0	0	0	0	0	0	0	0	0	0	0	0	0	0	0	0	0	0	0	0	0	0	0	0	0	0	0	0	0	0	0.196135749	0	0	0
PC536	0	0	0	0	0	0	0	0	0	0	0	0	0	0	0	0	0	0	0	0	0	0	0	0	0	0	0	0	0	0	0	0	0	0	0	0	0	0	0	0	0	0	0	0	0	0	0	0	0
PC537	0	0	0	0	0	0	0	0	0	0	0	0	0	0	0	0	0	0	0	0	0	0	0	0	0	0	0	0	0	0	0	0	0.412252045	0	0	0	0	0	0	0	0	0	0	0	0	0	0	0	0
PC538	0	0	0	0	0	0	0	0	0	0	0	0	0	0	0	0	0	0	0	0	0	0	0	0	0	0	0	0	0	0	0	0	0	0	0	0	0	0	0	0	0	0	0	0	0	0	0	0	0
PC539	0	0	0	0	0	0	1.158511284	2.202595659	39.48965266	3.388552332	0	0	0	0	0	0	0	0	0	0	0	0	0	0	0	0	0	0	0	0	0	0	0	0	0	0	0	0	0	0	0	0	0	0	0	0	0	0	0
PC540	0	0	0	0	0	0	1.471990752	2.253025101	31.69664873	0	0	0	0	0	0	0	0	0	0	0	0	0	0	0	0	0	0	0	0	0	0	0	0	0	0	0	0	0	0	0	0	0	0	0	0	0	0	0	0.225877333
PC541	1.763758275	2.739902145	0.633493372	0.402078591	0	0.212284461	0.972172985	1.195977714	15.83801577	3.634055527	0	0	0.21870832	0	0	0	0	0	0	0	0	0	0	0	0	0	0	0	0	0	0	0	0	0	0	0	0	0	0	0	0	0	0	0	0	0.805217784	0	0	0
PC542	0	0	0.579923573	0.640729085	0	0.450249444	0.841137585	0.823200891	0.686762228	10.2909608	0	0	0	0	0	0	0	0	0	0	0	0	0	0	0	0	0	0	0	0	0	0	0	0	0	0	0	0	0	0	0	0	0	0	0	0	0	0	0
PC543	0.570184672	0	0	0.07334432	0.203951689	0	1.522531162	1.851811122	0	11.2930189	0	0.82389093	0	0	0	0	0	0	0	0	0	0	0	0	0	0	0	0	0	0	0	0	0	0	0	0	0	0	0	0	0	0	0	0	0	0	0	0	0
PC544	0	0	0	0	0.998604394	0	3.925308672	0	0.441179523	12.02764111	0	0	0	0	0	0	0	0	0	0	0	0	0	0	0	0	0	0	0	0	0	0	0	0	0	0	0	0	0	0	0	0	0	0	0	0	0	0	0
PC545	0	0.563450654	0	0	0	0.396789377	6.378626592	0.732937644	1.64861826	12.03236899	0	0	0	0	0	0	0	0	0	0	0	0	0	0	0	0	0	0	0	0	0	0	0	0	0	0	0	0	0	0	0	0	0	0	0	0	0	0	0
PC546	0	0	0	0	0	0	4.326856268	2.422432327	1.513019528	10.07697931	0	0.2705706	0	0	0	0	0	0	0	0	0	0	0	0	0	0	0	0	0	0	0	0	0	0	0	0	0	0	0	0	0	0	0	0	0	0	0	0	0
PC547	0	0	0	0	0	0	6.856117821	0.949940058	2.22662423	9.274701799	1.150763975	0	0	0	0	0	0	0	0	0	0	0	0	0	0	0	0	0	0	0	0	0	0	0	0	0	0	0	0	0	0	0	0	0	0	0	0	0	0
PC548	0	0	0	0	0	0	1.9984453	1.580483545	2.290739704	9.589313055	0	0.268704603	0	0	0	0	0	0	0	0	0	0	0	0	0	0	0	0	0	0	0	0	0	0	0	0	0	0	0	0	0	0	0	0	0	0	0	0	0
PC549	0	0	0	0	0	0	4.454708674	3.971080362	0.934603967	9.517154075	0	0	0	0	0	0	0	0	0	0	0	0	0	0	0	0	0	0	0	0	0	0	0	0	0	0	0	0	0	0	0	0	0	0	0	0	0	0	0
PC550	0	0	0	0	0	0	2.559041202	0	0.21937103	5.770897752	0	0	0	0	0	0	0	0	0	0	0	0	0	0	0	0	0	0	0	0	0	0	0	0	0	0	0	0	0	0	0	0	0	0	0	0	0	0	0
PC551	0	0	0	0	0	0	3.777183911	2.636127118	1.498345544	4.41348947	0	0	0	0	0	0	0	0	0	0	0	0	0	0	0	0	0	0	0	0	0	0	0	0	0	0	0	0	0	0	0	0	0	0	0	0	0	0	0
PC552	0	0	0	0	0	0	2.519056046	1.996609469	1.993839031	8.637736379	0.068586475	0.099342762	0	0	0	0	0	0	0	0	0	0	0	0	0	0	0	0	0	0	0	0	0	0	0	0	0	0	0	0	0	0	0	0	0	0	0	0	0
PC553	0	0	0	0	0	0	2.290053636	2.113170007	1.967496202	7.948319042	0	0	0	0	0	0	0	0	0	0	0	0	0	0	0	0	0	0	0	0	0	0	0	0	0	0	0	0	0	0	0	0	0	0	0	0	0	0	0
PC554	0	0	0	0	0	0	0	0	0	0	0	0	0	0	0	0	0	0	0	0	0	0	0	0	0	0	0	0	0	0	8.591118163	6.044253832	9.874729358	1.267872312	0.386013402	0	0	0	0	0	0	0	0	0	0	0	0	0	0
PC555	0	0	0	0	0	0	0	0	0	0	0	0	0	0	0	0	0	0	0	0	0	0	0	0	0	0	0	0	0	0	14.10380106	6.897522284	17.21245027	0.299737017	0.851348975	0	0	0	0	0	0	0	0	0	0	0	0	0	0
PC556	0	0	0	0	0	0	0	0	0	0	0	0	0	0	0	0	0	0	0	0	0	0	0	0	0	0	0	0	0	0	9.620589123	4.552121069	5.804880354	0	0.294116346	0	0	0	0	0	0	0	0	0	0	0	0	0	0
PC557	0	0	0	0	0	0	0	0	0	0	0	0	0	0	0	0	0	0	0	0	0	0	0	0	0	0	0	0	0	0	4.845561228	2.842133963	10.65367618	0.209654157	0.69276701	0	0	0	0	0	0	0	0	0	0	0	0	0	0
PC558	0	0	0	0	0	0	0	0	0	0	0	0	0	0	0	0	0	0	0	0	0	0	0	0	0	0	0	0	0	0	3.109113814	3.865737865	8.665367838	0	0	0	0	0	0	0	0	0	0	0	0	0	0	0	0
PC559	0	0	0	0	0	0	0	0	0	0	0	0	0	0	0	0	0	0	0	0	0	0	0	0	0	0	0	0	0	0	9.07317861	2.596975485	9.788927595	0.143070988	0.379537953	0	0	0	0	0	0	0	0	0	0	0	0	0	0
PC560	0	0	0	0	0	0	0	0	0	0	0	0	0	0	0	0	0	0	0	0	0	0	0	0	0	0	0	0	0	0	0	0	0	0	0	0	0	0	0	0	0	0	0	0	0	0	0	0	0
PC561	0	0	0	0	0	0	0	0	0	0	0	0	0	0	0	0	0	0	0	0	0	0	0	0	0	0	0	0	0	0	0	0	0	0	0	0	0	0	0	0	0	0	0	0	0	0	0	0	0
PC562	0	0	0	0	0	0	0	0	0	0	0	0	0	0	0	0	0	0	0	0	0	0	0	0	0	0	0	0	0	0	0	0	0	0	0	0	0	0	0	0	0	0	0	0	0	0	0	0	0
PC563	0	0	0	0	0	0	0	0	0	0	0	0	0	0	0	0	0	0	0	0	0	0	0	0	0	0	0	0	0	0	0	0	0	0	0	0	0	0	0	0	0	0	0	0	0	0	0	0	0
PC564	0	0	0	0	0.478075892	0	0	0	0	0	0	0	0.284204662	0.586844669	0	0	0	0	0	0	0	0	0	0	0	0	0	0	0	0	0	0	0	0	0	0	0	0	0	0	0	0	0	0	0	0	0	0	0
PC565	0	0.292301551	0.222982449	0	0.171403489	0	0	0	0	0	0	0	0	0.242929905	0	0	0	0	0	0	0	0	0	0	0	0	0	0	0	0	0	0	0	0	0	0	0	0	0	0	0	0	0	0	0	0	0	0	0
PC566	0	0	0	0	0	0	0	0	0	0	0	0	0	0	0	0	0	0	0	0	0	0	0	0	0	0	0	0	0	0	0	0	0	0	0	0	0	0	0	0	0	0	0	0	0	0	0	0	0
PC567	0	0	0	0	0.757351354	0.362700967	0	0	0	0	0	0	0	0	0	0	0	0	0	0	0	0	0	0	0	0	0	0	0	0	0	0	0	0	0	0	0	0	0	0	0	0	0	0	0	0	0	0	0
PC568	0	0.135563073	0	0	0	0.060353298	0	0	0.058620917	0	0	0	0	0	0	0	0	0	0	0	0	0	0	0	0	0	0	0	0	0	0	0	0	0	0	0	0	0	0	0	0	0	0	0	0	0	0	0	0
PC569	0	0	0.396655928	0	0	0	0	0	0.889146417	0	0	0	0	1.361330622	0	0	0	0	0	0	0	0	0	0	0	0	0	0	0	0	0	0	0	0	0	0	0	0	0	0	0	0	0	0	0	0	0	0	0
PC570	0	0.034723402	0.038381068	0	0.400238011	0	0	0	0.034808151	0	0	0	0.126352728	0	0	0	0	0	0	0	0	0	0	0	0	0	0	0	0	0	0	0	0	0	0	0	0	0	0	0	0	0	0	0	0	0	0	0	0
PC571	0	0.654850221	0	0	0.682279128	0	0	0	0	0	0	0	0	0	0	0	0	0	0	0	0	0	0	0	0	0	0	0	0	0	0	0	0	0	0	0	0	0	0	0	0	0	0	0	0	0	0	0	0
PC572	0	0	0	0	0	0	0	0	0	0	0	0	0	0	0	0	0	0	0	0	0	0	0	0	0	0	0	0	0	0	0	0	0	0	0	0	0	0	0	0	0	0	0	0	0	7.790391391	8.38668579	50.71149652	58.78428949
PC573	0	0	0	0	0	0	0	0	0	0	0	0	0	0	0.089788384	0.044838728	0.711960864	0	0	0	0	0	0	0.094441721	0	0.05252513	0	0	0	0	0	0	0	0	0	0	0	0	0	0	0	0	0.146229765	0	0	8.871062797	3.897407752	42.00469377	55.77296291
PC574	0	0	0	0	0	0	0	0	0	0	0	0	0	0	0	0.031687913	0.889119013	0	0	0	0	0	0.028797674	0.025909325	0	0.074239914	0	0	0	0	0	0	0	0	0	0	0	0	0	0	0	0	0.092904782	0	0	8.473824354	4.767934779	45.32128321	57.89166858
PC575	0	0	0	0	0	0	0	0	0	0	0	0	0	0	0	0	0.943405263	0	0	0	0	0	0	0	0	0	0	0	0	0	0	0	0	0	0	0	0	0	0	0	0	0	0	0	0	6.092167744	1.129634436	38.96963845	49.40601708
PC576	0	0	0	0	0	0	0	0	0	0	0	0	0	0	0	0.36022463	0	0	0	0	0	0	0	0	0	0	0	0	0	0	0	0	0	0	0	0	0	0	0	0	0	0	0	0	0	6.567663234	8.692722827	52.3108212	52.42386346
PC577	0	0	0	0	0	0	0	0	0	0	0	0	0	0	0	0	0.968383923	0	0	0	0	0	0	0	0	0	0	0	0	0	0	0	0	0	0	0	0	0	0	0	0	0	0.255372846	0	0	7.853075298	5.14533528	48.84347348	50.38606521
PC578	0	0	0	0	0	0	0	0	0	0	0	0	0	0	0	0	0	0	0	0	0	0	0	0	0	0	0	0	0	0	0	0	0	0	0	0	0	0	0	0	0	0	0	0	0	12.88886638	4.535896217	44.05227159	65.534604
PC579	0	0	0	0	0	0	0	0	0	0	0	0	0	0	0	0	0	0	0	0	0	0	0	0	0	0	0	0	0	0	0	0	0	0	0	0	0	0	0	0	0	0	0	0	0	6.345256414	2.418649189	35.13653235	52.63164732
PC580	0	0	0	0	0	0	0	0	0	0	0	0	0	0	0	0	0	0	0	0	0	0	0	0	0	0	0	0	0	0	0	0	0	0	0	0	0	0	0	0	0	0	0	0	0	10.97914446	4.781364758	39.88658724	58.97065673
PC581	0	0	0	0	0	0	0	0	0	0	0	0	0	0	0	0	0	0	0	0	0	0	0	0	0	0	0	0	0	0	0	0	0	0	0	0	0	0	0	0	0	0	0	0	0	6.944315926	4.798869478	37.01474963	47.3900176
PC582	0	0	0	0	0	0	0	0	0	0	0	0	0	0	0	0	0	0	0	0	0	0	0	0	0	0	0	0	0	0	0	0	0	0	0	0	0	0	0	0	0	0	0	0	0	7.746656698	6.353418671	38.50618353	59.76513586
PC583	0	0	0	0	0	0	0	0	0	0	0	0	0	0	0	0	0	0	0	0	0	0	0	0.516518758	0	0	0	0	0	0	0	0	0	0	0	0	0	0	0	0	0	0	0	0	0	10.34379437	3.093983405	40.54305303	51.95123805
PC584	0	0	0	0	0	0	0	0	0	0	0	0	0	0	0	0	0.417082094	0	0	0	0	0	0	0.250427758	0	0.21307345	0	0.074245437	0	0	0	0	0	0	0	0	0	0	0	0	0	0	0.440924473	0	0	7.2188779	3.085589594	45.02291144	65.11533441
PC585	2.171952195	7.438853526	7.94954745	10.00345013	17.19458731	17.27695114	0	0	0	0	0	0	0	0	0	0	0	0	0	0	0	0	0	0	0	0	0	0	0	0	0	2.98952275	0.962156834	5.50975056	8.155501587	0	0	0	0	0	0	0	0	0	0	0	0	0	0
PC586	0	5.011622454	5.611474904	2.253157045	13.25373486	9.497365063	0	0	0	0	0	0	0	0	0	0	0	0	0	0	0	0	0	0	0	0	0	0	0	0	0	1.119087377	0	3.327210873	12.80712442	0	0	0	0	0	0	0	0	0	0	0	0	0	0
PC587	1.423126378	8.300769326	4.755873757	6.38044966	8.699107629	5.474306158	0	0	0	0	0	0	0	0	0	0	0	0	0	0	0	0	0	0	0	0	0	0	0	0	0	0	1.092263748	5.944960866	12.38387078	0	0	0	0	0	0	0	0	0	0	0	0	0	0
PC588	1.070334578	3.501707778	1.154220889	0.807875798	9.990026905	11.41204621	0	0	0	0	0	0	0	0	0	0	0	0	0	0	0	0	0	0	0	0	0	0	0	0	0	0	0	2.561175582	10.03082465	0	0	0	0	0	0	0	0	0	0	0	0	0	0
PC589	0.545463929	6.233120026	4.235226506	4.17495779	6.990714965	5.130613633	0	0	0	0	0	0	0	0	0	0	0	0	0	0	0	0	0	0	0	0	0	0	0	0	0	0	0	2.255889856	9.481444726	0	0	0	0	0	0	0	0	0	0	0	0	0	0
PC590	1.304078029	4.218892933	3.495751226	4.140002727	7.804682324	3.716858363	0	0	0	0	0	0	0	0	0	0	0	0	0	0	0	0	0	0	0	0	0	0	0	0	0	0.178698819	0.137254114	3.809526867	9.633549142	0	0	0	0	0	0	0	0	0	0	0	0	0	0
PC591	1.037166375	3.445952005	2.296789778	0.91268425	5.420720462	3.408955532	0	0	0	0	0	0	0	0	0	0	0	0	0	0	0	0	0	0	0	0	0	0	0	0	0	0	0.388628642	2.578419953	8.62624812	0	0	0	0	0	0	0	0	0	0	0	0	0	0
PC592	0.03618002	5.013749272	2.534068446	1.014556508	4.827845399	5.007711482	0	0	0	0	0	0	0	0	0	0	0	0	0	0	0	0	0	0	0	0	0	0	0	0	0	0	0.341706236	4.318901895	9.754654454	0	0	0	0	0	0	0	0	0	0	0	0	0	0
PC593	2.218547603	3.847190739	3.881619116	1.363327394	7.057911699	2.72052609	0	0	0	0	0	0	0	0	0	0	0	0	0	0	0	0	0	0	0	0	0	0	0	0	0	0	0.851890047	5.882763852	12.59477994	0	0	0	0	0	0	0	0	0	0	0	0	0	0
PC595	1.715160732	5.428472025	1.095943765	3.879450889	8.709435819	4.395292305	0	0	0	0	0	0	0	0	0	0	0	0	0	0	0	0	0	0	0	0	0	0	0	0	0	0	0	3.249734957	8.197883688	0	0	0	0	0	0	0	0	0	0	0	0	0	0
PC596	0.899918124	1.714497428	1.360691447	3.708169372	7.889851299	4.7410198	0	0	0	0	0	0	0	0	0	0	0	0	0	0	0	0	0	0	0	0	0	0	0	0	0	0	0	2.368649811	11.25475835	0	0	0	0	0	0	0	0	0	0	0	0	0	0
PC597	0	5.189051678	5.058792777	2.477916163	5.378366006	7.871562171	0	0	0	0	0	0	0	0	0	0	0	0	0	0	0	0	0	0	0	0	0	0	0	0	0	0	0	3.616594195	7.346276284	0	0	0	0	0	0	0	0	0	0	0	0	0	0
PC598	0.943144842	5.668418069	3.889522418	2.352072335	5.513221939	7.032843028	0	0	0	0	0	0	0	0	0	0	0	0	0	0	0	0	0	0	0	0	0	0	0	0	0	0.458820519	0	3.36915393	10.97669128	0	0	0	0	0	0	0	0	0	0	0	0	0	0
PC599	0	0	0	0	0	0	0	0	0.432355933	0	0	12.58166262	0	0	2.8542695	5.895759371	0	0	0	0	0	0	0	0	0	0	0	0	0	0	0	0	0	0	0	0.337078071	0	0	0.730349999	1.06768572	3.968774661	5.321389757	2.866560276	1.731787396	0.675436212	0	0	0	0
PC600	0	0	0	0	0	0	0	0.322011948	0	0	0	13.14255355	0	0	1.55343478	4.049944928	0	0.594351745	0.722158863	0.303500442	0	0.671812782	0	0	0	0	0	0	0	0	0	0	0	0	0	0.365736521	0.687982016	0.806496883	0.406360146	1.155990563	7.630368498	2.646940423	4.286669252	2.66688506	0.820078482	0	0	0	0
PC601	0	0	0	0	0	0	0	0	0	0	0	10.52132825	0	0	3.206997334	5.72030343	0	0.821841998	0	1.303649701	0	0	0	0	0	0	0	0	0	0	0	0	0	0	0	0	0	0	0	0.543658918	0.832125186	3.536917056	1.856078668	2.08660003	1.068582615	0	0	0	0
PC602	0	0	0	0	0	0	0	0	0	0	0	17.50756386	0	0	0.643474601	2.915011249	0	0.771100143	0	0	0	0	0	0	0	0	0	0	0	0	0	0	0	0	0	0	0	0	0.453633531	0.326842567	10.44214029	14.08676815	2.566847476	4.217920308	1.639257455	0	0	0	0
PC603	0	0	0	0	0	0	0	0.656242964	0.667003615	0.438487693	0.601375098	36.49949445	0	0	3.293966799	5.48029923	0	0	0.41550653	0	0.349079323	1.230566637	0	0	0	0	0	0	3.171499454	0	0	0	0	0	0	0.474634052	0	0.261079104	0	1.551117254	10.67572602	13.56313681	2.875043474	7.286832023	3.997738974	0	0	0	0
PC604	0	0	0	0	0	0	0.944615621	0.140588487	0.553537448	0.575423094	0.203963672	26.04253629	0	0	6.693881628	8.27771373	0	0.356910718	0.148726616	0.725999307	0	0.147189346	0	0	0	0	0	0	0	0	0	0	0	0	0	0.037308033	0.216578603	0.472129816	1.79997877	1.763225616	8.260023002	13.68608602	3.045618098	6.700120504	1.475773302	0	0	0	0
PC605	0	0	0	0	0	0	0	0	0	0.902672665	1.131774525	26.36313266	0	0	4.414190787	7.711856821	0	1.946067137	0	0.687605316	0	0.294399876	0	0	0	0	0	0	0	0	0	0	0	0	0	0.455339994	0	0.560939798	1.13666551	1.084160677	5.067732567	17.42578753	3.765851469	6.913144465	3.957259474	0	0	0	0
PC606	0	0	0	0	0.215639766	0	0.206349483	0.503067941	0.247665011	0.147692328	0.075110628	23.97214976	0	0	4.0957766	3.459830095	0.240299856	0.085406613	0.839884741	0.358463593	0	0.19466528	0	0	0	0	0	0	0	0	0.150358154	0	0	0	0	0.673021278	0.225191479	0.812197845	1.043357142	1.055681795	23.52121617	25.58838293	5.541505467	9.046943489	3.273828241	0	0	0	0
PC607	0.104175048	0.392505056	0	0.050593442	0.612789806	0.251042138	12.8821202	8.864038209	16.53643472	0.233291823	37.15792703	0	7.552253986	4.885473415	0	0.08956477	0	27.03677003	27.09434747	21.55202432	31.56278385	43.69463505	0	0	0.050470706	0	0	0	0	0	0	0	0	0	0	6.640890723	5.924969778	8.927538116	2.451520561	10.22151757	0	0.200965342	3.230840208	0.324861783	0.20093767	0	0.056345856	0.338780013	0
PC608	0.640973994	0	0	0	0.121286546	0.1287672	12.17858614	8.800585801	17.67564495	0.717705412	35.90171085	0	6.629469175	4.936177036	0	0	0	24.22680504	23.03124482	22.47574308	38.55757877	45.98587069	0	0	0	0	0	0	0	0	0	0	0	0.304209447	0	7.652257797	6.719829297	10.42853166	1.348959788	8.323310066	0	0.481119565	2.447070848	0.61007159	0.174306121	0.125273799	0	0.23698556	0
PC609	0.290790783	0	0.59526285	0	0	0	9.215393196	9.750242411	15.79740254	0.299276301	10.72276321	0.281248734	2.173718669	3.162519364	10.63767722	8.777781397	9.438575418	6.276193707	8.196163274	6.028397915	9.283135862	17.92407179	0	0	0	0	0	0	0	0	0	0	0.207706921	0	0	21.61912232	14.73196393	15.85058975	3.995065517	6.146992661	0	0	1.395440632	0	0.675243302	0	0.747667235	0	0
PC610	0	0	0	0	0	0.296241789	7.468916698	12.12559662	18.40840885	0	10.59610491	0.216782756	4.947962832	4.99267824	0.035285321	0.070483457	0.056958345	9.667453299	7.4988529	6.027799351	9.795916803	16.11105375	0.121620551	0	0	0	0.002614288	0	0	0	0	0	0.318560681	0	0	28.22814983	15.01675972	17.27751251	3.196071069	5.407785464	0	0	0.460521144	0	0	0	0	0	0
PC611	0.344199347	0	0.298542783	0.265312194	0	0.141815369	11.23686828	14.24792562	19.66693785	0.385403677	10.41852653	1.011628654	6.620875042	4.668518704	0.608215738	0.260341834	0.280512942	5.599404027	8.959385759	7.455647827	9.975402636	16.85804344	0	0	0	0	0.147676849	0	0	0	0	0	0	0	0	23.76240678	16.17950056	17.95116383	4.161994417	6.502226691	0	0.498374696	1.417385926	0.0866082	0.568860526	0.631127236	0	0	0
PC612	0	0	0	0	0	0	0.828436238	1.186886759	1.134141436	0	7.760944509	0	2.399358564	0.938381841	0	0	0	10.33673103	8.39913738	6.532284187	12.28606323	18.20447673	0	0	0	0	0	0	0	0	0.059469904	0	0	0	0	2.659212844	1.349158239	3.676467952	1.606116231	4.490741396	0	0.287843676	0.58792942	0.109396136	0.275973559	0	0	0.37887846	0.176156658
PC613	0	0	0	0	0	0	0	0	0	0.220784726	0.219147372	0	0	0	0	0	0	0.215962576	2.155372717	4.550678365	6.284227412	5.581259078	0	0	0	0	0	0	0	0	0	0	0	0	0	0	0	0.164321255	0	0.327030079	0	0	0	0	0	0	0	0	0
PC614	0	0	0	0	0	0	0	0	0	0.222525646	0	0.704766087	0	0	0	0	0	0	4.117531546	8.299339942	9.035506831	8.782183987	0	0	0	0	0	0	0.137890317	0	0	0	0.039500674	0	0	0	0.265489837	0	0	0.094635383	3.292186595	0	0.524541855	0.520786588	0.69845951	0	0	0	0
PC615	0	0	0	0	0	0	0	0	0	0	0	1.368460642	0.944024878	0.854068275	0	0	0	0	5.702380122	2.849531978	1.881915265	5.38932585	0	0	0	0	0	0	0	0	0	0	0	0	0	0.843074261	0	0	0	0	10.37588206	0.433214464	0	1.387830413	0.518296299	0	0	0	0
PC616	0	0	0	0	0	0	0.860975732	0	0	0	1.565532353	0	0	0	0	0	0	0.915106112	3.287866585	7.316937633	9.272566784	2.869565579	0	0	0	0	0	0	0	0	0	0	0	0	0	0	0	0	0	0.489236084	2.973277574	0	1.038795397	1.13239562	1.392408678	0	0	0	0
PC617	0	0	0	0	0	0	0	0	0	0	1.025058747	0	0	0	0	0	0	0.417468241	2.684065316	5.70997419	12.51915484	5.632154805	0	0	0	0	0	0	0	0	0	0	0	0	0	0	0	0	0	0.62729645	0	0	0	0	0	0	0	0	0
PC619	0	0	0	0	0	0	0	0	0	0.383726378	0.721967563	0	0	0	0	0	0	0.739626703	2.987801366	5.991109844	7.545486622	6.895377505	0	0	0	0	0	0	0	0	0	0	0	0	0	0.191649741	0	0	0	0.580264005	0	0	0	0	0	0	0	0	0
PC620	0	0	0	0	0	0	0	0.143754569	0	0.052065516	0.510209561	0	0	0	0	0	0	0.880581621	2.387473435	7.814186269	8.798100244	4.322346052	0	0	0	0	0	0	0	0	0	0	0	0	0	0	1.661681487	0	0	0.954216614	0	0	0	0	0	0	0	0	0
PC621	0	0	0	0	0	0	0	0	0.048658247	0.066560731	0.54292211	0.051929381	0	0.048709694	0	0	0	1.052521941	2.013836848	6.973556459	8.707459025	5.025971946	0	0	0	0	0	0	0	0	0	0	0	0	0	0.162321086	0.057686048	0.032090974	0	0.170254298	0	0	0	0	0	0	0	0	0
PC622	0	0	0	0	0	0	0.121307965	0	0.087910314	0	0.265194366	0.076007374	0.24642558	0.110952855	0	0	0	0.927196425	3.131812507	6.35344409	7.25833963	6.958293535	0	0	0	0	0	0	0	0	0	0	0	0	0	0	0.266144608	0.167757252	0.039141935	0.387011608	0	0	0	0	0	0	0	0	0
PC623	0	0	0	0	0	0	1.000953711	0	0	0	3.361370172	0	0	0	11.99216045	3.260405612	9.911082882	2.856952199	0	0	2.648015989	0	0	0	0	0	0	0	0	0	0	0	0	0	0	0	0	0	0	0	2.381264797	1.679139227	4.477294145	0	0	0	0	0	0
PC624	0	0	0	0	0	0	0	0	0	0	0	0	0	0	0	0	0	2.971758533	0	0.986376491	0.943646058	0	0	0	0	0	0	0	0	0	0	0	0	0	0	0	0	0	0	0	2.396009495	1.689536391	10.27363737	0	0	0	0	0	0
PC625	0	0	0	0	0	0	0	0.794794601	0	0	0	0	0	0	16.22509201	7.351711235	0	0	0	0	0	0	0	0	0	0	0	0	0	0	0	0	0	0	0	0	0	0	0	0	0	0	3.201919072	0	0	0	0	0	0
PC626	1.008185161	0	0	0	0	0	0.529298493	0	0	0	0.949086433	0	0	0	9.845523133	3.275569708	0.924440966	0.243196608	0	0.11729775	0.318549612	0.495408948	0	0	0	0	0	0	0	0	0	0	0	0	0	0	0	0	0	0	0	1.331878584	5.825555382	0.82971107	0	0	0	0	0
PC627	0	0	0	0	0	0	0	0.542009508	0	0	0	0	0	0	0.862078019	0	0	0	0	0	0	0	0	0	0	0	0	0	0	0	0	0	0	0	0	0	0	0	0	0	2.394820263	3.775673533	4.784939491	0.845351089	0	0	0	0	0
PC628	0	0	0	0	0	0	1.352222519	0	0	0	2.432869584	0	0	0	6.339491383	0.937777289	2.698077984	3.579550018	0.61942649	1.64973604	1.447952704	1.190407074	0	0	0	0	0	0	0	0	0	0	0	0	0	2.008993498	0.834328005	0	0	0	0	1.367525063	10.76258883	0.80806644	0	0	0	0	0
PC629	0	0	0	0	0	0	0	0	0	0	0	0	0	0	0.864930175	0	0	0	0	0	0	0	0	0	0	0	0	0	0	0	0	0	0	0	0	0	0	0	0	0	0	0	4.653507066	0.937114417	0	0	0	0	0
PC630	0	0	0	0	0	0	0	0	0	0	1.25266858	0	0	0	11.01472495	1.379618927	3.094369357	1.602794582	0	0.902837214	2.08130048	1.069875878	0	0	0	0	0	0	0	0	0	0	0	0	0	0	0	0	0	0	0	1.356880144	4.630066975	0.366515851	0.288064825	0	0	0	0
PC632	0	0	0	0	0	0	0	0	0	0	0.282943623	0	0	0	1.454026789	0.911348746	0.772394798	0	0	0.345653294	0	0.134997836	0	0	0	0	0	0	0.515619936	0	0	0	0	0	0	0	0.16938951	0	0	0	0.921542146	1.46931901	5.531958547	0	0	0	0	0	0
PC633	0	0	0	0	0	0	2.004412947	1.826336468	0	0	5.201346855	0	0	0	0.863703304	0	0	0	0	0.981533392	0.939012766	4.468614258	0	0	0	0	0	0	2.501305243	0	0	0	0	0	0	0	0	0.819344024	0	0	0	1.681240785	5.576287854	0	0.729954707	0	0	0	0
PC634	0	0	0	0	0	0	0.742451429	0	0.78947911	0	3.886751905	0	0	0	7.155147056	2.306156855	4.463723475	1.130284223	0	0.752428206	0	5.491235987	0	0	0	0	0	0	0	0	0	0	0	0	0	0	0.755737828	0.45919652	0	0	0	0.157040245	9.788692719	0	0	0	0	0	0
PC635	0	0	0	0	0	0	0	0	0	0	1.323272463	0	0	0	0.279759411	0.802913179	0.565789975	0.366991078	0.476496657	1.001282147	0.940426053	1.407830351	0	0	0	0	0	0	0	0	0	0	0	0	0	0	0	0	0	0.304887367	0	1.44591502	3.013789633	0	2.027382044	0	0	0	0
PC636	0	0	0	0	0	0	0	0	0	0	0.664917523	0	0	0	0	0	0	5.640979051	0.437039838	0.491221136	0.311591379	1.247274207	0	0	0	0	0	0	0	0	0	0	0	0	0	0	0	0	0	0	0	2.222390154	4.261923011	0.911199116	0.258103189	0	0	0	0
PC637	0	0	0	0	0	0	0	0.224668379	0	0	1.633662573	0	0	0	0.535280433	1.493246512	0.062299101	1.976334326	0.201459388	0.158273882	0	0.450843642	0	0	0	0	0	0.24236043	0	0	0	0	0	0	0	0	0	0.148038712	0	0	0	2.555879386	5.142330305	0.94901427	0.158832735	0.422042103	0	0	0
PC638	0	0	0	0	0	0	0	0	0	0	0.374114329	0	0	0	1.860560859	1.0135976	0.55617748	2.159158032	0	1.327720838	2.172626322	1.227156811	0	0	0	0	0	0	0	0	0	0	0	0	0	0	0	0	0	0	0	0.402408103	5.787047376	0	0.825930262	0	0	0	0
PC639	0	0	0	0	0	0	0.499783744	0	0	0	0.86460841	0	0	0	14.10039832	1.62024894	0.482120722	3.200544327	0.465868539	0.460891953	0.854507404	4.257170263	0	0	0	0	0	0	0	0	0	0	0	0	0	0	0	0.214735149	0	0	0	1.60337663	2.84846136	0.262283645	0.249763017	0	0	0	0
PC640	0	0	0	0	0	0	0.224990656	0.233065298	0.618987286	0	1.42287801	0	0	0	3.087723627	0.693635963	0.831696233	1.890707897	0.296118094	0.352005084	0.560155188	1.064535814	0	0	0	0	0	0	0	0	0	0	0	0	0	0	0.040696321	0.373083616	0	0.001885177	0.378715956	1.760156213	6.021741675	0	0	0	0	0	0
PC641	0	0	0	0	0	0	0	0	0	0	0	0	0	0	0	0	0	0	0	0	0	0	0	0	0	0	0	0	0	0	0	0	0	0	0	0	0	0	0	0	0	0	0	0	0	0	0	0	0
PC642	0	0	0	0	0	0	0	0	0	0	0	0	0	0	0	0	0	0	0	0	0	0	0	0	0	0	0	0	0	0	0	0	0	0	0	0	0	0	0	0	0	0	0	0	0	0	0	0	0
PC643	0	0	0	0	0	0	0	0	0	0	0	0	0	0	0	0	0	0	0	0	0	0	0	0	0	0	0	0	0	0	0	0	0	0	0	0	0	0	0	0	0	0	0	0	0	0	0	0	0
PC644	0	0	0	0	0	0	0	0	0	0	0	0	0	0	0	0	0	0	0	0	0	0	0	0	0	0	0	0	0	0	0	0	0	0	0	0	0	0	0	0	0	0	0	0	0	0	0	0	0
PC645	0	0	0	0	0	0	0	1.205382069	0	0	0	0	0	0	0	0	0	0	0	0	0	0	0	0	0	0	0	0	0	0	0	0	0	0	0	0	0	0	0	0	0	0	0	0	0	0	0	0	0
PC646	0	0	0	0	0	0	0	0	0	0	0	0	0	0	0	0	0	0	0	0	0	0	0	0	0	0	0	0	0	0	0	0	0	0	0	0	0	0	0	0	0	0	0	0	0	0	0	0	0
PC647	0.074510006	0	0	0	0	0	0.09235005	0.130911542	0	0	0	0	0	0	0	0	0	0	0	0	0	0	0	0	0	0	0	0	0	0	0	0	0	0	0	0	0	0	0	0	0	0	0	0	0	0	0	0	0
PC648	0	0	0	0	0	0	0	0	0	0	0	0	0	0	0	0	0	0	0	0	0	0	0	0	0	0	0	0	0	0	0	0	0	0	0	0	0	0	0	0	0	0	0	0	0	0	0	0	0
PC649	0	0	0	0	0	0	0	0	0	0	0	0	0	0	0	0	0	0	0	0	0	0	0	0	0	0	0	0	0	0	0	0	0	0	0	0	0	0	0	0	0	0	0	0	0	0	0	0	0
PC650	0	0	0	0	0	0	0	0	0	0	0	0	0	0	0	0	0	0	0	0	0	0	0	0	0	0	0	0	0	0	0	0	0	0	0	0	0	0	0	0	0	0	0	0	0	0	0	0	0
PC651	0	0	0	0	0	0	0	0	0	0	0	0	0	0	0	0	0	0	0	0	0	0	0	0	0	0	0	0	0	0	0	0	0	0	0.076523571	0	0	0	0	0	0	0	0	0	0	0	0	0	0
PC652	0	0	0	0	0	0	0	0	0	0	0	0	0	0	0	0	0	0	0	0	0	0	0	0	0	0	0	0	0	0	0	0	0	0	0	0	0	0	0	0	0	0	0	0	0	0	0	0	0
PC653	0	0	0	0	0	0	0	0	0	0	0	0	0	0	0	0	0	0	0	0	0	0	0	0	0	0	0	0	0	0	0	0	0	0	0	0	0	0	0	0	0	0	0	0	0	0	0	0	0
PC654	0	0	0	0	0	0	0	0	0	0	0	0	0	0	0	0	0	0	0	0	0	0	0	0	0	0	0	0	0	0	0	0	0	0	0	0	0	0	0	0	0	0	0	0	0	0	0	0	0
PC655	0.429049997	0.403389397	8.000241463	7.446594744	16.56056554	15.06339643	0	0	0	0	0	0	0	0	0	0	0	0	0	0	0	0	0	0	0	0	0	0	0	0	0	0	0	0	0	0	0	0	0	0	0	0	0	0	0	0	0	0	0
PC656	1.994170676	0	4.030708424	2.949926099	14.06226115	11.59162702	0	0	0	0	0	0	0	0	0	0	0	0	0	0	0	0	0	0	0	0	0	0	0	0	0	0	0	0	0	0	0	0	0	0	0	0	0	0	0	0	0	0	0
PC657	0.909416981	1.218653373	8.932284234	4.881301463	12.57790634	15.06250854	0	0	0	0	0	0	0	0	0	0	0	0	0	0	0	0	0	0	0	0	0	0	0	0	0	0	0.121597441	0.971641738	0.485667598	0	0	0	0	0	0	0	0	0	0	0	0	0	0
PC658	0.31577779	0.407784115	3.984916516	4.489332525	9.0631912	10.01018515	0	0	0	0	0	0	0	0	0	0	0	0	0	0	0	0	0	0	0	0	0	0	0	0	0	0.06972813	0.434583213	0.100881886	0.31235093	0	0	0	0	0	0	0	0	0	0	0	0	0	0
PC659	0	2.044019735	6.598346347	2.252837571	8.357991199	7.780185779	0	0	0	0	0	0	0	0	0	0	0	0	0	0	0	0	0	0	0	0	0	0	0	0	0	0	1.073218141	0.612054876	1.73728412	0	0	0	0	0	0	0	0	0	0	0	0	0	0
PC660	0	0.199693233	7.206686666	4.723337769	12.76439131	7.910814083	0	0	0	0	0	0	0	0	0	0	0	0	0	0	0	0	0	0	0	0	0	0	0	0	0	0	0	0.650479345	0.65034441	0	0	0	0	0	0	0	0	0	0	0	0	0	0
PC661	0.967309364	4.417689227	11.6798113	3.620444867	15.48628028	16.52904861	0	0	0	0	0	0	0	0	0	0	0	0	0	0	0	0	0	0	0	0	0	0	0	0	0	0	0.859601493	0.53481228	0.87227666	0	0	0	0	0	0	0	0	0	0	0	0	0	0
PC662	0	1.516919534	8.655924539	6.794491421	11.49949669	13.24817224	0	0	0	0	0	0	0	0	0	0	0	0	0	0	0	0	0	0	0	0	0	0	0	0	0	0.6735912	0.394197383	0.29748359	0.485495306	0	0	0	0	0	0	0	0	0	0	0	0	0	0
PC663	0	0.763745518	8.237054	7.427310976	9.134405995	12.36748602	0	0	0	0	0	0	0	0	0	0	0	0	0	0	0	0	0	0	0	0	0	0	0	0	0	0.510965947	0	1.063121654	0	0	0	0	0	0	0	0	0	0	0	0	0	0	0
PC664	0	1.412210072	8.546214072	8.035733952	8.112992	22.01076661	0	0	0	0	0	0	0	0	0	0	0	0	0	0	0	0	0	0	0	0	0	0	0	0	0	0	0	0.285544811	0.270346193	0	0	0	0	0	0	0	0	0	0	0	0	0	0
PC665	0	0	2.986353475	4.351423514	12.12678304	12.99246588	0	0	0	0	0	0	0	0	0	0	0	0	0	0	0	0	0	0	0	0	0	0	0	0	0	0	0.963766805	0.952337781	0	0	0	0	0	0	0	0	0	0	0	0	0	0	0
PC666	0	1.368342188	6.69332987	6.069470363	12.62823655	17.45843551	0	0	0	0	0	0	0	0	0	0	0	0	0	0	0	0	0	0	0	0	0	0	0	0	0.226423351	0.521518916	0.285631945	1.372372038	0.283449802	0	0	0	0	0	0	0	0	0	0	0	0	0	0
PC667	0.476508989	0.394235226	5.5684072	5.992499539	15.30578292	10.19263761	0	0	0	0	0	0	0	0	0	0	0	0	0	0	0	0	0	0	0	0	0	0	0	0	0.169578976	0.101622553	0	0.42806774	0.6539999	0	0	0	0	0	0	0	0	0	0	0	0	0	0
PC668	0	0	0	0	0	0	0.058916453	0.454014224	1.021417509	0	0.589244711	0.231872404	6.450351557	2.994734192	0	0	0	0	0	0.219985635	0	0.20721223	12.03261681	13.4385232	0	0	0	0	0	0	0	0	0	0	0	0.47479894	2.666130787	2.033532183	1.892919981	1.453723834	0	0	0	0	0	1.006805702	0.99413724	0	1.251371911
PC669	0	0	0	0	0	0	2.48356419	0.464402389	0.637595029	0	0.300869827	1.328716568	5.612277662	8.935147211	0	0	0	0	0	0.633591832	0	0.184466227	13.50819062	13.48979629	0	0	0	0	0	0	0.177388861	0	0	0	0	1.660526855	1.615983069	1.560588484	0.632445956	1.158127155	0	0	0	0	0.145642002	0.119394286	0.854897442	0.366908297	1.507499228
PC670	0	0	0	0	0	0	0.993749004	0.670427325	0	0	0.612447587	0	7.905994791	4.28458654	0	0	0	0	0	0.559619002	0	0	14.7764479	8.421267782	0	0	0	0	0	0	0	0	0	0	0	2.37628538	2.005624645	0.812429702	1.056564165	1.500441839	0	0	0	0	0	0	1.058259726	0	0
PC671	0	0	0	0	0	0	2.222417525	0	2.069650968	0	1.423039967	1.206681127	9.912632528	3.809063208	0	0	0	0	0	0	0	0	7.979340518	8.72515514	0	0	0	0	0	0	0	0	0	0	0	0.953275039	3.05820894	0.79637527	3.12239983	3.204338818	0	0	0	0	0	0	0	0	0.347960545
PC672	0	0	0	0	0	0	0	0.926402599	1.483386205	0	0	1.027697757	7.756689032	6.100799774	0	0	0	0	0	1.490377805	0	0	11.59612713	11.39709861	0	0	0	0	0	0	0	0	0	0	0	0	2.597683623	1.430141241	0	0.884211817	0	0	0	0	0	0	0	0	1.190506524
PC673	0	0	0	0	0	0	0	0	0.900006228	0	0.865807468	0	6.668524242	0.87627403	0	0	0	0	0	0.980306472	0.735559997	0	16.41340126	11.09385459	0	0	0	0	0	0	0	0	0	0	0	4.231626247	7.070578827	0.81831984	1.064224285	0	0	0	0	0	0	0.900263095	0	1.836638133	0.910737445
PC674	0	0	0	0	0	0	0.927354174	0.901753631	0.284560793	0.476992407	0.797901	0.326697761	4.626649024	4.514529437	0	0	0	0	0	0.045651527	0	0.124475952	13.95508778	16.83606532	0	0	0	0	0	0	0	0	0	0	0	1.291268303	3.332282599	1.289656022	0.808601785	0.655864085	0	0	0	0	0	0.275815899	0	0.51092752	0.388402734
PC675	0	0	0	0	0	0	2.064875949	1.195815536	0.115547026	0	0.184418612	0.289433247	10.55826771	5.198019142	0	0	0	0	0.362082429	0.380429397	0	0.600825459	16.19022993	13.00844676	0	0	0	0	0	0	0	0	0	0	0	0.814914002	3.262609669	1.473224096	0	2.529138814	0	0	0	0	0	0.937774058	0.466093874	0.356373827	0.186016632
PC676	0	0	0	0	0	0	1.515467275	0	0.614300574	0	0	0	6.458589682	5.323109407	0	0	0	0	0	0.833345653	0.925269195	0	14.90123246	10.95431426	0	0	0	0	0	0	0	0	0	0	0	3.43314171	2.632382439	2.726717121	2.073507261	1.202559964	0	0	0	0	0	0	0.298101344	0	1.441040216
PC677	0	0	0	0	0	0	0	0	1.941189902	0	0.833397579	0.190324279	10.68035359	7.79430887	0	0	0	0.824795826	0	0.565001326	0	1.333230057	14.26408033	7.026746563	0	0	0	0	0	0	0	0	0	0	0	1.659461273	1.968550946	2.226919133	1.2457052	1.088154606	0	0	0	0	0	0.690041248	0	0	0.660189958
PC678	0	0.573990011	0	0.959395144	0	0	0	0	0	0	0	0	0	0	0	0	0	0	0	0	0	0	0	0	0	0	0	0	0	0	0	1.724609082	0	0	0	0	0	0	0	0	0	0	0	0	0	0	0	0	0
PC679	0	0.272285535	0	0.403637746	0.131333236	0.478057856	0	0	0	0	0	0	0	0	0	0	0	0	0	0	0	0	0	0	0	0	0	0	0	0	0	0	0.224264948	0	0.271581631	0	0	0	0	0	0	0	0	0	0	0	0	0	0
PC680	0	0	0.827187165	0	0	0	0	0	0	0	0	0	0	0	0	0	0	0	0	0	0	0	0	0	0	0	0	0	0	0	0	0	0	0	0	0	0	0	0	0	0	0	0	0	0	0	0	0	0
PC681	0	0	0.302283065	0.318296447	0.341094059	0.152298454	0	0	0	0	0	0	0	0	0	0	0	0	0	0	0	0	0	0	0	0	0	0	0	0	0	0	0.304949918	0.316264548	0	0	0	0	0	0	0	0	0	0	0	0	0	0	0
PC682	0	0	0	0	0	0	0	0	0	0	0	0	0	0	0	0	0	0	0	0	0	0	0	0	0	0	0	0	0	0	0	0	0	0	0	0	0	0	0	0	0	0	0	0	0	0	0	0	0
PC683	0	0	0.958829227	0	0	0	0	0	0	0	0	0	0	0	0	0	0	0	0	0	0	0	0	0	0	0	0	0	0	0	0	0	0	0	0	0	0	0	0	0	0	0	0	0	0	0	0	0	0
PC684	0	0	0.155857658	1.036967699	0	0.138087949	0	0	0	0	0	0	0	0	0	0	0	0	0	0	0	0	0	0	0	0	0	0	0	0	0	0	0	0.588197513	0	0	0	0	0	0	0	0	0	0	0	0	0	0	0
PC685	0	0	0	0	0	0	0	0	0	0	0	0	0	0	0	0	0	0	0	0	0	0	0	0	0	0	0	0	0	0	0	0	0	0	0	0	0	0	0	0	0	0	0	0	0	0	0	0	0
PC686	0.182069668	0.174791847	0	0.359108016	0.163613241	0.176387736	0	0	0	0	0	0	0.144288358	0	0	0	0	0	0	0	0	0	0	0	0	0	0	0	0	0	0.166036051	0	0.128079322	0	0.168186795	0	0	0	0	0	0	0	0	0	0	0	0	0	0
PC687	0	0	0	0	0	0	0	0	0	0	0	0	0	0	0	0	0	0	0	0	0	0	0	0	0	0	0	0	0	0	0	0	0	0	0	0	0	0	0	0	0	0	0	0	0	0	0	0	0
PC688	0	0	0.537897196	0	0.634928832	0	0	0	0	0	0	0	0	0	0	0	0	0	0	0	0	0	0	0	0	0	0	0	0	0	0	0	0	0	0.440730725	0	0	0	0	0	0	0	0	0	0	0	0	0	0
PC689	0.107728096	0.115976015	0.360600712	0.253009963	0.568819436	0.253374534	0	0	0	0	0	0	0	0.102802107	0	0	0	0	0	0	0	0	0	0	0	0	0	0	0	0	0	0.169719888	0	0.256391512	0	0	0	0	0	0	0	0	0	0	0	0	0	0	0
PC690	0	0	0.375007504	0.237916844	0.209380918	0.536446217	0	0	0	0	0	0	0	0	0	0	0	0	0	0	0	0	0	0	0	0	0	0	0	0	0.49553492	0	0	0.235383483	0	0	0	0	0	0	0	0	0	0	0	0	0	0	0
PC691	1.958386231	1.863519602	0.450753716	0.515743355	0.211267659	1.914006087	0.187300627	1.383904267	0.768645589	0.465997489	24.75041114	0	9.373697581	10.68469618	0	0.406486255	0.084626741	1.917776843	0	5.739855469	0.716960995	0	0.944782239	0.558392407	0	0.25826032	0	0	0	0	0	0	0.942811228	0	0	3.042119946	0.786729145	2.08486635	0.454447579	0.935562358	0	0	0.521071315	0.399101694	0	46.1390944	25.7090763	45.15516739	32.87050552
PC692	1.807970126	2.043774447	0.154564703	1.74662934	0.928859984	0.892971952	0.212968868	0.457231772	1.156453561	0.171248617	20.92097187	1.129405507	8.485749947	7.802507187	0	0.309111319	0	2.395853144	0	4.309204277	0.1004222	0	1.435571032	0.768124186	0	0.24561061	0	0	0	0	0.099622633	0	0	0	0.074423413	0.38544224	1.620964262	0.861449147	0.165753183	0.560036633	0	0	0	0	0	38.39545314	25.45070919	34.43281455	18.78087223
PC693	2.898513095	1.791178124	1.036716867	0.561569587	0.593689496	0.74451502	0.970722063	0.632243989	0.450715089	0.587124941	24.42223361	0.054008073	8.162655143	7.301045628	0.227878492	0.227596964	0	1.176581809	0	4.121308936	0.646529654	0	1.16417421	0.656361763	0	0.400631451	0.108456233	0	0	0	0.66982857	0.129576434	0	0.100155068	0.04741207	2.014547715	0.761257732	1.734022469	0.756208396	0.788064234	0	0	0.380922999	0.048851175	0	40.01444922	24.49760395	44.55640355	25.705676
PC694	6.737300925	2.128509546	1.103964013	1.55676272	1.142875032	3.061761336	0.769862743	0.245971242	1.473569343	0.350242675	25.85933225	0.201238922	8.387500677	9.120260959	0.318920741	0	0.535493214	1.555022867	0	5.363629607	0.790974669	0	1.829685712	0.310290329	0	0.521382063	0	0	0	0	0.363584903	0	0.084814688	0.420625775	0	1.087799267	0.938595969	1.566731017	0.74299674	0.608932281	0	0	0.093453141	0.09563966	0	42.34600619	28.47013433	42.55266376	27.26590496
PC695	6.675585878	1.544422326	2.765168426	1.923787083	1.717782867	3.509745257	0	1.850367129	1.532518428	0	17.57973342	0	12.76962241	4.148511063	0	0.833550653	0	0.977886285	0	4.034027061	0.931547935	0	0.497218607	0	0	0	0	0	0	0	0	0	0	0	0	3.943949923	0	1.995129717	2.114170957	2.64914512	0	0	0.921992985	0.590765642	0	29.0332527	17.63151731	34.38958153	22.50997063
PC696	4.553738819	2.523270783	2.965118896	5.334731992	1.060990002	2.501896409	1.993807646	0.927663045	2.549037167	0	36.37846518	2.058191946	8.114119048	11.08638019	0	0	0	2.941520879	0	5.858040448	0.934044518	0	0.834531172	0.863746981	0	3.04690802	0	0	0	0	0	1.212310258	0.965653011	3.2800678	0	0	2.625020323	5.017398291	1.059918454	1.673987311	0	0	0.92446396	2.719780261	0	42.04310032	20.07357638	39.31366058	20.42285505
PC697	0.523208206	0	0	1.083556063	0	0	0	0	0	0	0	0	3.843529823	3.244940668	0	0	0	0	0	0	1.479115163	0	0	0	0	0	0	0	0	0	0	0	0	0	0	0	0	0	0	0	0	0	0	0	0	23.53309267	13.67564149	20.77080354	9.918730798
PC698	1.670573041	1.162072363	0.851313446	0.84468808	0	0.720068091	0.512310523	0.470013078	0.86289523	0	20.45307933	0	9.6441514	4.131222778	0	0	0	1.057446999	0	0.409874382	0	0	0.302018947	1.445587882	0	0	0	0	0	0	0	0	0	0	0	0	0	0	2.117401296	1.557308698	0	0	0	0	0	32.6111745	21.01318629	42.81119759	17.06319641
PC699	1.605592987	0.557665732	0.145114939	0.373323965	0	0.426810328	1.373858035	0.287880158	0	0	2.206960214	0	3.29305804	2.041436019	0.226478124	0	0	0	0	0	0	0	0	0	0	0	0	0	0	0	0	0	0	0	0	0.165242972	0	0.089745947	0	0	0	0	0	0	0	18.15784944	8.478002116	10.74576818	7.348855627
PC700	0.420491028	0	0	0	0	0	0	0	0	0	0.328939373	0	2.628620986	4.411135115	0	0	0	0	0	0.186220036	0	0	0	0	0	0	0	0	0	0	0	0	0	0	0	0	0	0	0	0	0	0	0	0	0	0	0	0	0
PC701	0.590368445	0	0	0	0	0	0	0.181360937	0	0	0.55750735	0	0.818591522	1.270678098	0	0	0	0	0	0	0	0	0	0	0	0	0	0	0	0	0	0	0	0	0	0	0	0	0	0	0	0	0	0	0	0	0.246167317	0.371731939	0.760658986
PC702	0	0	0.782816961	0	0	0	0	0	0	0	0	0	0	3.125318095	0	0	0	0	0	0	0	0	0	0	0	0	0	0	0	0	0	0	0	0	0	0	0	0	0	0	0	0	0	0	0	0	0	1.024493856	0
PC703	0	0	0	0	0	0	0	0	0	0	0	0	1.696143273	1.188964599	0	0	0	0	0	0	0	0	0	0	0	0	0	0	0	0	0	0	0	0	0	0	0	0	0	0	0	0	0	0	0	0	0	0.606840688	0
PC704	0	0	0.104155953	0	0	0.076238151	0	0.006820344	0	0.008051071	0.326852718	0	0.071368449	1.143198611	0	0	0	0	0	0.006380646	0	0	0	0	0	0	0	0	0	0	0	0	0	0	0	0	0	0	0	0	0	0	0	0	0	0.026368458	0	0.171470373	0.058537355
PC705	12.32582304	6.164052972	1.29588256	3.13686486	2.549122661	4.844106573	0	0	0	0	0	0	0	0	0	0	0	0	0	0	0	0	0	0	0	0	0	0	0	0	0	0	0	0	0	0	0	0	0	0	0	0	0	0	0	0	1.5355129	0	0
PC706	19.04415073	9.256110955	0.958299126	1.759604905	0.946252931	1.756625749	0	0	0	0	0	0	0	0.264832915	0	0	0	0	0	0	0	0	0	0	0	0	0	0	0	0	0	0	0	0	0	0	0	0	0	0.258852759	0	0	0	0	0	1.04187907	1.004859322	0	0
PC707	12.81555878	6.921827522	0.124203781	2.457670366	6.129438983	3.66118502	0	0	0	0	0.32508417	0	0	0	0	0	0	0	0	0	0	0	0	0	0	0	0	0	0	0	0	0	0	0	0	0	0	0	0	0	0	0	0	0	0	0	0	0	0
PC708	11.08431051	6.930813263	2.067030105	2.758654554	2.157686359	5.553253648	0.080878615	0.027595743	0.176148601	0	0	0	0.079193611	0.070017589	0	0	0	0	0	0	0	0	0	0	0	0	0	0	0	0	0	0	0	0.05763056	0	0	0	0	0	0	0	0.049748253	0	0	0	0	0.392500106	0	0
PC709	18.81679106	8.138563413	1.621549357	3.971489	1.419328994	3.395837394	0	0	0.756307766	0	0	0	0	0.818183041	0	0	0	0.233341802	0	0	0	0	0	0	0	0	0	0	0	0	0.829686903	0	0	0.461044503	0	0	0	0.767009549	0	0	0	0	0	0	0	0	3.519561331	0.448507482	0
PC710	12.08781877	11.7743902	2.720232016	0.610329497	3.213165417	6.64757888	0	0	0	0	0	0	0	0	0	0	0	0	0	0	0	0	0	0	0	0	0	0	0	0	0	0	0	0	0	0	0	0	0	0	0	0	0	0	0	0	0.835064015	0	0
PC711	14.80589357	4.544300977	1.778763308	0.565433033	0.763780503	3.469700304	0	0	0	0	0	0	0	0	0	0	0	0	0	0	0	0	0	0	0	0	0	0	0	0	0	0	0	0	0	0	0	0	0	0	0	0	0	0	0	0	0	0	0
PC712	10.90119668	2.854212787	2.003090531	2.931975196	1.075129982	2.8802724	0	0	0	0	0	0	0	0	0	0	0	0	0	0	0	0	0	0	0	0	0	0	0	0	0	0	0	0	0	0	0	0	0	0	0	0	0	0	0	0	0	0	0
PC713	12.43708361	7.580568991	1.880692478	3.170621683	1.195366967	4.653434203	0	0	0	0	0	0	0	0	0	0	0	0	0	0	0	0	0	0	0	0	0	0	0	0	0	0	0	0	0	0	0	0	0	0	0	0	0	0	0	0	0	0	0
PC714	13.00308565	2.6062677	0.685429913	2.275033343	1.988674814	2.795241078	0	0.165299522	0.705369204	0	0	0	0.025385348	0	0	0	0	0	0	0	0	0	0	0	0	0	0	0	0	0	0	0	0	0	0	0	0	0	0	0	0	0	0	0	0	0	0	0	0
PC715	9.625633819	4.2213704	1.369726753	1.190541075	1.678031922	3.178352274	0	0	0	0	0	0	0	0	0	0	0	0	0	0	0	0	0	0	0	0	0	0	0	0	0	0	0	0	0	0	0	0	0	0	0	0	0	0	0	0	0	0	0
PC716	7.949323645	3.061942511	0.490335919	0.989694342	3.972643925	0.131116607	0	0	0	0	0	0	0	0	0	0	0	0	0	0	0	0	0	0	0	0	0	0	0	0	0	0	0	0	0	0	0	0	0	0	0	0	0	0	0	0	0	0	0
PC717	1.573417909	9.063144649	0.428697128	2.397238685	0	3.815160685	0	0	0	0	0	0	0	0	0	0	0	0	0	0	0	0	0	0	0	0	0	0	0	0	0	0	0	0	0	0	0	0	0	0	0	0	0	0	0	0	0	0	0
PC718	1.165377444	6.232412997	1.184157837	1.168013583	0.975700648	2.853202048	0	0	0	0	0	0	1.472931624	0	0	0	0	0	0	0	0	0	0	0	0	0	0	0	0	0	0	0	0	0	0	0	0	0	0	0	0	0	0	0	0	0	0	0	0
PC719	0.298769926	10.51168863	1.834028242	0.523807704	0.264104177	1.624114125	0	0	0	0	0	0	0	0	0	0	0	0	0	0	0	0	0	0	0	0	0	0	0	0	0	0	0	0	0	0	0	0	0	0	0	0	0	0	0	0	0	0	0
PC720	0.199226067	5.047274844	1.659385618	0.706776628	0.380049914	1.382149675	0	0	0	0	0	0	0	0.044147794	0	0	0	0	0	0	0	0	0	0	0	0	0	0	0	0	0	0	0	0	0	0	0	0	0	0	0	0	0	0	0	0	0	0	0
PC722	2.366803691	9.395640638	2.091991102	1.865029766	1.576938172	1.961165647	0	0	0	0	0	0	0	0	0	0	0	0	0	0	0	0	0	0	0	0	0	0	0	0	0.294954875	0	0	0	0	0	0	0	0	0	0	0	0	0	0	0	0	0	0
PC723	4.308096454	6.508057826	1.670195937	0.933578118	1.227184037	2.852384012	0	0	0	0	0	0	0	0	0	0	0	0	0	0	0	0	0	0	0	0	0	0	0	0	0	0	0	0	0	0	0	0	0	0	0	0	0	0	0	0	0	0	0
PC724	2.888109355	8.317991265	2.918788959	0.949401459	2.088823893	0.932659602	0	0	0	0	0	0	0	0	0	0	0	0	0	0	0	0	0	0	0	0	0	0	0	0	0	0	0	0	0	0	0	0	0	0	0	0	0	0	0	0	0	0	0
PC725	1.238849983	8.082715033	0.602007617	1.14309787	1.518277313	2.700850516	0	0.112338604	0	0	0	0	0.40846283	0.031391918	0	0	0	0	0	0	0	0	0	0	0	0	0	0	0	0	0.054536117	0	0.142989926	0	0	0	0	0	0	0	0	0	0	0	0	0	0	0	0
PC726	1.60986633	8.728266017	0.675710113	1.704693043	1.226373991	1.519559906	0	0	0	0	0	0	0	0	0	0	0	0	0	0	0	0	0	0	0	0	0	0	0	0	0	0.191100569	0	0	0	0	0	0	0	0	0	0	0	0	0	0	0	0	0
PC727	0	8.52086892	0.996659602	0.972557551	0	2.775231052	0	0	0	0	0	0	0	0	0	0	0	0	0	0	0	0	0	0	0	0	0	0	0	0	0	0	0	0	0	0	0	0	0	0	0	0	0	0	0	0	0	0	0
PC728	0.569450408	7.74923937	0.895508192	1.616752645	0.958531936	1.246844736	0	0	0	0	0	0	0.37976522	0.189137014	0	0	0	0	0	0	0	0	0	0	0	0	0	0	0	0	0	0	0	0	0	0	0	0	0	0	0	0	0	0	0	0	0	0	0
PC729	2.963987497	5.977844941	0	3.227029517	1.72353695	4.066028398	0	0	0	0	0	0	0	0	0	0	0	0	0	0	0	0	0	0	0	0	0	0	0	0	0	0	0	0	0	0	0	0	0	0	0	0	0	0	0	0	0	0	0
PC730	2.226795851	7.165404739	1.026421909	3.177977076	0.851202525	2.230902369	0	0	0.273953654	0	0	0	0.305170291	0	0	0	0	0	0	0	0	0	0	0	0	0	0	0	0	0	0	0	0	0	0.12367321	0	0	0	0	0	0	0	0	0	0	0	0	0	0
PC731	0.962703118	7.133092485	0	2.905006118	0.981925761	1.881262181	0	0	0	0	0	0	0	0	0	0	0	0	0	0	0	0	0	0	0	0	0	0	0	0	0	0	0	0.947320365	0	0	0	0	0	0	0	0	0	0	0	0	0	0	0
PC732	0.559063718	0.178163129	0.443093277	1.118692367	0	1.191107412	56.40384762	28.94633265	87.69586122	99.85443768	30.54768479	1.181445472	2.451986769	3.844178945	0	0	0	3.532815396	0	3.67064898	4.003484804	0.796209839	0	0	0	0.307567043	0	0	0	0	0	0	0	0	0	0.299902633	1.24321532	0.249381672	0	0	0	0	0.971417944	0	0	40.39167623	6.849363073	2.605483665	3.517731418
PC733	0.048893853	0	1.804435225	0.620186914	1.247441242	1.024128887	35.04420688	12.59084671	31.36469644	60.75969592	18.07073198	0	1.166184793	0.830505936	0	0	0	2.292106785	0	3.612062886	0.53138089	0.271108262	0	0	0	0.031191376	0	0	0	0	0	0	0	0	0	0.038144358	0	0.023885577	0	0	0	0	0	0	0	3.660284839	0.868174452	0.069376119	0.75527317
PC734	0	0	0.624463612	0.022568972	0.431999247	0.24831507	34.54240621	14.0231383	58.74469471	75.52647104	26.34604083	0	2.543064397	1.208991842	0	0	0	1.027900708	0	3.882416706	1.407589033	1.083179234	0	0	0	0	0.275509101	0	0	0	0	0	0	0.122063324	0	0	0	0.424658737	0.436523413	0	0	0	0.337471423	0	0	25.48801221	5.441507101	0.881764386	4.460154044
PC735	0.404703226	0.376752619	0.179713125	0	0	0.316332004	32.11658803	7.260269148	31.28159586	57.11756407	22.60890767	0.183891494	0.878258797	0.619695461	0	0	0	2.569732274	0	4.252953427	0.884311808	0.526157767	0	0.317249994	0	0	0	0	0	0	0	0	0	0	0	0	0	0.126473193	0.415349179	0	0	0	0	0	0	4.902144381	2.383125535	0.875941297	0.352602234
PC736	0.536468171	0.03762733	0.774877855	0.346060468	0.823172023	0.240284451	50.82425686	14.15759319	81.24551217	77.94901037	28.44285335	0.427889845	3.739617688	2.589845935	0.034430922	0	0	1.992999623	0	3.092345241	2.148892559	1.42875245	0	0.071464909	0	0.040283354	0	0	0	0	0	0	0	0	0	0.252033326	0.132918881	0.881379005	0.380971385	0	0	0	0.327653209	0	0	39.75342412	9.396782045	2.11791134	5.537331882
PC737	0.720070645	0.999361271	2.66962401	2.666814584	2.088823893	2.6159964	27.42530247	8.756763771	20.88967131	49.74997385	18.67772923	0	0	0	0	0	0	3.166282714	0	3.676344561	0	0.21527991	0	0	0	0	0	0	0	0	0	0	0	0	0	0	0	0	0	0	0	0	1.562939391	0	0	0.226034492	0.18667687	0	1.264913059
PC738	0.239346075	0.06273325	0.342483526	0.496056661	0.290984552	0.460808923	27.63826224	5.45810817	16.29265215	23.61363144	15.17109354	0.06476268	0.060671348	0.054922227	0	0	0	1.108402865	0	4.027908603	0.274311066	0.149331835	0.105036797	0.112220904	0	0	0.062089857	0	0	0	0	0	0	0	0	0	0	0	0	0	0	0	0.096245116	0	0	0.122604201	0	0	0
PC739	0.242364717	0.198626496	0.14423256	0.196542755	0.470901534	0.440149878	34.05377594	11.12142752	20.96841038	35.87678714	18.19253072	0	0	0	0	0	0	2.673736144	0	2.864707026	0	0.25729001	0	0.149359294	0	0	0	0	0	0	0	0	0	0.072506764	0	0	0	0	0	0	0	0	0.332875417	0	0	0.013161741	0.180756622	0.351437898	0
PC740	0.502079616	0.071638201	0.349137431	0.399747981	0.504715833	0.625640559	33.83278008	7.354281644	17.09074502	38.42965589	15.09050639	0.32571625	0	0	0	0	0	0.889449426	0	6.03046194	0.163653309	0.309267791	0.369474666	0.256164501	0	0	0	0	0	0	0	0.109629975	0	0	0	0	0	0	0	0	0	0	0.758494397	0	0	0.376693256	0	0	0
PC741	0	0	0	0	0	0	0	0	0	0	0	0	0	0	0	0	0	0	0	0	0	0	0	0	0	0	0	0	0	0	0	0	0	0	0	0	0	0	0	0	0	0	0	0	0	0	0	0	0
PC742	0	0	0	0	0	0	0	0	0	0	0	0	0	0	0	0	0	0	0	0	0	0	0	0	0	0	0	0	0	0	0	0	0	0	0	0	0	0	0	0	0	0	0	0	0	0	0	0	0
PC743	0	0	0	0	0	0	0	0	0	0	0	0	0	0	0	0	0	0	0	0	0	0	0	0	0	0	0	0	0	0	0	0	0	0	0	0	0	0	0	0	0	0	0	0	0	0	0	0	0
PC744	0	0	0	0	0	0	0	0	0	0	0	0	0	0	0	0	0	0	0	0	0	0	0	0	0	0	0	0	0	0	0	0	0	0	0	0	0	0	0	0	0	0	0	0	0	0	0	0	0
PC745	0	0	0	0	0	0	0	0	0	0	0	0	0	0	0	0	0	0	0	0	0	0	0	0	0	0	0	0	0	0	0	0	0	0	0	0	0	0	0	0	0	0	0	0	0	0	0	0	0
PC746	0	0	0	0	0	0	0	0	0	0	0	0	0	0	0	0	0	0	0	0	0	0	0	0	0	0	0	0	0	0	0	0	0	0	0	0	0	0	0	0	0	0	0	0	0	0	0	0	0
PC747	0	0	0	0	0	0	0	0	0	0	0	0	0	0	0	0	0	0	0	0	0	0	0	0	0	0	0	0	0	0	0	0	0	0	0	0	0	0	0	0	0	0	0	0	0	0	0	0	0
PC748	0	0	0	0	0	0	0	0	0	0	0	0	0	0	0	0	0	0	0	0	0	0	0	0	0	0	0	0	0	0	0	0	0	0	0	0	0	0	0	0	0	0	0	0	0	0	0	0	0
PC749	0	0	0	0	0	0	0	0	0	0	0	0	0	0	0	0	0	0	0	0	0	0	0	0	0	0	0	0	0	0	0	0	0	0	0	0	0	0	0	0	0	0	0	0	0	0	0	0	0
PC750	0	0	0	0	0	0	0	0	0	0	0	0	0	0	0	0	0	0	0	0	0	0	0	0	0	0	0	0	0	0	0	0	0	0	0	0	0	0	0	0	0	0	0	0	0	0	0	0	0
PC751	0	0	0	0	0	0	0	0	0	0	0	0	0	0	0	0	0	0	0	0	0	0	0	0	0	0	0	0	0	0	0	0	0	0	0	0	0	0	0	0	0	0	0	0	0	0	0	0	0
PC752	0	0	0	0	0	0	0	0	0	0	0	0	0	0	0	0	0	0	0	0	0	0	0	0	0	0	0	0	0	0	0	0	0	0	0	0	0	0	0	0	0	0	0	0	0	0	0	0	0
PC753	0	0	0	0	0	0	0	0	0	0	0	0	0	0	0	0	0	0	0	0	0	0	0	0	0	0	0	0	0	0	0	0	0	0	0	0	0	0	0	0	0	0	0	0	0	0	0	0	0
PC754	0	0	0	0	0	0	0	0	0	0	0	0	0	0	0	0	0	0	0	0	0	0	0	0	0	0	0	0	0	0	0	0	0	0	0	0	0	0	0	0	0	0	0	0	0	0	0	0	0
PC755	0	0	0	0	0	0	0	0	0	0	0	0	0	0	0	0	0	0	0	0	0	0	0	0	0	0	0	0	0	0	0	0	0	0	0	0	0	0	0	0	0	0	0	0	0	0	0	0	0
PC756	0	0.066428402	0	0	0	0	0.407864104	0.348145389	0	0	0	0.38621247	0	0	0.354140845	0.847304243	5.41372425	0	0	0	0	0	0	0	0	0	0	0.430971565	1.630245227	0	0	0	0	0	0	0	0	0	0	0	6.69730724	1.450726906	2.357518322	4.091805869	4.112030643	0.168247699	0	0	0
PC757	0.051362676	0	0	0	0	0	0.052356317	0	0	0	0.137697875	0.273886891	0	0.13874307	0.191458385	0.802644584	3.438990131	0	0.14772929	0	0	0	0	0	0	0	0.052516659	0.206674596	0.489132594	0	0.231665736	0	0	0	0	0	0	0	0	0	5.36935057	0.775631893	1.810196686	2.824180285	2.433335789	0.045816858	0	0	0
PC758	0	0.522715279	0	0	0	0	0.546969232	0.407931719	0	0	0.194813632	0	0	0	0.478311083	2.644769743	9.561735503	0	0	0	0	0.478610986	0	0	0	0	0	0.26241829	2.017574226	0	0.233873339	0	0	0	0	0	0	0	0	0	14.89725653	3.552180925	6.213491443	14.12362876	10.30525037	0.817500267	0	0	0
PC759	0	0	0	0	0	0	0	0	0	0	0	0	0	0	0	0.863861614	0	0	0	0	0	0	0	0	0	0	0.993281011	0	2.504858167	0	0	0	0	0	0	0	0	0	0	0	4.775263523	0	4.736235995	3.769282457	2.192974702	0	0	0	0
PC760	0	0	0	0	0	0	0	0	0	0	0	0	0	0	0.860546524	2.919279593	9.364538537	0	0	1.736697105	0	0	0	0	0	0	0	1.00235997	0	0	1.786653458	0	0	0	0	0	0	0	0	0	4.751061702	1.646214929	1.596524831	4.259942908	5.692899747	0	0	0	0
PC761	0	0	0	0	0	0	0	0	0	0	0	0	0	0.893455873	0	1.756902506	2.839538897	0	0	0.999528167	0	0	0	0	0	0	0	1.024480977	0	0	0.91304149	0	0	0	0	0	0	0	0	0	0	0.856031763	5.678519404	5.717647277	0.743337207	0	0	0	0
PC762	0	0	0	0	0	0	0	0	0	0	0	0.488546871	0.357775358	0	0	0.973461077	2.449547615	0	0.44114857	0	0	0	0	0	0	0	0	0	0	0	0	0	0	0	0	0	0	0	0	0	6.564952808	2.588993987	4.259663979	6.144339258	4.856226476	0.403747522	0.567872478	0	0
PC763	0	0	0	0	0	0	0	0	0	0	0.158142051	0	0.033661488	0	0	0.601218347	0.580411648	0	1.130308933	0	0	0	0	0	0	0	0	0.18352565	1.435196871	0	0	0	0	0	0	0	0	0	0	0	2.379183058	0.460048919	1.576593682	2.718228708	1.714027815	0	0	0	0
PC764	0.40803311	0	0	0	0	0	0.141675037	0.010885448	0	0	0	0.147591777	0	0	0	2.344923415	4.406492978	0	0.073905703	0	0	0.02038378	0	0	0	0	0.14150051	0.020875822	0.353592322	0	0.111630138	0.172950389	0	0	0	0	0	0	0	0	1.607918097	0.537472836	1.208939309	2.639642395	1.254357879	0.043253778	0	0.225376323	0
PC765	0	0	0	0	0	0	0	0	0.250775732	0	0.405056115	0.781977481	0	0	0	2.3057863	6.054617325	0.430100679	0	0	0	0	0	0	0	0	0	0	0.489838941	0	0	0	0	0	0	0	0	0	0	0	1.859467113	1.207224308	1.660385787	2.485234764	4.581906457	0	0.392500106	0	0
PC766	0.0133444	0	0	0	0	0	0	0	0	0	0.018489385	0	0	0	0	0.670713918	2.069370762	0	0.307930427	0	0	0	0	0	0	0	0	0.014629869	0.174596049	0	0	0	0	0	0	0	0	0	0	0	6.876589632	0.077421002	1.860583718	1.536826345	1.551921552	0.348674986	0.110754983	0	0
PC767	0	0	0	0	0	0	0	0.777164473	0	0	0	0	0	0	0.773734192	0.682920387	0	0	0	0	0	0	0	0	0	0	0	0	2.292863099	0	0	0	0	0	0	0	0	0	0	0	0	0.840620393	1.858762497	5.595215405	3.467284751	0	0	0	0
PC768	0.831425455	2.877688838	0.995041717	1.941957487	3.085762616	0.953856437	0	0	0	0	0	0	0	0	0	0	0	0	0	0	0	0	0	0	0	0	0	0	0	0	0	0	0	0	0	0	0	0	0	0	0	0	0	0	0	0	0	0	0
PC769	0	2.840289671	0.996659602	0	2.139770725	1.910814713	0	0	0	0	0	0	0	0	0	0	0	0	0	0	0	0	0	0	0	0	0	0	0	0	0	0	0	0	0	0	0	0	0	0	0	0	0	0	0	0	0	0	0
PC771	0	4.507053659	2.943629799	1.256441974	1.582173078	1.321598522	0	0	0	0	0	0	0	0	0	0	0	0	0	0	0	0	0	0	0	0	0	0	0	0	0	0	0	0	0	0	0	0	0	0	0	0	0	0	0	0	0	0	0
PC772	0.546148892	2.239459165	1.131966291	1.825772015	4.589387352	1.954997876	0	0	0	0	0	0	0	0	0	0	0	0	0	0	0	0	0	0	0	0	0	0	0	0	0	0	0	0	0	0	0	0	0	0	0	0	0	0	0	0	0	0	0
PC773	0	4.893672969	0.412258334	1.734669065	2.347271671	1.764149327	0	0	0	0	0	0	0	0	0	0	0	0	0	0	0	0	0	0	0	0	0	0	0	0	0	0	0	0	0	0	0	0	0	0	0	0	0	0	0	0	0	0	0
PC774	0.917399465	7.056700977	0.835574889	1.161620693	3.563287707	1.953098888	0	0	0	0	0	0	0	0	0	0	0	0	0	0	0	0	0	0	0	0	0	0	0	0	0	0	0	0	0	0	0	0	0	0	0	0	0	0	0	0	0	0	0
PC775	0	0.924221252	0	0	4.177647786	3.730638409	0	0	0	0	0	0	0	0	0	0	0	0	0	0	0	0	0	0	0	0	0	0	0	0	0	0	0	0	0	0	0	0	0	0	0	0	0	0	0	0	0	0	0
PC776	0	10.05238071	2.123884612	1.660442581	4.719853203	3.508387491	0	0	0	0	0	0	0	0	0	0	0	0	0	0	0	0	0	0	0	0	0	0	0	0	0	0	0	0	0	0	0	0	0	0	0	0	0	0	0	0	0	0	0
PC777	0.596624437	7.891428037	1.389496003	2.207461688	3.274208788	2.78308871	0	0	0	0	0	0	0	0	0	0	0	0	0	0	0	0	0	0	0	0	0	0	0	0	0	0	0	0	0	0	0	0	0	0	0	0	0	0	0	0	0	0	0
PC778	0	13.27284398	0.554029343	2.887762804	4.192153623	4.7410198	0	0	0	0	0	0	0	0	0	0	0	0	0	0	0	0	0	0	0	0	0	0	0	0	0	0	0	0	0	0	0	0	0	0	0	0	0	0	0	0	0	0	0
PC779	0.325021357	8.340328768	2.37133234	2.693317125	3.156900752	3.382652199	0	0	0	0	0	0	0	0	0	0	0	0	0	0	0	0	0	0	0	0	0	0	0	0	0	0	0	0	0	0	0	0	0	0	0	0	0	0	0	0	0	0	0
PC780	1.172974808	7.945902561	1.340506368	2.916579227	2.995131681	1.783835346	0	0	0	0	0	0	0	0	0	0	0	0	0	0	0	0	0	0	0	0	0	0	0	0	0	0	0	0	0	0	0	0	0	0	0	0	0	0	0	0	0	0	0
PC781	0	14.38941416	1.766241509	3.746484272	2.394113442	2.668841266	0	0	0	0	0	0	0	0	0	0	0	0	0	0	0	0	0	0	0	0	0	0	0	0	0	0	0	0	0	0	0	0	0	0	0	0	0	0	0	0	0	0	0
PC782	0.99101795	2.854212787	2.003090531	1.95465013	4.300519718	0.9600908	0	0	0	0	0	0	0	0	0	0	0	0	0	0	0	0	0	0	0	0	0	0	0	0	0	0	0	0	0	0	0	0	0	0	0	0	0	0	0	0	0	0	0
PC783	0	7.77991797	2.245734905	4.275557887	3.376455151	3.241950425	0	0	0	0	0	0	0	0	0	0	0	0	0	0	0	0	0	0	0	0	0	0	0	0	0	0	0	0	0	0	0	0	0	0	0	0	0	0	0	0	0	0	0
PC784	0	8.445959863	0	2.767870299	1.695160904	3.221262823	0	0	0	0	0	0	0	0	0	0	0	0	0	0	0	0	0	0	0	0	0	0	0	0	0	0	0	0	0	0	0	0	0	0	0	0	0	0	0	0	0	0	0
PC785	0.169556318	6.55455549	1.913491785	1.612681896	2.673367682	1.732082065	0	0	0	0	0	0	0	0	0	0	0	0	0	0	0	0	0	0	0	0	0	0	0	0	0	0	0	0	0	0	0	0	0	0	0	0	0	0	0	0	0	0	0
PC786	0	9.370069284	1.157517175	1.55356599	3.129107801	6.270568957	0	0	0	0	0	0	0	0	0	0	0	0	0	0	0	0	0	0	0	0	0	0	0	0	0	0	0	0	0	0	0	0	0	0	0	0	0	0	0	0	0	0	0
PC787	1.052488854	7.954048648	1.930736088	1.338016541	2.002240471	4.155892389	0	0	0	0	0	0	0	0	0	0	0	0	0	0	0	0	0	0	0	0	0	0	0	0	0	0	0	0	0	0	0	0	0	0	0	0	0	0	0	0	0	0	0
PC788	0	0	0	0	0	0	0	0	0	0	0	0	0	0	0	0	0	0	0	0	0	0	0	0	0	0	0	0	0	0	5.265638449	8.909587975	9.005566355	4.181891765	5.552304569	0	0	0	0	0	0	0	0	0	0	0	0	0	0
PC789	0	0	0	0	0	0	0	0	0	0	0	0	0	0	0	0	0	0	0	0	0	0	0	0	0	0	0	0	0	0	2.466549804	4.673260568	9.35476244	0.954201619	2.145604783	0	0	0	0	0	0	0	0	0	0	0	0	0	0
PC790	0	0	0	0	0	0	0	0	0	0	0	0	0	0	0	0	0	0	0	0	0	0	0	0	0	0	0	0	0	0	7.720435653	7.59972582	5.324159873	3.944534144	4.314606073	0	0	0	0	0	0	0	0	0	0	0	0	0	0
PC791	0	0	0	0	0	0	0	0	0	0	0	0	0	0	0	0	0	0	0	0	0	0	0	0	0	0	0	0	0	0	3.410229279	4.562228757	7.231933811	3.544765773	4.500109182	0	0	0	0	0	0	0	0	0	0	0	0	0	0
PC792	0	0	0	0	0	0	0	0	0	0	0	0	0	0	0	0	0	0	0	0	0	0	0	0	0	0	0	0.094907833	0	0	4.051286244	2.664263325	7.086601419	3.501281713	3.891042331	0	0	0	0	0	0	0	0	0	0	0	0	0	0
PC793	0.009109449	0	0.005021573	0.253990429	0.166656699	0.008424022	0	0	0	0	0	0	0	0	0	0	0	0	0	0	0	0	0	0	0	0	0	0.033471464	0	0	5.514498881	3.429614286	8.133153371	2.793636673	5.160980855	0	0	0	0	0	0	0	0.007828122	0	0	0	0	0	0
PC794	0	0	0	0	0	0	0	0	0	0	0	0	0	0	0	0	0	0	0	0	0	0	0	0	0	0	0	0	0	0	7.124695395	4.283094987	13.82705911	6.170426673	2.291649176	0	0	0	0	0	0	0	0	0	0	0	0	0	0
PC795	0	0	0	0	0	0	0	0	0	0	0	0	0	0	0	0	0	0	0	0	0	0	0	0	0	0	0	0.502649672	0	0	4.034333522	2.799690101	6.606563442	3.191114298	2.687449253	0	0	0	0	0	0	0	0	0	0	0	0	0	0
PC796	0	0	0	0	0	0	0	0	0	0	0	0	0	0	0	0	0	0	0	0	0	0	0	0	0	0	0	0	0	0	2.673679148	4.703479291	8.108604089	4.596838909	3.611083464	0	0	0	0	0	0	0	0	0	0	0	0	0	0
PC797	0	0	0	0	0	0	0	0	0	0	0	0	0	0	0	0	0	0	0	0	0	0	0	0	0	0	0	0	0	0	2.929401262	4.374372879	8.108897814	3.14375331	4.564451309	0	0	0	0	0	0	0	0	0	0	0	0	0	0
PC798	0	0	0	0	0	0	0	0	0	0	0	0	0	0	0	0	0	0	0	0	0	0	0	0	0	0	0	0	0	0	4.60820029	3.112610195	10.92953668	4.219083601	3.560846205	0	0	0	0	0	0	0	0	0	0	0	0	0	0
PC799	0	0	0	0.786223084	0.101177407	0.352661912	0	0	0	0	0	0	0	0	0	0	0	0	0	0	0	0	0	0	0	0	0	0	0	0	3.994556518	2.867932513	6.401458502	2.078183861	3.448803715	0	0	0	0	0	0	0	0	0	0	0	0	0	0
PC800	0	0	0	0	0	0	0	0	0	0	0	0	0	0	0	0	0	0	0	0	0	0	0	0	0	0	0	0	0	0	9.233996821	8.392624947	4.828047849	3.277386309	6.058733598	0	0	0	0	0	0	0	0	0	0	0	0	0	0
PC801	0	0	0	0	0	0	0	0	0	0	0	0.405206526	0	0	0	0	0	0	0	0	0	0	0	0	0	0	0	0	0	0	0	0	0	0	0	0	0	0	0	0	0	0	0	0	0	5.556035475	1.208900223	0.177061522	14.3143515
PC802	0	0	0	0	0	0	0	0	0	0	0	0.259844337	0	0	0	0	0	0	0	0.342989369	0	0	0	0	0	0	0	0	0	0	0	0	0	0	0	0	0	0	0	0	0	0	0	0	0	6.544116853	0.26811113	0.07697842	15.68265505
PC803	0	0	0	0	0	0	0	0	0	0	0.002626943	0.172428303	0	0	0	0	0	0	0	0.111909676	0.053352996	0	0	0	0	0	0	0	0	0	0	0	0	0	0	0	0	0	0	0	0	0	0	0	0	4.826874178	0.007288203	0.002786268	14.94822566
PC804	0	0	0	0	0	0	0	0	0	0	0	0	0	0	0	0	0	0	0	0	0.189434421	0	0	0	0	0	0	0	0	0	0	0	0	0	0	0	0	0	0	0	0	0	0	0	0	5.238007211	0	0	9.292231831
PC805	0	0	0	0	0	0	0	0	0	0	0.472254174	0.165420286	0	0	0	0	0	0	0	0	0	0	0	0	0	0	0	0	0	0	0	0	0	0	0	0	0	0	0	0	0	0	0	0	0	3.74599474	0.023822259	0	16.51827719
PC806	0	0	0	0	0	0	0	0	0	0	0	0	0	0	0	0	0	0	0	0	0	0	0	0	0	0	0	0	0	0	0	0	0	0	0	0	0	0	0	0	0	0	0	0	0	10.42893013	0	0	28.25428992
PC807	0	0	0	0	0	0	0	0	0	0	0	0	0	0	0	0	0	0	0	0	0.204322219	0	0	0	0	0	0	0	0	0	0	0	0	0	0	0	0	0	0	0	0	0	0	0	0	10.94390798	0	0	29.45558654
PC808	0	0	0	0	0	0	0	0	0	0	0	1.255862765	0	0	0	0	0	0	0	0.362052476	0.623462649	0	0	0	0	0	0	0	0	0	0	0	0	0	0	0	0	0	0	0	0	0	0	0	0	8.644749894	1.096849648	0	24.75601078
PC809	0	0	0	0	0	0	0.185447656	0.654317411	0	0	0	0	0	0	0.346274758	0.392403262	0	0	0	0	0	0	0	0.297166677	0	0	0	0	0	0	0	0	0	0	0	0.347082196	0	0	0	0	12.04051572	0.729130626	5.306056307	1.291463408	0.514955756	0	0	0	0
PC810	0	0	0	0	0	0	5.074179299	3.741762542	0.817796217	2.208480664	0	1.037723985	1.968637142	0	0	0	0	0	0	0	0	0	0	0	0	0	0	0	0	0	3.597349231	0	1.947498129	0	0.910986811	9.688622553	2.028860409	2.465526035	4.326114808	5.463319938	2.39151404	0	1.864429368	0	0	1.808275867	0	0	4.573286831
PC812	0	0	1.978290262	0	0	0	1.267547527	6.962907784	9.051532925	8.111565786	0	1.713685966	10.81793466	14.25377147	0	0	0	0	0	0	0	0	0	0.884992326	0	0	0	0	0	0	10.19855668	4.311522704	7.366875677	3.584964941	0	10.29384571	5.867392094	0.494735878	11.8507989	10.91654175	27.93705929	8.340822031	8.819602422	0.610859782	2.263366519	14.34242676	0.922375262	0	18.10313892
PC813	0	0	0	0	0	0	6.641736107	9.422837812	4.437370851	6.811387429	0	1.027697757	21.7103723	27.69015968	4.081467534	0.856906222	1.384947965	0	0	0	0	0.918399689	0.619095094	0	0	0	0	0	0	0	7.061566477	3.249263537	8.141792102	3.811620267	4.253157895	42.25313241	20.93933897	5.929854036	38.10521827	35.29268006	19.01493168	4.163253684	14.71857123	5.577415105	0	13.18799733	0.785000235	0.913360864	10.74043919
PC814	0.614331955	0	0	0	0	0.497176492	3.409825361	5.734838689	1.606786147	2.118148758	0	0.540012557	3.073328437	5.458745115	0	0	0	0	0	0	0	0	0	0.717169076	0	0	0	0	0	0	0	0.421805431	0.732341586	0	0.667837579	13.01095114	8.157263415	3.480684529	15.37023452	10.18087055	16.14216683	7.046055881	10.760888	4.431704422	0.572910284	3.928820257	0.421517611	0	10.87089876
PC815	0	0	0	0	1.052264671	0	7.680914474	3.254449218	1.559055464	4.627885969	0.351020282	1.020632981	6.444414745	4.392351064	1.86310433	0	0	0.798274623	0	0	0	0.871246605	0.796785032	2.309679965	0	0	0	0	0	0	1.617229392	2.824950574	4.302555489	0.734484092	0	13.29596569	9.039071545	0.591149519	15.17182451	8.309500749	19.18562868	0.464158341	4.481673157	5.676862309	0	2.203209107	2.726842817	0	9.855245255
PC816	0	0.347441266	0	0	0	0.069291199	6.762846109	11.29044948	9.018941229	5.732510158	0.287568249	0.79927438	14.8130091	14.55606024	1.123423815	0.419194657	0.985838295	3.149405076	0.358826029	0.699749679	0.360675776	0.843403154	1.092473934	0.297341256	0	0	0	0.166863107	0	0	2.97815996	1.720582119	2.857343491	1.910684966	0.406988674	28.30238272	11.41393736	3.582220532	23.93985362	15.74413023	28.79191468	2.913286805	7.829139415	6.072290946	0.840067034	5.906804456	1.562418664	1.004658165	6.658787186
PC817	0	0	0	0	0.115644236	0	5.310711629	5.580121783	2.173839659	4.188708226	0	0	5.4461088	3.903072721	0.336528015	0	1.001434381	0	0	0.192882064	0	0.579504268	0.233087574	0	0	0	0	0	0	0	2.740096595	1.517451379	1.22685324	1.062797598	0.636970313	16.69868792	3.841178795	3.978059328	15.24962139	11.87942692	11.85058534	1.173426528	5.90410341	1.765997619	0	4.981101514	2.342777428	0	6.24089022
PC818	0	0	0	0	0	0.681326026	10.72769	16.17019315	5.861384969	6.345199305	0.953556716	0.611756601	11.36212371	18.42585302	0.59309496	0	0	0	0	0	0	0	1.008194158	0.763694192	0	0	0	0	0	0	14.30902996	6.671261703	10.90988946	0.494043282	5.535005703	28.9227132	6.346776348	5.746160085	16.85292744	17.26464456	8.853186958	1.135781461	4.948967619	3.968604955	0	13.07868862	3.4560399	0	6.29654226
PC819	0.28344841	0	0.338073713	0	0	0.252337603	8.962094009	16.52180492	4.498392597	3.702768951	0.745259991	0.66370033	6.639519429	4.714752898	1.298848233	0.530996077	2.064039391	0	0	0	0	0.261738681	1.139628946	0.304975785	0	0	0	0	0	0	2.447476543	1.065218966	1.545613007	0.575534446	1.54034679	53.92423867	16.69812059	7.765249565	35.34960772	31.37919615	17.68578672	4.021654919	8.163619679	1.725638268	0.511888018	7.1381446	0.312334308	0	13.57082635
PC820	0	0	0	0.506667077	0.205717508	0.353280153	13.1818342	30.91397277	12.30252042	8.431230467	1.281820318	0.799839491	18.3845621	14.47295595	8.496959868	11.81819579	17.1840471	0.160864429	0	0.935196948	1.160921747	0.246894457	0.276596494	1.30321941	0	0	0	0	0	0.150461531	8.997987009	5.510204855	9.984128888	1.90230385	1.232140036	49.55859745	20.21899354	7.864719551	38.61299932	30.27787266	18.60977115	4.082280488	7.00898558	0.732723187	0	25.49170329	1.996199999	0.325870806	12.53038114
PC821	0	0	0	0	0	0	1.115699806	4.084627992	1.18258083	0.196803963	0.162017508	0	5.462277569	3.304474897	0	0	0	0	0	0	0	0	0	0	0	0	0	0	0	0	0	0	0	0	0	0	0	0	0	0.151893642	0	0	0	0	0	0	0	0	0
PC822	0	3.450869324	1.511890748	7.055623628	3.621629916	19.80056388	0	0	0	0	0	0	0	0	0	0	0	0	0	0	0	0	0	0	0	0	0	0	0	0	0	0	0	0	0	0	0	0	0	0	0	0	0	0	0	0	0	0	0
PC823	1.695194655	0	0	0	0	0.613325069	0.991993802	1.657598867	0.867972712	0.943205324	0	0	9.958710685	6.583260791	0	0	0	0	0	0.616347896	0	0	0	0	0	0	0	0	0	0	0	0	0	0	0	0.856787053	2.97083144	3.091372315	0	2.340003213	0	0	0	0	0	0	0	0	0
PC824	0.690463288	0.723468288	0	0	0	0.500731193	1.644929548	4.767935893	3.261835482	1.669937265	2.459522194	0	7.946970662	10.04856161	0	0	0	0	0	0.539625459	0	0	0	0.205031425	0	0	0	0	0	0	0	0	0	0	0	1.721520976	0.990277147	1.864301474	1.817322913	4.143577937	0	0	0	0	0	0	0	0	0
PC825	0.423338492	0.532857175	0.849332698	0	0	0	0.418742214	4.854366718	1.074926056	2.405195458	1.971389026	0	9.230106189	9.410836863	0	0	0	0	0	0	0	0	0	1.583823541	0	0	0	0	0	0	0	0	0	0	0	1.324325809	0.590295493	1.348448051	0.897219188	3.474964638	0	0	0	0	0	0	0.264649903	0	0
PC826	0.62445603	0.582842202	0	0	0.653933579	0	1.202346776	1.12295019	0	1.184772604	0.500886682	0	10.72985441	5.324823726	0	0	0	0	0	0.601760263	0	0	0	0.897445968	0	0	0	0	0	0	0	0	0	0	0	1.256743004	1.793204552	0.98658068	2.425100463	3.792551547	0	0	0	0	0	0	0	0	0
PC827	0	1.059274653	0	0	0	0	0.888032002	1.863313389	1.368588646	1.465099586	1.194041955	0	10.77101861	6.358492378	0	0	0	0	0	1.57360717	0	0	0	2.090666914	0	0	0	0	0	0	0.182385727	0	0	0	0	0.525885559	1.715550484	0.970356446	0.881710237	2.929307248	0	0	0	0	0	0	0	0	0
PC828	0.301877281	0.416692573	0	0	0	0.168780834	1.988680114	3.67689107	3.662960051	2.287067885	1.31098674	0	6.400886385	3.589155711	0	0	0	0	0	0.173924859	0	0	0	0.935186226	0	0	0	0	0	0	0	0	0	0	0	0.896393851	0.693657452	0.586999474	1.009175364	1.581353765	0	0	0	0	0	0	0	0	0
PC829	0	0.367156393	0.170299709	0.16618138	0.182811831	0	1.317398162	2.87015579	2.559781212	2.615297732	1.108518852	0	9.958368611	9.961284718	0	0	0	0	0	0.090695975	0	0	0	0.79618918	0	0	0	0	0	0	0.153670194	0	0	0	0	1.67335335	0.399426871	2.392169678	0.660634075	2.815058077	0	0	0	0	0	0	0	0	0
PC830	0.290380565	0.136875162	0	0	0	0	1.335991564	2.044702844	0.62460471	1.98893297	0.773866185	0	8.392055259	6.59376577	0	0	0	0	0	0.28466914	0.291075894	0	0	0.949228202	0	0	0	0	0	0	0	0	0	0	0	1.02307142	0.590668035	2.806870185	1.091555651	4.109216411	0	0	0	0	0	0	0	0	0
PC831	0.109513843	0.762849301	0	0	0	0.318288603	0.825560959	2.326404743	0.707287806	0.433460948	2.292741447	0	8.79283741	7.120465309	0	0	0	0	0	0.892435836	0	0	0	0.236833855	0	0	0	0	0	0	0	0	0	0	0	0.142678541	0.945740868	1.753118043	0.358826526	1.72932568	0	0	0	0	0	0	0	0	0
PC832	0.342183581	0.791095036	0.309522712	0	0.267326178	0.094715686	1.486736076	3.97630341	0.64371066	1.511362567	0.217265522	0	8.929734333	6.740980236	0	0	0	0	0	0.471080922	0.093374193	0	0	1.499784082	0	0	0	0	0	0	0.226531827	0	0	0.09538925	0	1.172585604	0.366351228	1.644454635	0.525462765	2.286881796	0	0	0	0	0	0	0	0	0
PC833	1.194001977	0.078018678	0.375904632	0	0	0	1.099213804	1.767039797	0.558636424	0.906457031	2.312237309	0	3.425483497	2.903620078	0	0	0	0	0	0.530468916	0	0	0	1.023008215	0	0	0	0	0	0	0	0	0	0	0	0.451233387	0	1.362303489	0	1.511116256	0	0	0	0	0	0	0	0	0
PC834	0	0	0	0	0	0.419800206	2.334731892	3.063466657	2.013187224	3.523052657	0.25408463	0	4.947159631	4.489756654	0	0	0	0	0	0.123598482	0	0	0	0	0	0	0	0	0	0	0	0	0	0	0	0.542728469	0	0.707993767	1.260819689	0.044448656	0	0	0	0	0	0	0	0	0
PC835	0	1.008856905	0	0	0	0.884830906	5.406286124	6.368763091	3.067248224	1.962419846	1.225052632	0.504652818	15.60993906	11.26575091	0	0	0	0	0	0.686489141	0	0	0.240730132	1.970757617	0	0	0	0	0	0	0	0	0	0	0	2.344064969	0.493324881	3.93496476	3.561937188	5.31568149	0	0	0	0	0	0	0	0	0
PC836	0.975890803	3.950096213	8.36985987	3.550501322	5.307902039	11.15358665	0	0	0	0	0	0	0	0	0	0	0	0	0	0	0	0	0	0	0	0	0	0	0	0	0	0	0	0	0	0	0	0	0	0	0	0	0	0	0	0	0	0	0
PC837	2.543727826	3.591689219	5.726838092	5.912532403	3.753089943	20.99621577	0	0	0	0	0	0	0	0	0	0	0	0	0	0	0	0	0	0	0	0	0	0	0	0	0	0	0	0	0	0	0	0	0	0	0	0	0	0	0	0	0	0	0
PC838	0.988037421	2.845628527	0.998533075	8.769471275	4.28758572	14.35804929	0	0	0	0	0	0	0	0	0	0	0	0	0	0	0	0	0	0	0	0	0	0	0	0	0	0	0	0	0.912699241	0	0	0	0	0	0	0	0	0	0	0	0	0	0
PC839	1.001211243	3.844760407	8.094774713	3.949510071	2.172376849	12.60955782	0	0	0	0	0	0	0	0	0	0	0	0	0	0	0	0	0	0	0	0	0	0	0	0	0	0	0	0	0	0	0	0	0	0	0	0	0	0	0	0	0	0	0
PC840	3.911742916	12.07337208	7.524810145	7.246696843	18.68043145	43.71694245	0	0	0	0	0	0	0	0	0	0	0	0	0	0	0	0	0	0	0	0	0	0	0	0	0	3.07186261	2.334297695	0	1.801107254	0	0	0	0	0	0	0	0	0	0	0	0	0	0
PC841	1.006462307	3.864925066	4.068614736	8.199376585	4.367540677	21.45117085	0	0	0	0	0	0	0	0	0	0	0	0	0	0	0	0	0	0	0	0	0	0	0	0	0.917830129	2.57571475	0	1.963974391	5.578315785	0	0	0	0	0	0	0	0	0	0	0	0	0	0
PC842	0	3.500838086	1.665773485	5.423096014	6.440540162	26.02968078	0	0	0	0	0	0	0	0	0	0	0	0	0	0	0	0	0	0	0	0	0	0	0	0	0	0	0.964967083	2.618632646	2.49272556	0	0	0	0	0	0	0	0	0	0	0	0	0	0
PC843	3.21120831	6.463218493	3.685137724	2.269459692	4.113266265	24.22998537	0	0	0	0	0	0	0	0	0	0	0	0	0	0	0	0	0	0	0	0	0	0	0	0	0.487067733	2.480602067	1.790446986	0.527547645	2.576523898	0	0	0	0	0	0	0	0	0	0	0	0	0	0
PC844	2.162785143	4.452299095	5.72207025	4.612617242	6.075711925	17.24781392	0	0	0	0	0	0	0	0.462889832	0	0	0	0	0	0	0	0	0	0	0	0	0	0	0	0	0	0.759367922	1.632019615	0.570437696	1.839504061	0	0	0	0	0	0	0	0	0	0	0	0	0	0
PC845	0	3.056335723	3.612362586	5.724608828	2.740288795	9.548218327	0	0	0	0	0	0	0	0	0	0	0	0	0	0	0	0	0	0	0	0	0	0	0	0	0	0	0	0.688194272	2.033935976	0	0	0	0	0	0	0	0	0	0	0	0	0	0
PC846	1.979088488	3.442638395	6.915395906	5.216414164	3.082762334	22.20007319	0	0	0	0	0	0	0	0	0	0	0	0	0	0	0	0	0	0	0	0	0	0	0	0	0	0.61822148	0.113078319	2.824859871	0.938885649	0	0	0	0	0	0	0	0	0	0	0	0	0	0
PC847	1.357272479	6.66394641	3.737359723	6.344558012	5.608693202	20.16315861	0	0	0	0	0	0	0	0	0	0	0	0	0	0	0	0	0	0	0	0	0	0	0	0	0.939126032	0.681078479	0.536977614	1.623440036	0.358070171	0	0	0	0	0	0	0	0	0	0	0	0	0	0
PC848	0	0.941659458	3.781575581	3.72595299	4.23676568	10.36484015	0	0	0	0	0	0	0	0	0	0	0	0	0	0	0	0	0	0	0	0	0	0	0	0	0	0.929708423	0	0	0	0	0	0	0	0	0	0	0	0	0	0	0	0	0
PC849	1.049369889	2.562408965	3.398152177	5.554345069	4.751946938	11.00697163	0	0	0	0	0	0	0	0	0	0	0	0	0	0	0	0	0	0	0	0	0	0	0	0	0	0.87219542	0.164209455	0.509640237	0.518215456	0	0	0	0	0	0	0	0	0	0	0	0	0	0
PC850	0	0	0	0	0	0	0	0	0	0	5.28101727	0	0	0	0	0	0	0	0	1.44770987	0	0	0	0	0	0	0	0	0	0	0	0	0	0	0	0	0	0	0	0	0	0	0	0	0	0	0	0	0
PC851	0	0	0	0	0	0	0	0	0	0	9.21374822	0	0	0	0	0	0	0	0	1.982178724	0	0	0	0	0	0	0	0	0	0	0	0	0	0	0	0	0	0	0	0	0	0	0	0	0	0	0	0	0
PC852	0	0	0	0	0	0	0	0	0	0.15425195	7.078592306	0	0	0	0	0	0	0	0	2.258711167	0	0	0	0	0	0	0	0	0	0	0	0	0	0	0	0	0	0	0	0	0	0	0	0	0	0	0	0	0
PC853	0	0	0	0	0	0	0	0	0	0	9.718838228	0	0	0	0	0	0	0	0	0.74889721	0	0	0	0	0	0	0	0	0	0	0	0	0	0	0	0	0	0	0	0	0	0	0	0	0	0	0	0	0
PC854	0	0	0	0	0	0	0	0	0	0	9.201818751	0	0	0	0	0	0	0	0	0	0	0	0	0	0	0	0	0	0	0	0	0	0	0	0	0	0	0	0	0	0	0	0	0	0	0	0	0	0
PC855	0	0	0	0	0	0	0	0	0	0	8.566586847	0	0	0	0	0	0	0	0	1.7079797	0	0	0	0	0	0	0	0	0	0	0	0	0	0	0	0	0	0	0	0	0	0	0	0	0	0	0	0	0
PC856	0	0	0	0	0	0	0	0	0	0	6.901708689	0	0	0	0	0	0	0	0	1.715581208	0	0	0	0	0	0	0	0	0	0	0	0	0	0	0	0	0	0	0	0	0	0	0	0	0	0	0	0	0
PC857	0	0	0	0	0	0	0	0	0	0	9.136834808	0	0	0	0	0	0	0	0	0.903456883	0	0	0	0	0	0	0	0	0	0	0	0	0	0	0	0	0	0	0	0	0	0	0	0	0	0	0	0	0
PC858	0	0	0	0	0	0	0	0	0	0	8.044409025	0	0	0	0	0	0	0	0	0.368319931	0	0	0	0	0	0	0	0	0	0	0	0	0	0	0	0	0	0	0	0	0	0	0	0	0	0	0	0	0
PC859	0	0	0	0	0	0	0	0	0	0	9.985583323	0	0	0	0	0	0	0	0	0.257478956	0	0	0	0	0	0	0	0	0	0	0	0	0	0	0	0	0	0	0	0	0	0	0	0	0	0	0	0	0
PC860	0.091277363	0.206713987	0.228646349	0.30543952	0.365205646	0.012470732	0.296624821	1.221380959	0.283155742	0.046734415	1.661204588	1.312241884	0.063851183	0	0.107598374	0.056128445	0	0.358620778	6.948350377	4.013346823	3.947897892	4.197739197	1.425294501	1.843195667	0.53917064	0.685565757	0.10585696	0.366011511	0.514053027	0	0.25256336	0.254558534	0.238411469	0.071170034	0.268806856	6.112875868	6.312414722	4.203163472	2.943637068	3.871963048	12.04651161	4.529092028	5.315942573	23.99060016	6.20915001	0.003218597	0.006679499	0	0.126262184
PC861	0	0	0	0	0	0	0	0.930078831	1.633998189	0	2.546492554	0.956737585	0	0	0	0	0	0.983060457	9.130406358	2.634084258	1.583497195	1.793794792	0	6.241268306	0	0	0	0	0	0	0	0	0	0	0	6.722354818	2.97083144	3.268525323	1.062678656	3.825268663	13.14278312	1.996797799	2.595239891	26.33484195	2.978113691	0	0	0	0
PC862	0	0	0	0	0	0	0.690909379	0.567929368	0.653042895	0	1.273883834	1.162660604	0	0	0.017363089	0.124775208	0	0.417103651	6.859364086	2.270604879	3.792904091	2.946125532	1.000023028	3.059348506	0	0	0	0	0	0	0	0	0	0	0	5.891108264	7.682210138	4.977556063	3.005202965	3.529528783	12.53211103	6.546115635	4.641234092	30.17515472	6.956707085	0	0	0	0
PC863	0.033766966	0.139592465	0.042482969	0.28611169	0	0.095469098	0.356143796	1.081813422	0.514762091	0	0.543810751	0.487292048	0	0	0.133787976	0.58104702	0	0.818715826	7.16989515	3.141928373	3.321077016	2.036717171	0.131720905	3.040775515	0.303722265	0	0.395574379	0.091667947	0	0.143757323	0.082325062	0.065252617	0.131323523	0.049754915	0.089757216	4.065501935	5.622675994	5.523460759	4.334002275	6.273880092	14.82295314	5.986236291	4.085640747	29.09236061	6.812867047	0	0	0	0.0281222
PC864	0.496539067	0.476691048	1.183428237	0.308723585	1.078037625	0.452216796	0.891598635	2.589563939	1.059058063	0	1.437492076	1.715539583	0.395985041	0.118934208	0.356145515	0.558033456	0	0.364819399	6.906746146	2.442009255	3.379407936	3.593138314	0.448038232	2.626253287	0.126239117	0.883696582	0.240769552	0.677439228	0.752263909	0.044008331	1.127790955	0.526695059	0.72837853	0.366523534	0.829742978	6.937573877	6.652647212	3.958162282	3.19658294	5.450041763	22.13410141	5.155949272	5.122593264	26.57830011	10.03361637	0	0	0.171598586	0.162132721
PC865	0.47049402	1.341163152	1.389899574	0	0	1.865319204	3.762983812	21.48348443	25.07093877	0.932061089	0	6.801681257	0.939208445	2.086366798	15.58521807	0.381051738	0	0.740218266	0.715281157	0.657584334	1.016234153	0	0	0	31.55332718	20.83073303	6.572084422	38.75873862	4.032884661	12.08784448	4.376420757	2.056193387	1.322213976	2.41532258	0.434618695	0	0	0	0	0	0	0	0.656855907	0	0	0	0	0	0.637771334
PC866	0	0.757347929	2.486375823	1.859244588	0	2.772071668	5.329151453	16.44971212	20.58837834	1.81155313	3.242062242	14.44955226	2.575698847	0.572728153	17.98307339	0	2.787207697	0	8.346952689	0	3.42239728	6.047770775	0	0	15.45611818	14.04483337	0.580027022	12.72392272	1.972962512	4.118220725	0	0	0.963766805	0	0	0	0	0	0	0	0	0	0	0	0	0	0	0	0
PC867	1.925406237	0	0	0	1.044411946	0	2.943981504	8.218514105	7.058872373	0	0.848830851	1.013016314	0.960882456	0.859092186	25.37128444	14.35929933	17.74711811	0	1.829469083	0	1.838899993	0	0	0	11.36517928	7.91567877	2.91362422	20.68663511	4.898389414	3.154381805	21.07018823	14.78236356	16.15959826	14.08938211	9.782263559	0	1.980554293	0	0	0	0	0	0	0	0	0	0	3.601251241	1.785759696
PC868	0	0	0	0	0	0	0	0	0	0	0	0	0	0	0	0	0	0	0	0	0	0	0	0	0	0	0	0	0	0	0	0	0	0	0	0	0	0	0	0	0	0	0	0	0	0	0	0	0
PC869	0	0	0	0	0	0	0	0	0	0	0	0	0	0	0	0	0	0	0	0	0	0	0	0	0	0	0	0	0	0	0	0	0	0	0	0	0	0	0	0	0	0	0	0	0	0	0	0	0
PC870	0	0	0	0	0	0	0	0	0	0	0	0	0	0	0	0	0	0	0	0	0	0	0	0	0	0	0	0	0	0	0	0	0	0	0	0	0	0	0	0	0	0	0	0	0	0	0	0	0
PC871	0	0	0	0	0	0	0	0	0	0	0	0	0	0	0	0	0	0	0	0	0	0	0	0	0	0	0	0	0	0	0	0	0	0	0	0	0	0	0	0	0	0	0	0	0	0	0	0	0
PC872	0	0	0	0	0	0	0	0	0	0	0	0	0	0	0	0	0	0	0	0	0	0	0	0	0	0	0	0	0	0	0	0	0	0	0	0	0	0	0	0	0	0	0	0	0	0	0	0	0
PC873	0	0	0	0	0	0	0	0	0	0	0	0	0	0	0	0	0	0	0	0	0	0	0	0	0	0	0	0	0	0	0	0	0	0	0	0	0	0	0	0	0	0	0	0	0	0	0	0	0
PC874	0	0	0	0	0	0	0	0	0	0	0	0	0	0	0	0	0	0	0	0	0	0	0	0	0	0	0	0	0	0	0	0	0	0	0	0	0	0	0	0	0	0	0	0	0	0	0	0	0
PC875	0	0	0	0	0	0	0	0	0	0	0	0	0	0	0	0	0	0	0	0	0	0	0	0	0	0	0	0	0	0	0	0	0	0	0	0	0	0	0	0	0	0	0	0	0	0	0	0	0
PC876	0	0	0	0	0	0	3.019955166	0.836579947	0	0	0.914546827	0	2.814455749	0	10.92329276	8.250466537	6.059561946	0.641382053	2.478635605	5.543289028	3.582889116	1.138900192	3.211767047	2.163052559	0	0.402167538	0	0.908813784	0	0.264561051	3.08123181	4.212179062	3.906513773	0	1.222065727	80.50394502	70.55245376	90.32056012	77.51133595	59.07064069	2.078523327	0.265518533	7.462156909	0.863085729	1.738449945	0	0	0	3.127959721
PC877	0	0	0	0	0	0	1.813737055	0.806572736	0.872059137	0	0.217987674	0	1.020703923	0.454616851	8.111570903	2.961256217	0.812723404	0	1.46286342	2.479374309	0	0.968684443	5.833548717	6.058371544	0	0	0	0	0	0.728248973	0.799355384	0	0.23671648	0.281422145	0.128031039	123.4022542	97.02404136	117.2538007	116.6245937	70.29276716	0	0.281842235	5.70798009	0.827156363	1.115228311	0	0.733074121	0	2.039379182
PC878	0	0	0	0	0	0	0	0.940026155	0	0	0	0	0.989143738	1.768719267	17.41166639	6.956061859	1.40531483	0.993574427	3.76655394	0.989352009	0.946492676	4.659527779	2.536959299	7.227939409	0	0	0	0	0	0	0	0	0	0	0.915452503	94.99195463	61.16417682	92.49751553	86.9975756	61.90782592	0	0	5.620706616	1.88647871	0	1.817140105	0	0	4.595705259
PC879	0	0	0	0	0	0	2.07628162	2.729892328	1.049542792	0	3.851011458	0	0.217462882	0.198947666	9.614381429	2.489537946	0.661026253	7.706252615	0.645128555	4.2641813	3.039024053	5.874788763	3.908570148	1.843124576	0.702846601	0	0	0	0	0	0	0	0	0	0	137.3095094	103.3484523	111.663914	130.9248467	74.85497517	0	0	0.910019135	0	0	0.654990166	0	0.246401391	4.614779226
PC880	0	0	0	0	0.55564773	0	1.368057018	0	0	0	0	0.429159621	0.634277068	0.173511227	18.53061953	6.258008172	3.214521578	0	0	1.008428869	1.322558574	0.655547306	4.16006527	0.860384191	0	0	0	0	0	0	0	0	0	0.481213735	0	111.2063806	71.49508273	113.124639	107.3167316	53.31237192	0	0.567660343	2.026249516	0	0	0	0	0	3.619902141
PC881	0	0	0.33970086	0.296084516	0.470870463	0	0.795041341	1.250576226	0.595218501	0	0.388448018	0	1.283348074	0	15.34891077	5.151022758	4.664692113	0	0.266668371	0	1.90435242	0	3.324952317	2.139154957	0	0	0	0	0	0	0	0	0	0.264275404	0	97.91173111	81.30007522	117.7575568	103.7486067	61.69605808	0	0	1.332638119	0.990835195	0.940074407	0.403906674	0.478983157	0	4.721669623
PC882	1.366049154	1.198199895	6.156760139	8.983664789	2.992880138	3.645851257	0.20557447	1.378775731	2.27390544	0	0	0	1.917966927	0.675728624	0	0	0	0	0	0	0	0	0	0.478733669	0.239582184	0	0.103646714	0.953929149	0	0.361569469	49.00067874	34.44835932	48.24960605	37.27467769	30.69303646	0.467338396	0.403156304	0.279051959	0.441261715	0.475407383	0	0	2.575390098	0.709852837	0	0.537241358	2.406196299	13.66838523	14.86839059
PC883	3.615130042	8.877892817	10.67396647	23.10078979	7.878593165	5.383110049	2.842184021	2.205244395	0.596782279	2.048550338	0	0	0	0.481234233	0	0	0	0	0	0	0	0	0.811265521	0	0	0	0	2.043730205	0.731709654	2.992954213	7.959605993	12.51287286	14.13619698	7.732596683	7.132823736	0	0	0.459393631	0	1.670830099	0	0	0.842050898	0	0	1.860441347	5.765354065	21.02846766	25.68604157
PC884	10.49433138	9.250538826	9.001791301	13.25740733	11.88371391	5.831222863	1.830042493	3.710260064	2.599382104	5.85588508	0	0.830490832	6.327973663	4.140669699	0	0	0	0	0	0	0	0	0.858495641	0	1.569964651	0	0	0	0	0	9.846990929	10.07686746	16.78474468	5.872691165	5.824492762	0.635379303	2.828088931	0.729997376	1.588534829	2.928823521	0	0	0.426315263	0	0	2.083279764	9.536691452	21.75350487	18.67003727
PC885	0.469506219	0.33495268	2.635833969	3.440783742	1.663582274	0.158572996	0.23929455	2.780362405	2.881977971	3.429179905	0	0.287814477	0.249356521	0	0	0.391153446	0	0	0	0	0	0	0	0.039269726	0	0	0	0	0.147937936	0.510440592	2.718227232	3.623938802	4.871909181	5.041077972	3.016048647	0	0	0	0	0	0	0	0	0.561663001	0	3.003246353	5.070890414	22.17951849	26.41685926
PC886	0	0.941336535	3.171029923	8.984150882	1.624640852	0	0	0	0	0	0	0	9.288530725	2.481821794	0	0	0	0	0	0	0	0	10.45119793	6.029975489	0	0	0	0	0	0	6.714496581	1.25467602	2.341205353	8.557994955	7.081436616	0	0	0	0	0	0	0	0	0	0	0	8.962085439	16.53907944	7.242247559
PC887	0	0	0	0	0	0	0	0	0.470362578	0	0	0	0	0	0	0	0	0	0	0	0	0	0	0	0	0	0	0	0	0	0	0	0	0	0	0	0	0	0	0	0	0	0	0	0	0	0	0	0
PC888	0	0	0	0	0	0.480319695	0	0	0	0	0	0	0	0	0	0	0	0	0	0	0	0	0.250554924	0	0	0	0	0	0	0	0.267766975	0	0	0	0	0	0	0	0	0	0	0	0	0	0	0	0	0	0
PC889	0	0	0	0	0	0	0	0	0	0	0	0	0	1.876707326	0	0	0	0	0	0	0	0	0	0	0	0	0	0	0	0	0	0	0	0	0	0	0	0	0	0	0	0	0	0	0	0	0	0	0
PC890	0	0	0	0	0	0	0	0	0	0.534922051	0	0	0.122819563	0	0	0	0	0	0	0	0	0	0	0	0	0	0	0	0	0	0.270638368	0	0	0	0	0	0	0	0	0	0	0	0	0	0	0	0	0	0
PC891	0	0.015533131	0	0	0	0	0.225746474	0	0.230785094	0.23665055	0	0	0.071662455	0.291477694	0	0	0	0	0	0	0	0	0.33567249	0.862005553	0	0	0	0	0	0	0.090374585	0	0	0	0	0.107856271	0.006241243	0	0	0	0	0	0	0	0	0	0	0.001891414	0.090038307
PC892	0	0	0	0	0	0	0	0	0.505428974	0	0	0	0.620375597	0.417035048	0.529594779	0	0	0	0	0	0	0	0	0	0	0	0	0	0	0	0	0	0	0	0	0	0	0	0	0	3.025879013	0	0	0	0	0.599832591	0	0	0
PC893	0	0.11457288	0	0	0	0	0	0	0	0	0	0.25355308	0.660252171	0.798235556	0.095853732	0.023933828	0.589905128	0	0	0	0	0	4.87366582	1.720125237	0	0	0	0	0	0	0	0	0	0	0	0	0.122761628	0	0.193396774	0.215065242	0.639458078	0	0.225624575	0	0	0.175063308	0	0.109483137	0
PC894	0	0.220239965	0	0	0	0	0.260991261	0	0	0	0.22575288	0	0	0	0	0	0.075519653	0	0	0	0	0	1.057451942	0.911291608	0	0	0	0	0	0	0	0	0	0	0	0	0	0	0	0	0	0	0.24202636	0	0	0	0	0	0.039894632
PC895	8.828775086	9.7339241	2.716239599	3.816188187	4.660827844	3.928123484	0	0	0.188404065	0	0	0	0.193202339	0	0	0	0	0	0	0	0	0	0	0	0	0	0	0	0	0	0	0	0	0	0	0	0	0	0	0	0	0	0	0	0	0	0	0	0
PC896	7.63468868	7.361639461	3.270953787	2.722005854	2.90256827	5.98694997	0	0	0	0	0	0	0	0	0	0	0	0	0	0	0	0	0	0	0	0	0	0	0	0	0	0	0	0	0	0	0	0	0	0	0	0	0	0	0	0	0	0	0
PC897	10.75501213	13.81424447	3.034163044	3.05152753	1.804152393	5.280669237	0	0	0	0	0	0	0.190475816	0	0	0	0	0	0	0	0	0	0	0	0	0	0	0	0	0	0	0	0	0	0	0	0	0	0	0	0	0	0	0	0	0	0	0	0
PC898	7.981055784	9.733234631	2.838958816	2.771278555	2.261285758	5.365423279	0	0	0	0	0	0	0	0	0	0	0	0	0	0	0	0	0	0	0	0	0	0	0	0	0	0	0	0	0	0	0	0	0	0	0	0	0	0	0	0	0	0	0
PC899	5.745855053	7.110845278	0.657043426	2.076705657	1.772981292	3.79985257	0	0	0	0	0	0	0	0.53713184	0	0	0	0	0	0	0	0	0	0	0	0	0	0	0	0	0	0	0	0	0	0.232832581	0	0	0	0	0	0	0	0	0	0	0	0	0
PC900	9.531973877	10.28875722	4.697042647	3.298970602	3.765148932	5.631226136	0	0	0	0	0	0	0	0	0	0	0	0	0	0	0	0	0	0	0	0	0	0	0	0	0	0	0	0	0	0	0	0	0	0	0	0	0	0	0	0	0	0	0
PC901	5.45531751	4.236014224	0	0.965224849	2.12363759	1.911952185	0	0	0	0	0	0	0	0	0	0	0	0	0	0	0	0	0	0	0	0	0	0	0	0	0	0	0	0	0	0	0	0	0	0	0	0	0	0	0	0	0	0	0
PC902	5.067850203	3.362284288	2.229551193	0.691149423	1.18543816	2.765125686	0	0	0	0	0	0	0	0	0	0	0	0	0	0	0	0	0	0	0	0	0	0	0	0	0	0	0	0	0	0	0	0	0	0	0	0	0	0	0	0	0	0	0
PC903	5.438685369	5.530299672	1.134095839	1.425067066	1.258813635	2.860535084	0	0	0	0	0	0	0	0	0	0	0	0	0	0	0	0	0	0	0	0	0	0	0	0	0	0	0	0	0	0	0	0	0	0.170950185	0	0	0	0	0	0	0	0	0
PC904	8.22148463	5.50835866	0	1.936778977	3.195900556	6.509964023	0	0	0	0	0	0	0	0	0	0	0	0	0	0	0	0	0	0	0	0	0	0	0	0	0	0	0	0	0	0	0	0	0	0	0	0	0	0	0	0	0	0	0
PC905	14.74499105	6.856615394	1.089348567	2.069208328	4.436519177	6.86341823	0	0	0	0	0	0	0	0	0	0	0	0	0	0	0	0	0	0	0	0	0	0	0	0	0	0	0	0	0	0	0	0	0	0	0	0	0	0	0	0	0	0	0
PC906	6.997648291	3.901946597	2.940071795	3.153792973	2.480478373	2.739687581	0	0	0	0	0	0	0	0	0	0	0	0	0	0	0	0	0	0	0	0	0	0	0	0	0	0	0	0	0	0	0	0	0	0	0	0	0	0	0	0	0	0	0
PC907	7.817812623	6.150851673	2.963521346	3.464769706	4.17164555	7.016387275	1.522749115	2.235687688	3.514222993	0	0.351240366	0	1.446845971	0	0.471458764	0.262137304	1.506386716	0	0	0	0	0	4.258536641	3.2887717	0	0	0	0	0	0	0	0	1.403994756	0.723362929	0	0	0	0	0	0.220399592	0	0	0	0	0	0.700001741	0.940646816	0	1.298267836
PC908	2.170726288	9.350265996	3.334023563	4.21519181	4.740753244	4.892492859	0	0	0	0.086260385	0	0	0	0	0	0	0	0	0	0	0	0	0	0	0	0	0	0	0	0	0	0	0.029131947	0.228159509	1.002351374	0	0	0	0	0	0	0	0	0	0	0.101184673	0	0	0
PC909	0.742826501	1.203769622	0.630602506	1.617498874	1.250715578	3.120379645	0	0	0	0.346008287	0	0	0	0	0	0	0	0	0	0	0	0	0	0	0	0	0	0	0	0	0	0.486662177	2.270793135	0.939292141	2.212262639	0	0	0	0	0	0	0	0	0	0	0	0	0	0
PC910	2.889705902	11.86007291	3.86912991	6.745001212	5.112942287	5.388699851	0	0	0	0	0	0	0	0	0	0	0	0	0	0	0	0	0	0	0	0	0	0	0	0	0.582371136	1.103161474	0	0.300635788	0.734444015	0	0	0	0	0	0	0	0	0	0	0	0	0.17618062	0
PC911	3.427580649	4.294910685	4.825490376	6.272516005	4.555964081	0.97308452	0	0.067851505	0	0	0	0	0	0	0	0	0	0	0	0	0	0	0	0	0	0	0	0	0	0	0.157645884	4.221898096	1.574464639	2.878945064	4.765859401	0	0	0	0	0	0	0	0	0	0	0	0	0	0
PC912	0.273732444	1.743771674	0.766621671	0.555914562	1.124944881	0.397784916	0.290851202	0	0	0.244161925	0	0	0	0	0	0	0	0	0	0	0	0	0	0	0	0	0	0	0	0	0	0	0	0	0	0	0	0	0	0	0	0	0	0	0	0	0	0	0
PC913	5.949695886	17.16855301	10.29956854	16.70006661	14.86580872	14.14318223	0	0	0.214911208	1.150523794	0	0	0	0	0	0	0	0	0	0	0	0	0	0	0.230679375	0	0	0	0	0	0	1.151365604	1.242322063	0.706794098	2.532294193	0	0	0	0	0	0	0	0.221648219	0	0	0	0.554940734	0	0
PC914	11.03982882	31.7836084	11.55722509	18.53593371	10.3627368	14.18369324	0	0	0	1.65192172	0	0	0	0	0	0	0	0	0	0	0	0	0	0	0	0	0	0	0	0	1.037547076	1.834463601	1.633654301	1.915180042	4.169299974	0	0	0	0	0	0	0	0	0	0	0	0	0	0
PC915	3.652996814	10.41241063	5.555790249	7.045264709	7.186207993	7.756953228	0	0.219803703	0	0	0	0	0	0	0	0	0	0	0	0.23133743	0	0	0	0	0	0	0	0	0	0	0.455283749	1.899625245	2.626608953	3.536591114	5.932705139	0	0	0	0	0	0	0	0	0	0	0	0	0	0
PC916	4.852023716	27.85602852	22.12442031	20.37415532	25.69253388	15.07177917	0	0	0	0	0	0	0	0	0	0	0	0	0	0	0	0	0	0	0	0	0	0	0	0	0.719898098	0	2.908727687	2.667589679	6.278434611	0	0	0	0	0	0	0	0	0	0	0	0	0	0
PC917	0	0	0	0	0	0	0	0	0	0	0	0	0	1.718184372	0	0	0	0	0	0	0	0	0	0	0	0	0	0	0	0	0	0	0	0	0	0	0	0	0	0	0	0	0	0	0	0	0	0	0
PC918	0.972234842	0.695453627	0	0	0	0	0	1.310984131	0	0	0	0	0	0	0	0	0	0	0	0	0	0	0	0	0	0	0	0	0	0	0	0	0	0	0	0	0	0	0	0	0	0	0	0	0	0	0	0	0
PC919	0	0.354329727	0	0.631089024	0.330375207	0.153630525	0	0	0	0	0	0	0	0.235436335	0	0	0	0	0	0	0	0	0	0	0	0	0	0	0	0	0	0	0	0	0	0	0	0	0	0	0	0	0	0	0	0	0	0	0
PC920	0	0.064320282	0.345805147	0.128212461	0.122871995	0.180041169	0.058538158	0	0	0	0	0	0	0.118863634	0	0	0	0	0	0	0	0	0	0	0	0	0	0	0	0	0	0	0	0	0	0	0	0	0	0	0	0	0	0	0	0	0	0	0
PC921	0.852921201	0	0	0	0	0	0.193683002	0	0	0	0	0	0	0	0	0	0	0	0	0	0	0	0	0	0	0	0	0	0	0	0	0	0	0	0	0	0	0	0	0	0	0	0	0	0	0	0	0	0
PC922	0	0	0	0	0	0	0	0	0	0	0	0	0	0	0	0	0	0	0	0	0	0	0	0	0	0	0	0	0	0	0	0	0	0	0	0	0	0	0	0	0	0	0	0	0	0	0	0	0
PC923	0	0.437789023	0.643742894	0	0	0	0	0	0	0	0	0	0	0.319737325	0	0	0	0	0	0	0	0	0	0	0	0	0	0	0	0	0	0	0	0	0	0	0	0	0	0	0	0	0	0	0	0	0	0	0
PC924	0	2.633297105	0	0	0	0	0	0	0	0	0	0	0	1.98409385	0	0	0	0	0	0	0	0	0	0	0	0	0	0	0	0	0	0	0	0	0	0	0	0	0	0	0	0	0	0	0	0	0	0	0
PC925	0	0	0.972929653	0	0	0	0	0	0	0	0	0	0	0	0	0	0	0	0	0	0	0	0	0	0	0	0	0	0	0	0	0	0	0	0	0	0	0	0	0	0	0	0	0	0	0	0	0	0
PC926	0	0	2.827795519	0	0	0	0	0	0	0	0	0	0	0.865272753	0	0	0	0	0	0	0	0	0	0	0	0	0	0	0	0	0	0	0	0	0	0	0	0	0	0	0	0	0	0	0	0	0	0	0
PC927	0	0	0.998533075	0	0	0	0	0	0	0	0	0	0	0	0	0	0	0	0	0	0	0	0	0	0	0	0	0	0	0	0	0	0	0	0	0	0	0	0	0	0	0	0	0	0	0	0	0	0
PC928	0	0	0.679506426	0	0	0	0	0	0	0	0	0	0	0	0	0	0	0	0	0	0	0	0	0	0	0	0	0	0	0	0	0	0	0	0	0	0	0	0	0	0	0	0	0	0	0	0	0	0
PC929	0	0	0	0	0.897311683	0	0	0	0	0	0	0	0	0	0	0	0	0	0	0	0	0	0	0	0	0	0	0	0	0	0	0	0	0	0	0	0	0	0	0	0	0	0	0	0	0	0	0	0
PC930	0.158579384	0	0.100696799	0.156388295	0.003044933	0	0	0	0	0	0	0	0	0.141512276	0	0	0	0	0	0	0	0	0	0	0	0	0	0	0	0	0	0	0	0	0	0	0	0	0	0	0	0	0	0	0	0	0	0	0
PC931	0	0.194658981	0.14636995	0	0.347521161	0	0	0	0	0	0	0	0	0	0	0	0	0	0	0	0	0	0	0	0	0	0	0	0	0	0	0	0	0	0	0	0	0	0	0	0	0	0	0	0	0	0	0	0
PC932	0	0.230127386	0.521630931	0.23449072	0	0	0	0	0	0	0	0	0	0.472673208	0	0	0	0	0	0	0	0	0	0	0	0	0	0	0	0	0	0	0	0	0	0	0	0	0	0	0	0	0	0	0	0	0	0	0
PC933	0	0.920835829	0	0	0	0	0	0	0	0	0	0	0	0	0	0	0	0	0	0	0	0	0	0	0	0	0	0	0	0	0	0	0	0	0	0	0	0	0	0	0	0	0	0	0	0	0	0	0
PC934	0	0.549003228	0	0	0	0	0	0	0	0	0	0	0	0	0	0	0	0	0	0	0	0	0	0	0	0	0	0	0	0	0	0	0	0	0	0	0	0	0	0	0	0	0	0	0	0	0	0	0
PC935	0	0	0	0	0	0	0	0	0	0	0	0	0	0	0	0	0	0	0	0	0	0	0	0	0	0	0	0	0	0	0	0	0	0	0	0	0	0	0	0	0	0	0	0	0	0	0	0	0
PC936	0	0	0	0	0	0.333092727	0	0	0	0	0	0	0	0	0	0	0	0	0	0	0	0	0	0	0	0	0	0	0	0	0	0	0	0	0	0	0	0	0	0	0	0	0	0	0	0	0	0	0
PC937	0	0	0	0	0	0	3.627275882	1.843246882	1.679750182	1.712741108	0	3.935755992	15.55205935	27.39231328	0.404061199	2.221155209	0	0	0	0	0	0	1.420876109	0.367324635	0	0	0	0	0	0	0.812893042	0	0.742848652	0	0	5.796590535	2.317982021	7.53543567	7.025271075	3.163513218	9.346939646	4.374663898	1.685220574	0.716063393	1.005940659	0	0	0	0
PC938	0.089483948	0	0.094683111	0	0	0	1.902048355	2.476890576	2.253510858	0.988512165	0	4.792710862	21.64592976	19.41827115	0.03323749	1.109182218	0	0	0	0	0	0	0.457124397	0.073915522	0.171931125	0	0	0	0	0	0.223999454	0.15292631	0.234824438	0	0	7.089978489	4.064893197	6.467241867	2.999895929	2.195533831	2.815177934	4.077539718	1.1115517	0.320101172	0	0	0.111653175	0	0.099703991
PC939	0	0.061161704	0	0	0	0	2.980059605	3.401999124	0.871545825	0.718632664	0	2.841659878	24.56962314	19.82650059	0.105713685	0.484440019	0	0	0	0	0	0	0.16812389	0	0.292486232	0	0	0	0	0	0.443265797	0	0.057080473	0	0	10.30553973	3.9441186	6.354288056	5.94560114	3.075097249	11.51265095	8.921032129	1.625990067	1.479987433	1.574020824	0	0	0	0
PC940	0	0	0.042411049	0	0	0.055175504	1.827193504	2.513463603	2.744608168	0.451429602	0	1.756350566	24.24345832	24.81068971	0.203637363	0.50276616	0	0	0	0	0	0	0.697862851	0.076062425	0.191680492	0	0.088704007	0	0.057194477	0	0.020501609	0.213514513	0.257002688	0.095050316	0	9.564830891	3.594700992	6.716705868	6.773970682	3.892032837	6.013919262	4.769068186	0.624309946	0.195430742	0.035978457	0	0.359299519	0	0.018534092
PC941	0	0	0.201928796	0	0	0	1.031428238	0.829047268	0.220344933	0	0	1.123200073	17.08259232	14.33568333	0	0.180932611	0	0	0	0	0	0	0.001823511	0.01655997	0	0	0	0	0	0	0.097438901	0	0.385078892	0	0.068103741	4.492839349	2.565268386	4.371994568	2.236096108	1.698662356	1.39400712	0.533512495	0.103021037	0.102713929	0	0	0	0.406689573	0.600538486
PC942	0	0	0.305468631	0	0	0	0.752067749	0.979765137	0.15923909	0	0	0.321811133	16.73289452	11.42943031	0	0.042807479	0	0	0	0	0	0	0.350327045	0.238676453	0	0	0	0	0	0	0.663055471	0	0	0	0	5.037100746	2.415101175	1.65314134	2.927590444	1.355312496	0.057715042	1.306390567	0.970762093	0	0	0	0	0	0
PC943	0	0	0	0	0	0	1.624456904	0.51720406	0	0	0	0.320502326	12.25532257	14.73440176	0	0.177761351	0	0	0	0	0	0	0.534897763	0	0	0	0	0	0	0	0.324881671	0	0	0	0	4.097380912	2.689693343	2.817025454	2.539130634	1.002071072	0	0.260418172	0.336758496	0	0	0	0	0	0
PC944	2.370608775	5.161757206	2.038153067	2.265304447	1.973236838	4.455630625	0	0	0	0	0	0	0	0	0	0	0	0	0	0	0	0	0	0	0	0	0	0	0	0	0	5.680530328	0.335640749	3.778206828	4.440625194	0	0	0	0	0	0	0	0	0	0	0	0	0	0
PC945	3.493841194	6.606868261	2.08287407	2.504751754	3.025286256	6.479212931	0	0	0	0	0	0	0	0	0	0	0	0	0	0	0	0	0	0	0	0	0	0	0	0	0.708918396	8.31905842	1.384090789	7.0325554	4.832534865	0	0	0	0	0	0	0	0	0	0	0	0	0	0
PC946	1.527251192	5.727889581	4.810596866	7.337349492	3.017189975	10.25925562	0	0	0	0	0	0	0	0	0	0	0	0	0	0	0	0	0	0	0	0	0	0	0	0	0	4.965475005	2.728472501	4.19202607	5.022879305	0	0	0	0	0	0	0	0	0	0	0	0	0	0
PC947	2.813273917	4.509235098	3.068969018	3.147626895	2.504616822	5.384671974	0	0	0	0	0	0	0	0	0	0	0	0	0	0	0	0	0	0	0	0	0	0	0	0	0.474790916	7.685296611	1.943353097	3.529255994	4.05738501	0	0	0	0	0	0	0	0	0	0	0	0	0	0
PC949	0	1.624388906	0	0	0	0	0	0	0	0	0	0	0	0	0	0	0	0	0	0	0	0	0	0	0	0	0	0	0	0	0.891226383	11.21742536	1.929934166	4.582607224	5.807376824	0	0	0	0	0	0	0	0	0	0	0	0	0	0
PC950	2.979936407	4.699783642	1.545710755	1.754688619	2.148810737	4.031958995	0	0	0	0	0	0	0	0	0	0	0	0	0	0	0	0	0	0	0	0	0	0	0	0	0.487135553	6.954028238	0.693180948	2.62712798	2.9196295	0	0	0	0	0	0	0	0	0	0	0	0	0	0
PC951	6.485022166	6.428923415	0	6.082429029	5.141720432	6.231396134	0	0	0	0	0	0	0	0	0	0	0	0	0	0	0	0	0	0	0	0	0	0	0	0	0.88757211	5.536617736	1.66087657	5.532534031	5.23805531	0	0	0	0	0	0	0	0	0	0	0	0	0	0
PC952	0	0	0	0	0	0	0	0	0	0	0	0	0	0	0	0	0	0	0	0	0	0	0	0	0	0	0	0	0	0	0	5.196924688	0.792137138	3.003778023	7.327433866	0	0	0	0	0	0	0	0	0	0	0	0	0	0
PC953	0	0	0	0	0	0	0	0	0	0	0	0	0	0	0	0	0	0	0	0	0	0	0	0	0	0	0	0	0	0	1.214462209	6.145630542	2.085961171	6.762903413	5.51363946	0	0	0	0	0	0	0	0	0	0	0	0	0	0
PC954	0	0	0	0	0	0	0	0	0	0	0	0	0	0	0	0	0	0	0	0	0	0	0	0	0	0	0	0	0	0	0	9.529543796	3.767350735	5.120999429	9.507184529	0	0	0	0	0	0	0	0	0	0	0	0	0	0
PC955	0	0	0	0	0	0	0	0	0	0	0	0	0	0	0	0	0	0	0	0	0	0	0	0	0	0	0	0	0	0	0	5.687540248	2.062927375	5.079505541	8.309562455	0	0	0	0	0	0	0	0	0	0	0	0	0	0
PC956	0	0	0	0	0	0	0	0	0	0	0	0	0	0	0	0	0	0	0	0	0	0	0	0	0	0	0	0	0	0	0	0	0	0	0	0	0	0.132101404	0	0	0	0	0	0	0	0	0	0	0
PC957	0	0	0	0	0	0	0	0	0	0	0	0	0	0	0	0	0	0	0	0	0	0	0	0	0	0	0	0	0	0	0	0	0	0	0	0	0	0.25532699	0	0	0	0	0	0	0	0	0	0	0
PC958	0	0	0	0	0	0	0	0	0	0	0	0	0	0	0	0	0	0	0	0	0	0	0	0	0	0	0	0	0	0	0	0	0	0	0	1.037163296	0	0	0	0	0	0	0	0	0	0	0	0	0
PC959	0	0	0	0	0	0	0	0	0	0	0	0	0	0	0	0	0	0	0	0	0	0	0	0	0	0	0	0	0	0	0	0	0	0	0	0	0	0.15362701	0	0	0	0	0	0	0	0	0	0	0
PC960	0	0	0	0	0	0	0	0	0	0	0	0	0	0	0	0	0	0	0	0	0	0	0	0	0	0	0	0	0	0	0	0	0	0	0	0.390070167	0	0	0	0	0	0	0	0	0	0	0	0	0
PC961	0	0	0	0	0	0	0	0	0	0	0	0	0	0	0	0	0	0	0	0	0	0	0	0	0	0	0	0	0	0	0	0	0	0	0	0.023330872	0	0.119220047	0	0	0	0	0	0	0	0	0	0	0
PC962	0	0	0	0	0	0	0	0	0	0	0	0	0	0	0	0	0	0	0	0	0	0	0	0	0	0	0	0	0	0	0	0	0	0	0	0.117298232	0	0	0	0	0	0	0	0	0	0	0	0	0
PC963	0	0	0	0	0	0	0	0	0	0	0	0	0	0	0	0	0	0	0	0	0	0	0	0	0	0	0	0	0	0	0	0	0	0	0	0	0	0	0	0	0	0	0	0	0	0	0	0	0
PC964	0	0	0	0	0	0	0	0	0	0	0	0	0	0	0	0	0	0	0	0	0	0	0	0	0	0	0	0	0	0	0	0	0	0	0	0	0	0.304019764	0	0	0	0	0	0	0	0	0	0	0
PC965	0	0	0	0	0	0	0	0	0	0	0	0	0	0	0	0	0	0	0	0	0	0	0	0	0	0	0	0	0	0	0	0	0	0	0	0	0	0	0	0	0	0	0	0	0	0	0	0	0
PC967	0	0	0	0	0	0	0	0	0	0	0	0	0	0	0	0	0	0	0	0	0	0	0	0	0	0	0	0	0	0	0	0	0	0	0	0	0	0	0	0	0	0	0	0	0	0	0	0	0
PC968	0	0	0	0	0	0	0	0	0	0	0	0	0	0	0	0	0	0	0	0	0	0	0	0	0	0	0	0	0	0	0	0	0	0	0	0	0	0	0	0	0	0	0	0	0	0	0	0	0
PC969	0	0	0	0	0	0	0	0	0	0	0	0	0	0	0	0	0	0	0	0	0	0	0	0	0	0	0	0	0	0	0	0	0	0	0	0	0	0	0	0	0	0	0	0	0	0	0	0	0
PC970	0	0	0	0	0	0	0	0	0	0	0	0	0	0	0	0	0	0	0	0	0	0	0	0	0	0	0	0	0	0	0	0	0	0	0	0	0	0	0	0	0	0	0	0	0	0	0	0	0
PC971	0	0	0	0	0	0	0.89755536	0	0.893119503	0	0	3.29847999	0	0	0	0	0	0	0	0	0	0	0	0	0	0	0	0	0	0	0	0	0	0	0	0	0	0	0	0	0	0	0	0	0.618866585	0	0	0	0
PC972	0	0	0	0	0	0	0	0	0	0	0	2.026032629	0	0	0.845709481	0	0	0	0	0	0	0	0	0	0	0	0	0	0	0	0	0	0	0	0	0	0	0	0	0	0	0	0	0	0	0	0	0	0
PC973	0	0	0	0	0	0	0.219507383	0	0	0	0	2.459230416	0	0	0.255938414	0	0	0	0	0	0	0	0	0	0	0	0	0	0	0	0	0	0	0	0	0	0	0	0	0	7.618081171	1.229246055	3.813698819	3.635017347	6.056542882	0	0	0	0
PC974	0	0	0.124991757	0	0	0	1.925300019	1.531602563	2.260826497	4.271618454	0	18.67372291	0.231648111	0.054502282	0	0	0	0	0	0	0	0	0	0	0	0	0	0	0	0	0	0	0.061059261	0	0	0	0	0	0	0	131.8117541	57.39428753	46.36190311	63.40854337	115.014236	0	0	0	0
PC975	0	0	0	0	0	0	0.9365518	0	0.466341844	2.475593825	0	10.11475618	0	0	0	0	0	0	0	0	0	0	0	0	0	0	0	0	0	0	0	0	0	0	0	0	0	0	0	0	62.23457724	23.75744705	13.1243442	27.29706885	56.77485221	0	0	0	0
PC976	0	0	0.99128689	0	0	0	0	1.705729408	0.899007397	0	0	4.128519625	0	0	0	0	0	0	0	0	0	0	0	0	0	0	0	0	0	0	0	0	0	0	0	0	0	0	0	0	23.30168574	14.07047885	19.83155014	19.10377376	18.55645918	0	0	0	0
PC977	0	0	0	0	0	0	1.264528964	0	2.960936488	0	0	3.868498496	0	0	0	0	0	0	0	0	0	0	0	0	0	0	0	0	0	0	0	0	0	0	0	0	0	0	0	0	24.3171656	7.098611293	16.0322157	14.59913818	14.7794399	0	0	0	0
PC978	0	0	0	0	0	0	1.077378784	0.357521006	1.993584383	2.235029684	0.160627038	4.218973371	1.017312776	0.320933302	0.32007275	0	0	0	0	0	0	0	0	0	0	0	0	0	0	0	0.16470035	0	0	0.179277628	0	0.510967894	0	0	0	0	69.40119209	20.76567283	30.42254758	41.90418241	38.1439528	0	0	0	0
PC979	0	0	0	0	0	0	1.296541427	0.368034467	1.187174038	2.593610585	0	4.629177613	1.109382419	0	0	0	0.550202026	0	0	0	0	0	0	0	0	0	0	0	0	0	0.353830178	0	0	0	0	0	0	0	0.382564289	0.351273221	39.53210528	19.34302541	15.50341723	24.49547666	33.33754872	0	0	0	0
PC980	0	0	0	0	0	0	0	0.937198987	0	2.212632061	0	10.39674649	0.986168846	2.645099566	0	0	0	0	0	0	0	0	0	0	0	0	0	0	0	0	0.901027795	0	0	0	0	0	0	0	0	0	63.64784389	22.46216975	21.00228339	31.66021648	27.14158723	0	0	0	0
PC981	0	0	0.972929653	0	0	0	0	0	0.882359047	1.077948942	0	1.013016314	0.960882456	0.859092186	0	0	0	0	0	0	0	0	0	0	0	0	0	0	0	0	0	0	0	0	0	0	0	0	0	0	16.34201331	11.5235045	26.39055492	17.40950293	21.44241943	0	0	0	0
PC982	0	0	0	0	0	0	0	1.13223638	0.577098464	0.702300013	0	2.010683912	0.315441212	0.694215901	0	0	0	0	0	0	0	0	0	0	0	0	0	0	0	0	0	0	0	0	0	0	0	0	0	0	39.80565424	18.10005001	55.39856421	21.66238335	32.54085848	0	0	0	0
PC983	0	0	0	0	0	0	0.334836052	0	0.578975771	6.309254882	0.445580514	0.345648622	0	0.387831652	0	0	0	0	0	0	0	0	0	0	0	0	0	0	0	0	0	0	0	0	0	0	0	0	0	0	0	0	0	0	0	0	0.726279708	0.108699186	1.026460299
PC984	0	0	0	0	0	0	0.034732034	0	0.110625704	2.607899122	0	0	0.263421275	0.074210723	0	0	0	0	0	0	0	0	0.011334316	0	0	0	0	0	0	0	0	0	0	0	0	0	0	0	0	0	0	0	0	0	0	0.186370145	0.354592168	0.419641896	0.622391363
PC985	0	0	0	0	0	0	0	0	0	0	0	0	0.986168846	0.881699884	0	0	0	0	0	0	0	0	0	0	0	0	0	0	0	0	0	0	0	0	0	0	0	0	0	0	0	0	0	0	0	0	2.416974312	0	0
PC986	0	0	0	0	0	0	0	0	0	4.003810232	0	0.723583098	0.976134639	1.745457198	0	0	0	0	0	0	0	0	0.52158196	0	0	0	0	0	0	0	0	0	0	0	0	0	0	0	0	0	0	0	0	0	0	0	3.401667411	0.714533982	0
PC987	0	0	0	0	0	0	0	0	0	0.650486456	0	0	0.712378362	0	0	0	0	0	0	0	0	0	0	0	0	0	0	0	0	0	0	0	0	0	0	0	0	0	0	0	0	0	0	0	0	0.634059535	0.324827668	0	0.33354708
PC988	0	0	0	0	0	0	0	0	0	0	0	0	0	0	0	0	0	0	0	0	0	0	0	0	0	0	0	0	0	0	0	0	0	0	0	7.770675813	1.925660953	2.691443524	6.274023467	9.394127373	0	0	0	0	0	0	0	0	0
PC989	0	0	0	0	0	0	0	0	0	0	0	0	0	0	0	0	0	0	0	0	0	0	0	0	0	0	0	0	0	0	0	0	0	0	0	6.136549327	7.022715465	2.079227725	8.52075034	10.64054107	0	0	0	0	0	0	0	0	0
PC990	0	0	0	0	0	0	0	0	0	0	0	0	0	0.617857124	0	0	0	0	0	0	0	0	0	0	0	0	0	0	0	0	0	0	0	0	0	3.482966724	4.469015794	2.898761968	6.747441344	12.39691676	0	0.523581251	0	0	0	0	0	0	0
PC991	0	0	0	0	0	0	0	0	0	0	0	0	0	0	0	0	0	0	0	0	0	0	0	0	0	0	0	0	0	0	0	0	0	0	0	4.313831084	1.107643309	3.455722485	6.078521501	9.400153478	0	0	0	0	0	0	0	0	0
PC992	0	0	0	0	0	0	0	0	0	0	0	0	0	0	0	0	0	0	0	0	0	0	0	0	0	0	0	0	0	0	0	0	0	0	0	2.575025989	2.813753085	4.896640116	13.95220365	6.822368811	0	0.828784025	0	0	0	0	0	0	0
PC993	0	0	0	0	0	0	0	0	0	0	0	0	0	0	0	0	0	0	0	0	0	0	0.209651496	0	0	0	0	0	0	0	0	0	0	0	0	3.408593922	1.137271411	2.321163585	11.73505042	6.67984497	0	0	0	0	0	0	0	0	0
PC994	0	0	0	0	0	0	0	0	0	0	0	0	0	0.692816268	0	0	0	0	0	0	0	0	12.68276905	0	0	0	0	0	0	0	0	0	0	0	0	6.156066148	6.586940144	3.830213402	10.36625819	12.44953885	0	0	0	0	0	0	0	0	0
PC995	0	0	0	0	0	0	0	0.035955999	0	0	0.113000607	0	0	0.544449673	0	0	0	0	0	0	0	0	9.601695974	0.087219288	0	0	0	0	0	0	0	0	0	0	0	9.519862602	7.688264197	7.174338402	14.84501584	19.64051374	0	0.371427243	2.303485936	0	0	0	0	0	0
PC996	0.17209384	0	0	0	0	0	0	0	0	0	0	0	0	0.798271466	0.178871302	0	0	0	0	0	0	0	9.862987793	0.956902446	0	0	0	0	0	0	0	0	0	0	0	7.678679636	5.403583315	7.164380572	22.39155127	17.6768802	0	0.627164181	1.303018543	0.144335894	0	0	0	0	0
PC997	0	0	0	0	0	0	0	0	0	0	0	0.026170496	0.020169223	0.59276433	0	0	0	0	0	0	0	0	8.739732817	0	0	0	0	0	0	0	0	0	0	0	0	5.166278916	4.893823894	4.322695531	14.33914204	10.65457525	0.42092684	0.011075181	1.686327157	0	0	0	0	0.167657827	0.095150812
PC999	3.843853188	19.15624885	7.548996203	7.27721915	5.673379796	10.81360751	0	0	0	0	0.10908669	0	0.178284216	0	0	0	0	0	0	0.040141695	0.045787871	0	0	0	0.471647344	0.945748775	0.441529138	0.262687443	0.137705727	0.491526151	0.401236188	0.139512264	0.765032739	0.398350397	0.689294218	0	0	0	0	0	0	0	0	0	0	0.404086903	0	0.087500282	0.037292975
PC1000	1.965941044	17.89097795	6.144819081	7.415325163	2.264724797	5.325977374	0	0	0	0	0	0	0	0.746053781	0	0	0	0	0	0	0	0	0	0	0	0	0	0	0	0	0	0	0	0	0	0	0	0	0	0	0	0	0	0	0	0	0	0.459633368	0
PC1001	3.771381475	24.76638461	4.745841587	8.983281231	2.840249045	8.743298582	0.663934265	0	2.31510049	0	0	0	0.497882974	0.155940824	0	0	0	0	0	0	0	0	0	0	0	0	0.1794972	0	0	0	0.052153931	0.47363735	0	0.449496225	0.738145597	0	0	0	0	0	0	0	0	0	0	0	0	0	0
PC1002	1.054011081	20.09847671	5.530653638	8.200088636	5.366339498	9.607355475	0.135564784	0	3.509423842	0	0	0	0	0	0	0	0	0	0	0	0	0	0	0	0.429611581	0	0	0	0	0	0.193686441	1.160745679	0.489981738	0.242085586	0.399725103	0	0	0	0	0	0	0	0	0	0	0	0	0	0
PC1003	2.290989858	16.86996208	5.554320152	7.841575657	3.106794984	7.526208579	0.428554279	0	4.138151869	0	0	0	0	0	0	0	0	0	0	0	0	0	0	0	0	0	0	0	0	0	0	0	0	0.362638096	0	0	0	0	0	0	0	0	0	0	0	0	0	0	0
PC1004	2.512818221	25.74034467	12.72064269	8.34507743	1.380747999	9.65223692	0	0	2.204402018	0	0	0	0	0	0	0	0	0	0	0	0	0	0	0	0	0	0	0	0	0	0	1.194281367	0	0	1.012893809	0	0	0	0	0	0	0	0	0	0	0	0	0	0
PC1005	4.446733405	21.35103773	8.251407631	7.607765611	2.743091788	9.068380817	0	0.256592722	1.860975347	0	0	0	0.0492353	0.164718504	0	0	0	0	0	0	0	0	0	0	0	0	0	0	0	0.19638851	0	0.449986566	0.183828196	0.3438896	0.28222307	0	0	0	0	0	0	0	0	0	0	0	0	0	0.122494267
PC1006	4.338943773	28.41004094	7.084572125	5.34874079	2.530124704	4.236376342	0	0	0.205055275	0	0	0	0	0	0	0	0	0	0	0	0	0	0	0	0	0	0	0	0	0	1.137592368	0	0.676105804	0.205056736	1.352732935	0	0	0	0	0	0	0	0	0	0	0	0.538996615	0.710105884	0.452727763
PC1007	3.482516147	18.75476622	8.688374661	4.925533032	3.921059583	8.047884733	0	0	0.052763545	0	0	0	0	0.226532962	0	0	0	0	0	0	0	0	0	0	0	0	0	0	0	0	2.298543058	1.105837205	1.229296476	1.379839034	1.330100779	0	0	0	0	0	0	0	0	0	0	0	1.007831686	3.513684926	1.329670509
PC1008	58.49482342	262.9055761	74.17742155	66.6409284	54.53478442	107.160639	5.949438248	10.36901434	28.87422567	3.851604057	0	26.06577894	4.527963513	8.582948624	93.6422141	20.03285952	23.19193394	0	0	0	0	0	0	0.25861985	25.21786482	71.95737892	15.96521848	148.3559177	40.02813816	125.5507361	11.80207526	28.32714764	37.14038985	44.44530059	108.7521097	0.575132313	0	0	0	0.139533711	0	0	0	0	0	3.489487189	34.59009556	91.99484526	24.96748937
PC1009	0.174217726	5.871183893	2.22817586	0.927184554	12.00340561	0.765333754	0	0	0	0	0	0	0	0	0	0	0	0	0	0	0	0	0	0	0	0	0	0	0	0	0	0	0	0	0	0	0	0	0	0	0	0	0	0	0	0	0	0	0
PC1010	0	3.207202273	3.94744705	4.083106047	9.855858613	0.37840604	0	0	0	0	0	0	0	0	0	0	0	0	0	0	0	0	0	0	0	0	0	0	0	0	0	0	0	0	0	0	0	0	0	0	0	0	0	0	0	0	0	0	0
PC1011	0.973282359	6.083610141	5.057095696	4.778306215	10.52445876	2.808227803	0	0	0	0	0	0	0	0	0	0	0	0	0	0	0	0	0	0	0	0	0	0	0	0	0	0	0	0	0	0	0	0	0	0	0	0	0	0	0	0	0	0	0
PC1012	0.497396595	2.926700661	1.524256489	1.835509457	5.317797529	0.971520357	0	0	0	0	0	0	0	0	0	0	0	0	0	0	0	0	0	0	0	0	0	0	0	0	0	0	0	0	0	0	0	0	0	0	0	0	0	0	0	0	0	0	0
PC1013	0.573217793	5.371581678	4.370533682	3.050775035	12.45418321	1.503988594	0	0	0	0	0	0	0	0	0	0	0	0	0	0	0	0	0	0	0	0	0	0	0	0	0.014433355	0	0	0	0	0	0	0	0	0	0	0	0	0	0	0	0	0	0
PC1014	0.180110471	4.68442558	3.982730344	1.751201658	7.235201358	1.823539971	0	0	0	0	0	0	0	0	0	0	0	0	0	0	0	0	0	0	0	0	0	0	0	0	0.05436423	0	0	0	0	0	0	0	0	0	0	0	0	0	0	0	0	0	0
PC1015	0.200563146	3.33929946	3.799058543	3.142066726	15.37399242	1.948592277	0	0	0	0	0	0	0	0	0	0	0	0	0	0	0	0	0	0	0	0	0	0	0	0	0	0	0	0	0	0	0	0	0	0	0	0	0	0	0	0	0	0	0
PC1016	0	6.067788489	5.423719913	1.273544112	9.454265509	2.416910881	0	0	0	0	0	0	0	0	0	0	0	0	0	0	0	0	0	0	0	0	0	0	0	0	0.199826101	0	0	0	0	0	0	0	0	0	0	0	0	0	0	0	0	0	0
PC1017	0	0.766130776	3.610080968	3.797605838	16.38077734	0	0	0	0	0	0	0	0	0	0	0	0	0	0	0	0	0	0	0	0	0	0	0	0	0	0	0	0	0	0	0	0	0	0	0	0	0	0	0	0	0	0	0	0
PC1018	4.902654872	5.733595076	3.909735713	0	7.678362057	0.949931152	0	0	0	0	0	0	0	0	0	0	0	0	0	0	0	0	0	0	0	0	0	0	0	0	0	0	0	0	0	0	0	0	0	0	0	0	0	0	0	0	0	0	0
PC1019	0	0.645211055	0.99128689	0	1.064117911	0	0	0	0	0	0	0	0	0	0	0	0	0	0	0	0	0	0	0	0	0	0	0	0	0	0	0	0	0	0	0	0	0	0	0	0	0	0	0	0	0	0	0	0
PC1020	1.268323139	16.48194627	19.26555214	12.9525493	31.6224741	9.556060129	0	0	0	0	0	0	0	0	0	0	0	0	0	0	0	0	0	0	0	0	0	0	0	0	0	0	0	0	0	0	0	0	0	0	0	0	0	0	0	0	0	0	0
PC1021	4.836220944	7.515836535	6.379114455	14.02158436	4.960956746	9.322196667	0	0.305825201	0.437017436	0	0	0	10.15725302	8.671967756	0	0	0	0	0	0	0	0	0	0	0	0.158686948	0	0	0	0	5.143312398	5.560818436	10.04818554	7.332681782	10.25627559	0	0	0	0	0	0	0	0	0	0	3.771912608	13.51348203	43.40187122	42.90456246
PC1022	8.395338223	6.27926778	3.476792816	18.34578758	5.88249676	3.524904706	0.656623279	0	0	0	0	0	1.681544297	0.865409091	0	0	0	0	0	0	0	0	0.223494006	0	0	0	0	0	0	0	0	0	0	0	0.359642038	0	0	0.442430719	0	0	0	0	0	0	0	7.625498496	25.97427056	65.45141785	33.29916553
PC1023	8.475981938	5.894806989	6.922876081	13.06802499	4.785922076	6.522100723	0.315412192	0.657195891	0.24479752	0.879017992	0	0	3.666992943	3.38269756	0	0	0	0	0	0	0.006046527	0	0.056049161	0.02561248	0	0.066696015	0	0.119845065	0.016106501	0	0.486051931	0.952377917	0.428203356	3.299297459	1.575367382	0	0	0	0.006432535	0	0	0	0	0	0	13.66069812	18.0530683	62.23703552	42.55436784
PC1024	9.2812985	8.11627628	7.275737916	16.66538687	8.181227088	5.734746129	0.576335016	1.61072722	0.073529923	0.370010254	0	0.701473581	6.592721186	5.568758399	0	0	0	0	0	0	0.226213892	0	0.20048305	0.87071264	0.233016246	0.971790933	0	0	0	0.554937563	0.433736497	0.087990264	1.30702633	2.676237179	1.307477872	0	0	0	0	0	0	0	0	0	0	17.08657607	19.98713373	65.7532027	44.0345662
PC1025	8.766911783	6.62863589	4.529705557	14.33051437	5.62013463	8.799108	0.313702956	0.258231996	0.893207739	1.820143306	0.271347575	0	11.45970469	9.312700186	0	0	0	0	0	0	0.678282795	0	0.461247299	0	0	0.33657857	0	0	0	0.267174414	1.104601721	4.165112755	2.917921548	7.441195386	4.552178659	0	0	0	0	0	0	0	0	0	0	37.78587265	20.04163551	95.16011462	53.5142403
PC1026	11.28584278	5.58087463	4.677546596	13.3427419	6.676202632	5.588783316	0.445371567	0.393364777	1.187791072	0	0	0	1.9365478	1.698359187	0	0	0	0	0	0	0	0	0	0	0	0.60128713	0	0	0	0	0	2.454251395	1.79144869	1.365586215	0.978226356	0	0	0	0	0	0	0	0	0	0	10.15002509	15.31656115	45.18877697	31.79339152
PC1027	16.93942371	5.996227979	5.685475545	12.33710075	8.642438881	9.251178369	1.53944041	0.706413157	1.993037497	2.336040399	0	0	10.92971412	10.02197099	0	0	0.441562155	0	0	0	0	0	0	0	0	0.624079802	0	0	0	0	0.650752676	0	0	2.711541413	1.217689231	0	0	0	0	0	0	0	0	0	0	29.12853937	18.68448635	56.5935165	46.70892706
PC1028	17.01025748	11.64436429	10.26343296	18.9298812	6.628178064	9.920673141	1.536465517	0.725043341	1.126039527	5.544594661	2.06536241	0	17.67788302	16.33805798	0	0.091238836	0.310126111	0	0	1.515474419	1.278834037	0	0.093309734	0.327418995	0.265778127	0	0	0.223781616	0	0	0.813400008	0.260639296	0.20958997	0.91209658	1.871682284	0	0.102556538	0.091126934	0	0.089293294	0.522549253	0	0	0	0	58.17860227	32.92542453	88.3549742	64.66717123
PC1030	0	0	0.222508574	0	0.119428271	0	0.112214541	0	0	0.246526438	0.094208804	0.281645786	0	0	0	0.193174429	0	0.971678881	0.258422753	0	0.259754922	0.103518524	0	0	0	0	0	0	0	0	0.097437809	0.140863329	0.108696849	0	0	0	0	0	0	0	1.19084181	2.24785858	0.104060483	0.258862082	0	0	0.112205746	0	0
PC1031	0	0	0	0	0	0	0	0	0	0	0.469997006	0.309465614	0	0	0	0	0	0.605833074	0.279441587	0	0.487154913	0.473165231	0	0.536242649	0	0	0	0	0	0	0	0	0	0.154680563	0	0	0	0	0	0	2.546300921	0.251450498	0.099906633	0	0	0	0.160184997	0	0
PC1032	0	0	0.472051049	0	0	0	0.109036351	0	0	0	0	1.110566037	0	0	0	0.425460718	0	0.596985768	0	0	0	0.586755286	0	0	0	0	0	0	0	0	0.412949685	0	0	0	0	0	0	0	0	0	1.686080686	0.981631871	0	0	0	0	0.109027802	0	0
PC1033	0	0	0.437857242	0	0	0	0.064323601	0	0.115672974	0	0.499392061	0.295564306	0	0	0	0	0	0.469091456	0	0.062996762	0.30721831	0.657793124	0	0	0	0	0	0	0	0	0.476507399	0	0.061547347	0.061568308	0	0	0	0	0	0	0.983469318	0.550712198	0.277152124	0	0	0	0.077182271	0	0
PC1034	0	0	0	0	0	0	0	0	0	0	0	0	0	0	0	0	0	0.460657212	0	0	0.325389768	1.407886297	0	0	0	0	0	0	0	0	0.547277596	0	0	0	0	0	0	0	0	0	0	0.603968486	0	0	0	0	0	0	0
PC1035	0	0	0	0	0	0	0	0	0	0	0	0	0	0	0	0	0	0.987460067	0	0	0	0.821715369	0	0	0	0	0	0	0	0	0.756365739	0	0	0	0	0	0	0	0	0	0.475893809	0	0	0	0	0	0.606865518	0	0
PC1036	0	0	0	0	0	0	0.731290364	0	0	0	0	0	0.658138662	0	0	0	0	1.070960479	0	0	0.659988793	0	0	0	0	0	0	0	0	0	0.045700181	0	0.341161553	0	0	0	0	0	0	0	0	0	0	0	0	0	0	0	0
PC1037	0	0	0	0	0	0	0	0	0	0.840290887	0	0	0	0	0	0	0	1.329981514	0	0	0	0.769844113	0.239332199	0	0	0	0	0	0	0	2.405651341	0	0	0	0	0	0	0	0	0	0	0	0.816867574	0	0	0	0	0	0
PC1038	0	0	0	0	0	0	0	0	0	0	0	0	0	0	0	0	0	0.908037337	0	0	1.21585162	0	0	0	0	0	0	0	0	0	0	0	0	0	0	0	0	0	0	0	0.906183081	0.287004584	0.856136411	0	0	0	0	0	0
PC1039	0	0	0.305260162	0	0.16908102	0	0	0	0	0	0.132553816	0	0	0	0.128431522	0	0	0.970717652	0	0	0.346440318	1.237302008	0	0.142088334	0	0	0	0	0	0	0.732022999	0	0.122565629	0	0	0	0	0	0	0	1.00339831	1.245274344	0	0.148339154	0	0	0	0	0
PC1040	0	0	0	0	0	0	0	0	0	0.766710157	2.403028257	0.61351692	0	0	0	0	0	0.251492261	0	0	0	0.369762107	0	0	0	0	0	0	0	0	0	0	0.615858782	0	0.964448482	0.3067666	0	0	0	0	0	0	0	0	0	0	0	0	0
PC1041	0	0	0	0	0	0	0.260280329	0	0	0	0	0	0	0	0	0	0	0.795673513	0.622937516	0	0	0.35367556	0	0	0	0	0	0	0	0	0	0	0	0	0	0	0	0	0	0	0	1.159430903	0	0	0	0	0.565537789	0	0
PC1042	0	0	0	0	0	0	0	0	0	0	0	0.621482429	0	0	0	0	0	0.436209056	0	0	0.515192842	1.092259642	0.409905802	0	0	0	0	0	0	0	0	0	0	0	0	0	0	0	0	0	0	1.557002838	0	0	0	0	0	0	0.226415329
PC1043	0	0	0	0	0	0	1.927502412	3.118401305	5.332345867	0.183412204	0	0	0	0	0	0	0	0	0	0	0	0	0	0	0	0	0	0	0	0	0	0	0	0	0	0	0	0	0	0	0	0	0	0	0	0	0	0	0
PC1044	0	0	0	0	0	0	2.87596876	2.741313049	7.85823761	0.196378809	0	0	0	0.28834876	0	0	0	0	0	0	0	0	0	0	0	0	0	0	0	0	0	0	0	0	0	0	0	0	0	0	0	0	0	0	0	0	0	0	0
PC1045	0	0	0	0	0	0	6.223291039	2.574308368	4.442833095	2.908837134	0	0	0	0	0	0	0	0	0	0	0	0	0	0	0	0	0	0	0	0	0	0	0	0	0	0	0	0	0	0	0	0	0	0	0	0	0	0	0
PC1046	0	0	0	0	0	0	6.776032693	4.084603337	6.418542648	0.388806622	0	0	0	0	0	0	0	0	0	0	0	0	0	0	0	0	0	0	0	0	0	0	0	0	0	0	0	0	0	0	0	0	0	0	0	0	0	0	0
PC1047	0	0	0	0	0	0	4.115242583	2.58043664	6.074045852	0	0	0	0	0	0	0	0	0	0	0	0	0	0	0	0	0	0	0	0	0	0	0	0	0	0	0	0	0	0	0	0	0	0	0	0	0	0	0	0
PC1048	0	0	0	0	0	0	3.012963799	4.487155289	5.736334398	0.303096746	0	0	0	0	0	0	0	0	0	0	0	0	0	0	0	0	0	0	0	0	0	0	0	0	0	0	0	0	0	0	0	0	0	0	0	0	0	0	0
PC1049	0	0	0	0	0	0	4.306075782	3.384195722	6.62576467	1.519330012	0.033739017	0	0.038192803	0	0	0	0	0	0	0	0	0	0	0	0	0	0	0	0	0	0	0	0	0	0	0	0	0	0	0	0	0	0	0	0	0	0	0	0
PC1050	0	0	0	0	0	0	5.985065724	4.816380746	2.186715837	60.54291284	0.06108528	0	0	0	0	0	0	0	0	0.162822466	0.157147382	0.154725464	0	0	0	0	0	0	0	0	0	0	0	0	0	0	0	0	0	0	0	0	0.360187485	0	0	7.711928166	5.832774788	0.153876559	8.153719844
PC1051	0	0	0	0	0	0	5.36032753	3.856182521	3.923849445	69.02108583	0.115996046	0	0	0	0	0	0	0.131896507	0	0	0.361673839	0.2757461	0	0.031946147	0	0	0	0	0	0	0	0	0	0	0	0.039075758	0	0	0	0	0	0	0.790891479	0	0	14.77781518	6.173228981	0.231689704	9.345589438
PC1052	0	0	0	0	0	0	5.858060988	12.78688475	3.632092926	65.79370238	0	0	0	0	0	0	0	0	0	0.346097008	0.269976999	0.702155955	0	0	0	0	0	0	0	0	0	0	0	0	0	0	0	0	0	0	0	0	0.332749389	0	0	7.175797663	7.427058847	0	12.48300493
PC1053	0	0	0	0	0	0	2.951003587	4.962799967	2.064625404	46.50992882	0	0	0	0	0	0	0	0	0	0	0	0.487458303	0.176348812	0.505567886	0	0	0	0	0	0	0	0	0	0	0	0.024120077	0	0	0	0	0	0	0.958857405	0	0	9.389779389	3.216534809	0.736033902	9.88237541
PC1054	0	0	0	0	0	0	0.997682654	2.800382523	0	34.65605847	0.778094975	0	0	0	0	0	0	0	0	0	0	0	0	0	0	0	0	0	0	0	0	0	0	0	0	0	0	0	0	0	0	0	2.593554535	0	0	5.10443288	6.162251145	0.915318054	4.538806044
PC1055	0	0	0	0	0	0	0	2.100286938	0.463238499	48.63346129	0	0	0	0	0	0	0	0	0	0	0	0	0	0	0	0	0	0	0	0	0	0	0	0	0	0	0	0	0	0	0	0	2.168879	0	0	5.692840162	4.082001058	0	5.558177055
PC1056	0	0	0	0	0	0	4.590653104	5.692288976	4.273738954	52.81460856	0	0	0	0	0	0	0	0	0	0.553549982	0	0.710264735	0	0	0	0	0	0	0	0	0	0	0	0	0	0	0	0	0	0	0	0	0.969861721	0	0	9.200367564	7.243896439	0.745156862	8.325446532
PC1057	0	0	0	0	0	0	2.943981504	10.95801881	0	26.94872354	0	0	0	0	0	0	0	0	0	0	0	0	0	0	0	0	0	0	0	0	0	0	0	0	0	0	0	0	0	0	0	0	0.910019135	0	0	1.765221756	3.532500882	0.90031281	1.785759696
PC1058	0.341451349	0	0	0	0	0	0	1.156079933	0	6.080056743	0	0	13.9872296	17.02102767	0	0	0	0	0	0	0	0	0	0.605295451	0	0	0	0	0	0	0	0	0	0	0	0	0	0	0	0	0	0	0	0	0	12.58698787	10.37708401	13.85506059	7.626865375
PC1059	0	0	0	0	0	0	0	0.620599725	0.291264145	2.124501327	0	0	11.95039229	10.76367424	0	0	0	0	0	0	0	0	0	0.532571855	0	0	0	0	0	0	0	0	0	0	0	0	0	0	0	0.469637819	0	0	0	0	0	14.2374552	12.28372899	14.79834533	13.9783376
PC1060	0.188062937	0	0	0	0	0	0.36514499	0	0	0.556522445	0	0	10.22110751	13.96124714	0	0	0	0	0	0	0	0	0	0	0	0	0	0	0	0	0	0	0	0	0	0	0	0	0	0	0	0	0	0	0	10.14797214	5.553419908	5.075251837	6.133877141
PC1061	0	0	0	0	0	0	0	0.196760003	0	4.865658868	0	0	8.324109339	9.824976856	0	0	0	0	0	0	0	0	0	0	0	0	0	0	0	0	0	0	0	0	0	0	0	0	0	0	0	0	0	0	0	16.94027714	5.165387639	6.963745377	7.68567312
PC1062	0	0	0	0	0	0	0.220145638	0	0	0	0	0	17.00725433	7.983351246	0	0	0	0	0	0	0	0	0	0	0	0	0	0	0	0	0	0	0	0	0	0	0	0	0	0	0	0	0	0	0	3.292172113	1.611787483	4.525526777	3.15393672
PC1063	0	0	0	0	0	0	0	1.111683063	0	7.299588888	0	0	14.83623363	19.4369607	0	0	0	0	0	0	0	0	0	0.262349501	0	0.871154882	0	0	0	0	0	0	0	0	0	0	0	0	0	0	0	0	0	0	0	47.44513255	18.56482759	25.35554929	20.15773224
PC1064	0	0	0	0	0	0.83979739	0	0.114640163	0	8.240942727	0	0	10.07886711	14.45208861	0	0	0	0	0	0	0	0	0	0	0	0	0	0	0	0	0	0	0	0	0	0	0	0	0	0	0	0	0	0	0	41.38337075	12.22867261	22.37920427	14.00777764
PC1065	0	0	0	0	0	0	0	2.027770605	0	4.636765896	0	0	19.64863372	21.45203789	0	0	0	0	0	0	0	0	0	0	0	0	0	0	0	0	0	0	0	0	0	0	0	0	0	0	0	0	0	0	0	41.65793599	12.93518691	14.35204496	15.26430691
PC1066	0	0	0	0	0	0	0	0.302382456	0.324501287	4.205975028	0.119395996	0	15.94220261	16.5424025	0	0	0	0	0	0	0	0	0	0	0	0	0	0	0	0	0	0	0	0	0	0.338882673	0	0	0	0	0	0	0	0	0	31.88003553	15.14964107	19.16116307	18.5012553
PC1067	0	0	0	0	0	0	0	0.470705259	0	9.410383232	0	0	21.85264632	14.95528897	0	0	0	0	0	0	0	0	0.133809966	0	0	0	0	0	0	0	0	0	0	0	0	0	0	0	0	0	0	0	0	0	0	63.70812412	22.15885522	30.61620578	28.27575564
PC1068	0	0	0	0	0	0	0.342626554	0.613977155	0.282399542	5.279972532	0	0	16.01713895	14.58174452	0	0	0	0	0	0	0	0	0.285261776	0.154329279	0	0.080108064	0	0	0	0	0	0	0	0	0	0.242726393	0.103349611	0	0	0	0	0	0	0	0	16.34086079	9.922730214	8.766803192	10.44178071
PC1069	0	0	0	0	0	0	0	1.458273692	0.508707026	6.143208813	0	0	10.40302273	9.53767667	0	0	0	0	0	0	0	0	0.624501248	0.617957234	0	0	0	0	0	0	0	0	0	0	0	0	0	0	0	0	0	0	0	0	0	26.52335714	10.72967117	15.42933947	17.87581975
PC1070	0	0	0	0	0	0	0	0	0	0.854925035	0	0	5.34559915	6.329633152	0	0	0	0	0	0	0	0	0	0	0	0.392372014	0	0	0	0	0	0	0	0	0	0	0	0	0	0	0	0	0	0	0	18.2000453	10.35388137	11.89551265	10.2578546
PC1071	0	0	0	0	0	0	1.040921989	1.15717263	0.407242636	14.79015799	0	0.254279403	0	0	0	0	0	0	0	0	0	0	0	0	0	0	0	0	0	0	0	0	0	0	0	0	0	0	0	0	0	0	0	0	0	0	0	0	0
PC1072	0	0	0	0	0	0	0.548210542	0.724334038	0.348586291	9.96770116	0	0	0	0	0	0	0	0	0	0	0	0	0	0	0	0	0	0	0	0	0	0	0	0	0	0	0	0	0	0	0	0	0	0	0	0	0	0	0
PC1073	0	0	0	0	0	0	0.627196025	0.250128705	0.769186925	13.68057771	0	0.766368885	0	0	0	0	0	0	0	0	0	0	0	0	0	0	0	0	0	0	0	0	0	0	0	0	0	0	0	0	0	0	0	0	0	0	0	0	0
PC1074	0	0	0	0	0	0	0	1.172700326	0.393191579	12.02764111	0.10722074	0	0	0	0	0	0	0	0	0	0	0	0	0	0	0	0	0	0	0	0	0	0	0	0	0	0	0	0	0	0	0	0	0	0	0	0	0	0
PC1075	0.012649928	0.012144276	0	0	0	0	0.379280497	0.322732776	0.603698324	11.73093782	0	0.1849776	0	0	0	0	0	0	0	0	0	0	0	0	0	0	0	0	0	0	0	0	0	0	0	0	0	0	0	0	0	0	0	0	0	0	0	0	0
PC1076	0	0	0	0	0	0	0	0	0	14.48139353	0	0	0	0	0	0	0	0	0	0	0	0	0	0	0	0	0	0	0	0	0	0	0	0	0	0	0	0	0	0	0	0	0	0	0	0	0	0	0
PC1077	0	0	0	0	0	0	0.50649141	0.580476975	0.545823636	11.72857495	0	1.013016314	0	0	0	0	0	0	0	0	0	0	0	0	0	0	0	0	0	0	0	0	0	0	0	0	0	0	0	0	0	0	0	0	0	0	0	0	0
PC1078	0	0	0	0	0	0	0	2.145720345	0.604176863	13.45046688	0	0	0	0	0	0	0	0	0	0	0	0	0	0	0	0	0	0	0	0	0	0	0	0	0	0	0	0	0	0	0	0	0	0	0	0	0	0	0
PC1079	0.139852142	0.038249023	0.050125598	0	0	0	0.19560237	1.40291643	0.534333962	14.44761169	0.123309887	0.271221442	0	0	0	0	0	0	0	0	0	0	0	0	0	0	0	0	0	0	0	0	0	0	0	0	0	0	0	0	0	0	0	0	0	0	0	0	0
PC1080	0	0	0	0	0	0	0.695475102	1.538400461	0.416007108	14.15900487	0.894713554	1.463245742	0	0	0	0	0	0	0	0	0	0	0	0	0	0	0	0	0	0	0	0	0	0	0	0	0	0	0	0	0	0	0	0	0	0	0	0	0
PC1081	0	0	0	0	0	0	1.284903181	0.584690443	4.024572848	19.13165448	0	0	0	0	0	0	0	0	0	0	0	0	0	0	0	0	0	0	0	0	0	0	0	0	0	0	0	0	0	0	0	0	0	0	0	0	0	0	0
PC1083	0	0	0	0	0	0	1.808952496	1.575123521	3.678267657	3.212201287	0	0	0	0	0	0	0	0	0	0	0.123701111	0	0	0	0	0	0	0	0	0	0	0	0	0	0	0	0	0	0	0	0	0	0	0	0	0	0	0	0
PC1084	0	0	0	0	0	0	0	0	0	0	0	0	0	0	0	0	0	0	0	0	0	0	0	0	0	0	0	0	0	0	0	0	0	0	0	0	0	0	0	0	0	0	0	0	0	0	0	0	0
PC1085	0	0	0	0	0	0	1.20173217	0.703188349	5.902840315	1.475694854	0	0	0	0	0	0	0	0	0	0	0	0	0	0	0	0	0	0	0	0	0	0	0	0	0	0	0	0	0	0	0	0	0	0	0	0	0	0	0
PC1086	0	0	0	0	0	0	0	1.423923317	5.973122242	3.42751221	0	0	0	0	0	0	0	0	0	0	0	0	0	0	0	0	0	0	0	0	0	0	0	0	0	0	0	0	0	0	0	0	0	0	0	0	0	0	0
PC1087	0	0	0	0.715858859	0	0	1.763240216	2.676022342	2.552707075	4.398262363	0	0	0	0	0	0	0	0	0	0	0	0	0	0	0	0	0	0	0	0	0	0	0	0	0.884541084	0	0	0	0	0	0	0	0	0	0	0	0	0	0
PC1088	0	0.090830252	0	0	0	0	3.099084973	2.329642838	5.946760266	5.094865308	0	0	0	0	0	0	0	0	0	0	0.200285466	0	0	0	0	0	0	0	0	0	0	0	0	0	0	0	0	0	0	0	0	0	0	0	0	0	0	0	0
PC1089	0.241250196	0	0	0	0.255494568	0.001112959	4.118529538	1.641087599	6.631380885	5.680456327	0.129654363	0	0	0	0	0.255012118	0	0	0	0	0.115205558	0.113430038	0	0	0	0	0	0	0	0	0	0	0	0	0	0	0	0	0	0	0	0	0	0	0	0	0	0	0
PC1090	0.703321979	0	0	0	0	0	4.296483897	1.334266542	8.389268637	6.931267748	0.791655693	0	0	1.07275245	0	0	0	0	0	0	0	0.623845553	0	0	0	0	0	0	0	0	0	0	0	0	0	0	0	0	0	0	0	0	0	0	0	0	0	0	0
PC1091	0	0	0	0	0	0	3.811017618	2.604860877	5.840882739	5.456536581	0.098859824	0.266185586	0	0.023165423	0	0	0	0	0	0	0.098116867	0.106472936	0	0	0	0	0	0	0	0	0	0	0	0	0	0	0	0	0	0	0	0	0	0	0	0	0	0	0
PC1092	0	0.625774775	0	0	0	0	1.806766492	1.657495405	8.717890911	7.040354025	0	0	0	0	0	0	0	0	0	0	0	0	0	0	0	0	0	0	0	0	0	0	0	0	0	0	0	0	0	0	0	0	0	0	0	0	0	0	0
PC1093	0	0	0	0	0	0	1.005261934	0	4.519399801	4.443252718	0	0	0	0	0	0	0	0	0	0	0	0	0	0	0	0	0	0	0	0	0	0	0	0	0	0	0	0	0	0	0	0	0	0	0	0	0	0	0
PC1094	0	0	0	0	0	0	2.88296631	1.954085416	5.161571891	2.770272942	0	0	0	0	0	0	0	0	0	0	0	0	0	0	0	0	0	0	0	0	0	0	0	0	0	0	0	0	0	0	0	0	0	0	0	0	0	0	0
PC1095	0	0	0	0	0	0	2.208577378	3.190587802	4.603150145	8.587226926	0	0	0	0	0	0	0	0	0	0	0.272511702	0	0	0	0	0	0	0	0	0	0	0	0	0	0	0	0	0	0	0	0	0	0	0	0	0	0	0	0
PC1097	0	0	0	0	0	0	2.872177108	0.586506406	3.923987005	4.145283269	0	0	0	0	0	0	0	0	0	0	0	0	0	0	0	0	0	0	0	0	0	0	0	0	0	0	0	0	0	0	0	0	0	0	0	0	0	0	0
PC1098	0	0	0	0	0	0	1.993807646	0	1.946792088	5.868833402	0	0.916538565	0	0	0	0	0	0	0	0	0	0	0	0	0	0	0	0	0	0	0	0	0	0	0	0	0	0	0	0	0	0	0	0	0	0	0	0	0
PC1099	0	0	0	0	0	0	3.72245029	3.02501716	1.582318331	0.206119436	0	1.489421881	0	0	0	0	0	0	0	0	0.21382559	0	0	0	0	0	0	0	0	0	0	0	0	0	0	0	0	0	0	0	0.295591979	0	0	0.923392705	1.499676597	0	0	0	0
PC1100	0	0	0	0	0	0	2.568077263	1.762431494	3.48718707	0.257079903	0	1.430908843	0	0	0	0	0	0	0	0	0.390300593	0	0	0	0	0	0	0	0	0	0	0	0	0	0	0	0	0	0	0	0	0	0	0.407521076	0.107936065	0	0	0	0
PC1101	0	0	0	0	0	0	2.155627417	3.059496475	3.543415754	0.092424334	0	3.389309059	0	0	0	0	0	0	0	0	0.70265518	0	0	0	0	0	0	0	0	0	0	0	0	0	0	0	0	0	0	0	0	0	0	1.729251198	0.843974701	0	0	0	0
PC1102	0	0	0	0	0	0	2.24585623	1.164442728	6.022544584	0.419604291	0	3.011853811	0	0	0	0	0	0	0	0	0	0	0	0	0	0	0	0	0	0	0	0	0	0	0	0	0	0	0	0	0	0	0	0	0.997768096	0	0	0	0
PC1103	0	0	0	0	0	0	0	2.435115321	2.689094195	0	0	3.087287767	0	0	0	0	0	0	0	0	0	0	0	0	0	0	0	0	0	0	0	0	0	0	0	0	0	0	0	0	0	0	0	0	1.452185068	0	0	0	0
PC1104	0	0	0	0	0	0	1.003462376	2.753236469	5.320691228	0	0	1.949866059	0	0	0	0	0	0	0	0	0.843405275	0	0	0	0	0	0	0	0	0	0	0	0	0	0	0	0	0	0	0	1.2813824	0	0	0.923179026	0.526655912	0	0	0	0
PC1105	0	0	0	0	0	0	2.894083471	2.643544692	4.19643989	0	0	3.258822022	0	0	0	0	0	0	0	0	0.841530508	0	0	0	0	0	0	0	0	0	0	0	0	0	0	0	0	0	0	0	0	0	0	1.48159378	2.367146185	0	0	0	0
PC1106	0	0	0	0	0	0	0	4.617046713	1.731732688	0	0	2.253251175	0	0	0	0	0	0	0	0	0	0	0	0	0	0	0	0	0	0	0	0	0	0	0	0	0	0	0	0	0	0	0	1.019051051	0	0	0	0	0
PC1107	0	0	0	0	0	0	2.001907423	2.794294796	6.300043593	0	0	5.166383203	0	0	0	0	0	0	0	0	0	0	0	0	0	0	0	0	0	0	0	0	0	0	0	0	0	0	0	0	0	0	0	3.445249	1.38660979	0	0	0	0
PC1108	0	0	0	0	0	0	2.520788088	2.052123067	4.001090891	0	0	4.389519226	0	0	0	0	0	0	0	0	0.497417088	0	0	0	0	0	0	0	0	0	0	0	0	0	0	0	0	0	0	0	0.099471813	0	0	1.798861721	1.171558047	0	0	0	0
PC1109	0	0	0	0	0	0	2.329686202	1.038998525	2.033941721	0	4.294282218	0.466625604	0.894679903	0.72887546	0.204768245	0.606894899	0	6.912103875	2.37867003	5.268939306	7.89496313	5.055666114	0	0	0	0	0	0	0	0	0.423408479	0.298266201	0.641818178	0.353159051	0.173307819	3.303405858	2.625794026	3.041693803	3.187579185	2.364246913	2.858473764	1.767736704	3.622162814	4.411898364	4.5459616	0.291887052	0	0	0
PC1110	0	0	0	0	0	0	4.191973535	0.942945463	0.911131628	1.031081608	3.063172244	0	1.305546765	0.747036668	1.525954127	0	0	7.417248736	5.130467505	2.507177723	11.73298187	4.388638233	0	0	0	0	0	0	0	0	3.540325839	0	0	0.939292141	0	1.521924397	4.467010977	3.802082856	2.392916964	4.140005853	4.212382485	5.260730441	0.890236138	4.023706765	8.576967772	0	0	0	0
PC1111	0	0	0	0	0.344089213	0	3.151911385	0.272534694	1.053358818	0.749271961	7.427818295	0.142659917	1.385458362	0.213108134	0	0	0	9.28649127	4.883311721	4.653934815	9.348928945	7.648092187	0	0	0	0	0	0	0	0	0.386785867	0.286479927	0.633709767	0.128636913	0.584821733	4.706094747	2.158394799	4.814682496	2.968310587	2.419929905	4.159401445	3.67952454	7.737513684	5.298853071	7.552866027	0	0.165823681	0	0
PC1112	0	0	0.297367221	0	0	0	0.822301864	0.014985324	0.298644611	0.276397179	5.161762138	0	0.051247066	0.085468659	0	0	0	7.831375057	2.99470011	6.158828267	12.1027911	6.562581315	0	0	0	0	0	0	0	0	0.303446723	0.122554639	0.334403751	0.549124651	0.070231637	2.320054431	5.346480964	3.384363471	3.270255848	2.299183889	2.004141463	3.966111545	2.686189842	4.10591737	8.934708095	0.208205647	0	0	0
PC1113	0	0	0	0	0	0	5.398100187	2.842292014	1.889946813	1.895642742	5.588713361	0	0.43890225	0.124729533	0.16141601	0	0	11.51925732	6.504613292	5.056278155	13.62225853	8.432539637	0	0	0	0	0	0	0	0	0.167564719	0.769663592	0.752078026	0	0.169735265	1.933894993	3.293923619	4.249567261	4.406609499	2.847920136	3.42759535	3.179638618	6.643288293	5.41702053	10.13705245	0	0	0	0
PC1114	0.19216749	0.080600688	0	0	0.088046361	0	3.864451177	1.287461008	1.839958084	1.827917258	5.781426485	0.258162102	0.424575973	0.871578919	0	0.486173271	0	8.584735978	4.512512915	5.60632802	14.70229047	6.418538196	0	0	0.02019008	0	0	0	0	0	0.313909046	0	0.288301083	0.186584203	1.037512742	3.636101395	2.170549263	5.189906371	5.034805026	3.004080024	3.09014258	2.547485666	5.946869031	5.125716847	13.15979961	0	0	0	0
PC1115	0.123573342	0.049697933	0	0.069167143	0.429359276	0	4.839398541	1.682193684	3.085578262	3.223562869	6.796536	0.492889976	0.832542575	0.932856418	0	0.259333304	0.626341012	7.861289084	4.919574085	6.844290556	11.62510097	6.718541354	0	0	0	0	0	0	0	0	0.760664873	0.341887576	0.338839589	0.310381893	0.55070062	1.511218071	4.397414795	4.350233678	3.288430086	3.025963136	0.639831003	2.582829735	5.014181775	4.064098186	10.280459	0	0	0	0
PC1116	0	0	0	0	0	0	4.522638103	2.292846267	3.601367419	0.773311193	5.600438261	0.616618573	0.193220922	1.909612447	0	0	0	6.195029143	8.859005535	6.628350857	8.979628176	5.372637835	0	0	0	0	0	0	0	0	1.479111938	0	0	0	0	5.924231629	4.461629316	2.511467554	5.222456356	4.064216291	3.565299457	0.679958327	3.051531493	3.23689271	14.10849016	0	0	0	0
PC1117	0.376626365	0	0.304890147	0	0	0.091218203	4.315097122	4.099232292	5.079288381	2.295751518	10.13005943	0.244660621	1.808607069	2.098859975	0.371369427	0.359108929	0.092645786	17.27125088	9.974441067	9.442034181	22.14387924	12.40829431	0	0	0	0	0	0	0	0	0.504675168	1.458074074	1.121324789	0.32809606	0.386959427	7.111089741	10.04706376	6.514275602	4.192171436	5.359957153	3.946873562	4.324189302	8.885855455	5.170360768	10.26896479	0.218450605	0	0	0
PC1118	0.137529024	0	0	0.46756237	0.157054418	0	0	0	0	0	1.311539329	0	0	0.167942832	0	0	0	0	0	0	0	0	0	0	0	0	0	0	0	0	0	1.491203322	0.789754795	2.24582628	2.7481273	0	0	0	0	0	0	0	0	0	0	0	0	0	0
PC1119	0.174347816	0	0.479570063	0	0.296053794	0.724096397	0	0	0	0	0.149715045	0	0	0	0	0	0	0	0	0.049946138	0	0.108348431	0	0	0	0	0	0	0	0	0.351169804	0.647940806	0.173646442	4.443517408	2.589463876	0	0	0	0	0	0	0	0	0	0	0	0	0	0
PC1120	0	0	0.710793178	0	0.405859558	1.140454203	0	0	0	0	0	0	0	0	0	0	0	0	0	0	0	0	0	0	0	0	0	0	0	0	0	0	1.984857599	2.924945957	1.944472463	0	0	0	0	0	0	0	0	0	0	0	0	0	0
PC1121	0	0.578679048	1.104406696	0.200999397	0	0.361300578	0	0	0	0	0	0	0	0	0	0	0	0	0	0	0	0	0	0	0	0	0	0	0	0	0	0.826791391	1.644219922	7.019304806	1.866721965	0	0	0	0	0	0	0	0	0	0	0	0	0	0
PC1122	0	0.302572441	1.928485507	0	0	0.588463777	0	0	0	0	0	0	0	0	0	0	0	0	0	0	0	0	0	0	0	0	0	0	0	0	0.391930583	0	0.927932088	9.448831832	1.958570127	0	0	0	0	0	0	0	0	0	0	0	0	0	0
PC1123	0.448991796	0	0.560047739	0	0	0.540785845	0	0	0	0	0	0	0	0.350134214	0	0	0	0	0	0	0	0	0	0	0	0	0	0	0	0	0	0.714273903	0	4.91747079	5.746799712	0	0	0	0	0	0	0	0	0	0	0	0	0	0
PC1124	0.138768023	0.55370012	0	0	0.35754644	0.386507569	0	0	0	0	0.535298709	0	0	0	0	0	0	0	0	0	0	0	0	0	0	0	0	0	0	0	0	0.560442456	0.449591354	3.486381534	4.867096758	0	0	0	0	0	0	0	0	0	0	0	0	0	0
PC1125	0	0	1.945859306	0	1.044411946	0	0	0	0	0	0	0	0	0	0	0	0	0	0	0	0	0	0	0	0	0	0	0	0	0	0	1.23186363	0	1.878584281	0.889296687	0	0	0	0	0	0	0	0	0	0	0	0	0	0
PC1126	0	0	1.263196015	0	0	0	0	0	0	0	0	0	0.976808698	0.365470144	0	0	0	0	0	0	0	0	0	0	0	0	0	0	0	0	0.489891577	1.558545611	0.708984636	7.483200342	3.090428889	0	0	0	0	0	0	0	0	0	0	0	0	0	0
PC1127	0	0.242079359	0.182838778	0.005546649	0.185424657	0.621773099	0	0	0	0	0	0	0	0	0	0	0	0	0	0	0	0	0	0	0	0	0	0	0	0	0.224538956	2.152262859	0.961671476	3.88033456	4.551836636	0	0	0	0	0	0	0	0	0	0	0	0	0	0
PC1128	0.986069656	0	0.425066349	0.645224245	0.51206606	1.743077376	0	0	0	0	0	0	0	0	0	0	0	0	0	0	0	0	0	0	0	0	0	0	0	0	0.383559248	4.443080812	1.398160571	5.891094716	5.201953866	0	0	0	0	0	0	0	0	0	0	0	0	0	0
PC1129	0.371953471	0	0	0.527102753	0	0.596538781	0	0	0	0	0	0	0	0	0	0	0	0	0	0	0	0	0	0	0	0	0	0	0	0	0	2.083769394	2.070872954	8.962920979	3.256904873	0	0	0	0	0	0	0	0	0	0	0	0	0	0
PC1130	0	0	0	0	0	0	0	0	0	0	0	0	0.320294158	0	0.324188632	0	0	0	0	0	0	0	0	0	0	0	0	0	2.102225498	0	0.453594315	0	0	0	0	2.471905924	3.820819291	2.553906744	6.529676432	4.103690157	0	0	0	0	0	0	0	0	0
PC1131	0	0	0	0	0	0	0	0	0	0	0	0	0	0.671426419	0.47211939	0.742156838	0	0	0	0	0	0	0	0	0	0	0	0	0	0	0	0	0.895191886	0	0	4.395356994	11.06610648	3.801066775	7.587131416	7.933072242	0	0	0	0	0	0	0	0	0
PC1132	0	0	0	0	0	0	0	0	0	0	0	0	0.308161807	0	1.437279035	2.501999115	0	0	0	0	0	0	0	0	0	0	0	0	0	0	0	0.404399679	0	0	0	2.93339111	4.301203725	2.579028521	3.303964318	5.693883663	0	0	0	0	0	0	0	0	0
PC1133	0	0	0	0	0	0	0	0	0	0	0	0	1.219750339	0	2.537128444	0.404976197	0	0	0	0.381800807	0	0	0	0	0	0	0	0	0	0	0	0	0	0	0	3.949745177	4.413289928	2.278605578	0.781326812	5.010591123	0	0	0	0	0	0	0	0	0
PC1134	0	0	0	0	0	0	0	0	0	0	0	0	0.805825622	0.586031109	0.200571683	0	0	0	0	0	0	0	0	0	0	0	0	0	0	0	0	0.265046448	0.453203157	0	0	4.130902237	4.014375198	4.876415582	5.380049609	4.083001458	0	0	0.082324472	0	0	0	0	0	0
PC1135	0	0	0	0	0	0	0	0	0	0	0	0	0	0	0	0	0	0	0	0	0	0	0	0	0	0	0	0	0	0	0	0.587149962	0	0	0.307513797	3.227807233	7.422451035	2.744228203	6.533170635	6.948204507	0	0	0	0	0	0	0	0	0
PC1136	0	0	0	0	0	0	0	0	0	0	0	0	0.333887551	0.781614356	0.453138785	0	0.369354415	0	0	0	0	0	0	0	0	0	0	0	0	0	0.305061314	0	0.322738109	0	0.30901292	2.123846472	4.294703249	4.813646118	3.603318297	8.16788553	0.476822665	0	0	0	0	0	0	0	0
PC1137	0	0	0	0	1.549211019	0	0	0	0	0	0	0	1.953794294	1.546365935	0	0	0	0	0	0.977102888	0	0	0	0	0	0	0	0	0	0	0	0	0	0.81405322	0	0.864302712	6.948444976	5.495579318	3.860421425	6.958114809	0	0	0	0	0	0	0	0	0
PC1138	0	0	0	0	0	0	0	0	0	0	0	0	0.538747191	0.16889919	2.348280671	0.785210072	0.811808062	0	0	0	0	0	0	0	0	0	0	0	0	0	0.784165552	0.122588379	0	0.294098756	0.878504272	4.732687095	7.150666501	6.686917421	3.735319983	9.710080418	0	0	0	0	0	0	0	0	0
PC1139	0	0	0	0	0	0	0	0.041114213	0	0	0	0	0.289175528	0.993452486	0	0	0.811980755	0	0	0	0	0	0	0	0.273805637	0.300120536	0	0	0	0	0	0	0.860463722	0.251516633	0.139084312	2.642062831	4.435127519	3.825061758	5.164865128	7.104824415	0.575345068	0	0	0	0	0	0	0	0
PC1140	0	0	0	0	0	0	0	0.17443377	0	0	0	0	0.500443245	0.770027126	0.445291921	0.086879792	0.528234479	0	0	0	0	0	0	0	0	0	0	0	0	0	0.060200536	0.323804151	0	0.064408602	0.654812717	4.028426874	5.133273304	5.995772747	3.463945711	8.976920244	0.160085022	0	0	0	0	0	0	0	0
PC1141	0	0	0	0	0	0	0	0	0	0	0	0	0.076138129	0.294693602	0.08143241	0	0.388872886	0	0	0	0	0	0	0	0	0	0	0	0	0	0.084534359	0.474459015	0.463364503	0.090443379	0	4.853965711	6.754146955	4.138512514	3.422043967	6.897459801	0.224793428	0	0	0	0	0	0	0	0
PC1142	0	0	0	0	0	0	0	0	0	0	0	0	0.39443631	0.228030643	0.125290295	0.140777447	0	0	0	0	0	0	0	0	0	0	0	0	0	0	0	0	0.061610664	0.385573619	0.249771603	1.306057422	5.739939464	2.248349244	4.64036292	7.187846785	0	0	0	0	0	0	0	0	0
PC1143	0	0	0	0	0	0	0	0	0	0	0	0	0.970121725	0.826050152	0	0	0	0	0	0	0	0	0	0	0	0	0	0	0	0	0	0.414569489	0.895724345	0	0	2.064353852	5.360827406	3.162812359	6.65140178	4.542273487	0	0	0	0	0	0	0	0	0
PC1144	0	0	0	0	0	0	0	0	0	0	0	0	0	0	0	0	0	0	0	0	0	0	0	0	0	0	0	0	0	0	0	0	0	0	0.898101614	7.506597651	3.65716203	3.41562369	2.510255204	7.593966542	0	0	0	0	0	0	0	0	0
PC1146	15.91908163	29.39765083	6.364465345	7.445592366	5.326800151	14.3666997	0	0	0	0	0	0	0.363428325	0	0	0	0	0	0	0	0	0	0	0	0	0	0	0	0	0	0	0	0	0	0	0	0	0	0	0	0	0	0	0	0	0	0	0	0
PC1147	13.50360463	31.69648206	7.05446326	5.646539166	6.652562576	16.23604147	0.093367104	0	0	0.26281015	0	0	0.016189298	0	0	0	0	0	0	0	0	0	0	0	0	0	0	0	0	0	0	0	0	0	0	0	0	0	0	0	0	0	0	0	0	0	0	0	0
PC1148	14.64841556	39.91989961	7.35938243	7.694175859	7.385655478	19.13234218	0	0	0	0	0	0	0.147489403	0	0	0	0	0	0	0	0	0	0	0	0	0	0	0	0	0	0.101066915	0	0.111606955	0	0	0	0	0	0	0	0	0	0	0	0	0	0	0	0
PC1149	13.97093634	35.14294932	9.503860946	4.990147112	9.412445166	17.76602758	0	0	0	0	0	0	0.609340083	0	0	0	0	0	0	0	0	0	0	0	0	0	0	0	0	0	0	0	0	0	0	0	0	0	0	0	0	0	0	0	0	0	0	0	0
PC1150	8.892336596	29.69668908	3.994132106	5.84631412	7.503275063	14.35804929	0	0	0	0	0	0	0	0	0	0	0	0	0	0	0	0	0	0	0	0	0	0	0	0	0	0	0	0	0	0	0	0	0	0	0	0	0	0	0	0	0	0	0
PC1151	12.08445701	26.8267381	4.992665376	10.71824309	7.668182592	10.52923633	0	0	0	0	0	0	0	0	0	0	0	0	0	0	0	0	0	0	0	0	0	0	0	0	0	0	0	0	0	0	0	0	0	0	0	0	0	0	0	0	0	0	0
PC1152	9.475025174	33.32060682	5.462061125	3.897542683	6.193179444	12.41909847	0	0	0	0	0	0	0	0.874164013	0	0	0	0	0	0	0	0	0	0	0	0	0	0	0	0	0	0	0	0	0	0	0	0	0	0	0	0	0	0	0	0	0	0	0
PC1153	21.91112297	42.69902183	7.783437224	11.62067386	11.88540795	17.38477499	0	0	0	0	0	0	0	0.87627403	0	0	0	0	0	0	0	0	0	0	0	0	0	0	0	0	0	0	0	0	0	0	0	0	0	0	0	0	0	0	0	0	0	0	0
PC1154	14.81433359	15.32451719	4.79670635	5.757403718	6.164364327	14.1774682	0	0	0	0	0	0	0.354291852	0.597524989	0	0	0	0	0	0	0	0	0	0	0	0	0	0	0	0	0	0	0	0	0	0	0	0	0	0	0	0	0	0	0	0	0	0	0
PC1155	13.79468273	34.28744022	6.815433514	7.463016351	8.988552823	16.93190346	0	0	0	0	0	0	0	0	0	0	0	0	0	0	0	0	0	0	0	0	0	0	0	0	0	0	0	0	0	0	0	0	0	0	0	0	0	0	0	0	0	0	0
PC1156	0	0	0	0	0	0	0.026147379	0.04866258	0	0	0	0	0	0	0.964817006	0	0	0	0	0	0.021998805	0	0	0	0	0	0	0	0	0	0	0	0	0	0	0	0	0	0	0	0.516678291	0	0.048494765	14.78519812	8.909661205	0	0	0	0
PC1157	0	0	0	0	0	0	0	0	0	0	0	0	0	0	0.897487622	0	0	0	0	0	0	0	0	0	0	0	0	0	0	0	0	0	0	0	0	0	0	0	0	0	4.77309774	0	0	24.45422438	7.403402714	0	0.393228307	0	0
PC1158	0	0	0	0	0	0	0	0	0	0	0	0	0	0	1.802355327	0	0	0	0	0	0	0	0	0	0	0	0	0	0	0	0	0	0	0	0	0	0	0	0	0	7.011674348	0	0	30.2172619	9.525498927	0	0	0	0
PC1159	0	0	0	0	0	0	0	0	0	0	0	0	0	0	1.158506127	0	0	0	0	0	0	0	0	0	0	0	0	0	0	0	0	0	0	0	0	0	0	0	0	0	4.605185654	0	0	30.96556815	8.563912913	0	0	0	0
PC1160	0	0	0	0	0	0	0	0	0	0	0	0	0	0	0	0	0	0	0	0	0	0	0	0	0	0	0	0	0	0	0	0	0	0	0	0	0	0	0	0	2.363043685	0	0	16.43734162	5.334455613	0	0	0	0
PC1161	0	0	0	0	0	0	0	0	0.177413825	0	0	0	0	0	0.752410583	0	0	0	0	0	0	0	0	0	0	0	0	0	0	0	0	0	0	0	0	0	0	0	0	0	3.344006419	0	0	14.0850997	5.411476283	0	0	0	0
PC1162	0	0	0	0	0	0	0	0	0.272729152	0	0	0	0	0	1.250624948	0	0	0	0	0	0	0	0	0	0	0	0	0	0	0	0	0	0	0	0	0	0	0	0	0	1.881807579	0	0	14.2052665	3.036592958	0	0	0	0
PC1163	0	0	0	0	0	0	0	0	0	0	0	0	0	0	0	0	0	0	0	0	0	0	0	0	0	0	0	0	0	0	0	0	0	0	0	0	0	0	0	0	6.21479529	0	0	16.70806672	5.58981696	0	0	0	0
PC1164	0	0	0	0	0	0	0	0	0	0	0	0	0	0	1.49005951	0	0	0	0	0	0	0	0	0	0	0	0	0	0	0	0	0	0	0	0	0	0	0	0	0	0	0	0	19.44570098	4.129651094	0	0	0	0
PC1165	0	0	0	0	0	0	0	0	0	0	0	0	0	0	0	0	0	0	0	0	0	0	0	0	0	0	0	0	0	0	0	0	0	0	0	0	0	0	0	0	0	0	0	18.8047628	4.320972368	0	0	0	0
PC1166	0	0	0	0	0	0	0	0	0	0	0	0	0	0	0	0	0	0	0	0	0	0	0	0	0	0	0	0	0	0	0	0	0	0	0	0	0	0	0	0	0	0	0	8.356162818	0.310759696	0	0	0	0
PC1167	0	0	0	0	0	0	0	0	0	0	0	0	0	0	0	0	0	0	0	0	0	0	0	0	0	0	0	0	0	0	0	0	0	0	0	0	0	0	0	0	2.389634242	0	0	21.36856592	1.527266629	0	0	0.314260128	0.454863353
PC1168	0	0	0	0	0	0	0	0	0.18585861	0	0	0	0	0	0.165543132	0	0	0	0	0	0	0	0	0	0	0	0	0	0	0	0	0	0	0	0	0	0	0	0	0	5.235404892	0.436071832	0	14.6723314	2.594380653	0	0	0	0
PC1169	0.070461676	0.320921079	0	0	0	0.051593936	0	0	0	0	0	0	0	0	0.901130515	0.161025436	0.548388871	0	0	0	0	0	0.050338206	0	0	0.07242004	0	0.072099317	0	0	0	0	0.060674339	1.191102368	1.36611107	0	0	0	0	0	0	0	0	0	0	0.062346132	0.846798076	7.036997978	5.503179675
PC1170	0	0	0	0	0	0	0	0	0	0	0	0	0	0	0.360209606	0	0.701542077	0	0	0	0	0	0	0	0	0	0	0	0	0	0	0	0	0	0	0	0	0	0	0	0	0	0	0	0	0.670130517	3.385313345	8.207018397	2.546361181
PC1171	0.230647619	0	0.047295192	0.171419703	0	0	0	0	0	0	0	0	0.390358498	0	0	0	0	0	0	0	0	0	0	0	0	0	0	0	0	0	0	0	0	0	0	0	0	0	0	0	0	0	0	0	0	0	1.598620086	7.136854823	5.335577377
PC1172	0.068880272	0.137699632	0	0	0	0	0	0	0	0	0	0	0	0	1.344023073	0	0.35048374	0	0	0	0	0	0	0	0	0	0	0	0	0	0	0	0	0	0	0	0	0	0	0	0	0	0.100347228	0	0	0.366268642	1.187411903	6.155926653	5.827769625
PC1173	0.126041376	0.156133114	0	0	0.012252604	0.114230012	0	0	0	0	0	0	0	0	0.578622418	0.009909253	0.340169634	0	0	0	0	0	0	0	0	0.014858149	0	0	0	0	0	0.016763982	0	0.014545584	0.026290798	0	0.015335122	0	0	0	0	0	0	0	0	0.358677174	0.694564916	7.297983357	4.711187928
PC1174	0.543063332	0	0	0	0	0.478287001	0	0	0	0	0	0	0	0	3.108162988	0	2.298607556	0	0	0	0	0	0	0	0	0	0	0	0	0	0	0	0	0	0	0	0	0	0	0	0	0	0	0	0	0	1.640449135	6.894703268	0.900511382
PC1175	0	0.045131822	0	0	0	0	0	0	0	0	0	0	0	0	0	0	0	0	0	0	0	0	0	0	0	0	0	0	0	0	0	0	0	0	0	0	0	0	0	0	0	0	0	0	0	0.762680741	1.829167225	9.637744198	4.937695205
PC1176	0	0	0	0	0	0	0	0	0	0	0	0	0	0	0	0	0	0	0	0	0	0	0	0	0	0	0	0	0	0	0	0	0	0	0	0	0	0	0	0	0	0	0	0	0	0	0	0	0
PC1177	0	0	0	0	0	0	0	0	0	0	0	0	0.581553736	0.498610404	0	0	0	0	0	0	0	0	0	0	0	0	0	0	0	0	0	0	0	0	0	0	0	0	0	0	0	0	0	0	0	0	0	0	0
PC1178	0	0	0	0	0	0	0	0	0	0	0	0	0	0	0	0	0	0	0	0	0	0	0	0	0	0	0	0	0	0	0	0	0	0	0	0	0	0	0	0	0	0	0	0	0	0	0	0	0
PC1179	0	0	0	0	0	0	0	0	0	0	0	0	0	0	0	0	0	0	0	0	0	0	0	0	0	0	0	0	0	0	0	0	0	0	0	0	0	0	0	0	0	0	0	0	0	0	0	0	0
PC1180	0	0	0	0	0	0	0	0	0	0	0	0	0	0	0	0	0	0	0	0	0	0	0	0	0	0	0	0	0	0	0	0	0	0	0	0	0	0	0	0	0	0	0	0	0	0	0	0	0
PC1181	0	0	0	0	0	0	0	0	0	0	0	0	0	0	0	0	0	0	0	0	0	0	0	0	0	0	0	0	0	0	0	0	0	0	0	0	0	0	0	0	0	0	0	0	0	0	0	0	0
PC1182	0	0	0	0	0	0	0	0	0	0	0	0	0	0.120630323	0	0	0	0	0	0	0	0	0	0	0	0	0	0	0	0	0	0	0	0	0	0	0	0	0	0	0	0	0	0	0	0	0	0	0
PC1183	0	0	0	0	0	0	0	0	0	0	0	0	0	0	0	0	0	0	0	0	0	0	0	0	0	0	0	0	0	0	0	0	0	0	0	0	0	0	0	0	0	0	0	0	0	0	0	0	0
PC1184	0	0	0	0	0	0	0	0	0	0	0	0	0	0.296683492	0	0	0	0	0	0	0	0	0	0	0	0	0	0	0	0	0	0	0	0	0	0	0	0	0	0	0	0	0	0	0	0	0	0	0
PC1185	0	0	0	0	0	0	0	0	0	0	0	0	0	0	0	0	0	0	0	0	0	0	0	0	0	0	0	0	0	0	0	0	0	0	0	0	0	0	0	0	0	0	0	0	0	0	0	0	0
PC1186	0	0	0	0	0	0	0	0	0	0	0	0	0	0	0	0	0	0	0	0	0	0	0	0	0	0	0	0	0	0	0	0	0	0	0	0	0	0	0	0	0	0	0	0	0	0	0	0	0
PC1187	0	0	0	0	0	0	0	0	0	0	0	0	0	0	0	0	0	0	0	0	0	0	0	0	0	0	0	0	0	0	0	0	0	0	0	0	0	0	0	0	0	0	0	0	0	0	0	0	0
PC1188	0	0	0	0.72219431	0	0	0	0	0	0	0	0	0	0	0	0	0	0	0	0	0	0	0	0	0	0	0	0	0	0	0	0	0	0	0	0	0	0	0	0	0	0	0	0	0	0	0	0	0
PC1189	0	0	0	0	0	0	0	0	0	0	0	0	0	0	0	0	0	0	0	0	0	0	0	0	0	0	0	0	0	0	0	0	0	0	0	0	0	0	0	0	0	0	0	0	0	0	0	0	0
PC1190	0	0	0	0.170195079	0	0	0	0	0	0	0	0	0	0	0	0	0	0	0	0	0	0	0	0	0	0	0	0	0	0	0	0	0	0	0	0	0	0	0	0	0	0	0	0	0	0	0	0	0
PC1191	0	0	0	0	0	0	0	0	0	0	0	0	0	0	0	0	0	0	0	0	0	0	0	0	0	0	0	0	0	0	0	0	0	0	0	0	0	0	0	0	0	0	0	0	0	0	0	0	0
PC1192	0	0	0	0	0	0	0	0	0	0	0	0	0	0	0	0	0	0	0	0	0	0	0	0	0	0	0	0	0	0	0	0	0	0	0	0	0	0	0	0	0	0	0	0	0	0	0.37449549	0	0
PC1193	0	0	0	0	0	0	0	0	0	0	0	0	0	0	0	0	0	0	0	0	0	0	0	0	0	0	0	0	0	0	0	0	0	0	0	0	0	0	0	0	0	0	0	0	0	0	0	0	0
PC1194	0	0	0	0	0	0	0	0	0	0	0	0	0	0	0	0	0	0	0	0	0	0	0	0	0	0	0	0	0	0	0	0	0	0	0	0	0	0	0	0	0	0	0	0	0	0	0	0	0
PC1195	0	0	0	0	0	0	0	0	0	0	0	0	0	0	0	0	0	0	0	0	0	0	2.39982032	2.389235629	0	0	0	0	0	0	0	0	0	0	0	0	0	0	0	0	0	0	0	0	0	1.622206137	0.970347495	0	0
PC1196	0	0.281496971	0	0	0	0	0	0.036976885	0.692838268	0.227735686	45.14644394	0	1.395647944	1.414174585	0	0	0	0.300771173	0	8.956024181	2.795581278	1.072628924	3.844233312	0	0	0	0	0	0	0	0	0	0	0	0	0	0	0	0	0.087464915	0	0	0	0	0	0.167820374	0.483023891	0	0.188636583
PC1197	0	0	0	0	0	0	0.569364109	0.701602495	0.295284517	0	70.7706441	0	0.129386147	0.195634861	0	0	0	0.756859144	0	15.52199583	2.053741713	1.339096813	2.34897788	0.425804362	0	0	0.128853341	0	0	0	0	0	0	0	0	0	0	0	0	0	0.970812662	0	0	0	0	0.473638741	1.028272561	0	0.650653028
PC1198	0	0	0	0	0	0	0	0.688003448	0	0.273178822	0.927318675	0.763231452	5.502039365	8.217275176	0	0	0	0.889161608	0	0.37521803	0	0.765767367	11.83566832	2.99673063	0	0	0	0	0.511646816	0	0	0	0	0	0	0	0	0	0	0	0	0	0	0	0	0.556165744	1.080719461	0	0.770567541
PC1199	0	0	0	0	0	0	0	0	0	0	0	0	1.206521582	0.413397754	0	0	0	0	0	0	0	0	2.396531808	0.772092986	0	0	0	0	0	0	0	0	0	0	0	0	0	0	0	0	0	0	0	0	0	0.915791751	0	0	0.483363542
PC1200	0.035415195	0.183880935	0	0	0.038421038	0.098641195	0	0	0.268873358	0	0.011709806	0.248129999	2.141218549	1.609415225	0.098778453	0	0.088723031	0	0	0	0	0.073266048	17.05841589	11.33797907	0	0	0	0	0	0	0	0	0	0	0	0.07567286	0.100484898	0	0	0.240205563	0	0	0	0	0	0.347686991	0.138253406	0.000552001	0.031751707
PC1201	0	0	0	0.309107456	0	0	0.210660571	0.305478462	0.721356138	0.777125946	0	0	0.063600448	0.155220587	0	0	0	0	0	0	0	0	3.626907146	0.858837336	0	0	0	0	0	0	0	0	0	0	0	0	0	0	0	0	0	0	0	0	0	0.426305794	0.492907087	0	0
PC1202	0	0	0.6636341	0	0	0.092114527	0	0	0.776149135	0	0	0.750382414	6.310980841	5.676902298	0	0	0	0	0	0	0	0	4.728647259	0.254635085	0	0	0	0	0	0	0	0	0	0	0	0.316911001	0.651015524	0.633895788	0.75353569	0	0	0	0	0	0	0	0.388865857	0	0
PC1203	0	0	0	0	0	0	0	0	0.362762757	0.38652884	0	0	3.776698814	4.245004297	0	0	0	0	0	0	0.096634618	0	1.107172554	0.474787399	0	0	0	0	0	0	0	0	0	0	0	1.130139385	2.609617552	0.861793964	0.18706249	0.266727791	0.346397267	0	0	0	0	0	0	0	0
PC1204	0	0	0	0	0	0	0	0	0	74.86769332	0.15145935	12.1082568	0	0	0	0	0	0	0	0	0	0	0	0	0	0	0	0	0	0	0	0	0	0	0	0	0	0	0	0	0	0	0	0	0	0	0	0	0
PC1205	0	0	0	0	0	0	0	0	0.094572249	63.0155326	0.227446629	18.56545072	0	0	0	0	0	0	0	0	0	0	0	0	0	0	0	0	0	0	0	0	0	0	0	0	0	0	0	0	0	0	0	0	0	0	0	0	0
PC1206	0	0	0	0	0	0	0	0	0.314362734	65.73743021	0.278361532	37.23142507	0	0	0	0	0	0	0	0	0	0	0	0	0	0	0	0	0	0	0	0	0	0	0	0	0	0	0	0	0	0	0	0	0	0	0	0	0
PC1207	0	0	0	0	0	0	0	0.28288363	0.249362343	55.67254872	0.147622762	57.53272179	0	0	0	0	0	0	0	0	0	0	0	0	0	0	0	0	0	0	0	0	0	0	0	0	0	0	0	0	0	0	0	0	0	0	0	0	0
PC1208	0	0	0	0	0	0	0	0	0.065723661	60.6050954	0.67077988	48.64386528	0	0	0	0	0	0	0	0	0	0	0	0	0	0	0	0	0	0	0	0	0	0	0	0	0	0	0	0	0	0	0	0	0	0	0	0	0
PC1209	0	0	0	0	0	0	0	0	0	48.80550086	0	46.98109726	0	0	0	0	0	0	0	0	0	0	0	0	0	0	0	0	0	0	0	0	0	0	0	0	0	0	0	0	0	0	0	0	0	0	0	0	0
PC1210	0	0	0	0	0	0	0	0	0	111.4741387	0	70.09509659	0	0	0	0	0	0	0	0	0	0	0	0	0	0	0	0	0	0	0	0	0	0	0	0	0	0	0	0	0	0	0	0	0	0	0	0	0
PC1211	0	0	0	0	0	0	0	0	0	57.5925806	0	45.18874318	0	0	0	0	0	0	0	0	0	0	0	0	0	0	0	0	0	0	0	0	0	0	0	0	0	0	0	0	0	0	0	0	0	0	0	0	0
PC1212	0	0	0	0	0	0	0.323985233	0	0.527248619	73.86523314	0	63.44135623	0	0	0	0	0	0	0	0	0	0	0	0	0	0	0	0	0	0	0	0	0	0	0	0	0	0	0	0	0	0	0	0	0	0	0	0	0
PC1213	0.98618364	2.840289671	0.996659602	1.713553807	0	0	0	0	0	0	0	0	0	0	0	0	0	0	0	0	0	0	0	0	0	0	0	0	0	0	0.899337264	3.395136394	1.947498129	4.581913087	4.554934056	0	0	0	0	0	0	0	0	0	0	0	0	0	0
PC1214	0.316038904	0.303405968	0.687930051	1.222714012	1.585079676	2.435277933	0	0	0	0	0	0	0	0	0	0	0	0	0	0	0	0	0	0	0	0	0	0	0	0	2.270188643	7.198314187	5.156092921	4.753387443	4.673299178	0	0	0	0	0	0	0	0	0	0	0	0	0	0
PC1215	0	1.871840551	0.985245191	3.088559124	0	0	0	0	0	0	0	0	0	0	0	0	0	0	0	0	0	0	0	0	0	0	0	0	0	0	0	6.377622862	5.210056949	5.053154076	4.649107907	0	0	0	0	0	0	0	0	0	0	0	0	0	0
PC1216	0.593447074	0	0.466473107	0	0	0	0	0	0	0	0	0	0	0	0	0	0	0	0	0	0	0	0	0	0	0	0	0	0	0	0.889950846	2.953097651	5.039294387	0.656217809	2.095329284	0	0	0	0	0	0	0	0	0	0	0	0	0	0
PC1217	0.04906982	1.155276565	2.786546026	2.110805214	0.978502451	0.577252938	0	0	0	0	0	0	0	0	0	0	0	0	0	0	0	0	0	0	0	0	0	0	0	0	5.299510532	17.697575	4.028363513	2.416625285	6.028654294	0	0	0	0	0	0	0	0	0	0	0	0	0	0
PC1218	0	0	0	0	0	0	0	0	0	0	0	0	0	0	0	0	0	0	0	0	0	0	0	0	0	0	0	0	0	0	0	0	0	0	0	0	0	0	0	0	0	0	0	0	0	0	0	0	0
PC1219	0	0	0	0.14759603	0	0	0	0	0	0	0	0	0	0	0	0	0	0	0	0	0	0	0	0	0	0	0	0	0	0	0	0	0	0	0	0	0	0	0	0	0	0	0	0	0	0	0	0	0
PC1220	0	0	0	0	0	0	0	0	0	0	0	0	0	0	0	0	0	0	0	0	0	0	0	0	0	0	0	0	0	0	0	0	0	0	0	0	0	0	0	0	0	0	0	0	0	0	0	0	0
PC1221	0	0	0	0.156181933	0	0	0	0	0	0	0	0	0	0	0	0	0	0	0	0	0	0	0	0	0	0	0	0	0	0	0	0	0	0	0	0	0	0	0	0	0	0	0	0	0	0	0	0	0
PC1222	0.029156151	0	0	0.029295816	0.121151786	0	0	0.225422099	0	0	0	0	0	0.092291045	0	0	0	0	0	0	0	0	0	0	0.029224746	0.185453054	0	0	0	0	0	0	0.029331707	0.028983871	0.120436188	0	0	0	0	0	0	0	0	0	0	4.905803421	10.54569263	5.692549515	22.38883541
PC1223	0	0	0.604395673	0.963786316	0	0	0	0	1.56418197	1.094281485	0	0	0	0	0	0	0	0	0	0	0	0	0	0	0	0	0	0	0	0	0	0	0	0	0	0	0	0	0	0	0	0	0	0	0	3.383341669	5.548523862	11.93596551	20.06273875
PC1224	0.445085339	1.645873445	0	0	0.965723339	0.428001334	0	0.562911874	1.341669284	0.395001842	0	0	0.444243594	0	0	0	0	0	0	0	0	0	0.1856796	0	0	0.850528839	0	0.411573609	0	0	0.904983811	0	1.087289729	0.369926684	0	0	0	0	0	0	0	0	0	0	0	4.600458274	10.19828177	10.93941736	33.19250121
PC1225	0	0	0	0.436753315	0	0.161773539	0.170215123	0	0.658774867	0	0	0	0.165219606	0.298025952	0	0	0	0	0	0	0	0	0	0	0	0	0	0	0	0	0	0	0	0	0	0	0	0	0	0.149864464	0	0	0	0	0	3.553074537	14.63439284	6.186764798	33.22913696
PC1226	0	1.406997095	0.438790349	0.168019668	0.135147501	1.211303783	0	0.671626104	1.570783781	0.166153886	0	0	0.081368737	0.098905952	0.160934243	0.018484574	0	0	0	0	0	0	0.043771198	0.177873914	0	0.080964363	0	0	0	0	0.047613411	0	0.353635365	0	0.402764248	0	0	0	0	0	0	0	0	0	0	5.62150049	13.46338764	21.2974082	31.74778411
PC1227	0	0	0	0	0	0	0.559996507	1.03227715	0.33568007	2.61871289	9.563186417	0	0.203665301	0.611636266	1.103099386	0.472828583	0.600968476	14.37813217	9.008146599	11.08381494	11.01341203	11.48819523	0.629512593	0	0	0	0	0	0	0	0	0	0	0	0	62.73146949	55.1487482	59.92204472	66.04337191	41.55637469	0	0.903628857	5.445277404	2.066631513	2.866758203	2.211324008	0	0	3.746213121
PC1228	0	0	0	0	0	0	1.299795606	0.468644832	0.582689973	0.362028128	1.945904662	0	0	0	1.712162779	0.742667438	0.62849012	3.463745005	1.539515521	1.43256029	2.753145626	1.952329537	0.356496332	0.852838404	0.327016961	0.205359591	0	0	0	0	0	0	0	0	0	34.07766577	33.82263471	39.13887729	34.50952785	26.08326929	0	0.079204685	0.637013395	0	0	0.124897762	0	0.020384441	1.406706843
PC1229	0	0	0	0	0	0	1.019560656	0.260905223	0	0.648635941	3.097681377	0.548169	0.341092469	0.249173933	2.174681463	1.243229403	0	4.094730599	2.55412883	2.005380272	6.400327283	4.404910635	0.522767323	1.618575655	0.487899096	0	0	1.185504957	0	0	0	0	0.292164871	0	0	36.71378638	34.12812233	31.71241054	34.53466963	27.55853466	0	0	1.083356122	0.130898525	0	0	0	0	3.385985836
PC1230	0	0	0	0	0	0	1.077723525	0.117001415	0.211034007	0.374881591	2.86292668	0	0.264403911	0.031449377	2.928249797	1.959374708	1.344339828	3.350769726	1.549300254	3.194038198	2.994523409	3.808913167	0.752825129	0.959073822	0.905493004	0.21431254	0	0.19593373	0.089659348	0.134720387	0.024639736	0.157834868	0	0	0	41.41122859	43.71780481	38.68048902	40.86344138	23.89427126	0.045580443	0	1.163203203	0	0	0.272483884	0.148714189	0.084593152	2.651945741
PC1231	0	1.798634094	0.390337042	0	0	0.716714489	1.71389467	2.681178546	3.564660224	2.065530836	25.79361492	0.683432135	6.049148059	5.216284473	0.911543144	0	0.337884651	14.9247511	0	8.143323206	34.24721833	10.01951207	65.05688178	14.59644076	0	0	0	0	0	0	0	0	0	0	0	1.834184914	4.336662777	3.092199139	2.38660121	5.493912751	0	0	0.225234286	0	0	7.041508418	0	1.356758801	1.739422625
PC1232	0.402225257	0	0	0	0	0	1.068705618	2.458048719	2.181723449	0	30.31953943	0	3.613181315	8.332017246	0	0	0.766735351	22.78765784	0	8.630014614	42.81110524	7.998703375	65.12289684	12.57003764	0	0	0	0	0	0	0	0	0.807328824	0	0	1.413667781	0	0.730838962	0	0.829792094	0	0	0	0	0	6.432177698	0	0.795481917	2.183274716
PC1233	1.46221896	0	0.564482791	0	0.221691214	0.31235297	6.434173635	10.204224	5.319126541	6.299900118	43.70277535	0	0.607350259	0.466016962	0.323124839	1.21918577	0.347730206	35.84393035	0	21.4204028	86.16807691	36.56133918	31.29417858	2.860734718	0	0	0	0	0.727826701	0	0	0	0	0	0	0.494120255	1.518113483	2.751195474	2.042420852	1.570488821	0	0	0	0	0	19.15515384	0.427676997	3.664952424	7.951685242
PC1234	1.866292896	0	0	0	0.60465955	0	1.463382648	4.133287714	5.712113907	1.777670177	21.42180923	2.550312942	2.697213965	1.605145967	0	0	0.706531679	14.33386679	0	6.137453742	22.06679991	3.748175511	58.21060402	10.28577436	0	0	0	0	0	0	0	0	0	0	0	0	0	1.688998672	1.830451163	1.376179258	0	0	1.165463145	0	0	7.718974049	0	1.532111196	1.464636173
PC1235	0.625941577	0.85333935	0.37018582	0.371346637	0.21804936	0.440301165	1.98857786	3.141812382	2.814751741	2.912345319	32.21687416	0.927123573	3.364112223	4.412227021	0.348805603	0	0.012214921	21.73787558	0	9.56416499	31.35258011	12.56745695	42.37384301	7.520286174	0	0	0	0	0	0	0.102119038	0	0	0.008404403	0	3.578589031	1.70798546	2.210270897	3.203422041	3.664201517	0.02088881	0	0.192317638	0.062075012	0.006395267	7.586618163	0.102849411	1.448863052	2.06728132
PC1236	0.972526637	0.839343776	1.965715049	0	0	0	3.494726353	2.13383199	4.294747658	1.08894844	22.11290949	0.795941374	4.049433481	1.183443386	0	0	0	19.431765	0	7.188522002	29.13155394	12.38755163	54.04240516	11.36503877	0.54119904	0	0	0	0	0	0	0	0	0	0	3.64065475	6.709633007	1.989312907	3.023606428	2.570272169	0	0	0	0	0	5.511814905	0	0.330727156	1.576206243
PC1237	0	0	0.420128731	0	0	0	0.992478577	4.908279257	3.860320829	1.849662398	9.993053883	0	3.581470945	3.377794292	0	0	0	14.7629675	0	6.782200347	12.55885117	15.81153292	20.98537471	7.669711794	0	0	0	0.996271893	0	0	0	0	0	0	0	0	0	0.619939255	0.533534864	0.822058563	0	0	0	0	0	0.631869124	1.190880936	0.542233872	0
PC1238	0	0	0	0	0	0	0	1.826336468	0	0	28.86024895	0	0	0	0	0	0	16.40817141	0	8.649762984	30.34184988	9.958076169	45.18203549	12.28749717	0	0	0	0	0	0	0	0	0	0	0	0	0	0	0	0	0	0	0	0	0	0.882610878	0	0	0
PC1239	0	0	0	0	0	0	10.57762152	9.329000644	13.32406543	2.107146457	0	0	0	0	0	0	0	0	0	0	0	0	0	0	0	0	0	0	0	0	0	0	0	0	0	0	0	0	0	0	0	0	0	0	0	0	0	0	0
PC1240	0	0	0	0	0	0	6.911788806	5.741455506	15.98667827	1.035510027	0	0	0	0	0	0	0	0	0	0	0	0	0	0	0	0	0	0	0	0	0	0	0	0	0	0	0	0	0	0	0	0	0	0	0	0	0	0	0
PC1241	0	0	0	0	0	0	11.72649362	5.848706476	13.74405863	1.327325207	0	0	0	0	0	0	0	0	0	0	0	0	0	0	0	0	0	0	0	0	0	0	0	0	0	0	0	0	0	0	0	0	0	0	0	0	0	0	0
PC1242	0	0	0	0	0	0	14.65590831	4.982722102	14.76992279	3.444749907	0	0	0	0	0	0	0	0	0	0	0	0	0	0	0	0	0	0	0	0	0	0	0	0	0	0	0	0	0	0	0	0	0	0	0	0	0	0	0
PC1243	0	0	0	0	0	0	6.931096124	2.86392086	10.81740426	3.707701107	0	0	0	0	0	0	0	0	0	0	0	0	0	0	0	0	0	0	0	0	0	0	0	0	0	0	0	0	0	0	0	0	0	0	0	0	0	0	0
PC1244	0	0	0	0	0	0	10.97948677	1.852805106	10.34534041	1.09357144	0	0	0	0	0	0	0	0	0	0	0	0	0	0	0	0	0	0	0	0	0	0	0	0	0	0	0	0	0	0	0	0	0	0	0	0	0	0	0
PC1246	0	0	0	0	0	0	6.619240654	3.703160455	11.30098378	1.106452391	0	0	0	0	0	0	0	0	0	0	0	0	0	0	0	0	0	0	0	0	0	0	0	0	0	0	0	0	0	0	0	0	0	0	0	0	0	0	0
PC1247	0	0	0	0	0	0	5.036461106	4.491224184	11.51873411	2.646637373	0	0	0	0	0	0	0	0	0	0	0	0	0	0	0	0	0	0	0	0	0	0	0	0	0	0	0	0	0	0	0	0	0	0	0	0	0	0	0
PC1248	0	0	0	0	0	0	7.114621968	2.837344286	8.224846323	2.232894159	0	0	0	0	0	0	0	0	0	0	0	0	0	0	0	0	0	0	0	0	0	0	0	0	0	0	0	0	0	0	0	0	0	0	0	0	0	0	0
PC1249	0	0	0	0	0	0	7.720704052	3.117160766	10.77366219	1.92591974	0.187597186	0.111941625	0	0	0	0	0	0	0	0	0	0	0	0	0	0	0	0	0	0	0	0	0	0	0	0	0	0	0	0	0	0	0	0	0	0	0	0	0
PC1250	0	0	0	0	0	0	2.998499724	2.790236311	7.075211897	1.097911047	0	0	0	0	0	0	0	0	0	0	0	0	0	0	0	0	0	0	0	0	0	0	0	0	0	0	0	0	0	0	0	0	0	0	0	0	0	0	0
PC1251	0	0	0	0	0	0	8.236479112	5.088917997	5.585418354	2.213458309	0	0	0	0	0	0	0	0	0	0	0	0	0	0	0	0	0	0	0	0	0	0	0	0	0	0	0	0	0	0	0	0	0	0	0	0	0	0	0
PC1252	0	0	0	0	0	0	6.19785602	3.011853201	7.082092533	0.983392015	0	0	0	0	0	0	0	0	0	0	0	0	0	0	0	0	0	0	0	0	0	0	0	0	0	0	0	0	0	0	0	0	0	0	0	0	0	0	0
PC1253	0	0	0	0	0	0	8.792026085	3.745537579	11.31513329	2.809975311	0.112218316	0	0	0	0	0	0	0	0	0	0	0	0	0	0	0	0	0	0	0	0	0	0	0	0	0	0	0	0	0	0	0	0	0	0	0	0	0	0
PC1254	0	0	0	0	0	0	2.943981504	0.913168234	3.529436186	0	0	0	0	0	0	0	0	0	0	0	0	0	0	0	0	0	0	0	0	0	0	0	0	0	0	0	0	0	0	0	0	0	0	0	0	0	0	0	0
PC1255	0	0	0	0	0	0	5.949057493	4.281586509	9.699082994	0.444601507	0	0	0	0	0	0	0	0	0	0	0	0	0	0	0	0	0	0	0	0	0	0	0	0	0	0	0	0	0	0	0	0	0	0	0	0	0	0	0
PC1256	0	0	0.115040405	0.031590305	0	0	0.436728489	0.886039047	0.353363048	0.035867584	0	0	0.033114191	0.720249014	0	0	0	0	0	0	0	0	0	0	0	0	0	0	0	0	9.0562373	7.164278657	5.88073598	6.817263067	2.861284256	0	0	0	0	0	0	0	0	0	0	0	0	0	0
PC1257	0	0	0	0	0	0	0.419425316	1.220040428	0.413111011	0.205742304	0	0	0.183398455	2.113394869	0	0	0	0	0	0	0	0	0	0	0	0	0	0	0	0	11.9085517	8.241228044	6.055391199	3.536519258	4.736629286	0	0	0	0	0	0	0	0	0	0	0	0	0	0
PC1258	0	0	0	0	0	0	0	0.412931388	0.294119688	0.509727776	0	0.340289725	0.645554128	0.983405231	0	0	0	0	0	0	0	0	0	0	0.318146714	0	0	0	0	0	9.382676849	8.066000863	3.694183876	3.592124883	3.860512865	0	0	0	0	0	0	0	0	0	0	0	0	0	0
PC1259	0	0	0	0	0	0	0.829130586	0.570730146	0	0	0	0	0.275808856	1.759945874	0	0	0	0	0	0	0	0	0	0	0.278429371	0	0	0	0	0	12.88638753	11.9080155	3.496405508	7.038167953	4.205632102	0	0	0	0	0	0	0	0	0	0	0	0.26711812	0	0
PC1260	0.081738944	0	0	0	0	0.081827683	0.621198595	0.645248117	0.656774815	0.443382767	0	0	0.766892972	1.489633462	0	0	0	0	0	0	0	0	0	0	0.176910807	0	0	0	0	0.09225079	13.98715957	11.29363337	9.213301793	7.19533238	6.173900454	0	0	0	0	0	0	0	0	0	0	0	0	0	0
PC1261	0	0	0	0	0	0	0	0	0	0	0	0	0	0	0	0	0	0	0	0	0	0	0	0	0	0	0	0	0	0	6.002137221	5.053155116	5.475446317	6.095814095	1.742295574	0	0	0	0	0	0	0	0	0	0	0	0	0	0
PC1262	0	0	0.016269726	0	0	0.015596313	0.536846411	1.186726042	0.242406354	0.247212358	0	0	0.079882252	1.17350429	0	0	0	0	0	0	0	0	0	0	0.015385257	0	0	0.076716534	0	0	13.90585454	11.9966912	8.695417562	7.049403484	6.438797037	0	0	0	0	0.051636857	0	0	0	0	0	0	0	0	0
PC1263	0	0.215939545	0.288696414	0	0	0	0.843757954	4.224469936	0.509211876	0	0	0	0.345738095	2.181853263	0	0	0	0	0	0	0	0	0	0	0	0	0	0	0	0	17.54413086	18.06061753	15.44889628	9.711139494	9.624351146	0	0	0	0	0	0	0	0	0	0	0	0	0	0
PC1264	0.085679389	1.396042393	2.066122459	2.584155705	2.627167284	10.08171641	0	0	0	0	0	0	0	0	0	0	0	0	0	0	0	0	0	0	0	0	0	0	0	0.266439328	7.650639776	19.69459101	7.561042376	7.739581259	10.2780269	0	0	0	0	0	0	0	0	0	0	0	0	0	0
PC1265	0.276521106	1.134383249	1.803542464	1.265026936	2.495755717	3.451584604	0	0	0	0	0	0	0	0	0	0	0	0	0	0	0	0	0	0	0	0	0	0.14409384	0	0.53132323	6.988372506	14.48586507	3.533016123	8.606014387	5.349970986	0	0	0	0	0	0	0	0	0	0	0	0	0	0
PC1266	0	1.619235633	1.490528228	0.098737752	3.408960593	2.656214547	0	0	0	0	0	0	0	0	0	0	0	0	0	0	0	0	0	0	0	0	0	0	0	0	5.74513799	14.65917719	3.775642605	7.270121169	7.854268341	0	0	0	0	0	0	0	0	0	0	0	0	0	0
PC1267	0	1.15033041	3.082431543	1.948160402	2.535972575	2.147684044	0	0	0	0	0	0	0	0	0	0	0	0	0	0	0	0	0	0	0	0	0	0	0	0.855316557	9.619583022	19.77762724	4.418526557	6.014916902	3.932486403	0	0	0	0	0	0	0	0	0	0	0	0	0	0
PC1268	0.133126679	0.537255396	3.115617298	1.536547304	2.677224904	3.239827692	0	0	0	0	0	0	0	0	0	0	0	0	0	0	0	0	0	0	0	0	0	0	0	0.347345509	7.396598273	16.31391251	4.083411184	5.869072354	5.044282008	0	0	0	0	0	0	0	0	0	0	0	0	0	0
PC1269	0	1.686003687	2.575315409	1.130650838	1.853039958	3.209196912	0	0	0	0	0	0	0	0	0	0	0	0	0	0	0	0	0	0	0.165024695	0	0.073576373	0.037313557	0	0.401466773	5.380613198	12.71619195	4.664967654	6.730170584	3.867093305	0	0	0	0	0	0	0	0	0	0	0	0	0	0
PC1270	0	0	0.948253919	0.237350365	1.271458017	0.868454793	0	0	0	0	0	0	0	0	0	0	0	0	0	0	0	0	0	0	0	0	0	0.192732621	0	0	3.887042371	12.80513374	4.329202001	5.911414892	5.181119868	0	0	0	0	0	0	0	0	0	0	0	0	0	0
PC1271	0	0	1.87196598	5.035432802	5.460026905	5.253588532	0	0	0	0	0	0	0	0	0	0	0	0	0	0	0	0	0	0	0.959086833	0	0	0	0	0	4.589655891	19.3511733	3.00811587	6.598824104	8.138752573	0	0	0	0	0	0	0	0	0	0	0	0	0	0
PC1272	0	1.460811264	2.811873525	1.950967782	1.711993901	3.928785952	0	0	0	0	0	0	0	0	0	0	0	0	0	0	0	0	0	0	0.437122278	0	0	0	0	1.028351601	5.524814318	18.18691065	4.536944093	8.840699346	4.667993457	0	0	0	0	0	0	0	0	0	0	0	0	0	0
PC1273	0	0	0	1.105896239	2.559383069	5.718945943	0	0	0	0	0	0	0	0	0	0	0	0	0	0	0	0	0	0	0	0	0	0	0	0	4.87199852	17.66573625	2.862139565	2.838520279	4.808065511	0	0	0	0	0	0	0	0	0	0	0	0	0	0
PC1274	0	0.193627337	1.145241138	1.704001309	1.788809146	2.209778748	0	0	0	0	0	0	0	0	0	0	0	0	0	0	0	0	0	0	0	0	0	0	0	0	4.912964146	15.13090336	1.765627554	5.670240833	3.136547459	0	0	0	0	0	0	0	0	0	0	0	0	0	0
PC1275	0.634446193	0.009268694	0.963172472	0.667845444	1.620484406	2.418501252	0	0	0	0	0	0	0	0	0	0	0	0	0	0	0	0	0	0	0	0.160184763	0	0	0.396502874	0.003012781	2.975887541	11.95860691	2.504424519	4.541706406	4.154722979	0	0	0	0	0	0	0	0	0	0	0	0	0	0
PC1276	0	0	0	0	0	0	0	0	0	0	0	0	0	0	0	0.151205398	0	0	0	0	0	0	0	0	0	0	0	0	0	0	0	0	0	0	0	7.076612151	5.668623665	20.28631651	10.65040086	6.821997867	0	0	0	0	0	0	0	0	0
PC1277	0	0	0	0	0	0	0	0	0	0	0	0	0	0	0	0	0	0	0	0	0	0	0	0	0	0	0	0	0	0	0	0	0	0	0	5.540635643	4.150043266	6.470975651	2.731948251	3.646874764	0	0	0	0	0	0	0	0	0.787144034
PC1278	0	0	0	0	0	0	0	0	0	0	0	0	0	0	0	0	0	0	0	0	0	0	0	0	0	0	0	0	0	0	0	0	0	0	0	0.248941563	0.101484711	0.460853425	0.052336685	0.134450874	0	0	0	0	0	0.225175271	0	0	0.118954329
PC1280	0.336997471	7.442102163	2.793149105	5.831169173	3.579089451	10.73703196	0	0	0	0	0	0	0	0	0	0	0	0	0	0	0	0	0	0	0	0	0	0	0	0	0	0.657344483	0.32869044	0	1.240459762	0	0	0	0	0	0	0	0	0	0	0	0	0	0
PC1281	0.956451806	6.559570314	3.16518028	4.394064456	2.524560599	13.50842437	0	0	0	0	0	0	0	0	0	0	0	0	0	0	0	0	0	0	0	0	0	0	0	0	0.018527628	0.209976761	0.030862488	0	1.882537039	0	0	0	0	0	0	0	0	0	0	0	0	0	0
PC1282	0.365357578	8.286432806	2.220177989	6.9477664	3.785356319	13.46123459	0	0	0	0	0	0	0	0.079623181	0	0	0	0	0	0	0	0	0	0	0	0	0	0	0	0	0	0.114172731	0.342203257	0.079725285	0.568282282	0	0	0	0	0	0	0	0	0	0	0.081802962	0	0	0
PC1283	0.492101391	4.563772562	3.03708553	3.54553149	2.265052325	15.21415339	0	0	0	0	0	0	0	0	0	0	0	0	0	0	0	0	0	0	0	0	0	0	0	0	0	0.369864776	0	0.300666719	0	0	0	0	0	0	0	0	0	0	0	0	0	0	0
PC1284	0	7.514725621	2.706572765	4.568596154	3.357538971	12.12144482	0	0	0	0	0	0	0	0	0	0	0	0	0	0	0	0	0	0	0	0	0	0	0	0	0	0.405109515	0	0.252158958	0.799770211	0	0	0	0	0	0	0	0	0	0	0	0	0	0
PC1285	0	0.924221252	3.891718612	2.848204378	3.133235839	3.730638409	0	0	0	0	0	0	0	0	0	0	0	0	0	0	0	0	0	0	0	0	0	0	0	0	0	0	1.901129207	0	0.889296687	0	0	0	0	0	0	0	0	0	0	0	0	0	0
PC1286	0	3.348942877	1.889899992	6.011634725	2.876569932	8.005023894	0	0	0	0	0	0	0	0	0	0	0	0	0	0	0	0	0	0	0	0	0	0	0	0	0	0.02415419	0.135439933	0	1.129929966	0	0	0	0	0	0	0	0	0	0	0	0	0	0
PC1287	0	4.701333561	1.969506945	2.324055687	2.951914228	8.698346255	0	0	0	0	0	0	0	0	0	0	0	0	0	0	0	0	0	0	0	0	0	0	0	0	0	1.01799843	0	0	0.271729538	0	0	0	0	0	0	0	0	0	0	0	0	0	0
PC1288	0	1.664957413	1.695472941	2.848204378	0.990655437	9.902650427	0	0	0	0	0	0	0	0	0	0	0	0	0	0	0	0	0	0	0	0	0	0	0	0	0	0	0.936585696	0	0.850063052	0	0	0	0	0	0	0	0	0	0	0	0	0	0
PC1290	0.337032504	1.669239884	0.484718106	3.68510936	1.399736975	4.299108426	0.16120545	0	0	0	0	0	0	0	0	0	0	0	0	0	0	0	0	0	0	0	0	0	0	0	0	0	0	0	0.41431326	0	0	0	0	0	0	0	0	0	0	0	0	0	0
PC1291	0	0	0.590369968	0.516179415	0.430946667	1.887956438	0	0	0	0	0	0	0	0	0	0	0	0	0	0	0	0	0	0	0	0	0	0	0	0	0	0	0	0	0	0	0	0	0	0	0	0	0	0	0	0	0	0	0
PC1293	0	0.439568638	0	0	0	0	24.21005957	20.10083815	16.38820634	13.11942768	45.64018338	66.25373366	0.808547418	3.048729511	0.856022993	2.070458586	0	9.663636951	0	38.34962761	338.2678971	3.886078571	376.8341951	103.1379073	0	0	0	0	0	0	0	0	0	0	0	0	0	0	0.916118486	0.87158018	0	0	0	0	0	19.23445907	1.191860028	0	8.711023302
PC1294	2.277614542	14.3141576	0	0.960979505	2.114297309	2.035927827	6.426496124	7.361027218	3.744645322	7.072396704	17.1422426	85.09337041	4.968465181	3.928775213	0	0	0	5.967677713	0	12.96292309	345.6010717	43.19950411	0	0	0	0	0	0	0	0	0.888630887	1.517295425	1.402662444	0	0	0.973921642	0	0.479407865	0	2.242724581	0	0	0	0	0	8.58931134	2.383720055	0	1.807537215
PC1295	0	1.021507646	0	0	0	0	6.128990699	5.062476389	10.67344827	5.767972522	72.6346045	10.00575765	14.75038839	26.98604515	0	0	0	7.865423943	0	55.06847	367.1912287	4.057876206	54.4922753	14.64337023	0	0	0	0	0	0	0	0	3.326976112	0	0	2.629300018	0.356152304	0.809311823	7.028932215	4.258510252	0	0	0	0	0	25.45635649	0.578421197	0	36.87436983
PC1296	0	0	0	0	0	0	0	0.954675839	0	0	41.70846169	9.531562687	0	1.796283583	0	0	0	4.036234503	0	18.08586823	194.5472614	3.785714743	0	0	0	0	0	0	0	0	0	0	0	0	0	2.16861407	0	0	0	0.911197421	0	0	0	0	0	9.227295139	0	0	1.866930511
PC1298	0.487444603	0.057763828	0	0.051075397	0	0	11.51040832	14.60780248	13.32753045	10.63536549	77.89029775	7.760313791	5.991071363	14.00714414	0.506488981	3.406725183	2.794047573	5.241329757	0	29.61342466	133.7777862	25.24613113	77.79603062	16.89808558	0	0	0	0	0.156949981	0	1.773907575	1.46186341	1.317554783	0.171658607	0.602948801	0.522684355	0.971474398	0.650578505	0.922842767	3.13189656	1.036151627	1.111585806	0.551483099	0.29286472	0.228447715	35.73736016	2.079256866	0.764268702	21.28571985
PC1299	0	1.518363538	0	0.649080562	0	0	21.00841197	21.45013553	26.88493926	21.03100375	285.5969492	5.705969382	14.08967408	16.9188567	5.453963024	62.59137489	61.00049538	6.204770288	0	99.56053554	117.7646542	45.94755925	134.08754	38.08049493	0	0	0	0	0	0	4.4702485	1.030743045	4.267840869	2.261968861	0	1.449911971	2.516112316	0.810460841	2.501927857	0.33795966	8.242473081	1.570623455	0	0.897589851	2.545375647	35.64667277	3.84489901	1.736317627	22.47688407
PC1300	0	0	0	0	0	0.112439104	0	0	0	0	2.155498146	0	0.073656493	0.132904851	0	0	0.136991964	0	0	2.764039643	4.633130966	1.748735312	0	0	0	0	0	0	0	0	0.188432581	0	0.24443091	0.043200892	0	0	0	0	0	0	0	0	0	0	0	0.209735414	0.182163805	0	0
PC1301	0	0	0	0	0	0	0	0	0	0	2.171836187	0	0.280533476	0	0	0	0	0	0	1.453778832	2.809078252	2.861516014	0	0	0	0	0	0	0	0	0.75077681	0.719295028	0.098334273	0	0	0	0	0	0	0	0	0	0	0	0	0.255652813	0	0	0
PC1302	0	0	0	0	0	0	0	0	0	0	1.131774525	0	0.236407592	0	0	0	0	0	0	3.850059865	4.582655552	2.223682858	0	0	0	0	0	0	0	0	0.114966313	0.151538776	0.43567545	0.231095689	0	0	0	0	0	0	0	0	0	0	0	0	0.196250053	0	0
PC1303	0	0	0	0	0	0	0	0	0	0	3.210794963	0	0	0	0	0	0	0	0	2.406194142	5.723242926	1.699039352	0	0	0	0	0	0	1.20684957	0	0.333993018	0	0	0	0	0	0	0	0	0	0	0	0	0	0	0.147101816	0	0	0
PC1304	0	0.100023947	0	0	0	0	0	0	0	0	2.781666404	0	0.102951694	0.368182367	0	0	0	0	0	3.141207848	5.554513278	1.620489685	0	0	0	0	0	0	0	0	0.16057277	0	0.365206103	0	0.328192808	0	0	0	0	0	0	0	0	0	0	0.726912229	0.127435099	0	0
PC1305	0	0	0	0	0	0	0	0	0	0	0.582337469	0	0	0	0	0	0	0	0	0.60968037	2.802303009	0.215208592	0	0	0	0	0	0	0.344912412	0	0.064653355	0	0	0	0	0	0	0	0	0	0	0	0	0	0	0.533671682	0.524854789	0	0
PC1306	0	0	0	0	0	0	0.298352232	0.23637567	0.275804544	0	3.16005525	0	0.396554671	0	0	0	0	0	0	1.695686753	2.935728719	0.636680192	0	0	0	0	0	0	0	0	0	0.090246428	0.711472663	0	0	0	0	0	0	0	0	0	0	0	0	0.178893045	0.368058709	0	0
PC1307	0	0	0	0	0	0.331667707	0	0	0	0	3.48156844	0	0.192690333	0	0	0	0	0	0	2.204841596	3.891682627	3.533979375	0	0	0	0	0	0	0	0	0.615016636	0	0.61507123	0	0	0	0	0	0	0	0	0	0	0	0	0	0.081858307	0	0
PC1308	0	0	0	0	0	0	0	0	0	0	0	0	0	0	0	0	0	0	0	0	0	0	0	0	0	0	0	0	0	0	0	0	0	0	0	0	0	0	0	0	0	0	0	0	0	0	0	0	0
PC1309	0	1.43254294	3.37282283	0.47470073	10.79225643	3.233219985	0	0	0	0	0	0	0	0	0	0	0	0	0	0	0	0	0	0	0	0	0	0	0	0	0	0	0	0	0	0	0	0	0	0	0	0	0	0	0	0	0	0	0
PC1310	0	2.734154505	0.986442478	0	5.773277067	10.95875033	0	0	0	0	0	0	0	0	0	0	0	0	0	0	0	0	0	0	0	0	0	0	0	0	0	0	0	0	0	0	0	0	0	0	0	0	0	0	0	0	0	0	0
PC1311	0	2.779969909	1.495927404	0.818061318	2.778218286	1.194394105	0	0	0	0	0	0	0	0	0	0	0	0	0	0	0	0	0	0	0	0	0	0	0	0	0	0	0	0	0	0	0	0	0	0	0	0	0	0	0	0	0	0	0
PC1312	0	6.740787828	2.310707926	0.85136541	5.78967517	3.573505505	0	0	0	0	0	0	0	0	0	0	0	0	0	0	0	0	0	0	0	0	0	0	0	0	0	0	0	0	0	0	0	0	0	0	0	0	0	0	0	0	0	0	0
PC1313	0	3.899901295	4.055368298	1.555355802	7.010875771	4.40470368	0	0	0	0	0	0	0	0	0	0	0	0	0	0	0	0	0	0	0	0	0	0	0	0	0	0	0.054756026	0	0	0	0	0	0	0	0	0	0	0	0	0	0	0	0
PC1314	0.306540596	4.489074783	3.139833225	0.924890192	7.431323435	4.870377355	0	0	0	0	0	0	0	0	0	0	0	0	0	0	0	0	0	0	0	0	0	0	0	0	0	0.252309422	0	0	0	0	0	0	0	0	0	0	0	0	0	0	0	0	0
PC1315	0	3.300790118	6.790652023	1.937553974	10.19900225	9.973747069	0	0	0	0	0	0	0	0	0	0	0	0	0	0	0	0	0	0	0	0	0	0	0	0	0	0	0	0	0	0	0	0	0	0	0	0	0	0	0	0	0	0	0
PC1316	0	4.516477666	0.99128689	3.779692531	7.094119059	3.449080786	0	0	0	0	0	0	0	0	0	0	0	0	0	0	0	0	0	0	0	0	0	0	0	0	0	0	0	0	0	0	0	0	0	0	0	0	0	0	0	0	0	0	0
PC1317	0	3.225653796	2.950793285	3.450949364	4.153598947	6.074559349	0	0	0	0	0	0	0	0	0	0	0	0	0	0	0	0	0	0	0	0	0	0	0	0	0	0	0	0	0	0	0	0	0	0	0	0	0	0	0	0	0	0	0
PC1318	0	0	0.907144333	2.109968791	0.457162504	1.69604643	0	0	0	0	0	0	0	0	0	0	0	0	0	0	0.392647691	0	0	0	3.951860361	4.163830083	3.380218801	11.64390108	15.85875371	5.762453386	8.713635162	20.42000347	16.33888615	20.20146691	20.94594369	1.140510603	3.317956952	2.629518374	0.415857638	4.319129525	0	0.388120077	0	0	0	0	0	0	0
PC1320	0	0	0.22021784	0.549560778	0.054255166	0	0	0	0	0.119994317	0	0	0	0	0	0	0	0	0	0	0	0	0	0	1.723753995	1.448392992	1.837907748	2.772473273	11.71433051	1.383090119	0.936561351	8.831022546	7.295891695	4.605842494	4.38543722	0.94864842	0.2517031	0.500119058	0.598139799	1.346987511	0	0	0	0.865290193	0	0	0	0	0
PC1321	0	0	0	0	0	0	0	0.920358521	0	0	0	0	0	0	0	0	0	0	0	0	0	0	0	0	0.954555725	0	2.661262989	4.281598078	7.501863794	0	2.896459691	6.401810874	2.529848986	7.691840797	3.66222158	2.20499278	0.288505958	0	0	1.866691335	0	0	0	0	0	0	0	0	0
PC1322	0	0	0	0	0	0.949022089	0	0	0	0	0	0	0	0	0	0	0	0	0	0	0	0	0	0	1.927428141	0	0	3.041643829	2.492163134	0	0.893326729	2.506950644	3.868964855	3.823083952	3.869220769	2.11071837	0	0.520774598	2.123323391	0	0	0	0	0	0	0	0	0	0
PC1323	0	0	0	0	0	0	0	0	0	0	0	0	0.640588336	0	0	0	0	0	0	0	0	0	0	0	3.256688807	7.221320772	0.227183176	3.779012042	6.287698785	10.37933035	2.012552126	7.780191625	4.519351043	4.603080693	4.493288366	1.64369162	0	0	0	1.74825736	0	0	0	0	0	0	0	0	0
PC1324	0	0	0.191004586	3.605395714	1.992712301	0.268926381	0	0	0.743419085	0	0	0	0	0	1.591109869	0	0	0	0	0	0	0	0	0	3.385537455	5.556353324	2.504485337	9.455941685	14.33955986	5.891619748	7.100595928	22.13323876	16.18875588	13.21924066	20.80663359	1.27895593	1.018628682	2.180414257	4.329185513	2.224400915	0	0	0.204707776	0	1.615124227	0	0	0	0
PC1325	0	0	1.982573779	3.423986932	0.554579924	0	0	0	0	0	0	0	0	0.303345219	0	0	0	0	0	0	0.627010374	0	0	0	1.746132601	0.573406625	0.049738418	7.184961307	6.760041292	0	9.015882622	32.27084325	22.23193803	17.6085641	21.08663843	0.947704487	0.851478169	0	2.27232512	3.681310287	0	0	0	0	0.233111663	0	0	0	0
PC1326	0	0	0.281138774	3.3306114	0	0.699494702	0	0	0	0	0.334847244	0	0.365010534	0	0	0	0.518584607	0	0	0	0	0	0	0	4.414154181	4.182716398	1.009047311	8.267618618	7.737228956	4.688899599	8.682331008	19.5478354	9.105976395	20.45857559	13.06804141	0	0.977416417	0.358158192	0.851962038	1.576201767	0	0	0	0.351046014	0.269190535	0	0	0	0
PC1327	0	0.866457423	0.456060775	4.460208781	0.982762607	0.440422569	0	1.445849765	0	0	0	0	0	0	0	0	0	0	0	0	0.71832031	0	0	0	3.351017807	6.039827647	3.072119939	12.18349718	8.86132238	5.472706278	6.77343139	15.00050566	13.1824822	11.77702802	13.1912339	1.552143705	2.829854397	0.988914496	0	1.041054065	0	0	0	0	0	0	0	0	0
PC1328	0	0.646954876	0.817260909	2.658324086	1.655392935	0.652861722	0	0	0	0	0	0	0	0	0	0	0	0	0	0	0.937838996	0	0	0	9.243679147	5.625079226	0.898367468	14.89437728	10.20089595	8.380140995	8.309555482	23.28838192	16.05978898	21.49100418	23.63305946	0	1.757741935	1.833196897	1.820658213	3.900321303	0	0	0.546011481	0	0	0	0	0	0
PC1329	0	0	0	0	0	0	0	0	0	0	0	0	0	0	0	0	0	0	0	0	0	0	0	0	2.84129482	0	0	0.985077862	9.796778827	0	2.633773528	3.695590889	4.752823018	6.575044985	6.22507681	0	0	0	0	0	0	0	0	0	0	0	0	0	0
PC1330	0	0	0	1.859786411	0	0	0	0	0.89444613	0	0	0	0	0	0	0	0	0	1.679101817	0	0.78090272	0.50844474	0	0.673287527	11.96198094	7.061761367	4.097699736	12.0773245	9.595475351	3.917771117	2.417298941	1.248738437	0	1.569775834	0.901478807	2.102741962	1.356544023	5.418099352	6.145802386	7.66512932	2.366553716	0	1.844970247	2.886939802	1.449076704	0	0.935548193	0.690650934	0.905111052
PC1331	0	0	0	0.972557551	0	0	0	0	0	0	0	0	0	0	0	0	0	0	0.9370451	0.984525826	0.941875566	0	0	0	19.56566472	12.35618063	7.01164834	16.38592898	20.25065823	2.154211872	2.698011879	0	0	1.924403328	0.910986811	5.31229958	1.014430204	2.465526035	3.206414598	7.142705904	0	0.84318322	0	2.815914436	1.464360289	0.904137934	0	0	0
PC1332	0	0	0	0	0	0	0	0	0	0	0	0	0	0	2.077503693	0	0	1.65760299	0.735764716	0	0.92944405	0	0	0	12.10638691	9.787048135	10.74662808	11.53183567	19.77990953	1.062889558	0.629815405	2.905591447	0.960896861	1.378309115	0	2.096873692	1.410068503	3.025969626	2.540347711	9.606329256	0	0	0	2.848465625	3.15421099	0	0	0	0
PC1333	0	0	0	0	0.756029546	0	0	0	0.200835454	0	0.055427386	0	0	0	0	0	0	0	0	0	0	0	0	0	40.78707127	38.64246774	31.79075588	41.70407907	55.6871931	9.77897579	6.127454272	5.793895658	2.777209279	5.760173829	5.850111976	0	0	0	0	0	3.602037704	0	0	6.256753609	3.000338401	0	1.73549484	0	0
PC1334	0	0	0	0	0	0	0	0	0	0	0	0	0	0	0	0	0	0	0	0	0	0	0	0	11.36517928	9.894598463	23.30899376	15.7612458	24.49194707	4.205842406	1.755849019	2.46372726	3.802258414	5.635752844	3.557186749	0	0	0	0	0	4.66914666	0	0	0.916289628	0.714747314	0	0	1.800625621	0
PC1335	4.239304096	9.598805726	4.189326118	2.790485896	2.38979835	5.0548453	0	0.015736743	0	0	0	0	0	0	0	0	0	0	0	0	0	0	0	0	0	0	0	0	0	0	2.350938032	3.845962019	3.341764806	4.956351191	7.413218092	0	0	0	0	0	0.032409107	0	0	0	0	0	0	0	0
PC1336	5.829637758	12.79305023	4.385811791	3.448308509	2.411344255	7.360023187	0	0	0.111758379	0	0	0.128307248	0	0	0	0	0	0	0	0	0	0	0	0	0	0	0	0	0	0	0.742370419	4.900707064	3.384881371	4.094815345	7.340719958	0	0	0	0	0	0	0	0	0	0	0	0	0	0
PC1337	2.386637108	5.699859614	3.738427416	0.247271753	1.544789292	1.232550235	0	0	0	0	0	0	0	0	0	0	0	0	0	0	0	0	0	0	0	0	0	0	0	0	0.378269736	1.532897841	2.854750446	1.440650686	6.64541943	0	0	0	0	0	0	0	0	0	0	0	0	0	0
PC1338	4.761826713	13.2575093	3.972251891	3.205026473	3.371558113	5.769135993	0	0	0.250692614	0	0	0	0	0	0	0	0	0	0	0	0	0	0	0	0	0	0	0	0	0	2.260606448	6.575451168	4.114860139	7.125592005	6.94725722	0	0	0	0	0	0	0	0	0	0	0	0	0	0
PC1339	4.033935453	9.573726982	4.481293064	2.577315457	2.937408599	5.322242072	0	0	0	0	0	0	0	0	0	0	0	0	0	0	0	0	0	0	0	0	0	0	0	0	1.636565767	4.853810632	2.787117394	3.989439071	5.97858689	0	0	0	0	0	0	0	0	0	0	0	0	0	0
PC1340	0	0	0	0	0	0	0	0.113202672	0.067713504	0	2.26488511	1.350289662	0	0	0.104840017	0	0	12.88928559	2.37485394	3.079556182	2.894042143	2.990522528	0	0	0	0	0	0	0	0	0	0	0	0	0	0	0	0	0	0	0	4.121368215	1.202256674	0.359159585	7.362657114	0	0	0	0
PC1341	0	0	0	0	0	0	0	0	0	0	2.079771993	0.923440914	0	0	0	0	0	8.095463611	0.527957729	1.46325926	3.927618227	5.497172177	0	0	0	0	0	0	0	0	0	0	0	0	0	0	0	0	0	0	0.92707331	4.094364117	2.942200156	0.553898546	5.952397051	0	0	0	0
PC1342	0	0	0	0	0	0	0	0	0	0	1.19745782	0	0	0	0	0	0	12.73127007	2.363064201	2.414153366	3.896716708	4.181529803	0	0	0	0	0	0	0	0	0	0	0	0	0	0	0	0	0	0	0	11.23443657	2.567553924	2.934308494	15.11605515	0	0	0	0
PC1343	0	0	0	0	0	0	0	0	0	0	1.90485656	0.877415713	0	0	1.638145947	0.851315556	0	7.896290609	0.842708161	2.784875576	0	1.026458847	0	0	0	0	0	0	0	0	0	0	0	0	0	0	0	0	0	0	0	3.059107947	0.709384978	0.512256389	6.511516714	0	0	0	0
PC1344	0	0	0	0	0	0	0	0.103722899	0	0	1.865915511	0.452360308	0	0	0	0.28500377	0	9.877577307	0.857690963	1.880429736	3.572339622	1.113957746	0	0	0	0	0	0	0	0	0	0	0	0	0	0	0	0	0	0	0	5.552767158	0.457036362	0.314273048	8.207654976	0	0	0	0
PC1345	0	0	0	0	0	0	0.255893424	0	0	0	1.07748271	0.325211869	0	0	0.142511934	0	0	9.002472579	1.931856234	1.627815138	2.396450793	2.342814854	0	0	0	0	0	0	0	0	0	0	0	0	0	0	0	0	0	0	1.467364083	4.643014381	2.706551338	1.187908111	11.34452584	0	0	0	0
PC1346	0	0	0	0	0	0	0	0.166030595	0	0	0.906040438	0	0	0	0	0	0	8.281239823	1.536983445	1.21416031	2.193421338	2.940030556	0	0	0	0	0	0	0	0	0	0	0	0	0	0	0	0	0	0	0.717204343	5.563071147	1.60465749	1.108739221	5.024516661	0	0	0	0
PC1347	0	0	0	0	0	0	0	0	0.882359047	0	0.848830851	1.013016314	0	0	0	0	0	10.61705209	0.914734541	1.922169552	1.838899993	7.242237214	0	0	0	0	0	0	0	0	0	0	0	0	0	0	0	0	0	0	2.33457333	6.584859715	2.730057406	0	2.858989257	0	0	0	0
PC1348	0	0	0	0	0	0	0	0	0	0	0.306522242	1.547663836	0	0	0	0	0	7.408700272	1.09259955	1.779786572	2.383759164	1.827323634	0	0	0	0	0	0	0	0	0	0	0	0	0	0	0	0	0	0	1.88062862	3.040924762	1.525124729	2.205882522	3.196508878	0	0	0	0
PC1349	0	0	0	0	0	0	0.125275804	0	0	0	2.391174673	0.586256276	0	0	0	0	0	5.331115271	0.435958604	1.374146807	2.672273839	3.667345807	0	0	0	0	0	0	0	0	0	0	0	0	0	0	0	0	0	0	5.662582085	3.523600412	1.761951931	2.394050385	4.07253871	0	0	0	0
PC1350	0	0	0	0	0	0	0	0	0	0	0.30464889	0	0.15532072	0	0	0	0	0	0	0.67934214	0	0	0	0	0	0	0	0	0	0	0	0	0	0	0	0	0	0.287939571	0.508815261	0.310425832	0	1.13881988	6.656852492	0	0	0	0	0	0
PC1351	0	0	0	0	0	0	0	0	0	0	0.147173714	0	0.091338632	0.048997653	0	0	0	0.05725061	0	0	0	0	0	0	0	0	0	0	0	0	0	0	0	0	0	0.030759975	0.397616971	0.044536902	0.061887344	0.37050442	3.824084343	1.71319036	3.981247265	0.05435026	0	0	0	0	0
PC1352	0	0	0	0	0	0	0	0	0	0	0.690486244	0	0	0	0	0	0	0	0	0.390899916	0	0	0	0	0	0	0	0	0	0	0	0	0	0	0	0	1.383965391	1.275787908	1.282659241	0	0.949535921	0.790384547	2.209648767	0	0	0	0	0	0
PC1353	0	0	0	0	0	0	0	0	0	0	0	0	0	0	0.515586024	0	0	0	0	0.286639306	0	0	0	0	0	0	0	0	0	0	0	0	0	0	0	0.63230567	2.497409347	1.530654986	0	0.370803834	2.631514716	1.505420257	0.650583873	0	0	0	0	0	0
PC1354	0	0	0	0	0	0	0	0	0	0	0.417657221	0	0	0	0.101000335	0.119705657	0	0	0	0	0	0	0	0	0	0	0	0	0	0	0	0	0	0	0	0.193229465	0.245992419	0.149468309	0.328956568	0.162380382	5.066916633	0.72349574	1.802649352	0.170710008	0	0.243139615	0	0	0
PC1355	0	0	0	0	0	0	0	0	0	0	0	0	0	0	0.27745673	0	0	0	0	0.233449606	0	0	0	0	0	0	0	0	0	0	0	0	0	0	0	0	0.140575624	0	0.279764532	0.247451793	2.776448296	1.934432345	1.558802535	0.387327464	0	0	0	0	0
PC1356	0	0	0	0	0	0	0	0	0	0	0.793025401	0	0	0	0	0.379952973	0	0	0	0	0	0.072046482	0	0	0	0	0	0	0	0	0	0	0	0	0	0.484488058	0	0	1.841218504	1.571256944	4.200616469	2.691476052	5.756107362	0.091946017	0	0	0	0	0
PC1357	0	0	0	0	0	0	0	0	0	0	0.830072165	0	0	0	0	0	0	0	0	0.546915672	0	0	0	0	0	0	0	0	0	0	0	0	0	0	0	0	0	0.979572573	0.426565925	0.645258262	1.818645464	2.301062847	6.138858316	0.632796672	0	0	0	0	0
PC1358	0	0	0	0	0	0	0	0	0	0	0	0	1.012622228	0	0.49766747	0	0	0.983747767	0	0.901941099	0	0.947061838	0	0	0	0	0	0	0	0	0	0	0	0	0	0.694101581	0	0.904101501	1.789758774	1.257086804	2.882299952	5.331203667	2.772058247	0.324225566	0	0	0	0	0
PC1359	0	0	0	0	0	0	0	0.856368293	0	0	0.970672541	0	0	0	0	0	0	0	0	0	0	0	0	0	0	0	0	0	0	0	0	0	0	0	0	0	0.691772559	1.59303278	4.003695854	1.517967312	1.519148188	1.35871806	6.753299778	0	0	0	0	0	0
PC1360	0	0	0	0	0	0	0	0	0	0	3.951247856	0	0	0	0	0	0	0	0	0	0	0	0	0	0	0	0	0	0	0	0	0	0	0	0	0.438238001	0	0	0	0.564685773	2.33457333	1.565063447	4.319386715	0	0	0	0	0	0
PC1361	0	0	0	0	0	0	0	0	0	0	0.588636439	0	1.033310796	0.561215974	0	0	0	0	0	0	0	0	0	0	0	0	0	0	0	0	0	0	0	0	0	0	0	2.40279155	0	1.651184594	0	1.906796759	6.79084644	0	0	0	0	0	0
PC1362	0	0	0	0	0	0	0	0.787353924	0	0.277871285	1.048777627	0	0	0	0	0	0	1.068139818	0	0.260560751	0	0	0	0	0	0	0	0	0	0	0	0	0	0	0	0.22126151	0	0.870021929	0	1.444886273	0	1.016994955	4.020262515	0	0	0	0	0	0
PC1363	0	0	0	0	0	0	0	0	0	0	0.717321827	0	0	0	0	0	0	0.971983687	0	0	0.666924986	0	0	0	0	0	0	0	0	0	0	0	0	0	0	0.409022148	0.669483104	0	0.822929583	3.713422613	3.715588549	0	1.743135283	0	0	0	0	0	0
PC1364	0	0	0	0	0	0	0	0	0	0.746272353	0.328579672	0	0	0	0	0	0	0.565220919	0	0	0.483680863	0.626732074	0	0	0	0	0	0	0	0	0	0	0	0	0	0	0	0	0	2.686110579	0	2.115978574	7.015953596	0	0	0	0	0	0
PC1365	0	0	0	0	0	0	0	0	0	0	0	0	0	0	0	0	0	0	0	0	0	0	0	0	0	0	0	0	0	0	0	0	0	0	0	0	0	0	0	0.902708056	0	0.852504171	3.770079144	0	0	0	0	0	0
PC1366	0	0	0	0	0	0	0	0.588544835	0	0	0	0	0	0	0	0.905695321	0	0	0	0	1.102808553	0.609624732	0	0	0	0	0	0	0	0	0	0	0	0	0	1.276969866	0	0.306069992	2.30382908	2.881756361	0	2.39081786	5.489045867	0.299250645	0	0	0	0	0
PC1368	0	0	0	0	0	0	0	0	0	0	0	0	0	0	0	0	0	0	0	0	0	0	0	0	0	0	0	0	0	0	0	0	0	0	0	0	0	0	0	0	0	0	0	0	0	0	0	0	0
PC1369	0	0	0	0	0	0	0	0	0	0	0	0	0	0	0	0	0	0	0	0	0	0	0	0	0	0	0	0	0	0	0	0	0	0	0	0	0	0	0	0	0	0	0	0	0	0	0	0	0
PC1370	0	0	0	0	0	0	0	0	0	0	0	0	0	0	0	0	0	0	0	0	0	0	0	0	0	0	0	0	0	0	0	0	0	0	0	0	0	0	0	0	0	0	0	0	0	0	0	0	0
PC1371	0	0	0	0	0	0	0	0	0	0	0	0	0	0	0	0	0	0	0	0	0	0	0	0	0	0	0	0	0	0	0	0	0	0	0	0	0	0	0	0	0	0	0	0	0	0	0	0	0
PC1372	0	0	0	0	0	0	0	0	0	0	0	0	0	0	0	0	0	0	0	0	0	0	0	0	0	0	0	0	0	0	0	0	0	0	0	0	0	0	0	0	0	0	0	0	0	0	0	0	0
PC1373	0	0	0	0	0	0	0	0	0	0	0	0	0	0	0	0	0	0	0	0	0	0	0	0	0	0	0	0	0	0	0	0	0	0	0	0	0	0	0	0	0	0	0	0	0	0	0	0	0
PC1374	0	0	0	0	0	0	0	0	0	0	0	0	0	0	0	0	0	0	0	0	0	0	0	0	0	0	0	0	0	0	0	0	0	0	0	0	0	0	0	0	0	0	0	0	0	0	0	0	0
PC1375	0	0	0	0	0	0	0	0	0	0	0	0	0	0	0	0	0	0	0	0	0	0	0	0	0	0	0	0	0	0	0	0	0	0	0	0	0	0	0	0	0	0	0	0	0	0	0	0	0
PC1376	0	0	0	0	0	0	0	0	0	0	0	0	0	0	0	0	0	0	0	0	0	0	0	0	0	0	0	0	0	0	0	0	0	0	0	0	0	0	0	0	0	0	0	0	0	0	0	0	0
PC1377	0	0	0	0	0	0	0	0	0	0	0	0	0	0	0	0	0	0	0	0	0	0	0	0	0	0	0	0	0	0	0	0	0	0	0	0	0	0	0	0	0	0	0	0	0	0	0	0	0
PC1378	0	0	0	0	0	0	0	0	0	0	0	0	0	0	0	0	0	0	0	0	0	0	0	0	0	0	0	0	0	0	0	0	0	0	0	0	0	0	0	0	0	0	0	0	0	0	0	0	0
PC1379	0	0	0	0	0	0	0	0	0	0	0	0	0	0	0	0	0	0	0	0	0	0	0	0	0	0	0	0	0	0	0	0	0	0	0	0	0	0	0	0	0	0	0	0	0	0	0	0	0
PC1380	0	0	0	0	0	0	0	0	0	0	0	0	0	0	0	0	0	0	0	0	0	0	0	0	0	0	0	0	0	0	0	0	0	0	0	0	0	0	0	0	0	0	0	0	0	0	0	0	0
PC1381	0	0	0	0	0	0	0	0	0	0	0	0	0	0	0	0	0	0	0	0	0	0	0	0	0	0	0	0	0	0	0	0	0	0	0	0	0	0	0	0	0	0	0	0	0	0	0	0	0
PC1382	0	0	0	0	0	0	0	0	0	0	0	0	0	0	0	0	0	0	0	0	0	0	0	0	0	0	0	0	0	0	0	0	0	0	0	0	0	0	0	0	0	0	0	0	0	0	0	0	0
PC1383	0	0	0	0	0	0	0	0	0	0	0	0	0	0	0	0	0	0	0	0	0	0	0	0	0	0	0	0	0	0	0	0	0	0	0	0	0	0	0	0	0	0	0	0	0	0	0	0	0
PC1384	0	0	0	0	0	0	0	0	0	0	0	0	0	0	0	0	0	0	0	0	0	0	0	0	0	0	0	0	0	0	0	0	0	0	0	0	0	0	0	0	0	0	0	0	0	0	0	0	0
PC1385	0	0	0	0	0	0	0	0	0	0	0	0	0	0	0	0	0	0	0	0	0	0	0	0	0	0	0	0	0	0	0	0	0	0	0	0	0	0	0	0	0	0	0	0	0	0	0	0	0
PC1386	0	0	0	0	0	0	0	0	0	0	0	0	0	0	0	0	0	0	0	0	0	0	0	0	0	0	0	0	0	0	0	0	0	0	0	0	0	0	0	0	0	0	0	0	0	0	0	0	0
PC1387	0	0	0	0	0	0	0	0	0	0	0	0	0	0	0	0	0	0	0	0	0	0	0	0	0	0	0	0	0	0	0	0	0	0	0	0	0	0	0	0	0	0	0	0	0	0	0	0	0
PC1388	0	0	0	0	0	0	0	0	0	0	0	0	0	0	0	0	0	0	0	0	0	0	0	0	0	0	0	0	0	0	0	0	0	0	0	0	0	0	0	0	0	0	0	0	0	0	0	0	0
PC1389	0	0	0	0	0	0	0	0	0	0	0	0	0	0	0	0	0	0	0	0	0	0	0	0	0	0	0	0	0	0	0	0	0	0	0	0	0	0	0	0	0	0	0	0	0	0	0	0	0
PC1390	0	0	0	0	0	0	0	0	0	0	0	0	0	0	0	0	0	0	0	0	0	0	0	0	0	0	0	0	0	0	0	0	0	0	0	0	0	0	0	0	0	0	0	0	0	0	0	0	0
PC1391	0	0	0	0	0	0	0	0	0	0	0	0	0	0	0	0	0	0	0	0	0	0	0	0	0	0	0	0	0	0	0	0	0	0	0	0	0	0	0	0	0	0	0	0	0	0	0	0	0
PC1392	0	0	0	0	0	0	0	0	0	0	0	0	0	0	0	0	0	0	0	0	0	0	0	0	0	0	0	0	0	0	0	0	0	0	0	0	0	0	0	0	0	0	0	0	0	0	0	0	0
PC1393	1.11932808	1.670209115	0.292015359	1.224368439	0.644517892	1.310694146	6.198326763	9.364137532	6.353480139	10.08403772	63.38313679	3.635776637	15.94215841	59.59846371	0.297125142	2.862145631	3.522043914	9.344576197	0.139840199	33.20190762	45.23810108	43.41152332	53.40270969	17.82253368	0	0	0.049037152	0	0	0	1.849428748	2.036116843	1.751811858	1.156659934	0.905511056	0.829148788	0.402083082	0.200849882	0.963605426	1.809170617	1.766482925	0.772312597	0.229100184	0.503123969	0	52.54938953	1.907451331	1.451486023	28.3955828
PC1394	0.321968934	0.654336354	0	0.065952593	0.330614597	0.116776434	4.638036486	5.252616735	4.68890865	5.498705296	95.15061952	4.660970522	3.822345631	13.06470541	0.147401116	2.626752539	2.668995782	3.713800229	0.039192037	33.84865617	32.87569316	29.80945575	27.74550265	9.859643078	0	0	0	0	0.035657992	0	3.51096778	1.69099411	2.158540866	0.792381214	0.940346141	0.072480627	0.065908628	0.055398312	0.586345847	0.864329068	0	0.059233603	0.109399133	0.242412723	0	22.2117624	0.87577809	0.919787117	14.65712094
PC1395	0	1.611374577	0	0	0.966760482	0	5.253201343	4.613366462	2.837325574	1.711093679	104.504014	3.40057147	1.418105304	5.304654733	0	0	0	0.821664404	0	36.44262109	26.89647674	4.83264504	39.59650493	18.80646203	0	0	0	0	0	0	0.838760587	1.717281957	0	0.247917237	0	0	0.220879664	0	1.206260457	0.61885435	0	0	0	0	0	18.02954253	0.866710278	0.676071322	19.80600008
PC1396	0.311666489	0.916242357	0	0.326484826	0.617630655	0.523362962	0.898020244	1.61216893	3.274250274	2.031817444	3.554097471	0.73316144	8.498625291	17.94451999	0.243369648	0	1.033202405	0	0	1.344135782	6.125256806	1.091545829	13.68876843	2.184724633	0	0	0	0	0.334782016	0	7.206560099	5.189779633	4.22214818	1.663695937	1.293638814	1.617676246	0.675383274	0.288587905	0.115594967	1.197638935	0	0	0.44126109	0	0	10.91008633	0.945388728	0.448213278	16.42898921
PC1397	0	0.188267289	0	0	0	0.362700967	0.284706033	1.533220697	1.358941903	0.855039718	0.146711508	0	3.908774702	14.51176373	0	4.747328289	5.410090049	0	0	0.320361598	0.706614332	1.810559303	0.256082248	0	0	0	0	0	0	0	3.042929719	1.178634987	0.956432344	0.553718494	1.501374341	0	0	0	0	0.121052812	0	0	0	0	0	3.933611334	1.588171655	0	4.166772476
PC1398	0.731765658	1.059114855	0.361333688	0.45686515	0.170547029	0	5.176075602	3.062808536	3.058929695	6.431865861	33.98144665	3.669988224	5.91664775	26.58964798	0.276199904	4.100041398	5.657930055	1.322249791	0	8.427546729	6.953008308	4.492384729	44.7451745	12.68067689	0	0	0	0	0	0	0.013955447	0.868713114	0.310444495	0	0.132366414	0	0.0944484	0	0.170374785	0.654944655	0.54315938	0.536447202	0.118355087	0.299250645	0	33.57492556	2.889299942	1.006997267	26.15286326
PC1399	0	0	0	0	0	0	0	0	0	0	0	0	0.67896454	0.124047104	0	0	0	0	0	0	0	0	0	0	0	0	0	0	0	0	0	0	0	0	0	0	0	0	0	0	0	0	0	0	0	0	0	0	0
PC1400	0	0	0	0	0	0	0	0	0	0	0	0	0	0	0	0	0	0	0	0	0	0	0	0	0	0	0	0	0	0	0	0	0	0	0	0	0	0	0	0	0	0	0	0	0	0	0	0	0
PC1401	0	0	0	0	0	0	0	0	0	0	0	0	0.850380973	0	0	0	0	0	0	0	0	0	0	0	0	0	0	0	0	0	0	0	0	0	0	0	0	0	0	0	0	0	0	0	0	0	0	0	0
PC1402	0	0	0	0	0	0	0	0	0	0	0	0	0.212790591	2.318657164	0	0	0	0	0	0	0	0	0	0	0	0	0	0	0	0	0	0	0	0	0	0	0	0	0	0	0	0	0	0	0	0	0	0	0
PC1403	0	0	0	0	0	0	0	0	0	0	0	0	0	0	0	0	0	0	0	0	0	0	0	0	0	0	0	0	0	0	0	0	0	0	0	0	0	0	0	0	0	0	0	0	0	0	0	0	0
PC1404	0	0	0	0	0	0	0	0	0	0	0	0	0	0	0	0	0	0	0	0	0	0	0	0	0	0	0	0	0	0	0	0	0	0	0	0	0	0	0	0	0	0	0	0	0	0	0	0	0
PC1405	0	0	0	0	0	0	0	0	0	0	0	0	0	0	0	0	0	0	0	0	0	0	0	0	0	0	0	0	0	0	0	0	0	0	0	0	0	0	0	0	0	0	0	0	0	0	0	0	0
PC1406	0	0	0	0	0	0	0	0	0	0	0	0	0	0	0	0	0	0	0	0	0	0	0	0	0	0	0	0	0	0	0	0	0	0	0	0	0	0	0	0	0	0	0	0	0	0	0	0	0
PC1407	0	0	0	0	0	0	0	0	0	0	0	0	0	0.079760974	0	0	0	0	0	0	0	0	0	0	0	0	0	0	0	0	0	0	0	0	0	0	0	0	0	0	0	0	0	0	0	0	0	0	0
PC1408	0	0	0	0	0	0	0	0	0	0	0	0	0.208363402	0	0	0	0	0	0	0	0	0	0	0	0	0	0	0	0	0	0	0	0	0	0	0	0	0	0	0	0	0	0	0	0	0	0	0	0
PC1409	0	0	0	0	0	0	0	0	0	0	0	0	0	0	0	0	0	0	0	0	0	0	0	0	0	0	0	0	0	0	0	0	0	0	0	0	0	0	0	0	0	0	0	0	0	0	0	0	0
PC1410	0	0	0	0	0	0	0	0	0	0	0	0	0	0.161079785	0	0	0	0	0	0	0	0	0	0	0	0	0	0	0	0	0	0	0	0	0	0	0	0	0	0	0	0	0	0	0	0	0	0	0
PC1411	0	0	0	0	0	0	0	0	0	0	0	0	19.4024345	17.50565532	0	0	0	0	0	0	0	0	0.802534035	0	0	0	0	0	0	0	0	0	0	0	0	0	0	0	0	0	0	0	0	0	0	0	1.340538869	1.301990882	2.500063575
PC1412	0	0.559397112	0	0	0	0	0	0	0.108359885	0	0	0	14.10558629	11.90671615	0	0	0	0	0	0	0	0	0	0	0	0	0	0	0	0	0	0	0	0	0	0	0	0	0	0	0	0	0	0	0	0.317430225	2.339507274	2.19944835	0
PC1413	0	0	0	0	0	0	0	0	0	0	0	0	23.84303746	19.14828253	0	0	0	0	0	0	0	0	0	0	0	0	0	0	0	0	0	0	0	0	0	0	0	0	0	0	0	0	0	0	0	0	1.226749244	0	0
PC1414	0	0	0	0	0	0	0	0	0	0	0	0	27.1832263	27.52830328	0	0	0	0	0	0	0	0	0	0	0	0	0	0	0	0	0	0	0	0	0	0	0	0	0	0	0	0	0	0	0	0	0	0.913360864	0
PC1416	0	0	0	0	0	0	0	0	0	0	0	0	34.51733364	17.88968757	0	0	0	0	0	0	0	0	0	0	0	0	0	0	0	0	0	0	0	0	0	0	0	0	0	0	0	0	0	0	0	0	1.401391142	0.659384006	0
PC1417	0	0	0	0	0	0	0	0	0	0	0	0	16.48874294	13.86574788	0	0	0	0	0	0	0	0	0	0	0	0	0	0	0	0	0	0	0	0	0	0	0	0	0	0	0	0	0	0	0	0	1.153950288	0	0
PC1418	1.064854969	0	0	0.204533439	0	0.32388179	0	0	0	0	0	0	23.92319235	17.88071951	0	0	0	0	0	0	0	0	0	0	0	0	0	0	0	0	0	0	0	0	0	0	0	0	0	0	0	0	0	0	0	0.539215644	0.507347409	0	0
PC1419	0	0.154036878	0	1.195542522	0	0.548369338	0	0	0	0	0	0	26.73344107	21.9665104	0	0	0	0	0	0	0	0	0	0	0	0	0	0	0	0	0	0	0	0	0	0	0	0	0	0	0	0	0	0	0	1.74683397	0.752291867	0	0
PC1420	0	0.14478144	0.079337607	0	0.459451615	0	0	0	0.47715556	0	0	0	17.39073579	17.37541695	0	0	0	0	0	0	0	0	0	0	0	0	0	0	0	0	0	0	0	0	0	0	0	0	0	0	0	0	0	0	0	0.503807917	0.775735192	0	0
PC1421	0.377275554	0	0	0.342126642	0	0	0	0	0	0	0	0	18.27840765	24.07006119	0	0	0	0	0	0	0	0	0	0	0	0	0	0	0	0	0	0	0	0	0	0	0	0	0	0	0	0	0	0	0	0	0	0	0
PC1422	1.04152097	0	0	0	0	0	0	0.65150015	0	0	0	0	16.42490863	25.99381859	0	0	0	0	0	0	0	0	0	0	0	0	0	0	0	0	0	0	0	0	0	0	0	0	0	0.392465931	0	0	0	0	0	2.420728028	0.234122866	0	0
PC1423	0.988037421	0	0	0	0	0	0	0	0	0	0	0	14.05922756	19.78172814	0	0	0	0	0	0	0	0	0	0	0	0	0	0	0	0	0	0	0	0	0	0	0	0	0	0	0	0	0	0	0	0.905837489	1.208487156	5.544031393	0
PC1424	0	0	0	0	0	0	0	0	0	0	0	0	21.13941402	16.32275153	0	0	0	0	0	0	0	0	0	0	0	0	0	0	0	0	0	0	0	0	0	0	0	0	0	0	0	0	0	0	0	0	2.355000588	0	0
PC1425	0	0	0	0	0	0	0	0	0.589812199	0	0	0	37.45899841	21.41758142	0	0	0	0	0	0	0	0	0	0	0	0	0	0	0	0	0	0	0	0	0	0	0	0	0	0	0	0	0	0	0	0	0.251871717	0	0
PC1426	0	0	0	0	0	0	0	0	0	0	0	0	18.88274891	11.98251729	0	0	0	0	0	0	0	0	0.652911876	0	0	0	0	0	0	0	0	0	0	0	0	0	0	0	0	0	0	0	0	0	0	0	0	0.146630742	0
PC1427	0	0	0	0	0	0	0	0	0	0	0	0	17.16647255	9.810138616	0	0	0	0	0	0	0	0	0	0	0	0	0	0	0	0	0	0	0	0	0	0	0	0	0	0	0	0	0	0	0	0.326892909	0	0	0
PC1428	0.666354988	0.195698092	0.467421733	0	0	0	0	0	0	0	0	0	7.832388312	10.62706226	0	0	0	0	0	0	0	0	0	0	0	0	0	0	0	0	0	0	0	0	0	0	0	0	0	0	0	0	0	0	0	0	0.299613042	0	0
PC1429	0.772338069	0	0	0	0	4.963646113	0	0	0	0	0	0	9.717398509	12.28938674	0	0	0	0	0	0	0	0	0	0	0	0	0	0	0	0	0	0	0	0	0	0	0	0	0	0	0	0	0	0	0	0	0.365889906	0.605295067	0.701188143
PC1430	2.175582356	1.036708682	0	0	0	0	0	0.627803161	0	0	7.659022842	0	5.430250108	4.301112897	0	0	0	0	0	7.849912674	0	0	0	0	0	0	0	0	0	0	0	0	0	0	0	0	0	0	0	0	0	0	0	0	0	0	1.045806188	0.162885539	0
PC1431	0	0	0	0	0	0	0	0	0	0	0	0	0	0	0	0	0	0	0	0	0	0	0	0	0	0	0	0	0	0	10.8869408	8.945846034	8.077968343	5.484633607	2.876934722	0	0	0	0	0	0	0	0	0	0	0	0	0	0
PC1432	0	0	0	0	0	0	0	0	0	0	0	0	0	0	0	0	0	0	0	0	0	0	0	0	0	0	0	0	0	0	8.188034927	7.625079422	6.805561005	3.821373501	1.87315158	0	0	0	0	0	0	0	0	0	0	0	0	0	0
PC1433	0	0	0	0	0	0	0	0	0	0	0	0	0	0	0	0	0	0	0	0	0	0	0	0	0	0	0	0	0	0	8.080895654	4.871460774	1.944336646	3.842558672	4.547539999	0	0	0	0	0	0	0	0	0	0	0	0	0	0
PC1435	0	0	0	0	0	0	0	0	0	0	0	0	0	0	0	0	0	0	0	0	0	0	0	0	0	0	0	0	0	0	7.272806527	9.492948946	5.538273314	4.786425541	4.356976258	0	0	0	0	0	0	0	0	0	0	0	0	0	0
PC1436	0	0	0	0	0	0	0	0	0	0	0	0	0	0	0	0	0	0	0	0	0	0	0	0	0.197054214	0	0	0	0	0	7.772214323	7.440832042	7.336329284	6.057308566	3.712184047	0	0	0	0	0	0	0	0	0	0	0	0	0	0
PC1437	0	0	0	0	0	0	0	0	0	0	0	0	0	0	0	0	0	0	0	0	0	0	0	0	0	0	0	0	0	0	8.568444006	10.56518313	6.52058706	5.004841021	2.354710271	0	0	0	0	0	0	0	0	0	0	0	0	0	0
PC1438	0	0	0	0	0	0	0	0	0	0	0	0	0	0	0	0	0	0	0	0	0	0	0	0	0	0	0	0	0	0	8.069990075	7.827836784	5.738999573	4.792104125	2.274925151	0	0	0	0	0	0	0	0	0	0	0	0	0	0
PC1439	0	0	0	0	0	0	0	0	0	0	0	0	0	0	0	0	0	0	0	0	0	0	0	0	0	0	0	0	0	0	10.11923532	14.78236356	3.062930463	4.630545314	3.037130315	0	0	0	0	0	0	0	0	0	0	0	0	0	0
PC1440	0	0	0	0	0	0	0	0	0	0	0	0	0	1.728212727	0	0	0	0	0	0	0	0	17.20657271	0	0	0	0	0	0	0	0	0	0	0	0	2.772494827	1.252296062	2.297563882	3.6131823	4.442684731	0	0	2.007707513	0	0	0.580393881	0	0	0
PC1441	0	0	0	0	0	0	0	0	0	0	0	0	0.960882456	0.859092186	0	0	0	0	0	0	0	0	9.857898652	0	0	0	0	0	0	0	0	0	0	0	0	0	0	0	3.130071426	1.743160359	0	0	0	0	0	0.882610878	0	0	0
PC1442	0	0	0	0	0	0	0	0	0	0	0	0	0	0.804508991	0	0	0	0	0.325968929	0	0	0	13.68396271	0.317612888	0	0	0	0	0	0	0	0	0	0	0	1.309346993	0.921887815	1.32530404	4.262776457	4.386793083	0	0	0.329316314	0	0	0	0	0	0
PC1443	0	0	0	0	0	0	0	0	0	0	0	0	0.424912849	1.744086602	0	0	0	1.1446434	0	0	0	0	12.78884908	0.154365545	0	0	0	0	0	0	0	0	0	0	0	1.568774723	1.617286768	1.669053169	3.1143424	3.950579493	0	0.421894267	0	0	0.269377134	0.940268934	0	0.637910069	0
PC1444	0	0	0	0	0	0	0	0	0	0	0	0	1.718283926	0	0	0	0	0	0	0	0	0	14.44858733	0.88800408	0	0	0	0	0	0	0	0	0	0	0	3.526355206	4.403820601	2.123667306	6.260142852	7.833967475	0	0.832791159	0.920725328	0	0	0	0	0	0
PC1445	0	0	0	0	0	0	0	0	0	0	0	0	0	0	0	0	0	0	0	0	0	0	3.977748691	0.631312506	0	0	0	0	0	0	0	0	0	0	0	3.830225797	3.157594244	3.272434966	5.253394608	6.976464187	0	0.462095411	0.462992219	0	0	0	0	0.95954394	0
PC1446	0	0	0	0	0	0	0	0	0	0	0	0	0	0.461196853	0	0	0	0	0	0	0	0	2.888191381	0	0	0	0	0	0	0	0	0	0	0	0	0.764225581	0	0	0	0.591757097	0	0	0.675329978	0	0.955504301	0	0	0	0
PC1449	0	0	0	0	0	0	0	0	0	0	0	0	0	0	0	0	0	0	0	0	0	0	5.633085062	0	0	0	0	0	0	0	0	0	0	0	0	0	0.911683702	0	0	0	0	0.79697707	0.92446396	0	0	0	0	0	0
PC1450	0	0	0	0	0	0	0	0	0	0	0	0	0	0	0.155225163	0	0	0.097740413	0	0	0	0	5.204512918	0.116653461	0	0	0	0	0	0	0	0	0	0	0	0.377448678	0.181759736	0.215801636	0	1.214971701	0	0	0.983454221	0	0	0	0	0	0
PC1451	0	0	0	0	0	0	0	0	0	0	0	0	0	0.311538931	0	0	0	0	0	0	0	0	5.073387257	0	0	0	0	0	0	0	0	0	0	0	0	0	0.554990528	1.269533056	0	0.881158061	0	0	0.440009249	0	0	0	0	0	0
PC1452	0	0	0	0	0	0	0	0.043484204	0	0	0.040420519	0	0.243162096	1.336560417	0	0	0	0.045961267	0.04355879	0	0	0	9.531537309	0.287782987	0	0	0	0	0	0	0	0	0	0	0	1.253768212	0.473581507	0.276702788	0.91346982	1.24096414	0	0	0.650632741	0	0	0.042029092	0.056071445	0	0.318278272
PC1453	7.904298983	8.058560511	3.396719247	0.966057664	0	3.157952677	0	0	0	0	0	0	0	0	0	0	0	0	0	0	0	0	0	0	0	0	0	0	0	0	0	0	0	0	0	0	0	0	0	0	0	0	0	0	0	0	0	0	0
PC1454	5.234006407	13.92174619	9.007985944	4.692443961	2.629037095	5.601317888	0	0	0	0	0	0	0	0	0	0	0	0	0	0	0	0	0	0	0	0	0	0	0	0	0	0	0	0	0	0	0	0	0	0	0	0	0	0	0	0	0	0	0
PC1455	5.091527501	9.978942548	3.815091646	2.290799199	1.655106244	2.757912216	0	0	0	0	0	0	0	0	0	0	0	0	0	0	0	0	0	0	0	0	0	0	0	0	0	0	0	0	0	0	0	0	0	0	0	0	0	0	0	0	0	0	0
PC1456	5.6804904	8.066561494	6.772174532	2.780517276	0.770082381	6.372882368	0	0	0	0	0	0	0	0	0	0	0	0	0	0	0	0	0	0	0	0	0	0	0	0	0	0	0	0	0	0	0	0	0	0	0	0	0	0	0	0	0	0	0
PC1457	4.823811701	7.304807525	3.980166674	3.84583733	2.236828763	5.665782387	0	0	0	0	0	0	0	0	0	0	0	0	0	0	0	0	0	0	0	0	0	0	0	0	0	0	0	0	0	0	0	0	0	0	0	0	0	0	0	0	0	0	0
PC1458	5.54041854	14.28202612	2.976125455	3.820335458	0.977092599	6.241777382	0	0	0	0	0	0	0	0	0	0	0	0	0	0	0	0	0	0	0	0	0	0	0	0	0	0	0	0	0	0	0	0	0	0	0	0	0	0	0	0	0	0	0
PC1459	5.95003986	10.2434519	1.972885054	4.812938196	1.058917575	6.269545176	0	0	0	0	0	0	0	0	0	0	0	0	0	0	0	0	0	0	0	0	0	0	0	0	0	0	0	0	0	0	0	0	0	0	0	0	0	0	0	0	0	0	0
PC1460	8.194635803	7.305825093	7.34242086	4.219744854	1.252210236	4.163082821	0	0	0	0	0	0	0	0	0	0	0	0	0	0	0	0	0	0	0	0	0	0	0	0	0	0	0	0	0	0	0	0	0	0	0	0	0	0	0	0	0	0	0
PC1461	5.575180787	9.957017247	5.528104562	4.178797169	1.210236156	4.409803276	0	0	0	0	0	0	0	0	0	0	0	0	0	0	0	0	0	0	0	0	0	0	0	0	0	0.094809738	0	0	0	0	0	0	0	0	0	0	0	0	0	0	0	0	0
PC1462	7.001738816	11.24745285	6.372863382	3.896856266	0.600193728	5.101770576	0	0	0	0	0	0	0	0	0	0	0	0	0	0	0	0	0	0	0	0	0	0	0	0	0	0.203102962	0	0	0	0	0	0	0	0	0	0	0	0	0	0	0	0	0
PC1463	6.920415144	7.465737273	8.652693439	1.354064369	0	7.170776388	0	0	0	0	0	0	0	0	0	0	0	0	0	0	0	0	0	0	0	0	0	0	0	0	0	0	0	0	0	0	0	0	0	0	0	0	0	0	0	0	0	0	0
PC1464	9.227700004	7.85031313	4.439305798	6.046102271	0.427831395	4.897666975	0	0	0	0	0	0	0	0	0	0	0	0	0	0	0	0	0	0	0	0	0	0	0	0	0	0	0	0	0	0	0	0	0	0	0	0	0	0	0	0	0	0	0
PC1465	0	0	0	0	0	0	0	0	0	0	1.026142194	0	0	0	0	0	0	0	9.712448288	1.635979842	2.954499383	1.87091122	0	0	0	0	0	0	0	0	0	0	0	0	0	0	0	0	0	0	0	0	0	0	0	0	0	0	0
PC1466	0	0	0	0	0	0	0	0	0	0	0.819761315	0	0	0	0.56187551	0	0	0	19.92367114	1.691772447	3.192884632	6.975613889	0	0	0	0	0	0	0	0	0	0	0	0	0	0	0	0	0	0	0	0	0	0	0	0	0	0	0
PC1467	0	0	0	0	0	0	0	0	0	0	3.046914332	0	0	0	0	0	0	0	15.55168276	3.490056826	5.039547448	4.611601007	0	0	0	0	0	0	0	0	0	0	0	0	0	0	0	0	0	0	0	0	0	0	0	0	0	0	0
PC1468	0	0	0	0	0	0	0	0	0	0	1.429154011	0	0	0	0	0	0	0	11.27550277	0.921856852	2.148510803	7.343850328	0	0	0	0	0	0	0	0	0	0	0	0	0	0	0	0	0	0	0	0	0	0	0	0	0	0	0
PC1469	0	0	0	0	0	0	0	0	0	0	1.615102462	0	0	0	0	0	0	0.08831318	16.29914528	2.468492234	2.908058699	5.252317569	0	0	0	0	0	0	0	0	0	0	0	0	0	0	0	0	0	0	0	0	0	0	0	0	0	0	0
PC1470	0	0	0	0	0	0	0	0	0	0	2.26994533	0	0	0	0	0	0	0.132199759	18.00396989	2.496008764	5.46168009	4.46620712	0	0	0	0	0	0	0	0	0	0	0	0	0	0	0	0	0	0	0	0	0	0	0	0	0	0	0
PC1471	0	0	0	0	0	0	0	0	0	0	1.488718763	0	0	0	0	0	0	0	20.95445713	3.149401	4.073870908	4.338378917	0	0	0	0	0	0	0	0	0	0	0	0	0	0	0	0	0	0	0	0	0	0	0	0	0	0	0
PC1472	0	0	0	0	0	0	0	0	0	0	2.759109064	0	0	0	0	0	0	0.182251032	17.11381884	3.44527585	6.163326817	7.800405489	0	0	0	0	0	0	0	0	0	0	0	0	0	0	0	0	0	0	0	0	0	0	0	0	0	0	0
PC1473	0	0	0	0	0	0	0	0	0	0	2.113415659	0	0	0	0	0	0	0.344709496	17.51063252	1.843713703	3.856060836	2.235486528	0	0	0	0	0	0	0	0	0	0	0	0	0	0	0	0	0	0	0	0	0	0	0	0	0	0	0
PC1474	0	0	0	0	0	0	0	0	0	0	0	0	0	0	0	0	0	0	0	0	0	0	0	0	0	0	0	0	0	0	5.703888707	11.28534169	4.842204607	6.318492365	5.183139461	0	0	0	0	0	0	0	0	0	0	0	0	0	0
PC1475	0	0	0	0.098049018	0	0	0	0	0	0	0	0	0	0	0	0	0	0	0	0	0	0	0	0	0	0	0	0	0	0	5.899269489	9.866286531	6.872637882	7.977279468	4.537578542	0	0	0	0	0	0	0	0	0	0	0	0	0	0
PC1476	0	0	0	0	0	0	0	0	0	0	0	0	0	0	0	0	0	0	0	0	0	0	0	0	0	0	0	0	0	0	7.890254346	11.5888347	7.872112171	10.51375711	9.90556988	0	0	0	0	0	0	0	0	0	0	0	0	0	0
PC1477	0	0	0	0	0	0	0	0	0	0	0	0	0	0	0	0	0	0	0	0	0	0	0	0	0	0	0	0	0	0	3.052159427	10.13400314	7.715911118	2.93528794	5.349675384	0	0	0	0	0	0	0	0	0	0	0	0	0	0
PC1478	0	0	0	0	0	0.652177616	0	0	0	0	0	0	0	0	0	0	0	0	0	0	0	0	0	0	0	0	0	0	0	0	6.542577014	7.385157965	4.297295825	2.72601412	7.784064593	0	0	0	0	0	0	0	0	0	0	0	0	0	0
PC1479	0	0	0.717674359	0	0	0.265967565	0	0	0	0	0	0	0	0	0	0	0	0	0	0	0	0	0	0	0	0	0	0	0	0	9.423501216	7.461439889	2.93120854	8.000054484	6.739042896	0	0	0	0	0	0	0	0	0	0	0	0	0	0
PC1480	0	0	0	0	0	0	0	0	0	0	0	0	0	0	0	0	0	0	0	0	0	0	0	0	0	0	0	0	0	0	7.403338099	12.27205337	4.872642161	5.967267551	5.388091756	0	0	0	0	0	0	0	0	0	0	0	0	0	0
PC1481	0	0	0.053068891	0	0	0	0	0	0	0	0	0	0	0	0	0	0	0	0	0	0	0	0	0	0	0	0	0	0	0	7.507585489	4.753251509	7.742780252	6.038035418	4.100645736	0	0	0	0	0	0	0	0	0	0	0	0	0	0
PC1482	0	0	0	0	0	0	0	0	0	0	0	0	0	0	0	0	0	0	0	0	0	0	0	0	0	0	0	0	0	0	2.776342323	10.19182867	2.916689616	6.896170463	3.815614943	0	0	0	0	0	0	0	0	0	0	0	0	0	0
PC1483	0	0	0.351562828	0	0	0	0	0	0	0	0	0	0	0	0	0	0	0	0	0	0	0	0	0	0	0	0	0	0	0	6.602877698	9.797974272	9.214086008	4.136042662	4.610891272	0	0	0	0	0	0	0	0	0	0	0	0	0	0
PC1484	0	0	0.067741365	0	0	0.045325513	0	0	0	0	0	0	0	0	0	0	0	0	0	0	0	0	0	0	0	0	0	0	0	0	6.311210544	7.232881389	6.072952881	5.77928044	5.116364841	0	0	0	0	0	0	0	0	0	0	0	0	0	0
PC1485	0	0	0	0	0	0	0	0	0	0	0	0	0	0	0	0	0	0	0	0	0	0	0	0	0	0	0	0	0	0	0	0	0	0	0	0	0	0	0	0	0	0	0	0	0	0	0	0	0
PC1486	0	0	0	0	0	0	0	0	0	0	0	0	0	0	0	0	0	0	0	0	0	0	0	0	0	0	0	0	0	0	0	0	0	0	0	0	0	0	0	0	0	0	0	0	0	0	0	0	0
PC1487	0	0	0	0	0	0	0	0	0	0	0	0	0	0	0	0	0	0	0	0	0	0	0	0	0	0	0	0	0	0	0	0	0	0	0	0	0	0	0	0	0	0	0	0	0	0	0	0	0
PC1488	0	0	0	0	0	0	0	0	0	0	0	0	0	0	0	0	0	0	0	0	0	0	0	0	0	0	0	0	0	0	0	0	0	0	0	0	0	0	0	0	0	0	0	0	0	0	0	0	0
PC1489	0	0	0	0	0	0	0	0	0	0	0	0	0	0	0	0	0	0	0	0	0	0	0	0	0	0	0	0	0	0	0	0	0	0	0	0	0	0	0	0	0	0	0	0	0	0	0	0	0
PC1490	0	0	0	0	0	0	0	0	0	0	0	0	0	0	0	0	0	0	0	0	0	0	0	0	0	0	0	0	0	0	0	0	0	0	0	0	0	0	0	0	0	0	0	0	0	0	0	0	0
PC1491	0	0	0	0	0	0	0	0	0	0	0	0	0	0	0	0	0	0	0	0	0	0	0	0	0	0	0	0	0	0	0	0	0	0	0	0	0	0	0	0	0	0	0	0	0	0	0	0	0
PC1492	0	0	0	0	0	0	0	0	0	0	0	0	0	0	0	0	0	0	0	0	0	0	0	0	0	0	0	0	0	0	0	0	0	0	0	0	0	0	0	0	0	0	0	0	0	0	0	0	0
PC1493	0	0	0	0	0	0	0	0	0	0	0	0	0	0	0	0	0	0	0	0	0	0	0	0	0	0	0	0	0	0	0	0	0	0	0	0	0	0	0	0	0	0	0	0	0	0	0	0	0
PC1494	0	0	0	0	0	0	0	0	0	0	0	0	0	0	0	0	0	0	0	0	0	0	0	0	0	0	0	0	0	0	0	0	0	0	0	0	0	0	0	0	0	0	0	0	0	0	0	0	0
PC1495	0	0	0	0	0	0	0	0	0	0	0	0	0	0	0	0	0	0	0	0	0	0	0	0	0	0	0	0	0	0	0	0	0	0	0	0	0	0	0	0	0	0	0	0	0	0	0	0	0
PC1496	0	0	0	0	0	0	0	0	0	0	0	0	0	0	0	0	0	0	0	0	0	0	0	0	0	0	0	0	0	0	0	0	0	0	0	0	0	0	0	0	0	0	0	0	0	0	0	0	0
PC1497	0	0	0	0	0	0	0	0	0	0	0	0	0	0	0	0	0	0	0	0	0	0	0	0	0	0	0	0	0	0	0	0	0	0	0	0	0	0	0	0	0	0	0	0	0	0	0	0	0
PC1498	0	0	0	0	0	0	0	0	0	0	0	0	0	0	0	0	0	0	0	0	0	0	0	0	0	0	0	0	0	0	0	0	0	0	0	0	0	0	0	0	0	0	0	0	0	0	0	0	0
PC1499	0.114181066	0	0	0	0	0	0	0	0	0	0	0	0	0	0	0	0	0	0	0	0	0	0	0	0	0	0	0	0	0	0	0	0	0	0	0	0	0	0	0	0	0	0	0	0	0	0	0	0
PC1500	0	0	0	0	0	0	0	0	0	1.557037312	0	0	0	0	0	0	0	0	0	0	0	0	0	0	0	0	0	0	0	0	0	0	0	0	0	0.863442748	1.018195436	0.155665172	1.569361472	1.169333933	0	0	0.09054917	0	0	0	0.156218952	2.720348095	1.079451735
PC1501	0	0	0	0	0	0	0	0	0	3.195446726	0	0	0	0	0	0	0	0	0	0	0	0	0	0	0	0	0	0	0	0	0	0	0	0	0	0.789088615	0	2.835519162	1.332736001	1.419367189	0	0	0	0	0	0	1.324313385	2.009094942	1.867550169
PC1502	0	0	0	0	0	0	0	0	0	1.061460268	0	0	0	0	0	0	0	0	0	0	0	0	0	0	0	0	0	0	0	0	0	0	0	0	0	1.03319708	0.90885854	0.655011761	0.490756908	2.444757302	0	0	0	0	0	0	0.688938996	1.779968303	1.869413788
PC1503	0	0	0	0	0	0	0	0	0	1.301771242	0	0	0	0	0	0	0	0	0	0	0	0	0	0	0	0	0	0	0	0	0	0	0	0	0	1.215387051	0.326153324	0.478683973	1.464186168	3.839945201	0	0	0	0	0	0	0.63511952	1.809220457	0.739449429
PC1504	0	0	0	0	0	0	0	0	0	1.959907255	0	0	0	0	0	0	0	0	0	0	0	0	0	0	0	0	0	0	0	0	0	0	0	0	0	1.508601205	0.821479891	0	1.944438348	2.485984352	0	0	0	0	0	0	0	0.409233109	0.903026178
PC1506	0	0	0	0	0	0	0	0	0	0.903870212	0	0	0	0	0	0	0	0	0	0	0	0	0	0	0	0	0	0	0	0	0	0	0	0	0	1.584733969	0.166071329	0.513256261	0.602684569	1.878498806	0	0	0	0	0	0	0	2.16410603	2.223880927
PC1507	0	0	0	0	0	0	0	0	0	4.311795767	0	0	0	0	0	0	0	0	0	0	0	0	0	0	0	0	0	0	0	0	0	0	0	0	0	10.37163296	0	1.604548706	15.65035713	3.486320718	0	0	0	0	0	0.882610878	3.532500882	8.102815292	3.571519393
PC1508	0	0	0	0	0	0	0	0	0	2.775718525	0	0	0	0	0	0	0	0	0	0	0	0	0	0	0	0	0	0	0	0	0	0	0	0	0	2.634394771	1.11406179	0	1.497217499	3.006951619	0	0	0	0	0	0.383935732	0	4.073915466	1.830403689
PC1509	0	0	0	0	0	0	0	0	0	1.066440597	0	0	0	0	0	0	0	0	0	0	0	0	0	0	0	0	0	0	0	0	0	0	0	0	0	2.161064351	0.451087085	0.104210015	1.910346132	1.313573654	0	0	0.194310134	0	0	0	1.428923807	1.848684949	1.016802642
PC1510	0	0	0	0	0	0	0	0	0	1.108924451	0	0	0	0	0	0	0	0	0	0	0	0	0	0	0	0	0	0	0	0	0	0	0	0	0	1.889544645	0	0	0	1.312379328	0	0	0	0	0	0	0.453405296	3.709909994	1.303399305
PC1511	0	0	0	0	0	0	0	0	0	0	0	0	0	0	0	0	0	0	0	0	0	0	0	0	0	0	0	0	0	0	0	0	0	0	0	1.882259299	0	0.653705016	2.125357207	0.677895715	0	0	0	0	0	0	2.180556039	4.384856862	0.909414733
PC1512	0	0	0	0	0	0	0	0	0	7.023511073	0	0	0	0	0	0	0	0	0	0	0	0	0	0	0	0	0	0	0	0	0	0	0	0	0	1.293212984	0.414678555	0	1.760665177	0.7299484	0	0	0.187691447	0	0	0	1.688976984	3.201737431	1.157953553
PC1513	0	0	0	0	0	0	0	0	0	4.492457853	0	0	0	0	0	0	0	0	0	0	0	0	0	0	0	0	0	0	0	0	0	0	0	0	0	0.382417748	0	0.145664333	1.279423999	2.463796448	0	0	0	0	0	0	1.631396984	1.375617653	1.311884878
PC1514	0	0	0	0	0	0	0	0	0	4.119701708	0	0	0	0	0.054802972	0	0	0	0	0	0	0	0	0	0	0	0	0	0	0	0	0	0	0	0	1.527486393	0.363150236	0.290661992	0.580837964	1.512108201	0	0	0.264026172	0	0	0.148185035	0.655515591	2.252770997	1.643740549
PC1515	0	0	0	0	0	0	0	0	0	2.20176806	0	0	0	0	0	0	0	0	0	0	0	0	0	0	0	0	0	0	0	0	0	0	0	0	0	3.177692021	0	0	1.065556235	0.890124442	0	0	0	0	0	0	2.405106993	2.566849172	0.911877296
PC1516	0	0	0	0	0	0	0	0	0	0	0	0	0	0	0	0	0	0	0	0	0	0	0	0	0	0	0	0	0	0	0	0	0	0	0	1.084307035	0	0.838741333	0	0.911197421	0	0	0	0	0	0	0	0	0
PC1517	0	0	0	0	0	0	0	0	0	0.858366754	0	0	0	0	0	0	0	0	0	0	0	0	0	0	0	0	0	0	0	0	0	0	0	0	0	1.376482158	1.338707943	0	0.644047607	1.662458484	0	0	0	0	0	0.468546518	0	1.43938897	0.898391506
PC1518	6.090078217	8.520798679	1.38009614	1.354161872	1.846546432	4.818254181	0	0	0	0	0	0	0	0.156198586	0	0	0	0	0	0	0	0	0	0	0	0	0	0	0	0	0	0	0	0.169308141	0	0	0	0	0	0	0	0	0	0	0	0	0	0	0
PC1519	3.014780868	5.691257055	0.998533075	1.773881719	1.071896482	4.786016429	0	0	0	0	0	0	0	0	0	0	0	0	0	0	0	0	0	0	0	0	0	0	0	0	0	0	0	0	0	0	0	0	0	0	0	0	0	0	0	0	0	0	0
PC1520	6.319818652	7.991371474	0.946898074	2.367153102	1.827429829	2.942504578	0	0	0	0	0	0	0	0	0	0	0	0	0	0	0	0	0	0	0	0	0	0	0	0	0.025447088	0.138704827	0	0	0	0	0	0	0	0	0	0	0	0	0	0	0	0	0
PC1521	6.271875074	7.757520392	0.91353798	1.521330013	1.576265048	4.184607672	0	0	0	0	0	0	0	0	0	0	0	0	0	0	0	0	0	0	0	0	0	0	0	0	0.136801085	0.353233176	0	0	0	0	0	0	0	0	0	0	0	0	0	0	0	0	0
PC1522	6.603963366	8.056704675	1.518497621	2.313611512	4.099560864	2.063618491	0	0	0	0	0	0	0	0	0	0	0	0	0	0	0	0	0	0	0	0	0	0	0	0	0.262556845	0	0.270955332	0	0	0	0	0	0	0	0	0	0	0	0	0	0	0	0
PC1523	8.280256693	6.649056558	2.004592442	3.183360467	1.737945344	4.259390464	0	0	0	0	0	0	0	0	0	0	0	0	0	0	0	0	0	0	0	0	0	0	0	0	0.251164756	0	0.13223077	0	0	0	0	0	0	0	0	0	0	0	0	0	0	0	0
PC1524	6.620435216	7.807892299	0.804538005	1.442359844	0.89980107	1.93885587	0	0	0	0	0	0	0	0	0	0	0	0	0	0	0	0	0	0	0	0	0	0	0	0	0	0	0	0	0	0	0	0	0	0	0	0	0	0	0	0	0	0	0
PC1525	6.973263984	8.415277566	2.413121615	2.198613931	2.226246572	3.117046506	0	0	0	0	0	0	0	0	0	0	0	0	0	0	0	0	0	0	0	0	0	0	0	0	0	0	0	0	0	0	0	0	0	0	0	0	0	0	0	0	0	0	0
PC1526	1.994170676	4.786145371	2.015354212	1.966617241	4.326849343	0	0	0	0	0	0	0	0	0	0	0	0	0	0	0	0	0	0	0	0	0	0	0	0	0	0	0	0	0	0	0	0	0	0	0	0	0	0	0	0	0	0	0	0
PC1527	7.335378985	6.610191206	5.573194987	1.702730915	3.973306291	2.80811635	0	0	0	0	0	0	0	0	0	0	0	0	0	0	0	0	0	0	0	0	0	0	0	0	0	0	0	0	0	0	0	0	0	0	0	0	0	0	0	0	0	0	0
PC1528	0	0	0	0	0	0	0	0	0	0	0	0	0	0	0	0	0	0	0	0	0	0	0	0	0	0	0	0	0	0	0	0	0	0	0	0	0	0	0	0	2.592181591	1.203439825	6.031230444	8.316118213	0.315474669	0	0	0	0
PC1529	0	0	0	0	0	0	0	0	0	0	0	0	0	0	0	0	0	0	0	0	0	0	0	0	0	0	0	0	0	0	0	0	0	0	0	0	0	0	0	0	0	3.316031312	8.924058969	6.555247784	0.75317456	0	0	0	0
PC1530	0	0	0	0	0	0	0	0	0	0	0	0	0	0	0	0	0	0	0	0	0	0	0	0	0	0	0	0	0	0	0	0	0	0	0	0	0	0	0	0	1.654144891	1.993657314	6.745116704	5.820050889	1.429494629	0	0	0	0
PC1531	0	0	0	0	0	0	0	0	0	0	0	0	0	0	0	0	0	0	0	0	0	0	0	0	0	0	0	0	0	0	0	0	0	0	0	0	0	0	0	0	2.196341982	0	6.388094994	4.925056749	1.128548414	0	0	0	0
PC1532	0	0	0	0	0	0	0	0	0	0	0	0	0	0	0	0	0	0	0	0	0	0	0	0	0	0	0	0	0	0	0	0	0	0	0	0	0	0	0	0	1.899071842	1.809829514	6.91837188	3.836087209	1.575941279	0	0	0	0
PC1533	0	0	0	0	0	0	0	0	0	0	0	0	0	0	0	0	0	0	0	0	0	0	0	0	0	0	0	0	0	0	0	0	0	0	0	0	0	0	0	0	0.838540617	0.471019049	5.20679506	3.83719647	1.242785119	0	0	0	0
PC1534	0	0	0	0	0	0	0	0	0	0	0	0	0	0	0	0	0	0	0	0	0	0	0	0	0	0	0	0	0	0	0	0	0	0	0	0	0	0	0	0	0.73846103	0.230214285	8.84970904	2.873956161	0.781383064	0	0	0	0
PC1535	0	0	0	0	0	0	0	0	0	0	0	0	0	0	0	0	0	0	0	0	0	0	0	0	0	0	0	0	0	0	0	0	0	0	0	0	0	0	0	0	0.352823951	1.516005913	9.768567646	1.686335307	1.312389142	0	0	0	0
PC1536	0	0	0	0	0	0	0	0	0	0	0	0	0	0	0	0	0	0	0	0	0	0	0	0	0	0	0	0	0	0	0	0	0	0	0	0	0	0	0	0	0.493219704	0.607186704	5.939156801	5.139610272	1.569172407	0	0	0	0
PC1537	0	0	0	0	0	0	0	0	0	0	0	0	0	0	0	0	0	0	0	0	0	0	0	0	0	0	0	0	0	0	0	0	0	0	0	0	0	0	0	0	0	0	9.100191352	1.832579255	1.429494629	0	0	0	0
PC1538	0	0	0	0	0	0	0	0	0	0	0	0	0	0	0	0	0	0	0	0	0	0	0	0	5.003835845	12.87946834	0	0	0	14.79930797	0	0	0	0	0	0	0	0	0	0	0	0	0	0	0	0	0	0	0
PC1539	7.016657345	18.08692856	5.453572313	4.394132813	3.114750792	11.51545764	0	0	0	0	0	0	0	0	0	0	0	0	0	0	0	0	0	0	7.945567311	20.18322952	0.412548561	0	0	14.93260163	0.271923527	0	0	0.688260117	0.87198297	0	0	0	0	0	0	0	0	0	0	0	0	0	0
PC1540	0	0.941659458	1.982573779	0.859835305	2.128235822	1.900514047	0	0	0	0	0	1.032129906	0	0	0	0	0	0	0	0	0	0	0	0	1.929936247	15.94337132	0	0.929318712	0	6.427796625	0.877924509	0	0	0	0	0	0	0	0	0	0	0	0	0	0	0	0	0	0
PC1541	0	3.04772956	5.849160354	3.09120596	1.305514933	4.691055826	3.422962682	0.423970953	0.976897465	0	0	5.963530502	0	0	0	0	0	0	0	0	0	0	0	0	14.93934727	10.64847287	0	0	0	6.652991833	0	0	0	0	0	0	0	0	0	0	0	0	0	0	0	0	0	0	0
PC1542	0.526762073	0.675727825	0.339607517	0.591136749	1.586323884	1.315402025	0	0.534117305	3.845753522	0	0.852834787	5.194097709	0	0	0	0	0	0	0	0	1.205693905	0	0	0	9.533527208	12.4149209	0	0.641229933	0	10.97586075	0.111811149	0	0.381122604	0	0	0	0	0	0	0	0	0	0	0	0	0	0	0	0
PC1543	0	1.408935094	1.74492822	0.76106911	1.665950582	4.70891719	0.343997831	0	0.316498361	0	0	1.998505025	0	0	0	0	0	0	0	0	0.177393883	0	0	0	9.537897119	16.37179655	0	0	0	6.774492311	0	0	0	0	0	0	0	0	0	0	0	0	0	0	0	0	0	0	0
PC1544	0	2.367138113	7.942282584	2.722263426	6.362387339	11.14433	0	2.049969359	0.630256476	0	0	4.382845981	0	0	0	0	0	0	0	0	0	0.729766206	0	0	14.55438781	14.56929161	0	0	0	13.29346708	0	0	0	0.66133836	0	0	0	0	0	0	0	0	0	0	0	0	0	0	0
PC1545	0	6.212820708	5.648396904	5.459058391	5.990862854	11.94322383	0	0	0	0	0	0.745692554	0	0	0	0	0	0	0	0	0	0	0	0	6.327142389	10.58172391	0	0	0	16.72114452	0	0	0.963766805	0.678377636	0	0	0	0	0	0	0	0	0	0	0	0	0	0	0
PC1546	0	0	0	0	0.692610033	0	0	0	0.891647023	0	0	0	0	0	0	0	0	0	0	0	0	0	0	0	10.07911927	6.37420452	1.226789053	0	0	6.950707645	0.739304856	1.244830596	0.360213966	0	0.589744124	0	0	0	0	0	0	0	0	0	0	0	0	0	0
PC1547	0.703769154	0.248583631	3.33480035	2.14761161	1.548610796	6.020478616	0	0	0.407710736	0	0	0	0	0	0	0	0	0	0	0	0	0	0	0	4.297866614	16.59562919	0.52244293	0	0	4.234847999	0	0	0	0	0	0	0	0	0	0	0	0	0	0	0	0	0	0	0
PC1548	0.962703118	0	2.918788959	0.949401459	1.044411946	1.865319204	0	0	0	0	0	0	0	0	0	0	0	0	0	0	0	0	0	0	1.894196546	13.85243785	0	0.985077862	0	14.72044842	0	0	0	0	0	0	0	0	0	0	0	0	0	0	0	0	0	0	0
PC1549	0	2.881118346	4.174662414	2.310533078	8.888158724	3.264308608	0	0	0	0	0	0	0	0	0	0	0	0	0	0	0	0	0	0	9.301857499	11.75740801	0	1.226321461	0	11.49632744	0	0.232545685	0	0	0	0	0	0	0	0	0	0	0	0	0	0	0	0	0
PC1550	0.139789768	1.526864155	1.643318171	0.95330312	1.393502984	4.212299735	0.373710877	0.305223359	0.134166928	0.152094165	0.129068805	5.486940668	0	0	0	0	0	0	0	0	0	0	0	0	12.45499106	17.57036686	0.295353699	0	0.372411811	12.63481165	0	0	0	0	0.283844	0	0	0	0	0	0	0	0	0	0	0	0	0	0
PC1551	0.513924234	1.904034781	2.501819038	4.026033253	4.452493145	2.166855702	0	0	0.656793574	0	0	10.92229632	0	0	0	0	0	0	0	0	0	0	0	0	9.926729263	15.82391779	1.957020688	1.866463375	0	12.17480658	0	0	1.164977663	0	0	0	0	0	0	0	0	0	0	0	0	0	0	0	0
PC1552	0.462908978	0.77106962	1.419321648	1.376814021	0.322127058	2.636282119	0.037598741	0	0.570490742	0.09395915	0.378884258	1.257537483	0	0	0	0	0	0	0	0	0.256283483	0	0	0	11.20007164	9.857636201	0.750732672	0.502918106	0	13.82912422	0.231254069	0	0.215789087	0	0	0	0	0	0	0	0	0	0	0	0	0	0	0	0
PC1553	0.25424896	0.607672331	1.28207231	1.137453394	2.186513173	2.125745372	0	0.278849179	0	0.164583681	0	0.206226154	0	0	0	0	0	0	0	0	0	0	0	0	9.782340343	16.39890181	1.223695464	0.451211723	0	11.60511681	0	0	0.065375832	0	0	0	0	0	0	0	0	0	0	0.30374937	0	0	0	0	0
PC1554	0.751256738	3.398364038	6.287589503	3.083714898	2.520622121	6.499697306	0	0.415290987	0.440039515	0	0.285136985	0.785283966	0	0	0	0	0	0	0	0	0	0	0	0	12.22662293	9.549438258	0	0.417449007	1.360663835	9.137110614	0.272224655	0	0.319311114	0.516974747	0	0	0	0	0	0	0	0	0	0	0	0	0	0	0
PC1555	6.719858381	23.83758846	3.930250518	1.428802201	3.857085592	4.201585341	0	0	0	0	0	0	0	0	0	0	0	0	0	0	0	0	0	0	0	0	0	0	0	0	0	0	0	0	0	0	0	0	0	0	0	0	0	0	0	0	0	0	0
PC1556	15.8245644	31.5408201	9.171512068	7.636761281	6.117922879	16.54297228	0	0	0	0.594405085	0	0	0	0	0	0	0	0	0	0	0	0	0	0	0	0	0	0	0	0	0	0.339638538	0	0.258973316	0	0	0	0	0	0	0	0	0	0	0	0	0	0	0
PC1557	12.47348534	30.29934881	3.904192251	3.257481474	7.000405541	10.75996233	0	0	0	0.062189362	0	0	0	0	0	0	0	0	0	0	0	0	0	0	0	0	0	0	0	0	0	0.2753926	0	0	0.165317978	0	0	0	0	0	0	0	0	0	0	0	0.07736781	0	0
PC1558	12.31261379	36.14521828	4.375695657	5.330934291	6.116179755	8.951897229	0	0	0	0.117322417	0	0	0	0	0	0	0	0	0	0	0	0	0	0	0	0	0	0	0	0	0	0	0	0.020583466	0	0	0	0	0	0	0	0	0	0.191423541	0	0	0	0	0
PC1559	16.003606	40.39919428	6.209276449	6.349457683	8.068974214	14.22806918	0	0	0	0.079243023	0	0	0	0	0	0	0	0	0	0	0	0	0	0	0	0	0	0	0	0	0.021645277	0.089164532	0	0.060763979	0	0	0	0	0	0	0	0	0	0.108188919	0	0	0.125713676	0	0
PC1560	14.28879011	38.70347102	5.10428619	6.159417322	11.08208492	20.28879253	0	0	0	0	0	0	0	0	0	0	0	0	0	0	0	0	0	0	0	0	0	0	0	0	0	0.77067335	0	0	0	0	0	0	0	0	0	0	0	0	0	0	0	0	0
PC1561	9.721669713	29.10826976	6.833594219	3.433936659	6.779826992	11.61556373	0	0	0	0	0	0	0	0	0	0	0	0	0	0	0	0	0	0	0	0	0	0	0	0	0.401762065	0.309009863	0	0	0.280354551	0	0	0	0	0	0	0	0	0	0	0	0	0	0
PC1562	0	0	0	0	0	0	0	0	0	0	0	0	0	0	4.420753915	7.064467811	2.85443146	0	0	0	0	0	0	0	0	0	0	0	0	0	0	0	0	0	0	0	0	0	0	0	0	0	0	0	0	0	0	0	0
PC1563	0	0	0	0	0	0	0	0	0	0	0	0	0	0	5.622093367	8.267727682	4.926018973	0	0	0	0	0	0	0	0	0	0	0	0	0	0	0	0	0	0	0	0	0	0	0	0	0	0.28914402	0	0	0	0	0	0
PC1564	0	0	0	0	0	0	0	0	0	0	0	0	0	0	4.929690972	3.219832736	18.2605122	0	0	0	0	0	0	0	0	0	0	0	0	0	0	0	0	0	0	0	0	0	0	0	0	0	0	0	0	0	0	0	0
PC1565	0	0	0	0	0	0	0	0	0	0	0	0	0	0	7.115216037	7.504350587	14.20391007	0	0	0	0	0	0	0	0	0	0	0	0	0	0	0	0	0	0	0	0	0	0	0	0	0	0	0	0	0	0	0	0
PC1566	0	0	0	0	0	0	0	0	0	0	0	0	0	0	8.26046736	10.83493601	9.494708188	0	0	0	0	0	0	0	0	0	0	0	0	0	0	0	0	0	0	0	0	0	0	0	0	0	0	0	0	0	0	0	0
PC1567	0	0	0	0	0	0	0	0	0	0	0	0	0	0	4.759826586	9.525218403	18.09015898	0	0	0	0	0	0	0	0	0	0	0	0	0	0	0	0	0	0	0	0	0	0	0	0	0	0.303339718	0	0	0	0	0	0
PC1568	0	0	0	0	0	0	0	0.452063478	0	0	0	0	0	0	9.428404839	7.46148301	9.369612848	0	0	0	0	0	0	0	0	0	0	0	0	0	0	0	0	0	0	0	0	0	0	0	0	0	0.221648219	0	0	0	0	0	0
PC1569	0	0	0	0	0	0	0	0	0	0	0	0	0	0	4.282529043	1.67135774	5.576835828	0	0	0	0	0	0	0	0	0	0	0	0	0	0	0	0	0	0	0	0	0	0	0	0	0	0	0	0	0	0	0	0
PC1570	0	0	0	0	0	0	0	0	0	0	0	0	0	0	3.912923808	2.47741363	4.853186985	0	0	0	0	0	0	0	0	0	0	0	0	0	0	0	0	0	0	0	0	0	0	0	0	0	0	0	0	0	0	0	0
PC1571	0	0	0	0	0	0	0	0	0	0	0	0	0	0	3.93211321	2.981579272	7.13543948	0	0	0	0	0	0	0	0	0	0	0	0	0	0	0	0	0	0	0	0	0	0	0	0	0	0	0	0	0	0	0	0
PC1572	0	0	0	0	0	0	0	0	0	0	0	0	0	0	5.8045469	2.829521894	6.707252031	0	0	0	0	0	0	0	0	0	0	0	0	0	0	0	0	0	0	0	0	0	0	0	0	0	0	0	0	0	0	0	0
PC1573	0	0	0	0	0	0	0	0	0	0	0	0	0	0	1.075408321	3.910484541	6.379187406	0	0	0	0	0	0	0	0	0	0	0	0	0	0	0	0	0	0	0	0	0	0	0	0	0	0	0	0	0	0	0	0
PC1574	0	0	0	0	0	0	0	0	0	0	0	0	0	0	3.677054926	4.692435137	6.77896049	0	0	0	0	0	0	0	0	0	0	0	0	0	0	0	0	0	0	0	0	0	0	0	0	0	0	0	0	0	0	0	0
PC1575	0	0	0	0	0	0	0	0	0	0	0	0	0	0	5.434269157	4.597784295	5.006743515	0	0	0	0	0	0	0	0	0	0	0	0	0	0	0	0	0	0	0	0	0	0	0	0	0	0	0	0	0	0	0	0
PC1576	0	0	0	0	0	0	0	0	0	0	0	0	0	0	4.145135081	4.521848519	9.215784514	0	0	0	0	0	0	0	0	0	0	0	0	0	0	0	0	0	0	0	0	0	0	0	0	0	0	0	0	0	0	0	0
PC1577	0	0	0	0	0	0	0	0	0	0	0	0	0	0	3.899660293	6.971835127	2.730325863	0	0	0	0	0	0	0	0	0	0	0	0	0	0	0	0	0	0	0	0	0	0	0	0	0	0	0	0	0	0	0	0
PC1578	0	0	0	0	0	0	0	0	0	0	0	0	0	0	5.222256048	5.053368711	6.166861158	0	0	0	0	0	0	0	0	0	0	0	0	0	0	0	0	0	0	0	0	0	0	0	0	0	0	0	0	0	0	0	0
PC1579	1.074930812	0	0	0	0	0	0	0	0	0	0	0	0	0	24.14200173	0	0.042272805	0	0	0	0	0	0	0	0	0	0	0	0	0.461570122	0	0	0	0	0	0	0	0	0	0	0	0	0	0	0	0	0	0	0
PC1580	0	0	0	0	0	0	0	0	0	0	0	0	0	0	13.18920809	0	0	0	0	0	0	0	0	0	0	0	0	0	0	0	0	0	0	0	0	0	0	0	0	0	0	0	0	0	0	0	0	0	0
PC1581	1.338320031	0	0	0	0	0	0	0	0	0	0	0	0	0	8.522049531	0	0	0	0	0	0	0	0	0	0	0	0	0	0	0	0	0	0	0	0.18578242	0	0	0	0	0	0	0	0	0	0	0	0	0	0
PC1582	0	0	0	0	0	0	0	0	0	0	0	0	0	0	17.14864313	0.853027691	0	0	0	0	0	0	0	0	0	0	0	0	0	0	0	0	0	0	0	0	0	0	0	0	0	0	0	0	0	0	0	0	0
PC1583	0.269462884	0	0	0	0	0	0	0	0	0	0	0	0	0	12.48057966	0	0	0	0	0	0	0	0	0	0	0	0	0	0	0	0	0	0	0	0	0	0	0	0	0	0	0	0	0	0	0	0	0	0
PC1584	0	0	0	0	0	0	0	0	0	0	0	0	0	0	11.63169285	0	0	0	0	0	0	0	0	0	0	0	0	0	0	0.840111721	0	0	0	0	0	0	0	0	0	0	0	0	0	0	0	0	0	0	0
PC1585	0	0	0	0	0	0	0	0	0	0	0	0	0	0	15.93718375	0	0	0	0	0	0	0	0	0	0	0	0	0	0	0	0	0	0	0	0	0	0	0	0	0	0	0	0	0	0	0	0	0	0
PC1586	0.727572894	0	0	0	0	0	0	0	0	0	0	0	0	0	11.7645851	0	0	0	0	0	0	0	0	0	0	0	0	0	0	0.361792894	0	0	0	0	0	0	0	0	0	0	0	0	0	0	0	0	0	0	0
PC1587	0	0	0	0	0	0	0	0	0	0	0	0	0	0	6.922288562	0	0	0	0	0	0	0	0	0	0	0	0	0	0	0	0	0	0	0	0	0	0	0	0	0	0	0	0	0	0	0	0	0	0
PC1588	0.30879155	0	0	0	0	0	0	0	0	0	0	0	0	0	12.04053249	0	0	0	0	0	0	0	0	0	0	0	0	0	0	0.359933953	0	0	0	0	0	0	0	0	0	0	0	0	0	0	0	0	0	0	0
PC1589	0	0	0	0	0	0	0	0	0	0	0	0	0	0	14.95652779	0	0	0	0	0	0	0	0	0	0	0	0	0	0	0	0	0	0	0	0	0	0	0	0	0	0	0	0	0	0	0	0	0	0
PC1590	0	0	0	0	0	0	0	0	0	0	0	0	0	0	13.74149867	0	0	0	0	0	0	0	0	0	0	0	0	0	0	0	0	0	0	0	0	0	0	0	0	0	0	0	0	0	0	0	0	0	0
PC1591	0	0	0	0	0	0	0	0	0	0	0	0	0	0	0	0	0	0	0	0	0	0	0	0	0	0	0	0	0	0	3.166109112	2.98779654	2.784294313	2.450427027	2.54395394	0	0	0	0	0	0	0	0	0	0	0	0	0	0
PC1592	0	0	0	0	0	0	0	0	0	0	0	0	0	0	0	0	0	0	0	0	0	0	0	0	0	0	0	0	0	0	1.946029152	1.554568416	5.018598029	2.145939512	2.867253838	0	0	0	0	0	0	0	0	0	0	0	0	0	0
PC1593	0	0	0	0	0	0	0	0	0	0	0	0	0	0	0	0	0	0	0	0	0	0	0	0	0	0	0	0	0	0	1.677279955	0.254041915	4.911866734	1.586197573	2.958555172	0	0	0	0	0	0	0	0	0	0	0	0	0	0
PC1594	0	0	0	0	0	0	0	0	0	0	0	0	0	0	0	0	0	0	0	0	0	0	0	0	0	0	0	0	0	0	1.392771223	3.156650551	3.453380958	2.145882873	2.743574901	0	0	0	0	0	0	0	0	0	0	0	0	0	0
PC1595	0	0	0	0	0	0	0	0	0	0	0	0	0	0	0	0	0	0	0	0	0	0	0	0	0	0	0	0	0	0	3.133093093	3.472315606	4.102280367	0.739692561	6.830910178	0	0	0	0	0	0	0	0	0	0	0	0	0	0
PC1596	0	0	0	0	0	0	0	0	0	0	0	0	0	0	0	0	0	0	0	0	0	0	0	0	0	0	0	0	0	0	0.901652175	6.32578604	9.762555131	0.964678389	1.826663417	0	0	0	0	0	0	0	0	0	0	0	0	0	0
PC1597	0	0	0	0	0	0	0	0	0	0	0	0	0	0	0	0	0	0	0	0	0	0	0	0	0	0	0	0	0	0	0.867241099	5.47681125	3.268118578	1.301696222	3.610659002	0	0	0	0	0	0	0	0	0	0	0	0	0	0
PC1599	0	0	0	0	0	0	0	0	0	0	0	0	0	0	0	0	0	0	0	0	0	0	0	0	0	0	0	0	0	0	0	0	0	0	0	0	0	0	0	0	0	0	0	0	0	0	0	0	0
PC1600	0	0	0	0	0	0	0	0	0	0	0	0	0	0	0	0	0	0	0	0	0	0	0	0	0	0	0	0	0	0	0	0	0	0	0	0	0	0	0	0	0	0	0	0	0	0	0	0	0
PC1601	0	0	0	0	0	0	0	0	0	0	0	0	0	0	0	0	0	0	0	0	0	0	0	0	0	0	0	0	0	0	0	0	0	0	0	0	0	0	0	0	0	0	0	0	0	0	0	0	0
PC1602	0	0	0	0	0	0	0	0	0	0	0	0	0	0	0	0	0	0	0	0	0	0	0	0	0	0	0	0	0	0	0	0	0	0	0	0	0	0	0	0	0	0	0	0	0	0	0	0	0
PC1603	0	0	0	0	0	0	0	0	0	0	0	0	0	0	0	0	0	0	0	0	0	0	0	0	0	0	0	0	0	0	0	0	0	0	0	0	0	0	0	0	0	0	0	0	0	0	0	0	0
PC1604	0	0	0	0	0	0	0	0	0	0	0	0	0	0	0	0	0	0	0	0	0	0	0	0	0	0	0	0	0	0	0	0	0	0	0	0	0	0	0	0	0	0	0	0	0	0	0	0	0
PC1605	0	0	0	0	0	0	0	0	0	0	0	0	0	0	0	0	0	0	0	0	0	0	0	0	0	0	0	0	0	0	0	0	0	0	0	0	0	0	0	0	0	0	0	0	0	0	0	0	0
PC1606	0	0	0	0	0	0	0	0	0	0	0	0	0	0	0	0	0	0	0	0	0	0	0	0	0	0	0	0	0	0	0	0	0	0	0	0	0	0	0	0	0	0	0	0	0	0	0	0	0
PC1607	0	0	0	0	0	0	0	0	0	0	0	0	0	0	0	0	0	0	0	0	0	0	0	0	0	0	0	0	0	0	0	0	0	0	0	0	0	0	0	0	0	0	0	0	0	0	0	0	0
PC1608	0	0	0	0	0	0	0	0	0	0	0	0	0	0	0	0	0	0	0	0	0	0	0	0	0	0	0	0	0	0	0	0	0	0	0	0	0	0	0	0	0	0	0	0	0	0	0	0	0
PC1609	0	0	0	0	0	0	0	0	0	0	0	0	0	0	0	0	0	0	0	0	0	0	0	0	0	0	0	0	0	0	0	0	0	0	0	0	0	0	0	0	0	0	0	0	0	0	0	0	0
PC1610	0	0	0	0	0	0	0	0	0	0	0	0	0	0	0	0	0	0	0	0	0	0	0	0	0	0	0	0	0	0	0	0	0	0	0	0	0	0	0	0	0	0	0	0	0	0	0	0	0
PC1611	0	0	0	0	0	0	0	0	0	0	0	0	0	0	0	0	0	0	0	0	0	0	0	0	0	0	0	0	0	0	0	0	0	0	0	0	0	0	0	0	0	0	0	0	0	0	0	0	0
PC1612	0	0	0	0	0	0	0	0	0	0	0	0	0	0	0	0	0	0	0	0	0	0	0	0	0	0	0	0	0	0	0	0	0	0	0	0	0	0	0	0	0	0	0	0	0	0	0	0	0
PC1614	0	0	0	0	0	0	0	0	0	0	0	0	0	0	0	0	0	0	0	0	0	0	0	0	0	0	0	0	0	0	0	0	0	0	0	0	0	0	0	0	0	0	0	0	0	0	0	0	0
PC1615	0	0	0	0	0	0	0	0	0	0	0	0	0	0	0	0	0	0	0	0	0	0	0	0	0	0	0	0	0	0	0	0	0	0	0	0	0	0	0	0	0	0	0	0	0	0	0	0	0
PC1616	0	0	0	0	0	0	0	0	0	0	0	0	0	0	0	0	0	0	0	0	0	0	0	0	0	0	0	0	0	0	0	0	0	0	0	0	0	0	0	0	0	0	0	0	0	0	0	0	0
PC1618	0	1.58698521	0.384051196	1.436594224	0	0.822213026	0	0	0	0	0	0	0	0	0	0	0	0	0	0	0	0	0	0	0	0	0	0	0	0	2.241017845	3.160702767	5.490761243	5.048695256	3.955030163	0	0	0	0	0	0	0	0	0	0	0.20323277	4.307172202	18.11287305	0
PC1619	0	1.389672383	0.302428742	0.295115159	0	0.685448615	0	0	0	0	0	0	0	0.267043119	0	0	0	0	0	0	0	0	0	0	0	0	0	0	0	0	1.958935257	4.348626929	4.71617495	3.286390927	3.22932547	0	0	0	0	0	0	0	0	0	0	1.329233253	5.35124193	6.51479359	1.153213522
PC1620	0.000953171	2.348070967	0.236007691	0.729441091	0.350550144	0.843087347	0	0	0	0	0	0	0	0.080805704	0	0	0	0	0	0	0	0	0	0	0	0	0	0	0	0	1.75671834	3.669977981	5.949028439	3.512580646	3.000715839	0	0	0	0	0	0	0	0	0	0	1.154385125	5.675318271	7.748038927	0.968907317
PC1621	0	0	0	0	2.115264748	0	0	0	0	0	0	0	0	0	0	0	0	0	0	0	0	0	0	0	0	0	0	0	0	0	2.489304905	3.446099577	3.020148117	1.34354441	1.801107254	0	0	0	0	0	0	0	0	0	0	0	8.495888345	5.4474624	2.689941618
PC1622	0	1.556830735	1.126419911	0.417929893	0.345479774	1.613762163	0	0	0	0	0	0	0	0.281992087	0	0	0	0	0	0	0	0	0	0	0	0.327302235	0	0	0	0	1.885415576	4.576389152	5.480863774	3.690246909	3.023156084	0	0	0	0	0	0	0	0	0	0	0.622094685	13.91727515	9.094762841	1.424518278
PC1623	0.684750944	1.918459195	0.44060283	0.916635906	1.548156163	1.669052463	0	0	0	0	0	0	0.304117664	0.278409493	0	0	0	0	0	0	0	0	0.058085261	0	0	0	0	0	0	0	2.631556505	2.760287095	6.912396862	4.554934363	3.460621756	0	0	0	0	0	0	0	0	0	0	1.736990123	6.710165582	11.16448566	1.349090378
PC1624	0	0	0	0	0	0	0	0	0	0	0	0	0	0	0	0	0	0	0	0	0	0	0	0	0	0	0	0	0	0	0	0	0	0	0	0	0	0	0	0	0	0	0	0	0	0	0	0	0
PC1625	0	0	0	0	0	0	0	0	0	0	0	0	0	0	0	0	0	0	0	0	0	0	0	0	0	0	0	0	0	0	0	0	0	0	0	0	0	0	0	0	0	0	0	0	0	0	0	0	0
PC1626	0	0	0	0	0	0	0	0	0	0	0	0	0	0	0	0	0	0	0	0	0	0	0	0	0	0	0	0	0	0	0	0	0	0	0	0	0	0	0	0	0	0	0	0	0	0	0	0	0
PC1627	0	0	0	0	0	0	0	0	0	0	0	0	0	0	0	0	0	0	0	0	0	0	0	0	0	0	0	0	0	0	0	0	0	0	0	0	0	0	0	0	0	0	0	0	0	0	0	0	0
PC1628	0	0	0	0	0	0	0	0	0	0	0	0	0	0	0	0	0	0	0	0	0	0	0	0	0	0	0	0	0	0	0	0	0	0	0	0	0	0	0	0	0	0	0	0	0	0	0	0	0
PC1629	0	0	0	0	0	0	0	0	0	0	0	0	0	0	0	0	0	0	0	0	0	0	0	0	0	0	0	0	0	0	0	0	0	0	0	0	0	0	0	0	0	0	0	0	0	0	0	0	0
PC1630	0.164564644	0	0	0	0	0	0	0	0	0	0	0	0	0	0	0	0	0	0	0	0	0	0	0	0	0	0	0	0	0	0	0	0	0	0	0	0	0	0	0	0	0	0	0	0	0	0	0	0
PC1631	0	0	0	0	0	0	0	0	0	0	0	0	0	0	0	0	0	0	0	0	0	0	0	0	0	0	0	0	0	0	0	0	0	0	0	0	0	0	0	0	0	0	0	0	0	0	0	0	0
PC1632	0	0.333746553	0	0	0	0	0	0	0	0	0	0	0	0	0	0	0	0	0	0	0	0	0	0	0	0	0	0	0	0	0	0	0	0	0	0	0	0	0	0	0	0	0	0	0	0	0	0	0
PC1633	0	0	0	0	0	0	0	0	0	0	0	0	0	0	0	0	0	0	0	0	0	0	0.968739972	0	0	0	0	0	0	0	0	0	0	0	0	0	0	0	0	0	0	0	0	0	0	0	0	0	0
PC1634	0	0	0	0	0	0.117678838	0	0	0	0	0	0	0	0	0	0	0	0	0	0	0	0	0	0	0	0	0	0	0	0	0	0	0	0	0	0	0	0	0	0	0	0	0	0	0	0	0	0	0
PC1635	0	0	0	0	0	0	0	0	0	0	0	0	0	0	0	0	0	0	0	0	0	0	0	0	0	0	0	0	0	0	0	0	0	0	0	0	0	0	0	0	0	0	0	0	0	0	0	0	0
PC1636	0	0	0	0	0	0	0	0	0	0	0	0	0	0	0	0	0	0	0	0	0	0	0	0	0	0	0	0	0	0	0	0	0	0	0	0	0	0	0	0	0	0	0	0	0	0	0	0	0
PC1637	0	0.615175658	0	0	0	0	0	0	0	0	0	0	0	0	0	0	0	0	0	0	0	0	0	0	0	0	0	0	0	0	0	0	0	0	0	0	0	0	0	0	0	0	0	0	0	0	0	0	0
PC1638	0	0	0	0	0	0	0	0	0	0	0	0	0	0	0	0	0	0	0	0	0	0	0	0	0	0	0	0	0	0	0	0	0	0	0	0	0	0	0	0	0	0	0	0	0	0	0	0	0
PC1639	0	0	0.359235575	0	0	0	0	0	0	0	0	0	0	0	0	0	0	0	0	0	0	0	0	0	0	0	0	0	0	0	0	0	0	0	0	0	0	0	0	0	0	0	0	0	0	0	0	0	0
PC1640	0	1.885411353	0.992388246	0	0	0	0	0	0	0	0	0	0	0	0	0	0	0	0	0	0	0	0	0	0	0	0	0	0	0	0	0	0	0	0	0	0	0	0	0	0	0	0	0	0	0	0	0	0
PC1641	0	0.462110626	0	0	0	0	0	0	0	0	0	0	0	0	0	0	0	0	0	0	0	0	0	0	0	0	0	0	0	0	0	0	0	0	0	0	0	0	0	0	0	0	0	0	0	0	0	0	0
PC1642	0	0	0	0	0	0	0	0	0	0	0	0	0	0	0	0	0	0	0	0	0	0	0	0	0	0	0	0	0	0	0	0	0	0	0	0	0	0	0	0	0	0	0	0	0	0	0	0	0
PC1644	0	0	0	0	0	0	0	8.177006043	1.631027374	13.47436177	0	0	0	0	0	0	0	0	0	0	0	0	0	0	0	0	0	0	0	0	0	0	0	0	0	0	0	0	0	0	0	0	0	0	0	0	0	0	0
PC1645	0	0	0	0	0	0	1.697094349	8.905803784	0.488748558	24.16611046	0.613742394	0	0	0	0	0	0	0	0	0	0	0	0	0	0	0	0	0	0	0	0	0	0	0	0	0	0	0	0	0	0	0	0	0	0	0	0	0	0
PC1646	0	0	0	0	0	0	0.248385731	5.65330692	0.139127154	15.7577352	0	0	0	0	0	0	0	0	0	0	0	0	0	0	0	0	0	0	0	0	0	0	0	0	0	0	0	0	0	0	0	0	0	0	0	0	0	0	0
PC1647	0	0	0	0	0	0	1.78651867	12.8585018	0.848422132	21.03843082	0	0	0	0	0	0	0	0	0	0	0	0	0	0	0	0	0	0	0	0	0	0	0	0	0	0	0	0	0	0	0	0	0	0	0	0	0	0	0
PC1648	0	0	0	0	0	0	3.023548688	13.12987805	0	14.39207576	0	0	0	0	0	0	0	0	0	0	0	0	0	0	0	0	0	0	0	0	0	0	0	0	0	0	0	0	0	0	0	0	0	0	0	0	0	0	0
PC1649	0	0	0	0	0	0	0.607996163	7.942247841	0.938305728	25.66572931	0.372132368	0	0	0	0	0	0	0	0	0	0	0	0	0	0	0	0	0	0	0	0	0	0	0	0	0	0	0	0	0	0	0	0	0	0	0	0	0	0
PC1650	0	0	0	0	0	0	1.147005713	9.307595068	1.245233969	32.14947685	0.225987438	0	0.207983209	0.221281314	0	0	0	0	0	0	0.099507577	0	0.214263481	0.692454048	0	0	0	0	0	0	0	0	0	0	0	0.112247112	0.105029398	0.506196896	0.112917441	0.429187216	0	0	0	0	0	0	0.121063344	0	0
PC1651	0	0	0	0	0	0	1.997086947	10.90995785	0	30.99576103	0	0	0	0	0	0	0	0	0	0	0	0	0	0	0	0	0	0	0	0	0	0	0	0	0	0	0	0	0	0	0	0	0	0	0	0	0	0	0
PC1652	0	0	0	0	0	0	0	6.243885508	0	24.20317789	0	0	0	0	0	0	0	0	0	0	0	0	0	0	0	0	0	0	0	0	0	0	0	0	0	0	0	0	0	0	0	0	0	0	0	0	0	0	0
PC1653	0	0	0	0	0	0	0.164176398	6.135240679	1.872077365	31.73596486	0	0	0	0	0	0	0	0	0	0	0	0	0	0	0	0	0	0	0	0	0	0	0	0	0	0	0	0	0	0	0	0	0	0	0	0	0	0	0
PC1654	0	0	0	0	0	0	0.601159453	8.533449392	1.324233339	26.42587626	0	0	0	0	0	0	0	0	0	0	0	0	0	0	0	0	0	0	0	0	0	0	0	0	0	0	0	0	0	0	0	0	0	0	0	0	0	0	0
PC1655	0	0	0	0	0	0	1.473583839	8.360825896	0.849413825	20.03655058	0.525007399	0	0	0	0	0	0	0	0	0	0	0	0	0	0	0	0	0	0	0	0	0	0	0	0	0	0	0	0	0	0	0	0	0	0	0	0	0	0
PC1656	0	0	0	0	0	0	0.599564011	7.498910142	0.753269124	25.38242816	0.828368595	0	0	0	0	0	0	0	0	0	0	0	0	0	0	0	0	0	0	0	0	0	0	0	0	0	0	0	0	0	0	0	0	0	0	0	0	0	0
PC1657	0	0	0	0	0	0	0	0	0	0	0	0	0	0	0	0	0	0	0	0	0	0	0	0	0	0	0	0	0	0	0	0.438745971	0	0	0	16.63155234	18.614497	8.774463367	7.706550423	22.82584906	0	0	0.326609617	0	0	0	0	0	0
PC1658	0	0	0	0	0	0	0	0	0	0	0	0	0	0	0	0	0	0	0	0	0	0	0	0	0	0	0	0	0	0	0	0	0	0	0	15.46647051	20.60471442	10.45771679	12.9412897	26.16269639	0	0	0	0	0	0	0	0	0
PC1659	0	0	0	0	0	0	0	0	0	0	0	0	1.412838996	0	0	0	0	0	0	0	0	0	0	0	0	0	0	0	0	0	0	0	0	0	0	22.61671887	21.43773951	10.16637006	10.52842197	35.20425999	0	0	0	0	0	0	0	0	0
PC1660	0	0	0	0	0	0	0	0	0	0	0	0	0.643791245	0.373705101	0	0	0	0	0	0	0	0	1.815496335	0.184312458	0	0	0	0	0	0	0	0.240213408	0	0	0	19.88242038	19.47875148	15.27530368	15.4051682	25.7116153	0	0	0	0	0	0	0	0	0
PC1661	0	0	0	0	0	0	0	0	0.382124	0.57716949	0	0	0	0.18940615	0	0	0	0	0	0.374596026	0	0	4.557014096	0	0	0	0	0	0	0	0	0	0	0	0	24.82658611	18.2460525	12.6879372	14.57003071	28.49792639	1.047800634	0	0.197051385	0	0	0.159842922	0	0	0
PC1663	0	0.208247279	0	0	0	0	0	0	0	0	0	0	0	0.23228674	0	0	0	0.260973202	0	0	0	0	10.02008162	0.094171501	0	0	0	0	0	0	0	0	0	0	0	29.23198077	22.69987249	19.19949229	15.23167147	33.91494363	0	0.150137625	0	0	0	0.619342793	0	0	0
PC1664	0	0.032652129	0	0	0	0	0.029381052	0	0.030116446	0	0	0	0.033371967	0.389935242	0.02987836	0	0	0	0	0.03222799	0	0.028730432	5.248199674	0.022598903	0	0	0	0	0	0	0	0.043520931	0	0	0	24.51493721	26.94799013	18.73766948	17.40157366	28.97821588	0.08247894	0	0.064845679	0.007681469	0	0.031182062	0	0	0.031010199
PC1665	0	0	0	0	0	0	0	0	0.913871882	0	0	0	0	0	0	0.874831274	0	0	0	0	0	0	0	0	0	0	0	0	0	0	0	0	0	0	0	20.40989259	17.43595133	19.94224832	8.644958878	24.37311654	0	0	0	0	0	0	0	0	0
PC1666	0	0	0	0	0	0	0	0.134649469	0	0	0	0	0	0	0	0	0	0	0	0	0.120785663	0	0.882057251	0	0	0	0	0	0	0	0	0	0	0	0	26.84667943	26.21181414	19.63528852	19.8839248	28.96894314	0.84182333	0.643259595	0.733138716	0.472884066	0	0	0	0.481534611	0
PC1667	0	0	0	0	0	0	0	0	0	0	0	0	0	0.211468849	0	0	0	0	0	0.550775484	0	0	2.774113724	0	0	0	0	0	0	0	0	0	0	0	0	32.9458914	35.33765971	17.30752559	22.25962397	31.37353524	1.867658664	0.531854074	0	0.433475457	0	0	0	0	0
PC1668	0	0	0	0	0	0	0	0	0	0	0	0	0	0.43067348	0.288562299	0	0	0	0	0	0	0	0.215614588	0	0	0	0	0	0	0	0	0	0	0	0	26.45991294	20.17202371	20.58749672	12.58600886	28.12161293	0.759808672	0.88143788	0.967343152	0	0	0.169109171	0	0	0
PC1669	0.247844837	0	0	0	0	0	0	0	0	0	0	0	0.363908671	0.124294196	0	0	0	0.086250716	0	0	0	0	2.572841639	0	0	0	0	0	0	0	0	0	0	0	0	29.63639044	31.47185045	19.67961899	13.6391193	29.91003445	0.620897146	0.169875363	0	0	0	0.232859051	0	0	0
PC1670	0	0	0	0	0	0.773425043	0	0	0	0	0	0	0	0	0.381600609	0	0	0	0	0	0	0	4.397985407	0	0	0	0	0	0	0	0	0	0	0	0	30.3686464	26.9186304	13.68758348	14.54338024	39.01915424	4.555265239	0	0.92111691	0	0	0.645812849	0	0	1.807537215
PC1671	0	0	0	0	0.099088155	0	0.108085111	0	0	0	0	0	0.275585701	0.325087244	0.519230558	0	0.049128002	0.21050961	0	0.103759424	0	0	5.590084086	0.151224843	0	0	0	0	0	0	0.092866604	0	0	0	0	22.43869394	28.17160232	21.73839699	18.71557452	29.22977745	1.395143123	1.545682723	0.406878792	0.417676186	0	0.226187078	0	0	0
PC1672	0	0	0	0	0	0	5.136339015	1.141122055	0.983013361	81.27255333	0.047786033	0.057029066	0	0	0	0	0	0	0	0.053393599	0.117144733	0.375523398	0	0	0	0	0	0	0	0	0	0	0	0	0	0	0	0	0	0	0	0	0.927545376	0	0	21.34022299	6.754490226	0.312775333	16.85625007
PC1673	0	0	0	0	0	0	4.28105871	4.213759569	3.322061516	70.12629178	0.149947073	0	0	0.151759751	0	0	0	0	0	0	0.323431735	0.055623941	0.430305121	0.765777712	0	0	0	0	0	0	0	0	0	0	0	0	0	0.141722807	0	0.153965772	0	0	1.659282116	0	0	11.38581536	7.014356651	0.159041428	14.7414329
PC1674	0	0	0	0	0	0	5.441503306	3.920042202	1.526242737	79.05929778	0	0	0	0	0	0	0	0	0	0.199143685	0.923591751	0	0	0	0	0	0	0	0	0	0	0	0	0	0	0	0	0	0	0	0	0	1.578186307	0	0	15.85121475	6.592940718	0	8.043962589
PC1675	0	0	0	0	0	0	5.391877984	5.284772128	4.494668689	68.69988938	0	0	0	0	0	0	0	0	0	0	0.57910108	0	0	0	0	0	0	0	0	0	0	0	0	0	0	0	0	0	0	0	0	0.297864853	0	0.194901383	0	20.1708289	7.24065113	0	13.28713699
PC1676	0	0	0	0	0	0	3.860309682	3.305993547	1.453968002	52.15252801	0	0	0	0	0	0	0	0	0	0	0	0	0	0	0	0.110295198	0	0	0	0	0	0	0	0	0	0	0	0	0	0	0	0	0.939421944	0	0	6.611739232	2.735453052	0.090176727	4.379294398
PC1677	0	0	0	0	0	0	1.921610327	3.638784377	2.774566287	53.37282011	0.183967144	0	0.200944995	0	0	0	0	0	0	0	0.220248472	0.471571487	0	0.433833416	0	0	0	0	0	0	0	0	0	0	0	0	0	0.219634037	0	0	0	0	0.384076506	0	0	14.75604646	3.098213575	0	13.6647957
PC1678	0	0	0	0	0	0	5.415395293	3.790273691	2.134769595	61.64186993	0	0	0	0	0	0	0	0	0	0.100260691	0	0.094439081	0	0	0	0	0	0	0	0	0	0	0	0	0	0	0	0	0	0	0	0.085866851	0.631931074	0	0	13.76742784	4.33652646	0.357658519	11.44090522
PC1679	0	0	0	0	0	0	4.151512729	7.218672143	0.828520145	59.89741869	0.388448018	0	0	0	0	0	0	0	0	0	0.841530508	0.711948763	0	0.246940005	0	0	0	0	0	0	0	0	0	0	0	0	0	0	0	0	0	0	0.783541855	0	0	4.125831891	5.612086506	0	4.773123788
PC1680	0	0	0.4306918	0.423300021	0	0	5.103526379	5.857072924	7.477572034	0	29.15220432	0.822672474	0	0.456905688	2.332434444	0.591803233	1.35211996	6.126168004	102.20265	67.36163425	46.68112177	60.26452073	3.058355553	4.03061214	0	0	0	0	0	0.736692096	0.209695342	0	0	0	0.127446976	18.98603437	18.14982529	13.53390863	16.84323987	11.09182872	0	0.636990825	10.62171969	1.10013123	1.206420562	1.101858128	0	0.358404779	24.5741008
PC1681	0.229834539	0	1.211779407	0.357094706	1.472526847	1.585941394	4.133067409	4.370456042	4.431668076	1.655768381	23.02549178	1.92792524	1.484606634	1.569197684	5.297112839	2.937302457	2.610412954	8.414949046	97.90749565	59.0742454	45.46721607	66.55436754	4.899346057	5.942119797	6.055882741	3.402939617	2.053973768	4.33523015	2.520905291	2.38946777	5.593802767	6.733632683	9.835346516	3.435609037	6.181012515	29.75537486	31.03760501	32.7992861	24.87137748	22.35092763	1.240899264	0.127915345	5.642528511	2.152455231	1.234709832	1.035676257	0.193598028	2.100729861	20.68706088
PC1682	3.567194647	4.19542751	4.287349753	4.877008364	5.300065816	3.912526337	37.55510613	53.61926808	47.44602183	10.19354979	32.32953523	14.18643141	15.99610139	10.98996342	26.54334729	26.48251535	25.03176403	11.46209126	77.28177764	64.53624299	46.30060187	72.38104612	10.30784436	16.95995138	94.94954737	55.93527331	35.91052049	86.67867574	49.38023507	26.14253959	117.7183866	79.32486063	132.2862451	85.51456542	102.4130339	111.402529	159.9523672	124.7686484	105.3444371	109.8914307	5.531291984	1.892122564	33.8821646	4.281087665	2.823400202	3.167877289	0.4348445	4.004711122	50.65333272
PC1683	0.253916837	0.021934053	0.025713891	0.10088031	0.418553456	0.360688754	2.859822297	3.168999227	3.577504195	0.691887349	24.15322129	0.334393727	2.860879728	1.61948602	2.285787646	2.596409903	2.07572505	5.921268261	86.00971727	58.99474255	40.05657833	57.96084655	3.354202263	5.774025431	15.10146634	14.38506013	1.542722554	11.72954621	2.462405051	13.72059666	1.626575337	1.349468665	1.168466425	0.553240037	0.342000295	20.10832492	18.99419896	18.56481947	15.21196663	13.5955221	0.256878625	0.170925763	4.145642495	0.337554392	0.572877334	0.832148775	0.165764606	0.715782671	15.72701421
PC1684	0	0	0	0	0	0	0	0.581601231	0	0	0	0	0	0	0	0	0	0	0	0	0	0	0	0	0	0	0	0	0	0	0	0	0	0	0	0.296332385	0.766285913	1.48516258	2.055661993	3.143914344	0	0	0	0	0	0	0	0	0
PC1685	0	0	0	0	0	0	0	0	0	0	0	0	0	0	0.561987609	0	0	0	0	0	0	0	0	0	0	0	0	0	0	0	0	0	0	0	0	1.866893932	2.057220857	0.615939636	0.403880169	3.171427341	0	0	0	0	0	0	0	0	0
PC1686	0	0	0	0	0	0	0	0	0	0	0	0	0	0	0	0.632369268	0	0	0	0	0	0	0	0	0	0	0	0	0	0	0	0	0	0	0	1.86356609	2.155308997	1.4458099	0.853655824	2.600758039	0	0	0	0	0	0	0	0	0
PC1687	0	0	0	0	0	0	0	0	0	0	0	0	0	0.750001138	0	0	0	0	0	0	0	0	0	0	0	0	0	0	0	0	0.745539024	0	0	0	0	3.992255596	0.589450687	0	1.440826549	2.137446672	0	0	0	0	0	0	0	0	0
PC1688	0	0	0	0	0	0	0	0	0.545101795	0	0	0	0	0	0	0	0	0	0	0	0	0	0	0	0	0	0	0	0	0	0.530656588	0	0	0	0	3.314312771	1.632857094	0.484930272	1.887317153	1.10400159	0	0	0.901930066	0	0	0	0	0	0
PC1689	0	0	0	0.665612964	0	0	0	0	0	0	0	0	0.339442172	0	0	0	0	0	0	0	0	0	0	0	0	0	0	0	0	0	0	0	0	0	0.316570278	2.263157935	1.140971482	1.377818994	1.791852478	1.260001717	0	0	0	0	0	0	0	0	0
PC1690	0	0	0	0	0	0	1.984957253	0	0	0	0	0	0	0	0	0	0	0	0	0	0	0	0	0	0	0	0	0	0	0	0	0	0	0.501667422	0.545704818	0	0	0.765807325	1.695455356	0	0	0	0	0	0	0	0	0	0
PC1691	0	0	0	0	0	0	2.524146386	2.577420354	2.472760316	1.101924251	0.008884405	0.136953788	0	0	0	0	0	0	0	0	0	0	0	0	0	0	0	0	0	0	0	0	0	0	0	0	0	0	0	0	0	0	0	0	0	0	0	0	0
PC1692	0	0	0	0	0	0	3.17079526	1.822533579	3.524842978	0.850687446	0	0.181931622	0	0	0	0	0	0	0	0	0	0	0	0	0	0	0	0	0	0	0	0	0	0	0	0	0	0	0	0	0	0	0	0	0	0	0	0	0
PC1693	0	0	0	0	0	0	2.9372601	1.669972114	0.338439083	1.454492676	0	0	0	0	0	0	0	0	0	0	0	0	0	0	0	0	0	0	0	0	0	0	0	0	0	0	0	0	0	0	0	0	0	0	0	0	0	0	0
PC1694	0	0	0	0	0	0	3.434645088	2.886263987	0.861350475	1.822247031	0	0.705493534	0	0	0	0	0	0	0	0	0	0	0	0	0	0	0	0	0	0	0	0	0	0	0	0	0	0	0	0	0	0	0	0	0	0	0	0	0
PC1695	0	0	0	0	0	0	3.082647253	2.17042876	3.344012844	0.804556082	0	0	0	0	0	0	0	0	0	0	0	0	0	0	0	0	0	0	0	0	0	0	0	0	0	0	0	0	0	0	0	0	0	0	0	0	0	0	0
PC1696	0	0	0	0	0	0	1.381513761	3.723913208	3.604530588	1.907434533	0	0	0	0	0	0	0	0	0	0	0	0	0	0	0	0	0	0	0	0	0	0	0	0	0	0	0	0	0	0	0	0	0	0	0	0	0	0	0
PC1697	0	0	0	0	0	0	2.723576403	1.059665805	1.354208841	0	0.417606631	0	0	0	0	0	0	0	0	0	0	0	0	0	0	0	0	0	0	0	0	0	0	0	0	0	0	0	0	0	0	0	0	0	0	0	0	0	0
PC1699	0	1.185793241	3.274917989	3.349775068	4.739265688	3.322379912	0.664710299	0.21020099	0.372921569	0	0	0	0	0.787771349	0	0	0	0	0	0	0	0	0	0	0	0	0	0	0	0.291631535	7.54518085	8.664882207	8.305782557	2.745214191	1.904437304	0	0	0	0	0	0	0	0	0	0	0	0	0	0
PC1700	0	0.39676164	1.082670864	1.555164307	1.88662292	1.251396861	1.485207266	1.500424534	0.981884382	0	0	0	0.854117749	0.861984749	0	0	0	0	0	0	0	0	0	0	0	0	0	0	0	0	0	0	0	0	0	0	0	0	0	0	0	0	0	0	0	0	0	0	0
PC1701	0.25082835	0	0.62769656	0.871658866	1.062553069	1.62463287	0.243505503	0.591406741	0.387537334	0	0	0	0	0	0	0	0	0	0	0	0	0	0	0	0	0	0	0.63064537	0	0	3.816684184	2.720492849	1.903488033	1.419426535	2.974620228	0	0	0	0	0	0	0	0	0.252377556	0	0	0	0	0
PC1702	0	0.757694882	3.532348267	0.915188828	3.754237438	4.478446463	0.335949849	2.081365362	2.503992032	0	0	0	1.086403107	3.858175275	0	0	0	0	0	0	0	0	0	0	0	0	0	0	0	0	8.518240332	3.462535595	3.695212768	6.206943909	1.79862247	0	0	0	0	0	0	0	0.545191645	0	0	0	0	0	0
PC1703	0	0	0	0	0	0	0	0	0	0	0	0	0	0	0	0	0	0	0	0	0	0	0	0	0	0	0	0	0	0	0	0	0	0	0	0	0	0	0	0	0	0	0	0	0	0	0	0	0
PC1704	0	0	0	0	0	0	0	0	0	0	0	0	0	0	0	0	0	0	0	0	0	0	0	0	0	0	0	0	0	0	0	0	0	0	0	0	0	0	0	0	0	0	0	0	0	0	0	0	0
PC1705	0	0	0	0	0	0.862534792	0	0	0	0	0	0	0	0	0	0	0	0	0	0	0	0	0	0	0	0	0	0	2.46760959	0	0	0	0	0	0	0	0	0	0	0	0	0	0	0	0	0	0	0	0
PC1706	0	0	0	0	0	0	0	0.319608882	0.575739278	0	0	0	0.413179456	0.143897941	0	0	0	0	0	0	0	0	0	0	0.248613297	0	0	0	0	0	0	0	0	0	0	0	0	0	0	0	0	0	0	0	0	0	0	0	0
PC1707	0	0	0.247564772	0	0.996576313	0.581429043	0.324612036	0.322978089	1.899429437	0	0	0	0.202934464	0	0.279751225	0	0	0	0	0	0	0	0	0	0	0	0	0	0	0	1.697767465	1.861900776	0	1.981356743	0.864405451	0	0	0	0	0	0	0	0.301024138	0	0	0	0	0	0
PC1708	2.006609859	10.24626985	2.688410406	6.721067845	3.90805373	7.489711744	0	0	0	0	0	0	0	0.169373873	0	0	0	0	0	0	0	0	0	0	1.658384514	2.697886943	0	3.035321107	0	3.255894753	1.920013879	4.509322062	6.202820347	4.9637391	13.57352298	0	0	0	0	0	0	0	0	0	0	0.400942143	1.106898142	0.738366289	0.391088633
PC1709	3.520113073	16.73651747	5.722460395	6.091388625	5.594779024	8.356559154	0	0	0	0	0	0	0	0	0	0	0	0	0	0	0	0	0	0	1.124227339	2.080886795	0	1.710726801	0	3.501524467	6.735222623	18.83058773	18.25664454	22.32970001	46.58115771	0	0	0	0	0	0	0	0	0	0	2.765738679	3.15498157	2.585822004	0.483927252
PC1710	2.334143217	14.50294273	4.407688892	5.159694452	5.473011035	7.90004746	0	0	0	0	0	0	0	0	0	0	0	0	0	0	0	0	0	0	0.852830324	1.041010308	0	0.612035141	0	0.570699483	1.049959524	4.949486031	3.466678121	4.51386109	10.55884189	0	0	0	0	0	0	0	0	0	0	3.522893922	3.6790017	1.83282981	0.955367509
PC1711	3.183209245	8.378367866	0.581802203	3.964586092	3.28543653	6.90824269	0	0	0	0	0	0	0	0	0	0	0	0	0	0	0	0	0	0	0	0	0	0	0	0	0	0	0	0.49088633	1.608777903	0	0	0	0	0	0	0	0	0	0	0	0	0.705772858	0
PC1712	6.250818832	14.57301164	4.965625715	9.703735477	4.376129921	10.20300879	0	0	0	0	0	0	0.097031605	0	0	0	0	0	0	0	0	0	0	0	2.822698166	2.163489377	0.049037152	2.041307899	0.123662001	3.132998671	3.18170667	9.031650879	12.94594371	11.58570079	22.49995497	0	0	0	0	0	0	0	0	0	0	3.297102378	3.77279007	3.345552409	2.175220582
PC1713	4.985682529	14.89906396	5.199393955	7.693324721	6.005368692	8.689432827	0	0	0.033852884	0	0	0	0	0	0	0	0	0	0	0	0	0	0	0	9.690761622	8.163043732	1.009070717	4.8430964	0.292509014	9.309590108	3.689347467	8.563586554	10.07210269	10.60191062	27.49390546	0	0	0	0	0	0	0	0	0	0	2.846638615	2.275577604	2.513744671	1.168589627
PC1714	0.758823739	0.370525845	14.35153937	2.751436255	0.650539762	1.942424599	0.244498272	0.260609721	0	0	0	0	0	0.24517692	0	0	0	0	0	0	0	0	0	0	0	0	0	0	0	0	0.033804568	1.173269913	0.519957754	0.522301755	0.225597362	0	0	0	0	0	0	0	0	0	0	0	0	0	0
PC1715	1.435609942	0.932328428	8.483263578	1.590663852	0.320652776	1.791688154	0	0	0	0	0	0	0	0	0	0	0	0	0	0	0	0	0	0	0	0	0	0	0	0	0	0.886077341	2.634898256	1.277107808	0	0	0	0	0	0	0	0	0	0	0	0	0	0	0
PC1716	0	0	11.18869101	0.992556028	1.091885169	0.975053178	0	0	0	0	0	0	0	0	0	0	0	0	0	0	0	0	0	0	0	0	0	0	0	0	0	0	0.993772042	0	0	0	0	0	0	0	0	0	0	0	0	0	0	0	0
PC1717	0.975370173	1.374171159	21.7885037	3.172999554	1.484164312	0.539960824	0	0	0	0	0	0	1.947051206	0	0	0	0	0	0	0	0	0	0	0	0	0	0	0	0	0	0	0	0.525312	0.951651159	0	0	0	0	0	0	0	0	0	0	0	0	0	0	0
PC1718	1.78899082	0	7.436806712	1.591304508	3.395395771	3.243541076	0	0	0	0.877197304	0	0	0	0	0	0	0	0	0	0	0	0	0	0	0	0	0	0	0	0	0	0.199492086	1.504739965	2.053513071	0	0	0	0	0	0	0	0	0	0	0	0	0	0	0
PC1719	1.17307156	0.761626796	15.75155206	2.365591906	1.7271479	3.123546118	0	0	0	0	0	0	0.072955888	0	0	0	0	0	0	0	0	0	0	0	0	0	0	0	0	0	0.06665723	0.256638252	0.851107371	1.209773429	0.192680952	0	0	0	0	0	0	0	0	0	0	0	0	0	0
PC1720	1.423829825	0.774714878	8.578541606	2.461263471	0	1.618438705	0	0.458502501	0	0	0	0	0	0.451203893	0	0	0	0	0	0	0	0	0	0	0	0	0	0	0	0	0.503515517	0	1.671476031	0.236796356	0.973368928	0	0	0	0	0	0	0	0	0	0	0	0	0	0
PC1721	0.762140001	0	7.129026254	1.116111893	1.227805775	1.101981715	0	0	0	0	0	0	0	0.570171279	0	0	0	0	0	0	0	0	0	0	0	0	0	0	0	0	1.019019532	0.487612695	0.124478707	0.480828155	0	0	0	0	0	0	0	0	0	0	0	0	0	0	0
PC1722	1.124260105	0	13.39735321	1.722017816	1.939965111	1.816006134	0	0	0	0	0	0	0	0	0	0	0	0	0	0	0	0	0	0	0	0	0	0	0	0	0.678121006	0.770268745	0	0	0	0	0	0	0	0	0	0	0	0	0	0	0	0	0
PC1723	1.261208282	1.034796099	10.89138025	1.422682359	0.254074293	2.729168487	0	0	0	0	0	0	0.234712067	0.079656604	0	0	0	0	0	0	0	0	0	0	0	0	0	0	0	0	0.228452936	0.782350062	0.181962523	0.440146868	0.200379913	0	0	0	0	0	0	0	0	0	0	0	0	0	0
PC1724	0.488413853	0.632324361	12.58121993	1.088695838	1.163773297	2.868558475	0	0	0	0	0	0	0	0.151916682	0	0	0	0	0	0	0	0	0	0	0	0	0	0	0	0	0.210159536	0.152199363	0.336184225	0	0	0	0	0	0	0	0	0	0	0	0	0	0	0	0
PC1725	0.560118157	0.511589125	14.29911792	2.277604607	3.375876965	3.086255402	0	0.227830863	0	0	0	0	0	0.839133464	0	0	0	0	0	0	0	0	0	0	0.185592999	0	0	0	0	0	0.860188643	1.180847057	0.662514727	0.184063312	0	0	0	0	0	0	0	0	0	0	0	0	0	0	0
PC1727	0	0	0	0	0	0	0	0	0	0	0.86455001	0	0	0	0	0	0	0	6.369262766	1.637403785	1.889980589	7.124886175	0	0	0	0	0	0	0	0	0	0	0	0	0	0	0	0	0	0	0	0	0	0	0	0	0	0	0
PC1728	0	0	0	0	0	0	0	0	0.336211938	0	0.706093662	0	0	0	0	0	0	1.864761173	9.749532084	1.189750679	2.88993496	6.913486085	0	0	0	0	0	0	0	0	0	0	0	0	0	0	0	0	0	0	0	0	0	0	0	0	0	0	0
PC1729	0	0	0	0	0	0	0	0	0	0	1.091624911	0	0	0	0	0	0	0.555386681	10.65078115	1.86955141	4.626014975	5.414482757	0	0	0	0	0	0	0	0	0	0	0	0	0	0	0	0	0	0	0	0	0	0	0	0	0	0	0
PC1731	0	0	0	0	0	0	0	0	0	0	0.512919114	0	0	0	0	0	0	0.903432895	7.809924846	1.245766256	3.167962664	4.627223237	0	0	0	0	0	0	0	0	0	0	0	0	0	0	0	0	0	0	0	0	0	0	0	0	0	0	0
PC1732	0	0	0	0	0	0	0	0	0	0	0	0	0	0	0	0	0	0	5.505346668	2.93664797	0	3.487003237	0	0	0	0	0	0	0	0	0	0	0	0	0	0	0	0	0	0	0	0	0	0	0	0	0	0	0
PC1733	0	0	0	0	0	0	0	0	0	0	0.343495753	0	0	0	0	0	0	0.660983785	11.74561823	1.02465842	4.836950595	2.247347954	0	0	0	0	0	0	0	0	0	0	0	0	0	0	0	0	0	0	0	0	0	0	0	0	0	0	0
PC1734	0	0	0	0	0	0	0	0	0.100897558	0	2.200108621	0	0	0	0	0	0	0.855899735	8.044946677	1.448091901	2.260486389	4.118413524	0	0	0	0	0	0	0	0	0	0	0	0	0	0	0	0	0	0	0	0	0	0	0	0	0	0	0
PC1735	0	0	0	0	0	0	0	0	0	0	0	0	0	0	0	0	0	0	5.852925303	3.244564347	4.230852836	3.321627656	0	0	0	0	0	0	0	0	0	0	0	0	0	0	0	0	0	0	0	0	0	0	0	0	0	0	0
PC1736	0	0	0	0	0	0	0	0	0	0	0.977203446	0	0	0	0	0	0	0	10.08184279	2.32558777	4.665357596	5.191387722	0	0	0	0	0	0	0	0	0	0	0	0	0	0	0	0	0	0	0	0	0	0	0	0	0	0	0
PC1737	0	0	0	0	0	0	0	0	0	0	1.140938673	0	0	0	0	0	0	1.492717662	10.69535708	0	1.548547338	5.922801174	0	0	0	0	0	0	0	0	0	0	0	0	0	0	0	0	0	0	0	0	0	0	0	0	0	0	0
PC1738	0	0	0	0	0	0	0	0	0	0	0.775086294	0	0	0	0	0	0	1.384453072	9.358437788	2.756269272	2.404715361	4.773813903	0	0	0	0	0	0	0	0	0	0	0	0	0	0	0	0	0	0	0	0	0	0	0	0	0	0	0
PC1739	0	0	0	0	0	0	0	0	0	0	0.863722655	0	0	0	0	0	0	0.98211969	9.532497136	0.977945951	0.774273687	7.655171927	0	0	0	0	0	0	0	0	0	0	0	0	0	0	0	0	0	0	0	0	0	0	0	0	0	0	0
PC1740	0	0	0	0	0	0	0	0	0	0	8.947825642	0	0	0	0	0	0	3.149556031	42.24285275	0.831013129	14.35171522	22.3937588	0	0	0	0	0	0	0	0	0	0	0	0	0	0	0	0	0	0	0	0	0	0	0	0	0	0	0
PC1741	0	0	0	0	0	0	0	0	0	0	5.280572058	0	0	0	0	0	0	4.063382016	39.29820975	5.43375708	9.197886297	14.19605143	0	0	0	0	0	0	0	0	0	0	0	0	0	0	0	0	0	0	0	0	0	0	0	0	0	0	0
PC1742	0	0	0	0	0	0	0	0	0	0	0	1.963829882	0	0	0	0	0	0	0	0	0	0	0	0	0	0	0	0	0	0	0	0	0	0	0	0	0	0	1.212673869	0	2.836301854	4.335754785	3.971355357	3.572725687	0	0	0	0	0
PC1743	0	0	0	0	0	0	0	0.284096792	0	0	0	0.821668777	0	0.750512469	0	0.574841269	1.355682694	0	0	0	0	0	0	0	0	0	0	0	0	0	0	0	0	0	0	0.079227753	0.573535498	0.349880767	0.2825759	0.711790474	11.42643959	2.120644852	4.188616055	2.676329257	0	0	0	0	0
PC1744	0	0	0	0	0	0	0	0	0	0	0	2.658240611	3.281386297	0.764025852	0	0.679717934	0.387666273	0	0	0	0	0	0	0	0	0	0	0	0	0	0	0	0.162423573	0.111583933	0	0.193255	0.119252254	0.743523586	0.197804895	0.295727373	5.107947927	6.016922149	2.593813709	0.864100611	0	0	0	0	0
PC1745	0	0	0	0	0	0	0	0	0	0	0	0.559967865	3.015004986	1.191049101	0	0.362646723	0.659381027	0	0	0.441858293	0.409558243	0	0	0	0	0	0	0	0	0	0	0	0	0.258767423	0	0.645675887	0.712149195	0	0	0.419418729	3.462184855	4.776673946	3.208672142	2.048948223	0	0	0	0	0
PC1746	0	0	0	0	0	0	0.265510597	0.247069327	0.339956511	0	0	1.041521074	1.585872114	2.766946243	0	0.45158476	0	0	0	0	0	0	0	0	0	0	0	0	0	0	0	0	0	0	0	0	0.370818071	0.21532904	0.866076783	0	2.175397918	4.221543686	3.45886079	2.825226321	0	0	0	0	0
PC1747	0	0	0	0	0	0	0	0.922209513	0	0	0	9.999774775	1.056019332	0.552881096	0	0	0	0	0	0	1.156140147	0	0.87842667	1.937844327	0	0	0	0	0	0	0	0	0	0	0	1.643030947	1.529537023	2.827818451	1.82845762	0.319291754	2.773750463	9.339417653	4.496035079	5.552170868	0	0	0	1.559947968	1.927205972
PC1748	0	0	0	0	0	0	0.57755196	0	0.298715296	0	0	0.08969415	0.568021628	0.055930479	0	0.457526722	0	0	0	0	0.153241669	0	0	0	0	0	0	0	0	0	0	0	0	0	0	1.685390356	0	0	0	0	3.319471454	7.96313629	2.19921294	3.877527874	0	0	0	0	0
PC1749	0	0	0	0	0	0	0.475209624	0	0.635715393	0	0	2.418875493	1.093287542	1.078938601	0	0.907848202	0	0	0	0	0	0	0	0	0	0	0	0	0	0	0	0.240067912	0	0	0	2.182534668	0.769998947	0.462729142	1.008441665	0.394613069	0	6.137659421	2.192644604	1.65942214	0	0	0.570206849	0	0
PC1750	0	0	0	0.176878932	0	0.470785209	0	0.03344406	0	0	3.037138516	0	0	0	0	0	0	4.14507666	0	2.897027634	4.115563644	0	0	0	0	0	0	0	0	0	0	0	0	0	0	0	0	0	0	0	0	0	0	0	0	0	0	0	0
PC1751	0	0	0	0	0	0	0	1.045070363	1.336610631	1.189736235	8.155064313	0	0	0	0	0	0	15.45370808	0	7.799025157	10.41362262	1.126570284	0	0	0	0	0	0	0	0	0	0	0	0	0	0	0	0	0	0	0	0	0	0	0	0	0	0	0
PC1752	0	0	0	0.363600575	1.635504616	0.777877793	0	0	0	0.633008269	1.206423427	0	0	0	0	0	0	4.830039926	0	1.083776474	1.936713842	0	0	0	0	0	0	0	0	0	0	0	0	0	0	0	0	0	0	0	0	0	0	0	0	0	0	0	0
PC1753	0	0	0	0.07309551	0	0.270718906	0	0.071922098	0.186622847	0.222267337	3.136167028	0	0	0	0	0	0	3.083472024	0	1.572606873	3.62572482	0	0	0	0	0	0	0	0	0	0	0	0	0	0	0	0	0	0	0	0	0	0	0	0	0	0	0	0
PC1754	0	0	0.156442165	0.011578066	0	0.213155267	0.205662063	0.156731675	0.155429108	0.472758978	3.812837837	0	0	0	0	0	0	4.103568523	0	2.36364346	2.03117887	0	0	0	0	0	0	0	0	0	0	0	0	0	0	0	0	0	0	0	0	0	0	0	0	0	0	0	0
PC1755	0	0	0	0	0	0	0	0	0	0	0	0	0	0	0	0	0	0	0	0	0	0	0	0	0	0	0	0	0	0	0	0	0	0	0	0	0	0	0	0	0	0	0	0	0	0	0	0	0
PC1756	0	0	0	0	0	0	0	0	0	0	0	0	0	0	0	0	0	0	0	0	0	0	0	0	0	0	0	0	0	0	0	0	0	0	0.907082621	0	0	0	0	0	0	0	0	0	0	0	0	0	0
PC1757	0	0	0	0	0	0	0	0	0	0	0	0	0	0	0	0	0	0	0	0	0	0	0	0	0	0	0	0	0	0	0	0	0	0	0	0	0	0	0	0	0	0	0	0	0	0	0	0	0
PC1758	0	0	0	0	0	0	0	0	0	0	0	0	0	0	0	0	0	0	0	0	0	0	0	0	0	0	0	0	0	0	0	0	0	0	0	0	0	0	0	0	0	0	0	0	0	0	0	0	0
PC1759	0	0	0	0	0	0	0	0	0	0	0	0	0	0	0	0	0	0	0	0	0	0	0	0	0	0	0	0	0	0	0	0	0	0	0	0	0	0	0	0	0	0	0	0	0	0	0	0	0
PC1760	0	0	0	0	0	0	0	0	0	0	0	0	0	0	0	0	0	0	0	0	0	0	0	0	0	0	0	0	0	0	0	0	0	0	0	0	0	0	0	0	0	0	0	0	0	0	0	0	0
PC1761	0	0	0	0	0	0	0	0	0	0	0	0	0	0	0	0	0	0	0	0	0	0	0	0	0	0	0	0	0	0	0	0	0	0	0	0	0	0	0	0	0	0	0	0	0	0	0	0	0
PC1762	0	0	0	0	0	0	0	0	0	0	0	0	0	0	0	0	0	0	0	0	0	0	0	0	0	0	0	0	0	0	0	0	0	0	0	0	0	0	0	0	0	0	0	0	0	0	0	0	0
PC1763	0	0	0	0	0	0	0	0	0	0	0	0	0	0	0	0	0	0	0	0	0	0	0	0	0	0	0	0	0	0	0	0	0	0	0	0	0	0	0	0	0	0	0	0	0	0	0	0	0
PC1764	0	0	0	0	0	0	0	0	0	0	0	0	0	0	0	0	0	0	0	0	0	0	0	0	0	0	0	0	0	0	0	0	0	0	0	0	0	0	0	0	0	0	0	0	0	0	0	0	0
PC1765	0	0	0	0	0	0	0	0	0	0	0	0	0	0	0	0	0	0	0	0	0	0	0	0	0	0	0	0	0	0	0	0	0	0	0	0	0	0	0	0	0	0	0	0	0	0	0	0	0
PC1766	0	0	0	0	0	0	0.788952432	0	0.705498558	4.760545156	0	0.060245463	0	0	0	0	0	0.221100013	0	0	0	0	0	0	0	0	0	0	0	0	0	0	0	0	0	0	0	0	0	0	0	0	0	0	0	0	0	0	0
PC1767	0	0	0	0	0	0	0.827812595	0	0.045428385	3.063082681	0.206744935	0	0	0	0	0	0	0	0	0	0	0	0	0	0	0	0	0	0	0	0	0	0	0	0	0	0	0	0	0	0	0	0	0	0	0.180017659	0	0	0
PC1768	0	0	0	0	0	0	0.701716146	1.15334399	1.21112841	7.728746233	0.258137611	0.882573111	0	0	0	0	0	0	0	0	0	0	0	0	0	0	0	0	0	0	0	0	0	0	0	0	0	0	0	0	0	0	0	0	0	0	0	0	0
PC1769	0	0	0	0	0	0	0.990167944	0	0	3.496050575	0	0	0	0	0	0	0	0	0	0	0	0	0	0	0	0	0	0	0	0	0	0	0	0	0	0	0	0	0	0	0	0	0.82803542	0	0	0	0	0	0
PC1770	0	0	0	0	0	0	1.632896613	1.020382312	0.321507336	5.053703827	0	0	0	0	0	0	0	0	0	0	0	0	0.419060471	0	0	0	0	0	0	0	0	0	0	0	0	0	0	0	0	0	0	0	0.486326056	0	0	0	0	0	0
PC1771	0	0	0	0	0	0	0.445515714	0.558047244	0.181526994	4.255652628	0	0.399226893	0	0	0	0	0	0	0	0	0	0	0	0	0	0	0	0	0	0	0	0	0	0	0	0	0	0	0	0	0	0	0	0	0	0.127181774	0	0	0
PC1772	0	0	0	0	0	0	0.489094717	0.330667641	0.564258375	4.955893974	0.055299534	0.793165081	0	0	0	0	0	0	0	0	0	0	0	0	0	0	0	0	0	0	0	0	0	0	0	0	0	0	0	0	0	0	0	0	0	0.007760767	0	0	0
PC1773	0	0	0	0	0	0	1.081418221	0.652986149	0	6.378063812	0	0.051661585	0	0	0	0	0	0	0	0	0	0	0	0	0	0	0	0	0	0	0	0	0	0	0	0	0	0	0	0	0	0	0	0	0	0	0	0	0
PC1774	0	0	0	0	0	0	0	0.300384289	0	2.772881794	0	0.666458095	0	0	0	0	0	0	0	0	0	0	0	0	0	0	0	0	0	0	0	0	0	0	0	0	0	0	0	0	0	0	0	0	0	0	0	0	0
PC1775	0	0	0	0	0	0	1.7029882	2.031783979	1.031690462	0.377173537	0	0	1.497789172	1.436051281	0	0	0	0	0	0	0	0	0	0	0	0.145528339	0.142843895	0	0	0.097449001	33.38176785	26.64763462	20.088258	14.02630019	14.41747621	0	0	0	0	0	0	0	0	0	0	0	0	0	0
PC1776	0	0	0	0	0	0	2.029251319	6.805928685	1.400150541	0.266797753	0	0	1.152675363	3.822188762	0	0	0	0	0	0	0	0	0	0	0	0.402893801	0	0	0	0.041974475	30.30679512	23.69554857	18.68874554	18.66397905	16.34637317	0	0	0	0	0	0	0	0	0	0	0	0	0	0
PC1777	0	0.024509736	0	0	0	0	0	0	0	0	2.17882232	0	0.68058084	0	0	0	0	0	0	2.992637501	5.446090264	1.301902221	0	0	0	0	0	0	0.069010457	0	0.209052745	0.136798123	0.163329052	0	0.049623738	0.112311603	0	0	0	0	0	0	0	0	0	0.09557554	0.203622971	0	0
PC1778	0	0	0	0	0	0	0	0	0	0	7.243357165	0	0.416382404	0	0	0	0	0	0	4.623885538	10.87505044	1.639562026	0	0	0	0	0	0	0	0	0	0	0	0	0	0	0	0	0	0	0	0	0	0	0	1.770125189	0	0	0
PC1780	0	12.24593158	2.325015829	0.719031996	0	0.377178511	0	0	0	0	0	0	0	0	0	0	0	0	0	0	0	0	0	0	0	0	0	0	0	0	0	0	0	0	0	0	0	0	0	0	0	0	0	0	0	0	0	0	0
PC1781	0	14.45990637	3.119552117	0.326513726	0.35918929	2.955889456	0	0	0	0	0	0	0	0	0	0	0	0	0	0	0	0	0	0	0	0	0	0	0	0	0.285673861	0	0	0	0	0	0	0	0	0	0	0	0	0	0	0	0	0	0
PC1782	0	22.04174801	5.903221482	0.128874583	1.371577122	3.236216527	0	0	0	0	0	0	0	0	0	0	0	0	0	0	0	0	0	0	0	0	0	0	0	0	0	0	0	0	0	0	0	0	0	0	0	0	0	0	0	0	0	0	0
PC1783	0	26.83139341	4.012130916	0.582800909	1.230544746	2.036152971	0	0	0	0	0	0	0	0	0	0	0	0	0	0	0	0	0	0	0	0	0	0	0	0	0	0	0	0	0	0	0	0	0	0	0	0	0	0	0	0	0	0	0
PC1784	0	13.09936673	3.351827008	0	0.573521003	2.17261161	0	0	0	0	0	0	0	0	0	0	0	0	0	0	0	0	0	0	0	0	0	0	0	0	0	0	0	0	0	0	0	0	0	0	0	0	0	0	0	0	0	0	0
PC1785	0	22.11865061	4.276492831	0.579295814	0.277329733	3.493521643	0	0	0	0	0	0	0	0	0	0	0	0	0	0	0	0	0	0	0	0	0	0	0	0	0	0	0	0	0	0	0	0	0	0	0	0	0	0	0	0	0	0	0
PC1786	0.988722095	20.88240487	2.997675263	0.975060933	0	0.957866593	0	0	0	0	0	0	0	0	0	0	0	0	0	0	0	0	0	0	0	0	0	0	0	0	0	0	0	0	0	0	0	0	0	0	0	0	0	0	0	0	0	0	0
PC1787	0	24.16986818	4.745514002	1.857283884	1.662533266	1.655946637	0	0	0	0	0	0	0	0	0	0	0	0	0	0	0	0	0	0	0	0	0	0	0	0	0	0	0	0	0	0	0	0	0	0	0	0	0	0	0	0	0	0	0
PC1788	0.214879591	0.063316818	0.235438235	0	0	0	2.863740344	0.206850257	4.175849777	15.32950651	0	0	0	0.075941851	0	0	0	0	0	0	0	0	0	0	0	0	0	0	0	0	0	0	0	0	0	0	0	0	0	0	0	0	0	0	0	0	0	0	0
PC1789	0	0	0	0	0	0	0	1.874397973	2.716737004	8.850527812	0	0	0	0	0	0	0	0	0	0	0	0	0	0	0	0	0	0	0	0	0	0	0	0	0	0	0	0	0	0	0	0	0	0	0	0	0	0	0
PC1790	0	0	0	0	0	0	1.54208548	1.80573868	1.817792343	8.485808638	0	1.020632981	0	0	0	0	0	0	0	0	0	0	0	0	0	0	0	0	0	0	0	0	0	0	0	0	0	0	0	0	0	0	0	0	0	0	0	0	0
PC1791	0	0	0	0	0	0	1.49081192	0.194689741	2.037060772	8.740905794	0	0.12109205	0	0	0	0	0	0	0	0	0	0	0	0	0	0	0	0	0	0	0	0	0	0	0	0	0	0	0	0	0	0	0	0	0	0	0	0	0
PC1792	0	0	0	0	0	0	2.647301277	0.846425042	0.354702478	11.28086126	0	0	0	0	0	0	0	0	0	0	0	0	0	0	0	0	0	0	0	0	0	0	0	0	0	0	0	0	0	0	0	0	0	0	0	0	0	0	0
PC1793	0	0	0	0	0	0	5.026309669	0	0.90387996	6.625442099	0	0	0	0	0	0	0	0	0	0	0	0	0	0	0	0	0	0	0	0	0	0	0	0	0	0	0	0	0	0	0	0	0	0	0	0	0	0	0
PC1794	0	0	0	0	0	0	1.499623257	0.257827554	1.995716162	11.76719894	0	0.168836056	0	0	0	0	0	0	0	0	0	0	0	0	0	0	0	0	0	0	0	0	0	0	0	0	0	0	0	0	0	0	0	0	0	0	0	0	0
PC1795	0	0	0	0	0	0	1.810617809	0	0.683517582	9.769860879	0	0	0	0	0	0	0	0	0	0	0	0	0	0	0	0	0	0	0	0	0	0	0	0	0	0	0	0	0	0	0	0	0	0	0	0	0	0	0
PC1796	0	0	0	0	0	0	0.551525269	0.779851699	1.630088191	12.16863467	0	0.358058467	0	0	0	0	0	0	0	0	0	0	0	0	0	0	0	0	0	0	0	0	0	0	0	0	0	0	0	0	0	0	0	0	0	0	0	0	0
PC1797	0	0	0	0	0	0	3.408820777	0.929188766	2.012397689	12.85974223	0	0	0	0	0	0	0	0	0	0	0	0	0	0	0	0	0	0	0	0	0	0	0	0	0	0	0	0	0	0	0	0	0	0	0	0	0	0	0
PC1798	0	0	0	0	0	0	1.989227989	0.581107025	1.32268524	12.11597902	0	0	0	0	0	0	0	0	0	0.024166541	0	0	0	0	0	0	0	0	0	0	0	0	0	0	0	0	0	0	0	0	0	0	0	0	0	0	0	0	0
PC1799	0	0	0	0	0	0	0	0.927663045	0	4.979097472	0	0	0	0	0	0	0	0	0	0	0	0	0	0	0	0	0	0	0	0	0	0	0	0	0	0	0	0	0	0	0	0	0	0	0	0	0	0	0
PC1800	0	0	0	0	0	0	2.234836613	0	0.354531071	16.45205451	0	0	0	0	0	0	0	0	0	0	0	0	0	0	0	0	0	0	0	0	0	0	0	0	0	0	0	0	0	0	0	0	0	0	0	0	0	0	0
PC1801	0	0	0	0	0	0	0	0	0.75882878	10.33214061	0	0.70911142	0	0	0	0	0	0	0	0	0	0	0	0	0	0	0	0	0	0	0	0	0	0	0	0	0	0	0	0	0	0	0	0	0	0	0	0	0
PC1802	0	0.183696155	0.725164944	0	1.297406119	0	0	0.4537482	5.507893405	0	0	0	0	0	0	0	0	0	0	0	0	0	0	0	0	0	0	0	0	0	0	0	0	0	0	0	0	0	0	0	0	0	0	0	0	0	0	0	0
PC1803	0	0.39101669	0	1.424102189	0	0	0.90584044	0.87804635	5.217796428	0	0	0	0	0	0	0	0	0	0	0	0	0	0	0	0	0	0	0	0	0	0	0	0	0	0	0	0	0	0	0	0	0	0	0	0	0	0	0	0
PC1804	0	0	0	0	0	0	0	0.913168234	1.764718093	0	0	0	0	0	0	0	0	0	0	0	0	0	0	0	0	0	0	0	0	0	0	0	0	0	0	0	0	0	0	0	0	0	0	0	0	0	0	0	0
PC1805	0	0	0	0	0	0	0	0.623273572	4.810957701	0.309207573	0	0	0	0	0	0	0	0	0	0	0	0	0	0	0	0	0	0	0	0	0	0	0	0	0	0	0	0	0	0	0	0	0	0	0	0	0	0	0
PC1806	0.689937209	0	0	0	0	0.544051404	0	0	0.553925386	0	0	0	0	0	0	0	0	0	0	0	0	0	0	0	0	0	0	0	0	0	0	0	0	0	0	0	0	0	0	0	0	0	0	0	0	0	0	0	0
PC1807	0.874227092	0.173923476	1.373171994	0.754119785	0	0.867353033	0	0.179836202	5.176377876	0	0	0	0	0	0	0	0	0	0	0	0	0	0	0	0.138852477	0	0	0	0	0.453255435	0	0	0	0	0	0	0	0	0	0	0	0	0	0	0	0	0	0	0
PC1808	0	0	0	0	0	0	0	0	5.769600216	0	0	0	0	0	0	0	0	0	0	0	0	0	0	0	0	0	0	0	0	0	0	0	0	0	0	0	0	0	0	0	0	0	0	0	0	0	0	0	0
PC1809	1.351646249	0.349562197	0.671851123	0.195865062	0	0	0	0.345381686	5.574789721	0	0	0	0	0	0	0	0	0	0	0	0	0	0	0	0	0	0	0	0	0	0	0	0	0	0	0	0	0	0	0	0	0	0	0	0	0	0	0	0
PC1810	2.145680604	1.003154183	0.884255998	0.397550506	0.328167706	0.565302295	0.07943184	0.199046229	6.948647728	0	0	0.530074158	0	0	0	0.064601503	0	0	0	0	0	0	0	0	0	0.269910022	0	0.091664352	0.320003122	0.042889406	0	0	0	0	0	0	0	0	0	0	0	0	0	0	0	0	0	0	0
PC1811	0.584009502	1.879104005	0.640934688	0	1.074110949	0.766902544	0	0	6.881146113	0	0	0	0	0	0	0.55243468	0	0	0	0	0	0	0	0	0	0.241503233	0	0	0	0	0	0	0	0	0	0	0	0	0	0	0	0	0	0	0	0	0	0	0
PC1812	19.52000236	14.68031003	4.477626578	2.397107478	3.26595125	5.142509707	0	0	0	0	0	0	0	0	0	0	0	0	0	0	0	0	0	0	0	0	0	0	0	0	0	0	0	0	0	0	0	0	0	0	0	0	0	0	0	0	0	0	0
PC1813	11.31459295	17.50583831	6.043610366	0.524963182	4.300519718	2.710199123	0	0	0	0	0	0	0	0	0	0	0	0	0	0	0	0	0	0	0	0	0	0	0	0	0	0	0	0	0	0	0	0	0	0	0	0	0	0	0	0	0	0	0
PC1814	14.79710313	9.207982134	3.909735713	3.803466208	0.838108346	5.129627812	0	0	0	0	0	0	0	0	0	0	0	0	0	0	0	0	0	0	0	0	0	0	0	0	0	0	0	0	0	0	0	0	0	0	0	0	0	0	0	0	0	0	0
PC1815	21.76900585	17.40365919	2.883928209	3.890381063	4.327335517	7.983809619	0	0	0	0	0	0	0	0	0	0	0	0	0	0	0	0	0	0	0	0	0	0	0	0	0	0	0	0	0	0	0	0	0	0	0	0	0	0	0	0	0	0	0
PC1816	16.98919738	9.758885468	2.971147557	2.276275825	3.05018629	5.86264603	0	0	0	0	0	0	0	0	0	0	0	0	0	0	0	0	0	0	0	0	0	0	0	0	0	0	0	0	0	0	0	0	0	0	0	0	0	0	0	0	0	0	0
PC1817	13.1350915	11.97352014	2.224109501	2.578530122	1.286211694	4.701402752	0	0	0.211148176	0	0	0	0	0	0	0	0	0	0	0	0	0	0	0	0	0	0	0	0	0	0	0	0	0	0	0	0	0	0	0	0	0	0	0	0	0	0	0	0
PC1818	18.66630612	9.748101654	2.683237631	0.534662932	1.934910575	4.432587591	0	0	0	0	0	0	0	0	0	0	0	0	0	0	0	0	0	0	0	0	0	0	0	0	0	0	0	0	0	0	0	0	0	0	0	0	0	0	0	0	0	0	0
PC1819	18.26286516	14.83638974	2.902333411	1.832565552	4.674460971	5.730039556	0	0	0	0	0	0	0	0	0	0	0	0	0	0	0	0	0	0	0	0	0	0	0	0	0	0	0	0	0	0	0	0	0	0	0	0	0	0	0	0	0	0	0
PC1820	17.85757292	13.45783056	1.845874439	2.390390178	2.802987038	5.69549058	0	0	0	0	0	0	0	0	0	0	0	0	0	0	0	0	0	0	0	0	0	0	0	0	0	0	0	0	0	0	0	0	0	0	0	0	0	0	0	0	0	0	0
PC1821	15.00941671	6.637588821	0.995041717	1.941957487	0	1.90771278	0	0	0	0	0	0	0	0	0	0	0	0	0	0	0	0	0	0	0	0	0	0	0	0	0	0	0	0	0	0	0	0	0	0	0	0	0	0	0	0	0	0	0
PC1822	25.41674284	20.49518574	27.46172461	11.24309121	13.95918291	26.31504104	0	0	0	0	0	0	0	0	0	0	0	0	0	0	0	0	0	0	0	0	0	0	0	0	0	0.167780701	0	0	0	0	0	0	0	0	0	0	0	0	0	0	0	0	0
PC1823	25.83988552	24.13585129	21.97314726	11.38781796	13.84739532	22.59599932	0	0	0	0	0	0	0	0	0	0	0	0	0	0	0	0	0	0	0	0	0	0	0	0	0.021266207	0.425541107	0.119133425	0	0.190128724	0	0	0	0	0	0	0	0	0	0	0	0	0.007585574	0
PC1824	25.85755304	26.90110464	23.90603547	13.54425806	16.20431663	20.52641461	0	0	0	0	0	0	0	0	0	0	0	0	0	0	0	0	0	0	0	0	0	0	0	0	0	0	0	0	0	0	0	0	0	0	0	0	0	0	0	0	0	0	0
PC1825	24.17184352	21.99252306	16.05825257	9.717779024	14.30703684	23.25002127	0	0	0	0	0	0	0	0	0	0	0	0	0	0	0	0	0	0	0	0	0	0	0	0	0	0.225357761	0	0.106474193	0.097313611	0	0	0	0	0	0	0	0	0	0	0	0	0	0
PC1826	20.80467095	20.58292022	23.17322875	10.79835738	10.70100198	17.00547165	0	0	0	0	0	0	0	0	0	0	0	0	0	0	0	0	0	0	0	0	0	0	0	0	0	0	0	0	0	0	0	0	0	0	0	0	0	0	0	0	0	0	0
PC1827	0	0	0	0	0	0	0	0	0	0	0	0	0.758895162	0.118673405	0	0	0	0	0	0	0	0	0	0	0	0	0	0	0	0	0	0	0	0	0	0	0	0	0	0	0	0	0	0	0	0	0	0	0
PC1828	0	0	0	0	0	0	0	0	0	0	0	0	0	0	0	0	0	0	0	0	0	0	0	0	0	0	0	0	0	0	0	0	0	0	0	0	0	0	0	0	0	0	0.411757723	0	0	0	0	0	0
PC1829	0	0	0	0	0	0	0	0	0	0	0	0	0	0	0	0	0	0	0	0	0	0	0	0	0	0	0	0	0	0	0	0	0	0	0	0	0	0	0	0	0	0	0	0	0	0	0	0	0
PC1830	0	0	0	0	0	0	0	0	0	0	0	0	0	0	0	0	0	0	0	0	0	0	0	0	0	0	0	0	0	0	0	0	0	0	0	0	0	0	0	0	0	0	0	0	0	0	0	0	0
PC1831	0	0	0	0	0	0	0	0	0	0	0	0	0	0	0	0	0	0	0	0	0	0	0	0	0	0	0	0	0	0	0	0	0	0	0	0	0	0	0	0	0	0	0	0	0	0	0	0	0
PC1832	0	0	0	0	0	0	0	0	0	0	0	0	0	0	0	0	0	0	0	0	0	0	0	0	0	0	0	0	0	0	0	0	0	0	0	0	0	0	0	0	0	0	0	0	0	0	0	0	0
PC1833	0	0	0	0	0	0	0	0	0	0	0	0	0	0	0	0	0	0	0	0	0	0	0	0	0	0	0	0	0	0	0	0	0	0	0	0	0	0	0	0	0	0	0	0	0	0	0	0	0
PC1834	0	0	0	0	0	0	0	0	0	0	0	0	1.140424592	0.380497599	0	0	0	0	0	0	0	0	0	0	0	0	0	0	0	0	0	0	0	0	0	0	0	0	0	0	0	0	0	0	0	0	0	0	0
PC1835	0	0	0	0	0	0	0	0	0	0	0	0	0.103704008	0	0	0	0	0	0	0	0	0	0	0	0	0	0	0	0	0	0	0	0	0	0	0	0	0	0	0	0	0	0	0	0	0	0	0	0
PC1836	0	0	0	0	0	0	0	0	0	0	0	0	0	0.008203805	0	0	0	0	0	0	0	0	0	0	0	0	0	0	0	0	0	0	0	0	0	0	0	0	0	0	0	0	0	0	0	0	0	0	0
PC1837	0	0	0	0	0	0	0	0	0	0	0	0	0	0	0	0	0	0	0	0	0	0	0	0	0	0	0	0	0	0	0	0	0	0	0	0	0	0	0	0	0	0	0	0	0	0	0	0	0
PC1838	0	0	0	0	0	0	0	0	0	0	0	0	0	0	0	0	0	0	0	0	0	0	0	0	0	0	0	0	0	0	0	0	0	0	0	0	0	0	0	0	0	0	0.050667732	0	0	0	0	0	0
PC1839	0	31.05867328	1.70607515	0.110780757	1.011382575	7.218195414	0	0	0	0	0	0	0	0	0	0	0	0	0	0	0	0	0	0	0	0	0	0	0	0	0	0	0	0	0	0	0	0	0	0	0	0	0	0	0	0	0	0	0
PC1840	0	23.37140387	4.198258293	0	4.649779428	3.053501889	0	0	0	0	0	0	0	0	0	0	0	0	0	0	0	0	0	0	0	0	0	0	0	0	0	0	0	0	0	0	0	0	0	0	0	0	0	0	0	0	0	0	0
PC1841	0.106967012	28.62248244	3.590167336	0.49760298	0.997077484	7.548542979	0	0	0	0	0	0	0	0	0	0	0	0	0	0	0	0	0	0	0	0	0	0	0	0	0	0	0	0	0	0	0	0	0	0	0	0	0	0	0	0	0	0	0
PC1842	0.480379133	28.2046189	3.312874601	0.204265167	0.404050292	8.237550856	0	0	0	0	0	0	0	0	0	0	0	0	0	0	0	0	0	0	0	0	0	0	0	0	0	0	0	0	0	0	0	0	0	0	0	0	0	0	0	0	0	0	0
PC1843	0	37.67631556	1.254984197	0.293788721	0	8.740265573	0	0	0	0	0	0	0	0	0	0	0	0	0	0	0	0	0	0	0	0	0	0	0	0	0	0	0	0	0	0	0	0	0	0	0	0	0	0	0	0	0	0	0
PC1844	0	36.81313727	3.696075107	1.455060936	1.663112497	6.503273123	0	0	0	0	0	0	0	0	0	0	0	0	0	0	0	0	0	0	0	0	0	0	0	0	0	0	0	0	0	0	0	0	0	0	0	0	0	0	0	0	0	0	0
PC1845	0	22.13622653	1.993319204	2.755579822	1.069885363	4.777036782	0	0	0	0	0	0	0	0	0	0	0	0	0	0	0	0	0	0	0	0	0	0	0	0	0	0	0	0	0	0	0	0	0	0	0	0	0	0	0	0	0	0	0
PC1846	0	23.13633836	1.978290262	1.455748873	1.061818847	4.694386633	0	0	0	0	0	0	0	0	0	0	0	0	0	0	0	0	0	0	0	0	0	0	0	0	0	0	0	0	0	0	0	0	0	0	0	0	0	0	0	0	0	0	0
PC1847	0.074642989	26.45146823	1.715683122	1.415608559	1.367286782	8.162162115	0	0	0	0	0	0	0	0	0	0	0	0	0	0	0	0	0	0	0	0	0	0	0	0	0	0	0	0	0	0	0	0	0	0	0	0	0	0	0	0	0	0	0
PC1848	0	27.63622468	3.468705825	0	1.055764287	3.690087955	0	0	0	0	0	0	0	0	0	0	0	0	0	0	0	0	0	0	0	0	0	0	0	0	0	0	0	0	0	0	0	0	0	0	0	0	0	0	0	0	0	0	0
PC1849	0	22.09643233	3.56409934	0	0	6.795091121	0	0	0	0	0	0	0	0	0	0	0	0	0	0	0	0	0	0	0	0	0	0	0	0	0	0	0	0	0	0	0	0	0	0	0	0	0	0	0	0	0	0	0
PC1850	0	31.4553093	0.393804855	0.293862366	0	9.477104898	0	0	0	0	0	0	0	0	0	0	0	0	0	0	0	0	0	0	0	0	0	0	0	0	0	0	0	0	0	0	0	0	0	0	0	0	0	0	0	0	0	0	0
PC1851	0	0	0	0	0	0	0	0	0	0.263070863	0	0	0	0	0	0	0	0	0	0	0	0	0	0	0	0	0	0	0	0	0	0	0	0	0	0	0	0	0	0	0	0	0	0	0	5.610883563	5.579108608	6.29683065	0.353431613
PC1852	0	0	0	0	0	0	0	0	0	0	0	0	0	0	0	0	0	0	0	0	0	0	0	0	0	0	0	0	0	0	0	0	0	0	0	0	0	0	0	0	0	0	0	0	0	6.699549659	7.950102829	4.91244521	0
PC1854	0	0	0	0	0	0	0	0	0	0	0	0	0	0	0	0	0	0	0	0	0	0	0	0	0	0	0	0	0	0	0	0	0	0	0	0	0	0	0	0	0	0	0	0	0	2.647832633	1.177500294	4.501564051	0
PC1855	0	0	0	0	0	0	0	0	0	0	0	0	0	0	0	0	0	0	0	0	0	0	0	0	0	0.023292826	0	0	0	0	0	0	0	0	0	0	0	0	0	0	0	0	0	0	0	6.826274311	6.16469646	5.374059356	0.570146909
PC1856	0	0	0	0	0	0	0	0	0	0	0	0	0	0	0	0	0	0	0	0	0	0	0	0	0	0	0	0	0	0	0	0	0	0	0	0	0	0	0	0	0	0	0.138262574	0	0	4.566657808	5.747632803	1.974719109	1.292455902
PC1857	0	0	0	0	0	0	0	0	0	0	0	0	0	0	0	0	0	0	0	0	0	0	0	0	0	0.789641893	0	0	0	0	0	0	0	0	0	0	0	0	0	0	0	0	0	0	0	8.899123645	6.981917931	4.148886855	0.483371667
PC1858	0	0	0	0	0	0	0	0	0	0	0	0	0	0	0	0	0	0	0	0	0	0	0	0	0	0.198816689	0	0	0	0	0	0	0	0	0	0	0	0	0	0	0	0	0	0	0	5.12244229	4.919089903	5.534399576	0.267029469
PC1859	0	0	0	0	0	0	0	0	0	0	0	0	0	0	0	0	0	0	0	0	0	0	0	0	0	0	0	0	0	0	0	0	0	0	0	0	0	0	0	0	0	0	0	0	0	7.670617564	3.567172613	4.273172067	0.436833608
PC1860	0	0	0	0	0	0	0	0	0	0	0	0	0	0	0	0	0	0	0	0	0	0	0	0	0	0	0	0	0	0	0	0	0	0	0	0	0	0	0	0	0	0	0	0	0	7.630392574	4.611327828	3.628914613	0.154632816
PC1861	0	0.016232207	0	0.011463684	0	0	0	0	0	0	0	0	0	0	0	0	0	0	0	0.259524548	0	0	0	0	0	0	0	0	0	0	0	0	0	0	0	0	0	0	0	0	0.968681337	0.068667584	1.241661686	5.014950625	0.312260636	0.401098683	0	0.70957695	5.245546516
PC1862	0	0	0	0	0	0	0	0	0	0	0	0	0	0	0	0	0	0	0	0	0	0	0	0	0	0	0	0	0	0	0	0	0	0	0	0	0	0	0	0	0	0	0.423079089	10.37657778	0.614431886	0	0	0	7.103877522
PC1863	0	0	0	0	0	0	0	0	0	0	0	0	0	0	0	0	0	0	0	0.303229936	0	0	0	0	0	0	0	0	0	0	0	0	0	0	0	0	0	0	0	0	0	0.35213153	0.817557278	19.06078512	1.234563523	0.811813217	0	1.583972815	7.501146107
PC1864	0	0	0	0	0	0	0	0	0	0	0	0	0	0	0	0	0	0	0	0	0	0	0	0	0	0	0	0	0	0	0	0	0	0	0	0	0	0	0	0	2.384245113	0	6.583117191	14.97256194	0	0	0	0.919468406	2.450670355
PC1865	0	0	0	0	0	0	0	0	0	0	0	0	0	0	0.056875197	0	0	0	0	0	0	0	0	0	0	0	0	0	0	0	0	0	0	0	0	0	0	0	0	0	0	0.320097356	5.090253368	18.49190303	0.190181302	1.403919079	0.096403534	2.184969699	10.07753305
PC1866	0	0	0	0	0	0	0	0	0	0	0	0	0	0	0	0	0	0	0	0	0	0	0	0	0	0	0	0	0	0	0	0	0	0	0	0	0	0	0	0	1.540818398	0.302903547	3.054024218	14.12918606	0.240155098	0.578992736	0	0	7.685909734
PC1867	0	0	0	0	0	0	0	0	0	0	0.341377614	0	0	0	0	0	0	0	0	0	0	0	0	0	0	0	0	0	0	0	0	0	0	0	0	0	0	0	0	0	2.359949208	0.832054313	1.839821358	12.00140211	2.206393868	0.383743852	0	0.84159675	8.365895775
PC1868	0	0	0	0	0	0	0	0	0	0	0.868122485	0	0	0	0	0	0	0	0	0	0	0	0	0	0	0	0	0	0	0	0	0	0	0	0	0	0	0	0	0	2.387631878	0	1.861402735	15.11877886	1.461983111	3.610680783	0	0.92077449	10.04489829
PC1869	0	0	0	0	0	0	0	0	0	0	0	0	0	0	0	0	0	0	0	0	0	0	0	0	0	0	0	0	0	0	0	0	0	0	0	0	0	0	0	0	0	0.736464539	3.847624878	11.94391593	0.60189248	0.572922871	1.198158241	0	3.634177772
PC1870	0	0	0	0	0	0	0	0	0	0	0	0	0	0	0	0	0	0	0	0	0	0	0	0	0	0	0	0	0	0	0	0	0	0	0	0	0	0	0	0	4.690762941	0.967913468	3.766468189	13.53223986	0.794163746	0	0	0.525182443	8.350079301
PC1871	0	0	0	0	0	0	0	0	0	0	0	0	0	0	0	0	0	0	0	0	0	0	0	0	0	0	0	0	0	0	0	0	0	0	0	0	0	0	0	0	2.30502174	0.698078478	6.093672681	10.75190559	0.524751203	1.664671194	0	1.321978366	7.651641005
PC1872	0	0	0	0	0	0	0	0	0	0	0	0	0	0	1.168049536	0	0	0	0	0	0	0	0	0	0	0	0	0	0	0	0	0	0	0	0	0	0	0	0	0	4.965752334	0.441914265	4.788789327	12.29856033	1.848383371	0	0.299200894	0.948280306	7.78342382
PC1873	0	0	0	0	0	0	0	0	0	0	0	0	0	0	0	0	0	0	0	0	0	0	0	0	0	0	0	0	0	0	0	0	0	0	0	0	0	0	0	0	0	0.831506535	3.082922057	21.89745195	0	0	0	0	7.543923087
PC1874	0	0	0	0	0	0	0	0	0	0	0	0	0	0	0	0	0	0	0	0	0	0	0	0	0	0	0	0	0	0	0	0	0	0	0	0	0	0	0	0	0	0	3.73845689	5.646325399	0	0.906465202	0	0	6.419081983
PC1875	0	0	0	0	0	0	0	0	0	0	0	0	0	0	0	0	0	0	0	0	0	0	0	0	0	0	0	0	0	0	0	0	0	0	0	0	0	0	0	0	0	0.907362555	3.81204859	11.34178995	0.495257992	0.340534904	0.565571018	0.879045585	7.846093271
PC1876	0	0	0	0	0	0	0	0	0	0	0	0	0	0	0	0	0	0	0	0	0	0	0	0	0	0	0	0	0	0	0	0	0	0	0	0	0	0	0	0	1.200322979	0	3.159311612	4.685178813	0.219144214	0.349713731	0.616521374	0.424675842	9.371026692
PC1877	0.92748224	0.935492222	1.044119694	0.439966536	0	0	0	0	0.893119503	6.612296189	0	19.9144187	0	0	2.145214239	0	6.159881353	0	0	0	0	0	12.66299164	2.761475965	0.554398967	0.78432795	0	0.576630921	2.479062881	1.59001357	0	0	0	0	0	0	0	0.538110841	0	0	0	0	0	0	0	31.06359576	51.6089783	212.4408808	221.924197
PC1878	0.436663766	0.411854561	0.301943678	0.919181774	0.354601397	1.167679936	0	0.334263168	0	3.345358918	0	12.49207653	0.639738724	0.298517456	2.090719595	0.369680837	5.69240315	0	0	0	0	0	5.338605806	3.6015079	0	1.018330009	0	0	0.721115712	0.727934271	0	0	0	0.274064031	0	0	0	0	0	0	0	0	0	0	0.134607575	41.62786103	63.97230749	272.9117952	257.4572791
PC1879	0.761410657	0.394894547	0.41275805	0	0.193057971	1.271808582	0.395504583	0	1.491988941	4.220333524	0	9.675841535	0.70464715	0.669050556	3.672429487	3.299311458	6.858909483	0	0	0	0	0	9.820557754	4.715526623	0	2.962382819	0	0	0.801554565	0	0	0	0.757571187	0	0	0	0	0	0	0	0	0	0.46052483	0	0	70.17559124	74.88188304	459.2440996	398.7114247
PC1880	1.091063502	1.541509827	0.732700138	1.721815784	0.826503801	2.635626832	0	0.39119676	0.278869047	4.777576426	0	6.619623992	1.080696234	0.20363666	2.870191841	1.246141131	5.089866647	0	0	0	0	0	6.157130132	3.542136469	0	0.753699666	0	0.487674351	0	0.547797967	0	0	0	0.117121614	0	0	0	0	0	0.280842509	0	0	0.562863698	0.108597291	0	51.49435179	56.43860409	374.8357853	301.0945316
PC1881	0	0	0	0	0	0	0	0.155789861	0.924045306	5.20018383	0	5.394777355	0	0	0.546048649	0.631835777	1.386661517	0	0	0	0	0	6.990225255	3.395532497	0.646313784	0.828445342	0	0	0	0	0	0.407387958	0	0	0.490163526	0	0	0	0	0	0	0	0.714161996	0	0	42.55296256	54.95310504	279.0048152	264.728339
PC1882	0	0	0	0	0	0	0.150858513	0.351646202	1.625044803	5.498031902	0	11.43305306	0	0.502117785	2.18056591	1.124933947	3.133433357	0	0	0	0	0	6.665709803	2.638378677	0	1.661148034	0	0	0	1.19069512	0	0	0	0	0.155660758	0.023679527	0	0	0	0.701774632	0	0	0.411378518	0	0	39.31715927	53.02694182	264.4562643	244.3405706
PC1883	0	0	0	0	0	0	0	0	0.68182288	1.763916411	0	21.79136268	0	0.546694996	0	0	0	0	0	0	0	0	3.304636667	1.845119275	0	0	0	0	0	0	0	0	0	0	0	0	0	0	0	0	0	0	0.434327308	0	0	17.68230576	49.93671829	187.3878402	135.2510108
PC1884	0	0	0	0	0	0	0	0	0.665931373	0	0	1.032129906	0.979012386	0	0	0	0	0	0	0	0	0	0	0	0	0.821438383	0	0	0	0	0	0	0	0	0	0	0	0	0	0	0	0	0	0	0	19.01776663	35.96930165	197.7460651	108.4596286
PC1885	0	0	0	0	0	0	0	0.71024198	2.882902772	3.201476018	0	6.221076022	0	0.178010086	3.220299329	0.469258186	0.118888067	0	0	0	0	0	5.713436794	3.094277559	1.106370085	0	0	0	0.978206896	1.562981884	0	0	0	0.552856646	0.355184563	1.678771802	0	0	0	0	0	0	0.314270877	0	0	46.6299505	70.49089495	275.6687601	251.3899284
PC1886	0	0	0	0	0	0	0.34776858	0	1.780198024	2.628682516	0	8.832791124	1.759932127	0.578756866	1.528211917	2.768129132	5.566032748	0	0	0	0	0	3.383968928	1.542866241	0.116310317	0.284686694	0	0.082953929	0	0	0.810154918	0	0.907205493	0	0	0	0	0	0	0	0	0	0.740787481	0	0	35.18056067	63.21317305	228.1613778	208.8524271
PC1887	4.698320462	3.692935439	6.581827656	4.990443325	4.003579093	10.17156977	0	0.870241474	1.229269447	5.11334782	0	22.51147242	0.217635773	1.464862312	2.833488219	0.819396894	8.710206388	0	0	0	0	0	7.165231708	4.482160985	0.809485709	2.15651507	0.929703457	1.587069977	0	0.80881588	0	0	0	0	0	1.232185466	0.266613089	0	0	0	0	0	0	0	0	67.88182767	72.49677965	429.9032112	364.7490432
PC1888	0	0	0	0	0	0	0	2.273602616	0	3.651827132	0	7.60795948	0.970687396	0	3.080798704	1.120473527	2.758186381	0	0	0	0	0	2.93389835	3.564448896	0	1.67602387	0	0	0	0	0	0	0.96026426	0	0	0	1.242898827	0	0	0	0	0	1.383600555	0	0	49.25508856	41.7291668	287.7877628	229.9165609
PC1889	2.689493401	5.089947063	2.486638125	1.914933439	1.107786446	2.320330249	0.50495475	0.695958294	0.430471284	3.249544995	0	14.57071509	0	0.268987605	2.793715094	2.378182002	8.008734753	0	0	0	0	0	5.391536971	1.518894827	0.236774568	1.70753876	0	0.475802163	0	0.329219464	0	0	0	0.243942369	0	0	0	0	0.377330632	0	0	0	0.284933179	0	0.189095765	56.65419207	71.25305674	404.6250654	330.3612134
PC1890	1.724843023	1.479854196	2.97091026	2.757785092	0.609240267	2.065174727	0.572440815	0	0.693282094	4.221966724	0	8.924191534	3.471759884	0.363068715	0.422854741	0	1.657697826	0	0	0	0	0	10.15617813	3.139789922	0	1.478300109	0.462480039	0	0	0	0	0	0	0	0.794014888	0	0	0	0	0	0	0	1.088772829	0	0.591368319	51.74831424	67.37684706	337.5208353	291.658131
PC1891	2.936244511	0.554532751	0	3.481138716	2.12363759	4.025980554	0	0	1.617658311	4.114171722	0	9.387283838	0	1.746820749	1.649133489	0.64757623	5.597168019	0	0	0	0	0	5.859972814	4.227484087	0	2.011901654	0	0	0	4.696524056	0	0	0	0	0.81518866	0	0	0	0	0	0	0	0.925186151	0	0	37.5256719	68.43239012	365.3619556	337.5383423
PC1892	0	0	0	0	0	0	0	0	0	0	0	0	0	0	0	0	0	0	0	0	0	0	0	0	0	0.989459846	0	0	0	0	0	0	0	0	0	0	0	0	0	0	0	0	0	0	0	10.59133053	29.43750735	93.63253227	75.00190725
PC1893	0	0	0	0	0	0	0	0	1.041293352	0	0	1.170316981	0	0	0	0	0	0	0	0	0	0	0	0	0	0	0	0	0	0	0	0	0	0	0	0	0	0	0	1.293836372	0	0	0	0	0	30.90234275	47.10001175	173.2906432	143.1547118
PC1894	0	0	0	0	0	0	0.298499686	0.255149943	0.163905711	0.366269027	0	1.082014274	0.16882378	0.481410777	0	0	0	0	0	0	0	0	0.125894213	0.315882694	0	0	0	0	0	0	0	0	0	0	0.161064569	0	0	0.098731909	0	0.107935623	0	0	0.533192315	0	0	27.14984846	42.02546002	208.0405479	143.473077
PC1895	0	0	0	0	0	0	0	0	0.015840507	0.019351824	0	0	0	0	0	0	0	0	0	0	0	0	0	0	0	0	0	0	0	0	0	0	0	0	0	0	0	0	0	0	0	0	0	0	0	0	0	0	0
PC1896	0	0	0	0	0	0	0	0	0	0	0	0	0	0	0	0	0	0	0	0	0	0	0	0	0	0	0	0	0	0	0	0	0	0	0	0	0	0	0	0	0	0	0	0	0	0	0	0	0
PC1897	0	0	0	0	0	0	0	0.237909674	0	0	0	0	0	0	0	0	0	0	0	0	0	0	0	0	0	0	0	0	0	0	0	0	0	0	0	0	0	0	0	0	0	0	0	0	0	0	0	0	0
PC1898	0	0	0	0	0	0	0.185485103	0	0	0	0	0	0	0	0	0	0	0	0	0	0	0	0	0	0	0	0	0	0	0	0	0	0	0	0	0	0	0	0	0	0	0	0	0	0	0	0	0	0
PC1899	0	0	0	0	0	0	0	0	0	0	0	0	0	0	0	0	0	0	0	0	0	0	0	0	0	0	0	0	0	0	0	0	0	0	0	0	0	0	0	0	0	0	0	0	0	0	0	0	0
PC1900	0	0	0	0	0	0	0	0	0	0	0	0	0	0	0	0	0	0	0	0	0	0	0	0	0	0	0	0	0	0	0	0	0	0	0	0	0	0	0	0	0	0	0	0	0	0	0	0	0
PC1901	0	0	0	0	0	0	0	0	0.139582213	0	0	0	0	0	0	0	0	0	0	0	0	0	0	0	0	0	0	0	0	0	0	0	0	0	0	0	0	0	0	0	0	0	0	0	0	0	0	0	0
PC1902	0	0	0	0	0	0	0	0	0	0	0	0	0	0	0	0	0	0	0	0	0	0	0	0	0	0	0	0	0	0	0	0	0	0	0	0	0	0	0	0	0	0	0	0	0	0	0	0	0
PC1904	0	0	0	0	0	0	0	0	0	0	0	0	0	0	0	0	0	0	0	0	0	0	0	0	0	0	0	0	0	0	4.727306552	8.890990161	12.63301784	8.058866383	11.59200277	0	0	0	0	0	0	0	0	0	0	0	0	0	0
PC1905	0	0	0	0	0	0	0	0	0	0	0	0	0	0	0	0	0	0	0	0	0	0	0	0	0	0	0	0	0	0	3.897009448	7.552692651	9.639428498	8.127312601	8.93479672	0	0	0	0	0	0	0	0	0	0	0	0	0	0
PC1906	4.676835431	0.376534577	2.414307032	1.482707222	1.128222767	3.336273182	0	0.208563114	0	0	0	0	0	0	0	0	0	0	0	0	0	0	0	0	0	0	0	0	0	0	0.75599054	0.475256043	0.36379634	0.382674569	0	0	0	0	0	0	0	0	0	0	0	0	0	0	0
PC1907	5.051784613	1.037438355	2.485835263	0.830726277	0.728477333	1.746405105	0	0	0	0	0	0	0	0	0	0	0	0	0	0	0	0	0	0	0	0	0	0	0	0	1.902901374	1.641458287	0.613114169	0.6034952	0.907082621	0	0	0	0	0	0	0	0	0	0	0	0	0	0
PC1908	2.249188325	0.631253328	1.604527563	0.325865	0.670068135	1.24698137	0.09555741	0	0	0	0	0	0	0.129931757	0	0	0	0	0	0	0	0	0	0	0	0	0	0	0	0	1.044051092	0.375173923	0.569157115	0.329530678	0.645477058	0	0	0	0	0	0	0	0	0	0	0	0	0	0
PC1909	2.852641447	0	5.929750355	0	0.775063589	1.880045433	0	0.672860799	0	0	0	0	0.829393254	0	0	0	0	0	0	0	0	0	0	0	0	0	0	0	0	0	1.487850974	3.176911382	0.695413055	0	0.641229733	0	0	0	0	0	0	0	0	0	0	0	0	0	0
PC1910	3.833162852	0.406657351	3.048512978	0	1.107076663	4.983511017	0	0	0	0	0	0	0.088080895	0	0	0	0	0	0	0	0	0	0	0	0	0	0	0	0	0	0.345316988	0	0.421416971	0.184727457	0.174895018	0	0	0	0	0	0	0	0	0	0	0	0	0	0
PC1911	5.007200484	0.779076149	1.78810927	0.980833199	0.55057711	3.010162877	0	0.182943722	0	0	0	0	0	0.062718107	0	0	0	0	0	0	0	0	0	0	0	0	0	0	0	0	0.91593311	0.395283925	0.37925753	0.187380018	0.545052821	0	0	0	0	0	0	0	0	0	0	0	0	0	0
PC1912	2.622403294	0.410354236	1.93418415	0.953199065	0.793753079	4.693143118	0	0	0	0	0	0	0	0	0	0	0	0	0	0	0	0	0	0	0	0	0	0	0	0	0	1.345195084	0.494293594	0.428317216	0	0	0	0	0	0	0	0	0	0	0	0	0	0	0
PC1913	1.006462307	0.966231267	1.017153684	0	0	0.975053178	0	0	0	0	0	0	0	0	0	0	0	0	0	0	0	0	0	0	0	0	0	0	0	0	0	0	0	0.981987195	0	0	0	0	0	0	0	0	0	0	0	0	0	0	0
PC1914	1.967262932	0	0.987030128	0	1.0595484	0.946176451	0	0.926402599	0	0	0	0	0	0	0	0	0	0	0	0	0	0	0	0	0	0	0	0	0	0	0	2.088812151	0	0.748711118	0	0	0	0	0	0	0	0	0	0	0	0	0	0	0
PC1915	0	0	0	0	0	0	0.121474962	0.066492838	0	0.459828937	0	11.19419952	0	0	0	0	0	0	0	0	0	0	0	0	0	0	0	0	0	0	0	0	0	0	0	0	0	0	0	0	0	0	0	0	0	0	0	0	0
PC1916	0	0	0	0	0	0	0	0	0	1.34315866	0	11.26377601	0	0	0	0	0	0	0	0	0	0	0	0	0	0	0	0	0	0	0	0	0	0	0	0	0	0	0	0	0	0	0	0	0	0	0	0	0
PC1917	0	0	0	0	0	0	0	0	0	0	0	10.59915222	0	0	0	0	0	0	0	0	0	0	0	0	0	0	0	0	0	0	0	0	0	0	0	0	0	0	0	0	0	0	0	0	0	0	0	0	0
PC1918	0	0	0	0	0	0	0	0	0	0	0	9.481832703	0	0	0	0	0	0	0	0	0	0	0	0	0	0	0	0	0	0	0	0	0	0	0	0	0	0	0	0	0	0	0	0	0	0	0	0	0
PC1919	0	0	0	0	0	0	0	0	0	0.196241995	0	11.28863847	0	0	0	0	0	0	0	0	0	0	0	0	0	0	0	0	0	0	0	0	0	0	0	0	0	0	0	0	0	0	0	0	0	0	0	0	0
PC1920	0	0	0	0	0	0	0	0	0	1.257607027	0	10.22198598	0	0	0	0	0	0	0	0	0	0	0	0	0	0	0	0	0	0	0	0	0	0	0	0	0	0	0	0	0	0	0	0	0	0	0	0	0
PC1921	0	0	0	0	0	0	0	0	0	1.007838442	0	14.03398258	0	0	0	0	0	0	0	0	0	0	0	0	0	0	0	0	0	0	0	0	0	0	0	0	0	0	0	0	0	0	0	0	0	0	0	0	0
PC1922	0	0	0	0	0	0	0	0	0	5.314098994	0	13.22252815	0	0	0	0	0	0	0	0	0	0	0	0	0	0	0	0	0	0	0	0	0	0	0	0	0	0	0	0	0	0	0	0	0	0	0	0	0
PC1923	0	0	0	0	0	0	0	0	0	0	0	3.177187596	0	0	0	0	0	0	0	0	0	0	0	0	0	0	0	0	0	0	0	0	0	0	0	0	0	0	0	0	0	0	0	0	0	0	0	0	0
PC1924	0	0	0	0	0	0	0	0	0	0.254884477	0	11.28290581	0	0	0	0	0	0	0	0	0	0	0	0	0	0	0	0	0	0	0	0	0	0	0	0	0	0	0	0	0	0	0	0	0	0	0	0	0
PC1925	0	0	0	0	0	0	0	0.159782963	0.15439208	0.322472015	0	17.38137748	0	0	0	0	0	0	0	0	0	0	0	0	0	0	0	0	0	0	0	0	0	0	0	0	0	0	0	0	0	0	0	0	0	0	0	0	0
PC1926	0	0	0	0	0	0	0	0	0	0.520655127	0	20.43067309	0	0	0	0	0	0	0	0	0	0	0	0	0	0	0	0	0	0	0	0	0	0	0	0	0	0	0	0	0	0	0	0	0	0	0	0	0
PC1928	0	0	0	0	0	0	0.538663299	0.22332919	2.618304558	3.708378813	8.43756286	2.411419288	4.830523298	4.874414321	4.922580585	8.680765748	8.843881777	0.739626703	0	6.059012886	0.704578578	0	6.121005041	13.680335	0	0	0	0	0.971691365	0	0.472361576	0	0.237641151	0	0	1.025889787	0.990277147	0.218009335	0	0.454737458	433.4186281	68.77868193	25.99489498	6.568402496	15.55352339	2.230511262	0	1.565761378	0
PC1929	0.481351559	1.716410843	1.590662732	0.956936384	0	0	6.440933311	7.080677447	10.39923137	13.0466036	45.39897706	11.87480213	45.47414368	27.78413234	22.15624543	250.3894374	231.8935105	0	0	17.79532366	0	2.169797173	79.15005818	47.14386782	0	0	0	0	0	0	0	0	0.890211299	0	0	4.016949936	4.432669255	1.942013378	5.266469334	4.593088965	226.1756821	37.02023771	16.47423475	2.901583851	16.11585013	9.554613148	6.289346995	4.494418719	1.707809857
PC1930	0	0	0	0.927824175	0	0	1.471990752	0	4.672492184	2.045653135	23.51647337	5.283800911	27.84375228	29.31652084	5.228022095	22.52759013	24.23164203	0	0	15.18077133	0.417931831	7.170226291	32.79431745	19.13937246	0	0	0	0	0	0	0.887900892	0	1.425846905	3.575714416	0.899402299	1.048949205	4.118652768	1.030193196	1.197489475	3.506129557	37.1939974	5.340845137	4.912035312	0	1.884333874	5.355843441	2.234574453	0.838927862	0.750830754
PC1931	0.075768297	0	0	0	0	0	0.433419493	0.409234664	0.897881948	0.662738963	0.982443109	3.324194295	13.61872925	9.850128498	0.463574096	3.601556379	2.443388819	0	0	0.534825898	0.077472176	0.2372168	19.8945473	6.745933369	0	0	0	0	0	0	0.391001572	0	0	0	0	0	0.18063389	0.067599043	0	0.019368449	56.52909714	5.415742072	3.69568872	0.648190063	1.070797402	0.233728441	0.090493076	0.203404	0.294319654
PC1932	0	0	0	0	0	0	0.974605764	0.700512629	1.214754552	3.027116915	3.372067817	6.778883325	18.33574255	7.643567401	1.558190796	12.8493168	14.1378512	0	0	1.34946836	1.694055173	1.357919478	21.66262057	4.406426382	0	0	0	0	0	0	0	1.290925701	0	0.669084843	1.790775494	0	0.861405479	0	0.643165303	2.375951538	63.62512149	8.022478634	4.08262012	0.414213124	3.862572752	0.973290055	0.790376937	0	0
PC1933	0.962703118	0	0	0	2.088823893	0	0.981327168	0	2.64707714	0	1.697661703	11.14317946	19.21764911	12.0272906	4.228547407	13.51463466	10.92130345	0	0	0.961084776	2.758349989	3.621118607	23.00176352	7.021426954	0	0	0	0	0	0	0	0	0.950564604	0	0	0	0	0.802274353	0	0.87158018	79.37549322	15.63904182	1.82003827	0	4.288483886	1.765221756	2.355000588	0.90031281	0.892879848
PC1934	0.247896053	0.664284025	0.026755565	0.230229854	0.139690098	0.124743222	1.924627908	3.78508233	4.239735219	3.448089177	10.94779591	27.73005534	27.41998198	23.63362603	3.908234941	14.94528544	13.94001998	0	0	4.585575738	2.812367676	1.867139282	50.11509227	17.72252047	0	0	0	0	1.163367486	0	0.421403765	0	0.497858211	0.339319286	0.118943432	1.445546344	1.924851204	2.133046936	1.302892231	1.714834003	179.7242096	27.16563298	4.699111309	1.942534011	16.83497956	6.531320495	1.446853486	1.896283857	1.190878498
PC1935	0	0	0	0.198806289	0	0	1.702644539	1.826336468	1.926860921	11.23093767	3.551305072	18.41611692	24.6790763	23.87101468	7.192144309	19.49226147	18.94892837	0	0	2.143958317	3.355599514	2.638464522	55.26110431	12.32875551	0	0	0	0	2.909727074	0	1.463207457	2.100485414	1.080556309	0.798799679	0.471251263	0.771224006	0.584009609	0	1.293049408	1.035467061	255.3165267	34.03232716	5.405669276	3.312739409	30.74635241	5.306980956	1.086923321	2.616293721	2.205489477
PC1936	0	0.545053568	0.449044454	0	0	0.338786614	2.142983605	3.000967322	2.024900893	0.488301665	9.322629451	12.68002043	19.3367332	14.66330931	7.568015659	54.89237471	56.52591313	0	0	4.969712096	0.216110046	0.731187404	24.9291084	19.46645598	0	0	0	0	0	0	0.352670528	0	0	0	0.52445703	0	4.14731436	2.118827024	2.291818579	0.677895715	248.9513125	39.06594784	5.674008075	3.590759	20.22673789	7.083518048	0	1.669810889	2.361934348
PC1937	3.864926086	6.420342298	2.499888649	1.933233342	1.648011136	1.758092169	0	0	0	0	0	0	0.05857231	0.03115535	0	0	0	0	0	0	0	0	0	0	0	0	0	0	0	0	0	0	0	0	0	0	0	0	0	0	0	0	0	0	0	0	0	0	0
PC1938	4.652433603	6.440439489	1.072520873	0.435453803	0.972454407	1.584419759	0	0	0	0	0	0	0	0	0	0	0	0	0	0	0	0	0	0	0	0	0	0	0	0	0	0	0	0	0	0	0	0	0	0	0	0	0	0	0	0	0	0	0
PC1939	13.93238297	17.21944341	6.139521479	2.203517874	0.396156251	6.587990885	0	0	0	0	0	0	0	0.546902209	0	0	0	0	0	0	0	0	0	0	0	0	0	0	0	0	0	0	0	0	0	0	0	0	0	0	0	0	0	0	0	0	0	0	0
PC1940	12.21608837	16.53372854	0.840445628	6.528650278	1.915495897	4.710923341	0	0	0	0	0	0	0	0.749420855	0	0	0	0	0	0	0	0	0	0	0	0	0	0	0	0	0	0	0	0	0	0	0	0	0	0	0	0	0	0	0	0	0	0	0
PC1941	6.059750759	9.789456396	2.800694758	2.03217531	1.570157223	3.519166611	0	0	0	0	0	0	0.036114498	0.149798581	0	0	0	0	0	0	0	0	0	0	0	0	0	0	0	0	0.014064102	0.342310832	0.134121567	0	0	0	0	0	0	0	0	0	0	0	0	0	0	0	0
PC1942	7.113029222	8.950101299	1.522408117	5.657055116	2.792313879	5.803752307	0	0	0	0	0	0	0	0	0	0	0	0	0	0	0	0	0	0	0	0	0	0	0	0	0	0.478703475	4.698645588	0	0	0	0	0	0	0	0	0	0	0	0	0	0	0	0
PC1943	9.55409872	7.771860609	1.59206667	2.474197642	1.060236354	2.755585231	0	0	0	0	0	0	0	0	0	0	0	0	0	0	0	0	0.833938384	0	0	0	0	0	0	0	0	0	0	0	0	0	0	0	0	0	0	0	0	0	0	0	0	0	0
PC1944	7.182071017	3.359470867	1.312682817	6.005341143	1.201902688	3.863875362	0	0	0	0	0	0	0	0.381818754	0	0	0	0	0	0	0	0	0.678056533	0.369182179	0	0	0	0	0	0	0	0	0.369664023	0	0	0	0	0	0	0	0	0	0	0	0	0	0	0	0
PC1945	1.66903416	0.708234812	2.326570863	0	1.050088116	0	12.33592233	10.69498709	9.087339055	15.26117964	92.53640214	1.849855922	7.864614388	12.51753328	63.23976674	26.64366132	60.6829776	77.3198362	114.3965041	164.909615	76.24938503	129.8584281	4.772687256	7.407795893	32.80357077	12.82533598	4.58684674	13.58229593	21.48369673	4.703000317	1.836961606	0.348135379	0.309966731	0	0.323819994	656.6652753	519.8578715	759.8410195	663.3766436	423.6969148	33.76249911	31.15730086	238.9492572	87.99865991	148.7218194	47.75692367	5.887501469	8.141959093	161.1308475
PC1946	0	0	0	0	0	0	0	0.702437131	0	0	1.539088895	0	0	0	17.77848611	2.088456616	6.58578625	0	7.599333745	13.20171325	3.425203901	6.864208274	0	0	2.64354894	1.000333119	1.515511537	2.413981965	0	0	0	0	0	0	0	0.820612727	4.907856814	1.516386697	1.054822698	3.208564501	0	0	0.920019426	2.356173263	0	0	0	0	0
PC1947	0.457416959	0	0.860048312	0	0	0	0	0.252256424	0	0.446663925	2.471457859	0	0	0	14.01261199	7.31731649	6.652340673	0	7.424005661	8.203735073	2.875186247	0.950293506	0	0	4.112813083	1.536122757	0	4.544420299	1.59671269	0	0	0	0	0	0	0.859527612	2.462015159	0.842166402	1.049121586	2.287295971	0.748095347	0	1.905509634	2.085698034	0.268523847	0	0	0.373057794	0.739955692
PC1948	0	0	0	0	0	0	0	0	0	0	1.349194314	0	0	0	18.23171705	3.832110134	4.857105958	0	1.848726623	8.852096318	1.81954318	3.03030459	0	0	1.415662642	0	0	0	0	0	0	0	0	0	0	3.679200405	0.875613451	0.954284163	1.559544316	2.981721726	0	0	1.609296949	0	0	0	0	0	0
PC1949	0	0	0	0	0	0	0	0	0	0	1.235395212	0	0	0	12.96808043	4.277817717	3.336489193	0	2.758089569	5.810277418	1.287578926	3.837561013	0	0	3.716507103	0.463750628	0	0.506558067	0.566986248	0	0	0	0	0	0	0	0.229248219	0	0.241536187	0	0	0	0.276286651	0.13561782	0.035262676	0	0	0	0
PC1950	0	0	0	0	0	0	0	0	0	0	0.302323331	0	0	0	8.917600541	1.518660867	5.423250084	0.118995601	2.791193537	7.988194512	1.564954188	2.796445961	0	0	2.127727682	1.375755755	0	0.310366985	0	0.136833907	0	0	0	0	0	0	0	0	0	0	0	0	0	0.285556018	0	0	0	0	0
PC1951	0	0	0	0	0	0	0	0	0	0	0	0	0	0	10.80393863	1.703407105	3.947596189	0.683673777	2.454537747	2.242531112	2.114734991	3.176022838	0	0	1.152302931	0.997705312	0	1.543288684	0	0	0	0	0	0	0	0	0	0	0	0.392211081	0	0	0	0	0	0	0	0	0
PC1952	0	0.324726384	0	0	0	0	0	0	0	0	0.833536617	0	0	0	9.401851253	2.663357096	4.980999955	0	2.991429203	2.614843341	0.770349962	2.666904969	0	0	2.414674024	1.43516243	0	0	0	0	0	0	0	0	0	0	0	0	0	0	0	0	0.541092464	0	0.424984893	0	0	0	0
PC1953	0	0	0	0	0	0	0	0	1.812413129	0	1.743544406	0	0	0	11.29136498	1.734986837	0	0	2.818371398	1.974120029	0.944299971	3.718986579	0	0	1.945390997	1.016201978	0	0	0	0	0	0	0	0	0	0	0	0	0	0	0	0	1.869228445	0	0	0	0	0	0
PC1954	0.024671516	0	0	0	0	0	0	0.012188578	0.022612512	0	0.974818571	0.025960909	0	0	9.813480892	2.005458599	5.060504996	0.02473516	3.493377616	6.245768284	1.478090712	3.238320201	0	0	1.54731489	0.142634357	0	0.35605858	0.44067197	0.025261999	0	0	0	0	0	0.397034749	0.687325323	0.695618556	0.556494303	0.456497658	0.059828895	0	0.774949545	0.108604538	0.23888512	0	0	0	0.421412591
PC1955	0	0	0	0	0	0	0	0.682742613	0	0	2.728951462	0	0	0	9.642668719	3.433917135	3.368252439	0	1.846566843	6.071900071	2.079503782	7.572198973	0	0	1.425073105	0	0	0	0	0	0	0	0	0	0	1.589670866	2.406280975	1.387109893	2.008706227	2.370372292	0	0	0	1.532858352	0	0	0	0	0
PC1956	0	0	0	0	0	0	0	0.521810445	0	0.778518656	8.683674574	0	0.602458022	0	29.4253197	2.279253863	14.84343703	12.17973448	12.54493111	30.84624463	9.252877682	23.80310812	0	0	6.975453982	0.926637002	0	3.095958855	2.021557596	0	0	0	0	0	0	61.94992961	62.06522703	73.34442678	67.00671191	42.48607619	1.00053143	0	4.860657906	0	0	0	0	0	0
PC1957	2.273203532	8.088271451	2.139882883	0.72439882	8.346240207	6.054200976	26.25759183	13.20662984	16.48940233	7.05651539	0	9.491905124	76.58177921	63.6200031	0.933702339	0.615189295	1.495366438	0	0	0	0	1.923065105	95.15293957	52.81290036	0	0.640575117	0	0	0	0	1.329573563	0.338228448	1.233536184	0.556517021	0	6.879450209	5.128834089	3.742401265	4.788587035	6.025490897	2.510003676	1.560573725	0.578624883	0	0.392491294	10.17043282	3.076474682	13.26530258	2.588319391
PC1958	0	2.835678823	2.96301299	2.912936279	2.136297116	3.815425561	5.018150425	8.446806164	12.75409854	2.204895513	0	0.943947039	30.09309163	16.8889706	0	0	0	0	0	0	0	0	29.36832307	22.640112	0	0	0	0	0	0	0	0	0	0	0	1.060735217	3.038350318	4.777179138	2.134139561	5.368141639	0	0	0	0	0	1.805340392	0	0.92077449	0
PC1959	2.012924614	4.831156333	2.034307368	1.985112056	3.275655717	5.850319535	0	0	0.922466236	2.253893144	0	3.177187596	15.06838379	15.26841175	0	0.883058476	1.42721573	0	0	0	0	0	10.30598533	22.02174897	0	0	0	0	0	0	0	0	0	0	0	2.16861407	2.070579398	3.35496533	2.181564838	0.911197421	0	0	0	0	0	0.922729514	0	0	0
PC1960	0.653911568	10.35825312	0	0.967314766	3.231765245	6.651798512	0	0	0	4.393150729	0	1.032129906	28.75395395	14.2965912	0	0.860601799	0	0	0	0	0	0	7.935918528	13.04925617	0	0	0	0	0	0	0	0	0	0	0	1.056732493	1.887131943	0.817411665	2.126086409	0.789355654	0	0	0	0	0	0	0	0	0
PC1961	1.792401292	5.244347465	2.59234557	2.504670865	5.287335479	3.273512466	4.380463619	2.604331878	2.586124659	1.86868119	0	3.945431919	31.98094892	26.71946283	0.586989107	0	0	0	0	0	0	0	23.06391675	18.8181176	0	0	0	0	0	0	0.346549164	0.547044707	0.422125731	1.25135965	0	2.961374191	2.325848387	0.976452367	2.989355518	4.498385939	0	0	0	0	0	0.272912586	1.045806188	2.389975068	0.396509145
PC1962	1.54869627	1.875231518	1.353641307	3.137152624	1.483367739	3.784705619	6.655957991	11.60650066	4.641975796	1.921561162	0	4.477825884	38.99233332	41.34848147	0	0	1.384947965	0.601493064	0	0	0	0	44.05099606	19.94492322	0	0	0	0	0	0	2.099384654	0	0	0.939292141	0	2.72067483	5.209718837	1.337123868	3.976854031	5.305270639	0	0	0	0	0	4.361888554	1.19456557	3.392483105	1.811640265
PC1963	1.57130853	2.958570398	2.398774891	1.986104181	3.919546126	1.54907252	0.541421888	0	0.953353391	2.824969581	0	4.191791611	17.11917023	23.18561461	0	1.757290883	0	0	0	0	0	0	23.33697069	15.88396158	0	0	0	0	0	0	0	0	0	0	0	1.239827389	3.716385059	1.078920612	0	0.956734609	0	0	0	0	0	0	0	0.60020857	1.00064116
PC1964	2.381423589	3.41718645	0.985731267	2.261074578	8.025481036	4.479220291	0.994239275	0	0	1.971511914	0	3.172340617	29.02876441	26.91445356	0	0	1.383125472	0	0	0	0	0	14.68956531	5.68181268	0	0	0	0	0	0	0	0	0	0	0.900997875	1.405629144	1.003307015	2.005685883	0	0.424321925	0	0	0	0	0	0.40646554	0	0	1.221835624
PC1965	0.979592685	10.06914747	0.989998634	1.948771437	8.282003337	4.58148567	37.0666211	29.33352694	24.30357405	11.61159054	41.71184513	23.70813744	110.2991917	75.67547192	0	0.859483379	4.167339503	0.880521065	0	6.727593432	0.935580735	1.556445676	113.0920067	59.836109	0	0	0	0	0	0	0	3.760425843	0	0	1.809796839	12.84626828	18.64153354	14.31426405	13.28907507	11.80455949	7.167549607	0	0	1.816503962	0	10.87004934	3.594474606	7.929070225	3.446202992
PC1966	1.931025053	5.939110458	1.044858245	5.240179012	2.485050182	3.008462172	2.667147932	2.547632897	1.270322349	3.305150776	0	2.183700514	30.25471206	26.51653237	0.572581515	1.055009228	0.201852882	0	0	0	0	0	34.38117954	22.29883554	0	0	0	0	0	0	0.208378964	0	0	0	0	2.354804587	6.629462249	3.053013011	1.303181554	2.25525616	0	0	0	0	0.116806951	1.062910716	0	0.572767126	0.84597762
PC1967	0	0	0	0	0	0	0	0	0	0	0	0	0	0	0	0	0	0	0	0	0	0	0	0	0	0	0	0	0	0	2.170346151	9.277266748	5.645314493	17.84730492	20.28725854	0	0	0	0	0	0	0	0	0	0	0	0	0	0
PC1968	0	0	0	0	0	0	0	0	0	0	0	0	0	0	0	0	0	0	0	0	0	0	0	0	0	0	0	0	0	0	2.555222374	8.467441815	7.509460368	22.7308698	15.09464095	0	0	0	0	0	0	0	0	0	0	0	0	0	0
PC1969	0	0	0	0	0	0.011779191	0	0	0	0	0	0	0	0	0	0	0	0	0	0	0	0	0	0	0	0	0	0	0	0	1.088198667	7.791245876	4.965060044	16.00143619	19.56332479	0	0	0	0	0	0	0	0	0	0	0	0	0	0
PC1970	0	0	0	0	0	0	0	0	0	0	0	0	0	0	0	0	0	0	0	0	0	0	0	0	0	0	0	0	0	0	3.839100669	10.15436708	6.312589267	15.37896353	19.38273709	0	0	0	0	0	0	0	0	0	0	0	0	0	0
PC1971	0	0	0	0	0	0	0	0	0	0	0	0	0	0	0	0	0	0	0	0	0	0	0	0	0	0	0	0	0	0	0.406114736	5.374388934	2.909891653	11.48662707	15.22492114	0	0	0	0	0	0	0	0	0	0	0	0	0	0
PC1972	0	0	0	0	0	0	0	0	0	0	0	0	0	0	0	0	0	0	0	0	0	0	0	0	0	0	0	0	0	0	1.880624391	8.960585898	5.771545955	17.56753018	22.77669877	0	0	0	0	0	0	0	0	0	0	0	0	0	0
PC1973	0	0	0	0	0	0	1.125170006	0.294474456	0	0	0	0	1.039130189	1.726579421	0	0	0	0	0	0	0	0	0	0	0	0	0	0	0	0.393869613	29.36900669	32.16488081	22.02089748	17.00210543	13.22937494	0	0	0	0	0	0	0	0	0	0	0	0	0	0
PC1974	0.136382945	0	0	0	0	0.317104265	2.243968059	5.348121896	0.495591667	0.167082086	0	0	1.474954569	5.389371789	0	0	0	0	0	0	0	0	0	0	0.044987168	0	0	0.045970301	0	0.408317186	36.80040062	28.56075826	18.53759436	21.06754028	12.16335544	0	0	0	0	0	0	0	0	0	0	0	0	0	0
PC1975	0	0	0	0	0	0	0.87147711	1.449824877	0.404963299	0.24535405	0	0	2.366352252	2.57887928	0	0	0	0	0	0	0	0	0	0	0	0	0	0	0	0	21.46492679	14.2032041	8.317440281	5.444740273	7.114373497	0	0	0	0	0	0	0	0	0	0	0	0	0	0
PC1976	0	0	0	0	0	0	1.04654676	0.547618634	0.698250102	0	0	0	0.591083768	1.93063366	0	0	0	0	0	0	0	0	0	0	0.014638305	0	0	0	0	0	7.184869219	8.895311908	9.120718701	7.512885543	3.040377404	0	0	0	0	0	0	0	0	0	0	0	0	0	0
PC1977	0.354963157	0	0	0	0	0	0.586603427	0	0.325339086	0.794912061	1.090676512	4.060554334	0.257666819	3.705134875	15.01016269	7.609060287	7.76770104	0	0	1.736932475	0	0	0	0	2.097902042	2.564856837	5.016099827	7.954916486	0.903055022	2.20865482	0	0	0	0	0	0	0	0	0.221494809	0.506392965	1.310752033	0.381664354	1.011697302	0.76528101	1.078110483	0.32543194	0	1.380647251	10.07358027
PC1978	0	0	0	0	0	0	1.007849497	0.937848432	0.906206565	1.107082668	0	4.161580425	0.986852226	0.88231087	19.97702969	6.072453928	5.60823676	0	0	0	0	0	0	0	1.945390997	0	2.992370936	3.035104882	5.030778184	1.079878427	0	0	0	0	0	0	2.034082734	0.823957422	0	1.790272754	0	0	0.934614222	0.941054187	0	0	0	0	8.253105407
PC1979	0.9463027	0.551068899	0.197237864	0.435074944	0	0.378148188	1.86903543	1.312971002	2.148025628	3.430338268	0.561067092	33.65906153	1.442142163	1.077158133	30.43257661	8.863943106	9.153801475	0	0	0.014735542	0.559188524	0	0	0	0.39691002	1.43446397	0.299469601	0.406113864	0	0.652013032	0	0	0.092303545	0	0	0	1.088123956	0.162641646	0.423030666	0.705282097	5.973644371	1.104955099	5.005880216	2.533455056	3.678452557	0	0.529574234	0	1.566722698
PC1980	0	0	0	0	0	0	0.501498417	1.423044484	1.149571954	0.938529667	1.076435337	7.695089014	2.003606729	2.257488254	46.62873943	18.99829312	15.64984833	0	0	0.391103906	0	0	0	0	3.184879343	2.085044703	1.191797883	5.360439493	2.109243298	2.554020933	0	0	0.401815939	0	0	0	0.353001025	0	0	0	2.430312782	0	2.124335019	0.439356533	0.721511469	0.052900966	0.988060161	0.934394062	8.641499212
PC1981	0	0	0	0	0	0	0.628878668	0	0	0.850213256	0.699388832	5.057947506	1.258620725	1.609285331	13.88869356	4.663500642	4.816525534	0	0	0	0	0	0	0	0	1.630518315	0.902813144	2.656935363	1.862767731	2.991479434	0	0	0	0	0	1.080987075	0	0	0	0.337583878	1.644065744	0	0.461418104	0.600105199	1.520096356	0.372934164	0	0.405774783	6.180992357
PC1982	0.484917123	0	0	0	0	0	2.80586893	0.679803005	3.75819571	2.000194087	1.40528667	6.123120991	0.968000096	0.817728478	50.59848367	19.95911354	24.26956489	0	0	2.982922375	0	0.352053208	0	0	2.644859535	2.008237091	1.194226195	5.147944013	0	1.951043502	0	0	0	0	0	0.918081599	0	0	0.19321428	0	3.078178125	0.536544107	2.521090167	2.131221685	0.960938024	2.804741253	2.328833823	1.94067423	32.55043042
PC1983	0.122801495	0.058218662	0.060520822	0	0	0.229125822	1.612621903	1.676059202	1.37773068	1.291841176	2.1033627	12.20485297	1.671330213	2.85935647	42.66704128	22.52261674	17.4052895	0	0	0.86043575	0	0.271583896	0	0	2.902446019	2.487673527	2.079303069	4.864112544	2.009496659	1.070502869	0.132725593	0	0	0.059907607	0	0.311148989	0.063159406	0.051168677	0.188954451	0.823540336	2.012880168	0.047960592	1.626569658	0.568532452	1.154851544	1.493488814	1.901616699	0.690476138	22.58212603
PC1984	0	0	0	0	0	0.177495773	1.302211044	1.608313625	2.469994738	1.846313966	1.07939572	14.66595281	2.230976213	3.085597538	32.66223891	16.98389797	13.30443425	0.197045016	0	0.633517819	0	0.186381111	0	0.121477971	0.65215416	2.624293888	1.67356963	3.783517197	2.271225443	2.075634223	0	0	0	0.193383683	0	0.631628817	0.203880596	0.165174137	0.214808831	0.939436706	0.961294887	0	2.788311371	0.182306762	0.728349813	1.061270825	1.629758139	1.207166786	22.00531762
PC1985	0	0.225965996	0	0	0	0	0.52092477	0.64565423	0.219618002	0.175700924	0.407588373	2.494608593	0.768282696	0.476852949	9.662323853	4.863333351	5.150934208	0.042519228	0	0.518647093	0	0	0	0	1.558331253	1.51252226	0.663159685	1.714122266	0.275129798	0.057899814	0	0	0	0	0	0	0.085067863	0	0.436647259	0.433870321	0.071991249	0.589228936	2.429390359	0	0.902092949	0.489907378	0.671745784	0.495766972	4.316897008
PC1986	0	0	0	0	0.474732719	0.869069192	0	0	0	0	0	0	0	0	0	0	0	0	0	0	0	0	0	0	0	0	0	0	0	0	0	0	0	0	0	0	0	0	0	0	0	0	0	0	0	0	0	0	0
PC1987	0.987168196	1.491437091	7.269156631	2.499567738	4.28116008	1.736145197	0	0	0	0	0	0	0	0	0	0	0	0	0	0	0	0	0	0	0	0	0	0	0	0	0	0	0	0	0	0	0	0	0	0	0	0	0	0	0	0	0	0	0
PC1988	0.857157547	2.106364651	5.142627888	0.334340715	5.936839915	2.184468419	0	0	0	0	0	0	0	0	0	0	0	0	0	0	0	0	0	0	0	0	0	0	0	0	0	0	0	0	0	0	0	0	0	0	0	0	0	0	0	0	0	0	0
PC1989	0	0.933108009	8.138931125	0.839855114	4.408623352	2.008805433	0	0	0	0	0	0	0	0	0	0	0	0	0	0	0	0	0	0	0	0	0	0	0	0	0	0	0	0	0	0	0	0	0	0	0	0	0	0	0	0	0	0	0
PC1990	1.832986737	2.772663755	6.071081035	1.746898685	5.673245693	1.540753663	0	0	0	0	0	0	0	0	0	0	0	0	0	0	0	0	0	0	0	0	0	0	0	0	0	0	0	0	0	0	0	0	0	0	0	0	0	0	0	0	0	0	0
PC1991	0.980867401	0.924221252	2.973860377	0	1.931176803	1.900514047	0	0	0	0	0	0	0	0	0	0	0	0	0	0	0	0	0	0	0	0	0	0	0	0	0	0	0	0	0	0	0	0	0	0	0	0	0	0	0	0	0	0	0
PC1992	1.014540927	1.400550744	4.482960373	2.139804872	4.342343612	1.097668537	0	0	0	0	0	0	0	0	0	0	0	0	0	0	0	0	0	0	0	0	0	0	0	0	0	0	0	0	0	0	0	0	0	0	0	0	0	0	0	0	0	0	0
PC1993	1.321488322	1.419706523	7.136618997	0.920391976	5.306676317	0.854938	0	0	0	0	0	0	0	0	0	0	0	0	0	0	0	0	0	0	0	0	0	0	0	0	0	0	0	0	0	0	0	0	0	0	0	0	0	0	0	0	0	0	0
PC1994	4.455398696	0.430763943	7.053207792	1.605880384	6.750969159	1.353070654	0	0	0	0	0	0	0	0	0	0	0	0	0	0	0	0	0	0	0	0	0	0	0	0	0	0	0.26208126	0	0	0	0	0	0	0	0	0	0	0	0	0	0	0	0
PC1995	0.041100626	2.094294414	10.08236297	1.200392635	7.839092147	1.376783151	0	0	0	0	0	0	0	0	0	0	0	0	0	0	0	0	0	0	0	0	0	0	0	0	0	0	0	0	0	0	0	0	0	0	0	0	0	0	0	0	0	0	0
PC1996	2.483495054	1.875231518	8.869170287	2.793166626	7.59847551	2.852046016	0	0	0	0	0	0	0	0	0	0	0	0	0	0	0	0	0	0	0	0	0	0	0	0	0	0	0	0	0	0	0	0	0	0	0	0	0	0	0	0	0	0	0
PC1997	1.381703381	4.266741808	6.316481135	2.356286443	10.0274367	0.633048767	0	0	0	0	0	0	0	0	0	0	0	0	0	0	0	0	0	0	0	0	0	0	0	0	0	0	0	0	0	0	0	0	0	0	0	0	0	0	0	0	0	0	0
PC1998	0.871294939	2.500065159	10.07326219	3.032330728	7.222266942	2.019820423	0	0	0	0	0	0	0	0	0	0	0	0	0	0	0	0	0	0	0	0	0	0	0	0	0	0	0	0	0	0	0	0	0	0	0	0	0	0	0	0	0	0	0
PC1999	1.782024892	1.96249538	10.02186523	1.652362605	8.227891936	0.916784523	0	0	0	0	0	0	0	0	0	0	0	0	0	0	0	0	0	0	0	0	0	0	0	0	0	0	0	0	0	0	0	0	0	0	0	0	0	0	0	0	0	0	0
PC2000	0	0	0	0	0	0	0	0	0	0	0	0	0	0	0	0	0	0	0	0	0	0	0	0	43.38612202	1.005165641	1.973248215	0	0	1.068150541	0	0	0	0	0	0	0	0	0	0	0	0	0	0	0	0	0	0	0
PC2001	0	0	0	0	0	0	0	0	0	0	0	0	0	0	0	0	0	0	0	0	0	0	0	0	34.61173007	0.56976007	9.967540506	0.298791404	0	0.789841222	0	0	0	0	0	0	0	0	0	0	0	0	0	0	0	0	0	0	0
PC2002	0	0	0	0	0	0	0	0	0	0	0	0	0	0	0	0	0	0	0	0	0	0	0	0	46.21409212	0	12.25046512	0	2.477026498	0	0	0	0	0	0	0	0	0	0	0	0	0	0	0	0	0	0	0	0
PC2003	0	0	0	0	0	0	0	0	0	0	0	0	0	0	0	0	0	0	0	0	0	0	0	0	72.62177187	1.514256189	24.04142353	0	1.133260025	0.603428024	0.042441101	0	0	0	0	0	0	0	0	0	0	0	0	0	0	0	0	0	0
PC2004	0	0	0	0	0	0	0	0	0	0	0	0	0	0	0	0	0	0	0	0	0	0	0	0	42.09505755	0.420866666	13.06599533	0.166988321	1.403620873	0.375288054	0	0	0	0	0.123090827	0	0	0	0	0	0	0	0	0	0	0	0	0	0
PC2005	0	0	0	0	0	0	0	0	0	0	0	0	0	0	0	0	0	0	0	0	0	0	0	0	8.602187703	0	6.041372918	0	0.376057462	0.480194591	0	0	0	0	0	0	0	0	0	0	0	0	0	0	0	0	0	0	0
PC2006	0	0	0	0	0	0	0	0	0	0	0	0	0	0	0	0	0	0	0	0	0	0	0	0	42.12701643	1.130167963	13.70961298	0.115430055	1.827840378	0	0	0	0	0	0	0	0	0	0	0	0	0	0	0	0	0	0	0	0
PC2007	0	0	0	0	0	0	0	0	0	0	0	0	0	0	0	0	0	0	0	0	0	0	0	0	29.33649971	0.724328342	12.00059076	0.070751444	0.886310784	0.273031197	0	0	0	0	0	0	0	0	0	0	0	0	0	0	0	0	0	0	0
PC2008	0.777567896	0	0	0.346896672	0	0	0	0	0	0.86028615	0	0	0	1.51167184	0	0	0	0	0	0.360406791	0	0	0	0	0	0	0	0	0	0	0	0	0	0	0	0	0	0	0	0	0	0	0	0	0	0.746824601	1.18882243	0	0
PC2009	0	0	0	0	0	0	0	3.445917767	0	2.196575365	5.845722111	0	0	0	0	0	0	0	0	4.87795887	0	0	0	0	0	0	0	0	0	0	0	0	0	0	0	0	0	0	0	0	0	0	0	0	0	3.214035896	0	0.917299912	0
PC2010	5.962547973	0.954034781	2.008628836	1.960054503	0	2.888236007	2.02596564	0	0.910822185	5.563607093	250.5967672	0	0.991878602	2.660414345	0	0	0	0	0	29.76262442	0	0	0	0	0	0	0	0	0	0	0	0	0	0	0	0	0	0	0	0	0	0	0	0	0	11.84406781	3.646452295	5.576130605	0
PC2011	3.213688329	2.403514075	0	2.427478451	1.778240846	0.358924395	0.89835782	0.49252514	0.339566747	6.169136287	109.2541733	0	1.661234125	1.795828264	0.641062587	0	0	0	0	17.76465736	0	0	0	0	0	0	0	0	0	0	0	0	0	0	0	0	0	0	0	0	0	0	0	0	0	9.433385662	0.768979755	28.86250537	3.993229581
PC2012	1.89903077	0.772294435	1.732614433	0.676286002	0	2.248604062	1.989539953	0.92567736	2.405335026	8.682656667	161.080186	0	0.9740452	4.330765924	0	0	0	0	0	35.54696985	0	0	0	0	0	0	0	0	0	0	0	0	0	0	0	0	0	0	0	0.64473052	0	0	0	0	0	105.1274198	15.61397653	149.4272579	21.60035285
PC2013	4.79434875	0.736867833	0	1.019854738	0.521733377	0.522458189	0.969782148	1.653619554	1.085181803	7.587589897	134.9579683	0	2.613948119	1.312350769	0	0	0	0	0	13.69350129	0	0.07373319	0.144225674	0.047656744	0	0.080589496	0	0	0	0	0.071505169	0	0	0	0	0	0	0	0.152018555	0.037071737	0	0	0	0	0	74.33021364	2.901659103	33.66681041	4.341577725
PC2014	0	0	0	0	0	0	0	0	0	0.693680086	0	0	0	0	0	0	0	0	0	0	0	0	0	0	0	0	0	0	0	0	0	0	0	0	0	0	0	0	0	0	0	0	0	0	0	0	0	0	0
PC2015	0	0	0	0	0	0	0	0	0	0	0	0	0.266121777	0	0	0	0	0	0	0	0	0	0	0	0	0	0	0	0	0	0	0	0	0	0	0	0	0	0	0	0	0	0	0	0	0	0	0	0
PC2016	0	0	0	0	0	0	0	0	0	0	0	0	0	0	0	0	0	0	0	0	0	0	0	0	0	0	0	0	0	0	0	0	0	0	0	0	0	0	0	0	0	0	0	0	0	0	0	0	0
PC2017	0	0	0	0	0	0	0	0	0	0	0	0	0	0	0	0	0	0	0	0	0	0	0	0	0	0	0	0	0	0	0	0	0	0	0	0	0	0	0	0	0	0	0	0	0	0	0	0	0
PC2018	0	0	0	0	0	0	0	0	0	0	0	0	0	0	0	0	0	0	0	0	0	0	0	0	0	0	0	0	0	0	0	0	0	0	0	0	0	0	0	0	0	0	0	0	0	0	0	0	0
PC2019	0	0	0	0	0	0	0	0	0	0	0	0	1.058092339	0.205580425	0	0	0	0	0	0	0	0	0	0	0	0	0	0	0	0	0	0	0	0	0	0	0	0	0	0	0	0	0	0	0	0	0	0	0
PC2020	0	0.68216327	0	0.672492669	0	0	0.741836589	2.69058491	0.625004295	0.494059939	0	0	1.778776377	0	0	0	0	0	0	0	0	0	13.46659358	4.189869249	0	0	0	0	0	0	0	0	0	0	0	0	0	0	0	0.363158402	0	0	0	0	0	1.355438146	0	0	0
PC2021	0	0	0	0	0	0	0.50057597	1.738709301	0	0	0	0	0	0.182231683	0	0	0	0	0	0	0	0	31.09220995	4.129077823	0	0	0	0	0	0	0	0	0	0	0	0.654774827	0.782719018	0.105349156	0	0.675694713	0	0	0	0	0	0.476966449	2.349053622	0.879851176	0
PC2022	0	0	0	0	0	0	0	0	0	0.378227706	0	0	0	0	0	0	0	0	0	0	0	0	0	0	0	0	0	0	0	0	0	0	0	0	0	0	0	0	0	0	0	0	0	0	0	1.692961167	0.268552692	0	0
PC2023	0	0	0	0	0	0	0	0	0	0	0	0	0	0	0	0	0	0	0	0	0	0	0	0	0	0	0	0	0	0	0	0	0	0	0	0	0	0	0	0	0	0	0	0	0	0	0	0	0
PC2024	0	0	0	0	0	0	0	0	0	0	0	0	0	0	0	0	0	0	0	0	0	0	0	0	0	0	0	0	0	0	0	0	0	0	0	0	0	0	0	0	0	0	0	0	0	0	0	0	0
PC2025	0	0	0	0	0	0	0	0	0	0	0	0	0.526658175	0.820654082	0	0	0	0	0	0	0	0	0.593605772	1.18987269	0	0	0	0	0	0	0	0	0	0	0	0.897946765	0.662400146	0.366138632	0.882301988	0.986620919	0	0	0	0	0	0	0	0	0
PC2026	0	0	0	0	0	0	0	0	0	0	0	0	0	0	0	0	0	0	0	0	0	0	0	0	0	0	0	0	0	0	0	0	0	0	0	0	0	0	0	0	0	0	0	0	0	0	0	0	0
PC2027	0	0	0	0	0	0	0	0	0	0	0	0	0	0	0	0	0	0	0	0	0	0	0	0	0	0	0	0	0	0	0	0	0	0	0	0	0	0	0	0	0	0	0	0	0	0	0	0	0
PC2028	0	0	0	0	0	0	0	0	0	0	0	0	0	0	0	0	0	0	0	0	0	0	0	0	0	0	0	0	0	0	0	0	0	0	0	0	0	0	0	0	0	0	0	0	0	0	0	0	0
PC2029	0	0	0	0	0	0	0	0	0	0	0	0	0	0	0	0	0	0	0	0	0	0	0	0	0	0	0	0	0	0	0	0	0	0	0	0	0	0	0	0	0	0	0	0	0	0	0	0	0
PC2030	0	0	0	0	0	0	0	0	0	0	0	0	0	0	0	0	0	0	0	0	0	0	0	0	0	0	0	0	0	0	0	0	0	0	0	0	0	0	0	0	0	0	0	0	0	0	0	0	0
PC2031	0	0	0	0	0	0	0	0	0	0	0	0	0	0	0	0	0	0	0	0	0	0	0	0	0	0	0	0	0	0	0	0	0	0	0	0	0	0	0	0	0	0	0	0	0	0	0	0	0
PC2032	0	0	0	0	0	0	0	0	0	0	0	0	0	0	0	0	0	0	0	0	0.615942219	0	0	0	0	0	0	0	0	0	0	0	0	0	0	0	0	0	0	0	0	0	0	0	0	0	0	0	0
PC2033	0	0	0	0	0	0	0	0	0	0	0	0	0	0	0	0	0	0	0	0	0	0	0	0	0	0	0	0	0	0	0	0	0	0	0	0	0	0	0	0	0	0	0	0	0	0	0	0	0
PC2034	0	0	0	0	0	0	0	0	0	0	0	0	0	0	0	0	0	0	0	0	0	0	0	0	0	0	0	0	0	0	0	0	0	0	0	0	0	0	0	0	0	0	0	0	0	0	0	0	0
PC2035	0	0	0	0	0	0	0	0	0	0	0	0	0	0	0	0	0	0	0	0	0	0	0	0	0	0	0	0	0	0	0	0	0	0	0	0	0	0	0	0	0	0	0	0	0	0	0	0	0
PC2036	0	0	0	0	0	0	0	0	0	0	0	0	0	0	0	0	0	0	0	0	0	0	0	0	0	0	0	0	0	0	0	0	0	0	0	0	0	0	0	0	0	0	0	0	0	0	0	0	0
PC2037	0	0	0	0	0	0	0	0	0	0	0	0	0	0	0	0	0	0	0	0	0	0	0	0	0	0	0	0	0	0	0	0	0	0	0	0	0	0	0	0	0	0	0	0	0	0	0	0	0
PC2038	0	0	0	0	0	0	0	0	0	0	0	0	0	0	0	0	0	0	0	0	0	0	0	0	0	0	0	0	0	0	0	0	0	0	0	0	0	0	0	0	0	0	0	0	0	0	0	0	0
PC2039	0	0	0	0	0	0	0	0	0	0	0	0	0	0	0	0	0	0	0	0	0	0	0	0	0	0	0	0	0	0	0	0	0	0	0	0	0	0	0	0	0	0	0	0	0	0	0	0	0
PC2040	0	0	0	0	0	0	0	0	0	0	0	0	0	0	0	0	0	0	0	0	0	0	0	0	0	0	0	0	0	0	0	0	0	0	0	0	0	0	0	0	0	0	0	0	0	0	0	0	0
PC2041	0	0	0	0	0	0	0	0	0	0	0	0	0	0	0	0	0	0	0	0	0	0	0	0	0	0	0	0	0	0	2.821716359	7.331575593	7.82473508	0	5.636993804	0	0	0	0	0	0	0	0	0	0	0	0	0	0
PC2042	0	0	0	0	0	0	0	0	0	0	0	0	0	0	0	0	0	0	0	0	0	0	0	0	0	0	0	0	0	0	0	5.032293998	6.69440198	0.959277084	5.449307738	0	0	0	0	0	0	0	0	0	0	0	0	0	0
PC2043	0	0	0	0	0	0	0	0	0	0	0	0	0	0	0	0	0	0	0	0	0	0	0	0	0	0	0	0	0	0	4.439751159	7.664929348	11.42144436	1.17266566	8.190313105	0	0	0	0	0	0	0	0	0	0	0	0	0	0
PC2044	0	0	0	0	0	0	0	0	0	0	0	0	0	0	0	0	0	0	0	0	0	0	0	0	0	0	0	0	0	0	8.430595812	11.26948884	10.18787005	2.27856991	8.78659187	0	0	0	0	0	0	0	0	0	0	0	0	0	0
PC2045	0	0	0	0	0	0	0	0	0	0	0	0	0	0	0	0	0	0	0	0	0	0	0	0	0	0	0	0	0	0	4.070333694	6.950603288	8.225016884	1.295841895	9.492498683	0	0	0	0	0	0	0	0	0	0	0	0	0	0
PC2046	0	0	0	0	0	0	0	0	0	0	0	0	0	0	0	0	0	0	0	0	0	0	0	0	0	0	0	0	0	0	2.778713948	7.507395793	15.03416589	1.054488432	5.818181779	0	0	0	0	0	0	0	0	0	0	0	0	0	0
PC2047	0	0	0	0	0	0	0	0	0	0	0	0	0	0	0	0	0	0	0	0	0	0	0	0	0	0	0	0	0	0	3.432858661	7.978051467	13.22109509	1.186624762	9.418152591	0	0	0	0	0	0	0	0	0	0	0	0	0	0
PC2048	0	0	0	0	0	0	0	0	0	0	0	0	0	0	0	0	0	0	0	0	0	0	0	0	0	0	0	0	0	0	5.843613026	10.84427908	7.152936189	0	8.050352036	0	0	0	0	0	0	0	0	0	0	0	0	0	0
PC2049	0	0	0	0	0	0	0	0	0	0	0	0	0	0	0	0	0	0	0	0	0	0	0	0	0	0	0	0	0	0	4.438287922	7.202715266	10.00095198	1.014268975	11.22761746	0	0	0	0	0	0	0	0	0	0	0	0	0	0
PC2050	0	0	0	0	0	0	0	0	0	0	0	0	0	0	0	0	0	0	0	0	0	0	0	0	0	0	0	0	0	0	1.402106545	1.872613185	7.903962739	0	2.531075057	0	0	0	0	0	0	0	0	0	0	0	0	0	0
PC2051	0	0	0	0	0	0	0	0	0	0	0	0	0	0	0	0	0	0	0	0	0	0	0	0	0	0	0	0	0	0	5.244290836	4.820493648	9.980578529	1.172905649	9.756088889	0	0	0	0	0	0	0	0	0	0	0	0	0	0
PC2052	0	0	0	0	0	0	0	0	0	0	0	0	0	0	0	0	0	0	0	0	0	0	0	0	0	0	0	0	0	0	2.74632784	7.222721964	12.44670908	3.765196693	7.790847259	0	0	0	0	0	0	0	0	0	0	0	0	0	0
PC2053	0	0	0	0	0	0	0	0	0	0	0	0	0	0	0	0	0	0	0	0	0	0	0	0	0	0	0	0	0	0	3.02396216	8.007113593	9.356019562	2.939636486	6.43093263	0	0	0	0	0	0	0	0	0	0	0	0	0	0
PC2054	0	0	0	0	0	0	0	0	0	0	0	0	0	0	0	0	0	0	0	0	0	0	0	0	0	0	0	0	0	0	4.349191929	12.39157618	5.415716924	2.391487291	5.125157317	0	0	0	0	0	0	0	0	0	0	0	0	0	0
PC2055	0	0	0	0	0	0.398757848	0	0.075144431	0.366202687	1.338276414	0.660539202	0	0	0	0	0	0	0	0	2.071747981	0	0	0	0	0	0	0	0	0	0	0	0	0	0	0	0	0	0	0	0	0	0	0	0	0	6.370903321	0	0	0
PC2056	0	0	0	0	0	0	0	0.224668379	0	1.792303981	1.113248367	0	0	0	0.040271882	0	0	0	0	2.854650715	0	0	0.555810753	0	0	0	0	0	0	0	0	0	0	0	0	0	0	0	0	0	0	0	0	0	0	0	0	0	0
PC2057	0	0	0	0	0	0	0	0	0	1.269912461	0.819761315	0	0	0	0	0	0	0	0	0	0	0	0	0	0	0	0	0	0	0	0	0	0	0	0	0	0	0	0	0	0	0	0	0	0	11.5041673	0	0	0.96626725
PC2058	0	0	0	0	0	0	3.750418507	0.696177774	0	2.177243428	1.420320992	0	0	0	0	0	0	0	0	1.151398495	0	0	0	0	0	0	0	0	0	0	0	0	0	0	0	0	0	0	0	0	0	0	0	0	0	10.39033974	0	0	0
PC2059	0	0	0	0	0	0	0	0	0	0	3.093765041	0	0	0	0	0	0	0	0	2.478586988	0	0	0	0	0	0	0	0	0	0	0	0	0	0.630314461	0	0	0	0	0	0	0	0	0	0	0	6.340862159	0	0	0
PC2060	0	0	0	0	0	0	0	0	0	2.00738045	1.22608897	0	0	0	0	0	0	0	0	0.205031425	0	0	0	0	0	0	0	0	0	0	0	0	0	0	0	0	0	0	0	0	0	0	0	0	0	13.15286412	0	0	0
PC2061	0	0	0	0	0	0	0	0	0	1.652073926	0	0	0	0	0	0	0	0	0	0.647687582	0	0	0	0	0	0	0	0	0	0	0	0	0	0	0	0	0	0	0	0	0	0	0	0	0	22.87113451	0	0	0
[truncated: 141,611 more rows]
[truncated: 41 more columns]
