# Supplementary material for: Patterns and ecological drivers of viral communities in acid mine drainage sediments across Southern China
Source: Nat Commun. 2022 May 2;13:2389. doi: 10.1038/s41467-022-30049-5 (PMC9061769; doi:10.1038/s41467-022-30049-5)
Supplement: Supplementary file 6 — Source Data [file 41467_2022_30049_MOESM6_ESM.zip › Source Data/fig1/vOTUs_sites.abun]

	BP4	BP5	BP6	BP7	BP8	BP9	DBS1-1	DBS1-2	DBS1-3	DBS2-1	DBS2-4	DBS2-5	DS3	DS4	DX1	DX2	DX4	FK1	FK2	FK3	FK4	FK5	HSP1	HSP2	JA1	JA2	JA3	JA4	JA5	JA6	LL2	LL3	LL4	LL6	LL7	LSA1	LSA2	LSA3	LSA4	LSA5	MAS1	MAS2	MAS3	MAS4	MAS5	SKS1	SKS3	SKS4	SKS5
vOTU1	75.10551482	20.18155865	7.795604682	5.838626247	8.596171432	12.0153977	0.231488779	0.405812904	0.50482664	0.505905283	6.388877768	0.016535935	8.594214358	7.50487384	0	0	0	0.011867167	0	1.513755423	0.227837852	0.100964604	0.038475391	0.066040251	0.415994353	0.598316079	0.032553645	0.379609605	0.039390325	0.468913807	0.245100984	0.223338933	0.343334847	0.301680347	0.31126051	0.093287015	0.065998635	0.076670079	0.013455591	0.100350282	0	0	0	0	0	12.7577007	20.52535263	8.142817091	5.446956102
vOTU2	3.827027352	2.378949568	2.515149634	2.37630818	3.26954716	2.495059362	0	0	0	0	0	0	0	0	0	0	0	0	0	0	0	0	0	0	0	0	0	0	0	0	0	0	0	0	0	0	0	0	0	0	0	0	0	0	0	0	0	0	0
vOTU3	10.87431512	3.935293886	2.928218593	0.576559781	1.141159063	3.172372434	0	0	0	0	0	0	0	0	0	0	0	0	0	0	0	0	0	0	0	0	0	0	0	0	0	0	0	0	0	0	0	0	0	0	0	0	0	0	0	0	0	0	0
vOTU4	17.66312807	1.960311445	5.557246919	0.925847094	1.071206857	3.924690364	0	0	0	0	0	0	0.338715351	0.378643197	0	0	0	0	0	0	0	0	0	0	0	0	0	0	0	0	0.168968081	0.176890111	0.3257879	0.3843321	0.524000607	0	0	0	0	0	0	0	0	0	0	0	0	0	0
vOTU5	10.84842129	5.186152303	2.309487288	1.456367503	3.674843853	3.825152641	0	0	0	0	0	0	0.322916752	0.198246218	0	0	0	0	0	0	0	0	0	0	0	0	0	0	0	0	0	0	0	0	0	0	0	0	0	0	0	0	0	0	0	0	0	0	0
vOTU6	8.347235799	4.49069254	4.864723375	3.359341712	5.400260432	11.80479943	0.070786239	0.022801057	0.070039288	0.093290434	0	0.279407019	0	0	0	0	0	0	0	0	0	0	0	0	0	0	0	0	0	0	0	0	0	0	0	0	0	0	0	0	0	0	0.074338804	0	0.161446087	0	0	0	0
vOTU7	12.71189876	5.630502169	1.493794353	1.719718935	1.338269049	3.182645866	0.022679862	0.099118175	0.022523135	0.055031542	0.004245618	0	0.550322606	0.67674377	0	0	0	0	0	0	0.008087608	0	0.004203332	0.009688067	0	0	0	0	0	0	0.266950839	0.214588181	0.293738341	0.209091597	0.317036252	0	0	0.044739916	0	0	0	0	0	0	0	0.419638489	0.658815253	0.237837022	0.114369105
vOTU8	3.132007013	13.52344195	2.625266396	2.76423618	1.546440403	4.13244458	0	0	0	0	0	0	0	0	0	0	0	0	0	0	0	0	0	0	0	0	0	0	0	0	0	0	0	0	0.027603702	0	0	0	0	0	0	0	0	0	0	0	0	0	0
vOTU9	13.28016509	13.96753951	8.20273196	6.068343899	8.491012726	16.81574257	4.060271579	3.330815103	2.537336557	0.2668522	0	0.053043803	0.97001449	0.824785027	0	0	0	0	0	0	0	0	0	0	0.063439919	0	0	0	0	0	0	0	0	0	0	0	0	0	0	0	0	0	0	0	0	1.795306253	1.819675278	0.477923538	5.764839453
vOTU10	7.367517866	9.520461339	3.38695687	2.314442903	3.469218567	5.640737119	0.203139738	0.617660464	0.173673972	0.058663887	0.008542235	0	0.026578634	0.044193475	0	0	0	2.979993794	0	0	0.098422038	0	0	0	0	0	0	0	0	0	0.015794448	0.717704076	0.998127529	0.066273776	0.407825565	0	0	0	0	0	0	0	0	0	0	1.066953339	0.406269712	0.181763271	0.247578769
vOTU11	8.009101732	10.14639388	2.220478819	3.332241522	1.197822171	3.704867812	0	0	0.02624305	0	0	0	0	0	0	0	0	0	0	0	0	0	0	0	0	0	0	0	0	0	0.165426815	2.222271148	1.104872892	0.892250934	2.316625073	0	0	0	0	0	0	0	0	0	0	0	0	0	0
vOTU12	21.17830854	6.943199676	2.613589586	2.440263375	2.236963283	4.676680277	0.035039719	0.073513546	0.042426684	0	0.017106777	0	1.007716251	1.132251543	0	0	0	0	0	0.006842334	0	0	0	0	0	0	0	0	0	0	0	0	0	0	0	0	0	0	0	0	0	0	0	0	0	0	0.022053948	0.006409675	0
vOTU13	12.69370464	16.71074648	8.734105274	9.805023322	9.865871913	13.5188515	0.023250957	0.040726666	0.035868253	0.043631266	0	0.019589687	0.317894739	0.319939486	0	0	0	0	0	0	0	0	0	0	0	0.012526263	0	0	0	0	0	0	0	0.01598215	0	0	0	0	0	0	0	0	0	0	0	1.078251199	3.517525786	1.963016663	15.23739373
vOTU14	9.782315196	5.876211657	12.83563811	26.15398323	17.04782236	21.80346436	0.223136389	0.065878801	0.605119849	2.828484341	0	0.004882006	0	0	0	0	0	0	0	0	0	0	0	0	0	0	0	0	0	0	0	0	0	0	0	0	0	0	0	0	0	0	0.122864213	0	0	0	0	0	0
vOTU15	9.038221739	0.828124857	1.935671079	1.29815763	0.857906355	0.8776041	0	0	0	0	0	0	0	0	0	0	0	0	0	0	0	0	0	0	0	0	0	0	0	0	0	0	0	0	0	0	0	0	0	0	0	0	0	0	0	0	0	0	0
vOTU16	14.64584899	7.723593154	2.215368214	3.131229308	2.521147983	4.390498155	0	0	0	0	0	0	0	0	0	0	0	0	0	0	0	0	0	0	0	0	0	0	0	0	0.031039478	0	0.022085064	0	0	0	0	0	0	0	0	0	0	0	0	0	0	0	0
vOTU17	13.46015399	5.81558949	1.510975026	2.351049924	1.463407147	3.364101693	0	0.228653335	0.050812836	0.029853519	0.256649305	0	1.375175382	1.243395134	0	0	0	0	0	0.401789871	0.004607759	0	0.02426773	0	0	0	0	0	0	0	0	0.043755312	0.002089336	0.068873718	0.042064498	0	0	0	0	0	0	0	0	0	0	0.804080725	1.353597347	0.359365233	0.341011957
vOTU18	13.14355462	5.836712289	1.40657948	2.272664302	2.031660094	3.730742867	0	0	0.024345035	0	0	0	0	0	0	0	0	0	0	0	0	0	0	0	0	0	0	0	0	0	0	0	0	0	0	0	0	0	0	0	0	0	0	0	0	0	0.276149971	0	0
vOTU19	24.85127606	5.68106844	0.855842093	2.209984817	1.287860089	3.397544628	0	0	0	0	0	0	0.012489602	0.101423874	0	0	0	0	0	0	0	0	0	0	0	0	0	0	0	0	0	0	0	0	0	0	0	0	0	0	0	0	0	0	0	0	0	0	0
vOTU20	7.557742226	6.485522447	11.42561787	17.14970789	9.234124359	7.588682783	0.245821042	0.419656744	0.127182492	0.112619751	0	0	0	0	0	0	0	0.094957418	0	0	0	0.018153736	0	0	0.024553622	0.126066792	0	0.13980554	0	0	0	0.079840488	0.039176826	0.090016363	0	0	0	0	0	0	0	0	0	0	0	0	0	0	0
vOTU21	14.63152493	4.554895972	1.230644124	0.987679997	1.648097091	2.459725833	0	0	0	0	0	0	0	0	0	0	0	0	0	0	0	0	0	0	0	0	0	0	0	0	0	0	0	0	0	0	0	0	0	0	0	0	0	0	0	0	0	0	0
vOTU22	8.491151251	2.329150124	1.809008967	3.186359627	0.690371232	2.775312847	0	0	0.002068513	0	0	0	0	0	0	0	0	0	0	0	0	0	0	0	0	0	0	0	0	0	0	0	0	0	0	0	0	0	0	0	0	0	0	0	0	0	0	0	0
vOTU23	13.8807946	3.489133655	4.566296955	4.215260831	3.58450692	6.280742128	0	0	0	0	0	0	0	0	0	0	0	0	0	0	0	0	0	0	0	0	0	0	0	0	0	0	0	0	0	0	0	0	0	0	0	0	0	0	0	0	0	0	0
vOTU24	20.12025931	7.53462965	2.881589772	4.319756038	2.70541776	4.22911139	0	0.056757754	0.228864931	0	0	0	0	0	0	0	0	0	0	0	0	0	0	0	0	0	0	0	0	0	0	0	0	0	0	0	0	0	0	0	0	0	0	0	0	6.591495405	0.055710542	0.006270491	0
vOTU25	5.328283538	16.56239788	4.790918391	5.089087561	4.467190841	9.334029319	0	0	2.003036654	0.422212335	0.299579315	0	0.280851529	0.256240696	0	0	0	0	0	0	0	0.077106068	0	0	201.0942699	247.0458311	373.8556509	250.0841304	88.73761227	356.0092294	12.62870791	15.56280337	11.92882722	13.10862586	12.82116909	0	0	0	0	0	0.013719886	0	0	0	0	0	0	0	0
vOTU26	8.800554406	3.159565322	18.18934795	13.50221476	10.12356124	5.961367117	0	0	0	0	0	0	0	0	0	0	0	0	0	0	0	0	0	0	0	0	0	0	0	0	0	0	0	0	0	0	0	0	0	0	0	0	0	0	0	0	0	0	0
vOTU27	11.83739177	16.35493609	3.189231004	4.717976784	2.060785923	5.8786999	0	0	0.028122256	0	0	0	0	0.033430831	0	0	0	0	0	0	0	0	0	0	0	0	0	0	0	0	0.775222091	2.81719242	1.835530649	1.649860258	3.680168833	0	0	0	0	0	0	0	0	0	0	0	0	0	0
vOTU28	8.756171867	10.01176072	1.875005899	2.575129555	2.747811799	5.037953902	0	0	0	0	0	0	0	0	0	0	0	0	0	0	0	0	0	0	0	0	0	0	0	0	0.140801498	0.00616158	0	0	0	0	0	0	0	0	0	0	0	0	0	0	0	0	0
vOTU29	10.24099125	15.21437867	24.13865322	23.44262938	40.1767479	37.37664413	0	0	0	0	0	0	0	0	0	0	0	0	0	0	0	0	0	0	0	0	0	0	0	0	17.30589726	13.01953344	20.18291713	12.62751385	8.100712907	0	0	0	0	0	0	0	0	0	0	0	0	0	0
vOTU30	10.34951195	36.43013444	6.325473924	7.402086329	5.872775791	18.87377164	0.536156989	0.813046642	0.962244746	17.23456891	1.042569533	0	0	0	0	0	0	0	0	0.069699531	0	0	0	0	0	0	0	0	0	0	0	0	0	0	0	0	0	0	0	0	0	0	0	0	0	0	0	0	0
vOTU31	9.243822393	7.736966636	2.386532907	3.153640309	1.912812072	4.316027338	0.113716629	0.135347513	0.461864287	0	0	0	0.178405114	0.181656074	0	0	0	0	0	0	0	0	0	0	0	0	0	0	0	0	0	0	0	0	0	0	0	0	0	0	0	0	0	0	0	0.009852696	0	0.014459472	0.037425717
vOTU32	31.08337801	33.17314547	21.01990192	14.34191383	25.77892033	58.29088751	0	0	0	0	0	0	0	0	0	0	0	0	0	0	0	0	0	0	0	0	0	0	0	0	0	0	0	0	0	0	0	0	0	0	0	0	0	0	0	0	0	0	0
vOTU33	14.4992991	0.537651813	1.264511708	0.274529049	0.293959017	2.204258896	0	0	0	0	0	0	0	0	0	0	0	0	0	0	0	0	0	0	0	0	0	0	0	0	0	0	0	0	0	0	0	0	0	0	0	0	0	0	0	0	0	0	0
vOTU34	8.700545918	3.301274688	0.48914301	0.313103554	0.466862845	3.161543416	0	0	0	0	0	0	0	0.078368021	0	0	0	0	0	0	0	0	0	0	0	0	0	0	0	0	0.031282522	0	0.08482252	0	0	0	0	0	0	0	0	0	0	0	0	0	0	0	0
vOTU35	7.092546751	0.181818673	0.190653232	0	0	0.586558484	0	0	0	0	0	0	0	0	0	0	0	0	0	0	0	0	0	0	0	0	0	0	0	0	0	0	0.149235648	0	0.021595156	0	0	0	0	0	0	0	0	0	0	0	0	0	0
vOTU36	8.678530823	4.331666965	2.055105588	1.046045781	2.092847072	5.152063405	0	0.030985301	0	0.020320322	0	0	0	0	0	0	0	0	0	0	0	0	0	0	0	0	0	0	0	0	0	0	0	0	0	0	0	0	0	0	0	0	0.040052477	0	0	0	0	0	0
vOTU37	9.14106635	10.25279762	3.667775502	2.366811033	3.850295452	5.757554413	0	0	0	0	0	0	0	0	0	0	0	0	0	0	0	0	0	0	0	0	0	0	0	0	0.137924522	0.542411828	0.475772603	0.312088042	1.086822643	0	0	0	0	0	0	0	0	0	0	0	0	0	0
vOTU38	12.21820968	10.61793526	4.567314736	3.311059236	2.573934234	6.910462979	0	0	0	0	0	0	0	0	0	0	0	0	0	0	0	0	0	0	0	0	0	0	0	0	0	0	0	0	0	0	0	0	0	0	0	0	0	0	0	0	0	0	0
vOTU39	5.364522572	6.46107051	1.387686937	2.237185739	1.210950429	3.03896555	0	0	0	0	0	0	0	0	0	0	0	0	0	0	0	0	0	0	0	0	0	0	0	0	0	0	0	0	0	0	0	0	0	0	0	0	0	0	0	0	0	0	0
vOTU40	9.162711767	13.97806639	3.852212804	4.8337674	2.15784323	6.41105855	0	0	0	0	0	0	0.04654315	0.090263854	0	0	0	0	0	0	0	0	0	0	0	0	0	0	0	0	0.391181082	0.322966335	0.626463756	0.128796433	0.039632832	0	0	0	0	0	0	0	0	0	0	0	0	0	0
vOTU41	11.01220116	7.269587394	1.301817139	3.282100972	1.617836821	2.861016803	0	0	0	0	0	0	0	0	0	0	0	0	0	0	0	0	0	0	0	0	0	0	0	0	0	0	0	0	0	0	0	0	0	0	0	0	0	0	0	0	0.692628446	0	0
vOTU42	9.30621807	4.980274348	1.166915967	1.859739226	1.390940102	3.098384174	0	0	0.001519378	0	0	0	0	0	0	0	0	0	0	0	0	0	0	0	0	0	0	0	0	0	0.61066436	0.0574959	0.345283942	0	0.046262127	0	0	0	0	0	0	0	0	0	0	0	0	0	0
vOTU43	11.38396919	7.122559135	1.823590361	4.580778494	1.993719219	4.665973532	0.026426633	0.058308906	0.092187982	0.108333567	0.91402887	0	0.829456941	0.653183545	0	0	0	0	0	0.208386226	0	0	0.00212861	0	0	0	0	0	0	0	0	0	0	0.005650008	0	0	0	0	0	0	0	0	0	0	0	1.074553766	0.763206742	1.349219491	0.506180104
vOTU44	6.82388471	1.96350962	1.070069285	0.129555855	0.546072457	1.542212809	0	0.012613523	0	0.368942955	0	2.356316974	0	0	0	0	0	0	0	0	0	0	0	0	0	0	0	0	0	0	0	0	0	0	0	0	0	0	0	0	0	0	0	0	0	0	0.032747759	0	0
vOTU45	4.383147345	3.540105104	1.030681006	2.28650591	1.29607042	2.00216471	0	0	0	0	0	0	0	0	0	0	0	0	0	0	0	0	0	0	0	0	0	0	0	0	0	0	0	0	0	0	0	0	0	0	0	0	0	0	0	0	0	0	0
vOTU46	8.775982372	1.274688538	1.099094403	0.289805973	0.750461473	0.437349363	0	0	0	0	0	0	0	0	0	0	0	0	0	0	0	0	0	0	0	0	0	0	0	0	0	0	0	0	0	0	0	0	0	0	0	0	0	0	0	0	0	0	0
vOTU47	5.492731522	8.080788032	2.432601515	1.91486081	3.575155882	4.445376126	0	0	0	0	0	0	0	0	0	0	0	0	0	0	0	0	0	0	0	0	0	0	0	0	0	0.017323814	0.010567851	0	0.340880173	0	0	0	0	0	0	0	0	0	0	0	0	0	0
vOTU48	8.599478457	0.9394319	1.7421687	1.349474582	0.907901874	1.079818365	0	0	0	0.134189222	0	0	0	0	0	0	0	0	0	0	0	0	0	0	0	0	0	0	0	0	0	0	0	0	0	0	0	0	0	0	0	0	0	0	0	0	0	0	0
vOTU49	3.858104949	2.392128132	2.10324099	2.135584212	2.085018474	2.05177959	0	0	0	0.002273935	0	0.119184105	0	0	0	0	0	0	0	0	0	0	0	0	0	0	0	0	0	0	0	0	0	0	0	0	0	0	0	0	0	0	0	0	0	0	0	0	0
vOTU50	30.58876522	7.860765148	0.689563211	1.907908533	1.6992903	3.607415422	0	0	0	0.047894776	0	0	0.05059256	0.171179453	0	0	0	0	0	0	0	0	0	0	0	0	0	0	0	0	0	0	0	0	0	0	0	0	0	0	0	0	0	0	0	0.063746994	0	0	0
vOTU51	15.34259189	4.566675172	0.517360013	0.777752903	0.846469355	2.576019438	0	0	0	0	0	0	0	0	0	0	0	0	0	0	0	0	0	0	0	0	0	0	0	0	0	0	0	0	0	0	0	0	0	0	0	0	0	0	0	0	0	0	0
vOTU52	7.140682388	9.979134786	3.613138011	3.083128453	3.532333425	6.511612966	0	0.143581733	0.375204849	0.551868034	0	0	0.549147975	0.683724753	0	0	0	0	0	0	0	0	0	0	0	0.081646858	0	0	0	0.045874666	0.016653642	0.042840657	0.007412982	0	0.044703817	0	0	0	0	0	0	0	0	0	0	1.168071154	5.220635953	7.507635599	1.01285272
vOTU53	11.24080561	55.82268633	17.40177307	14.04956274	22.84347731	49.69161116	0	0	0	0	0	0	0	0	0	0	0	0	0	0	0	0	0	0	8.851260342	7.485703552	0.538812448	0.040633674	0	2.596710865	2.98907941	16.45867989	7.719816512	5.190935552	3.349317561	0	0	0	0	0	0	0	0	0	0	0	0	0	0
vOTU54	12.49985089	18.35242221	9.121085611	6.935730648	7.639725499	14.66050986	1.150041841	1.083109847	1.254883448	0.091112082	0	0	0	0	0	0	0	0	0	0	0	0	0	0	0	0	0	0	0	0	0	0	0	0	0	0	0	0	0	0	0	0	0	0	0	1.246116374	1.473946237	4.366450056	1.584381093
vOTU55	15.05843563	4.216356223	1.790759628	3.091887251	2.462241896	4.840309062	0	0	0	0	0	0	0	0	0	0	0	0	0	0	0	0	0	0	0	0	0	0	0	0	0	0	0	0	0	0	0	0	0	0	0	0	0	0	0	0	0	0	0
vOTU56	2.92157099	4.297406083	2.800725794	2.033773818	3.000650667	3.729268239	0	0	0	0	0	0	0	0	0	0	0	0	0	0	0	0	0	0	0	0	0	0	0	0	0	0.001638934	0	0	0.019103191	0	0	0	0	0	0	0	0	0	0	0	0	0	0
vOTU57	38.11541887	4.561299901	1.490420331	1.926879568	1.848193783	3.630823499	0	0	0	0.063360405	0	0	0	0	0	0	0	0	0	0	0	0	0	0	0	0	0	0	0	0	0	0	0	0	0	0	0	0	0	0	0	0	0	0	0	0	0	0	0
vOTU58	5.85533654	8.214778856	4.062919206	3.004777483	2.93157535	5.708148822	0.352835496	0.582519212	0.64132582	0	0	0	0	0	0	0	0	0	0	0	0	0	0	0	0	0	0	0	0	0	0	0	0	0	0	0	0	0	0	0	0	0	0	0	0	0.218385981	0.298374642	0.980767104	0.500537407
vOTU59	13.58310658	17.62044822	5.357358035	7.598048487	5.837772951	10.60523503	3.485905301	7.177405523	8.96801323	4.736247109	1.272870585	0.355048978	27.69098254	21.71917346	0.389629099	0.113575427	0.300499009	0.308697353	0	0.35056833	0.557714186	0.507441473	5.946086241	8.419923179	0.094437309	0.400777248	0	0.297943528	0	0.638370226	0.043235548	0.021539891	0	0.024116398	0.029721956	0.412638581	0.836299795	0.488414245	0.520523909	0.92164113	0	0	0.169596308	0	0	10.59660502	3.17231826	6.127726695	6.798376807
vOTU60	16.59441401	5.503841528	0.629590173	0.489014799	0.454887211	0.961023086	0	0	0	0	0	0	0	0	0	0	0	0	0	0	0	0	0	0	0	0	0	0	0	0	0	0	0	0	0	0	0	0	0	0	0	0	0	0	0	0	0	0	0
vOTU61	29.22221777	20.1504697	5.405315003	4.273431133	5.609972084	10.64473783	0	0	0	0	0	0	0	0	0	0	0	0	0	0	0	0	0	0	0	0	0	0	0	0	0	0	0	0	0	0	0	0	0	0	0	0	0	0	0	0	0	0	0
vOTU62	12.39620434	103.2795345	7.039236133	11.55457891	8.980952637	24.76440305	0	0	0	0	0	0	0	0	0	0	0	0	0	0	0	0	0	0	0	0	0	0	0	0	0	0.177270165	0.198564143	0.126174052	0.09892346	0	0	0	0	0	0	0	0	0	0	0	0	0	0
vOTU63	10.91822305	12.1330435	2.298945693	2.422654542	2.677192841	7.579642513	0	0	0	0.341371306	0	0	0.070826213	0.048951869	0	0	0	0	0	0	0	0	0	0	0	0	0	0	0	0	0	0	0	0	0	0	0	0	0	0	0	0	0	0	0	0	0	0	0
vOTU64	14.30916379	19.13550378	5.37131403	4.169233848	4.118804155	11.72172184	0.302209809	0.187415434	0.181216474	0.45403895	0	0	0.546042018	0.251263898	0	0	0	0	0	0	0	0	0	0	0	0	0	0	0	0	0	0	0	0	0	0	0	0	0	0	0	0	0	0	0	2.997727564	1.563204645	0.398385898	3.271033448
vOTU65	12.96973858	7.62452403	3.432806959	2.409637583	3.140975767	5.654905431	0.015237461	0	0	0.083118131	0	0.025631955	0	0.006033079	0	0	0	0	0	0	0	0	0	0	0	0	0	0	0	0	0.123306613	1.13248685	1.572388226	1.120474738	7.157838762	0	0	0	0	0	0	0	0	0	0	0.172149148	0.081444775	0	0.042978727
vOTU66	2.394416423	3.820986664	2.169376273	1.936939426	0.62889704	1.967311128	0	0	0	0	0	0	0	0	0	0	0	0	0	0	0	0	0	0	0	0	0	0	0	0	0	0.091160508	0	0	0	0	0	0	0	0	0	0	0	0	0	0	0	0	0
vOTU67	17.48495098	6.180054015	1.099993293	2.85640208	1.427776302	3.102951315	0	0	0	0	0	0	0	0	0	0	0	0	0	0	0	0	0	0	0	0	0	0	0	0	0	0	0	0	0	0	0	0	0	0	0	0	0	0	0	0	0.106015273	0	0
vOTU68	7.687712442	2.620946644	1.751064098	1.280950488	5.047486275	4.124386121	0.412183102	0.255688822	0.443284126	0.061807379	0	0	0	0	0	0	0	0	0	0	0	0	0	0	0	0	0	0	0	0	0	0	0	0	0	0	0	0	0	0	0	0	0	0	0	0.593333133	0	0	0
vOTU69	11.69238557	4.321392027	0.797090423	0.826175036	0.830025402	3.366381859	0	0	0	0	0	0	0	0	0	0	0	0	0	0	0	0	0	0	0	0	0	0	0	0	0.077528425	0.282127358	0.289867024	0.042554989	0.209289839	0	0	0	0	0	0	0	0	0	0	0	0	0	0
vOTU70	10.20639651	3.036355353	3.52215644	1.173897593	0.691352718	2.897943128	0	0	0	0	0	0	0	0	0	0	0	0	0	0	0	0	0	0	0	0	0	0	0	0	0	0	0	0	0	0	0	0	0	0	0	0	0	0	0	0	0	0	0
vOTU71	9.96992004	8.333094888	4.196633209	2.67043693	3.875469539	7.672636137	0.433472622	0.892357221	0.125821726	0.519979307	0	0	0	0.080894036	0	0	0	1.7801507	0	0	0	0	0	0	0	0	0	0	0	0	0	0.034198222	0.07645317	0.031577896	0.034843482	0	0	0	0	0	0	0	0	0	0	0.124771522	0	0	0
vOTU72	15.40345206	3.501844563	5.083384742	4.460014629	3.264878534	6.222277708	0	0	0	0	0	0	0	0	0	0	0	0	0	0	0	0	0	0	0	0	0	0	0	0	0	0	0	0	0	0	0	0	0	0	0	0	0	0	0	0	0	0	0
vOTU73	8.48128932	18.84030659	3.946550981	5.577383245	2.26926872	7.543312624	0.016397375	0.127075003	0.058430769	0	0	0	0	0	0	0	0	0	0	0	0	0	0	0	0	0	0	0	0	0	0	0	0	0	0	0	0	0	0	0	0	0	0	0	0	0	0	0	0
vOTU74	5.826158549	7.492895515	2.594852128	2.694844712	2.15135858	5.465493457	0.068661601	0.265121047	0.113507462	0	0	0	0	0	0	0	0	0	0	0	0	0	0	0	0	0	0	0	0	0	0	0	0	0	0	0	0	0	0	0	0	0	0	0	0	0.118524535	0	0	0
vOTU75	25.8837559	5.951793177	0.921554443	2.714846892	1.404557667	3.762471014	0	0	0	0	0	0	0.045212758	0.125749954	0	0	0	0	0	0	0	0	0	0	0	0	0	0	0	0	0	0	0	0	0	0	0	0	0	0	0	0	0	0	0	0	0	0	0
vOTU76	20.7537892	17.75700561	5.057176449	6.979662017	3.819389631	10.00536703	0	0	0	0	0	0	0	0	0	0	0	0	0	0	0	0	0	0	0	0	0	0	0	0	0	0	0	0	0	0	0	0	0	0	0	0	0	0	0	0	0	0	0
vOTU77	7.186214876	2.177836066	1.367850361	0.163772264	0.250538123	1.497826139	0	0.026392144	0	0.270352624	0	2.83919997	0	0	0	0	0	0	0	0	0	0	0	0	0	0	0	0	0	0	0	0	0	0	0	0	0	0	0	0	0	0	0	0	0	0	0	0	0
vOTU78	6.518038262	12.38505461	3.269517937	2.012012777	1.582487759	6.570900924	4.211680057	5.652919828	52.93399862	7.400814223	0.021395164	0	0.099527734	0.127885382	0	0	0	0	0	0	0	0	0	0	0	0	0	0	0	0	0	0	0.00697287	0	0	0	0	0	0	0	0	0	0	0	0	4.09342392	0.033576065	0.074781927	0
vOTU79	46.24005557	44.99080864	16.1708935	14.4798068	9.526747698	27.02101026	0.023455633	0.066780235	0	0	0	0	0	0	0	0	0	0	0	0	0	0	0	0	0	0	0	0	0	0	0	0	0	0	0	0	0	0	0	0	0	0	0	0	0	0	0	0	0
vOTU80	26.27350914	13.12406377	0.542596543	0.924090227	1.330225197	1.131747732	0	0	0	0	0	0	0	0	0	0	0	0	0	0	0	0	0	0	0	0	0	0	0	0	0	0	0	0	0	0	0	0	0	0	0	0	0	0	0	0.491693959	0.309094722	0.630148383	0
vOTU81	18.52913729	5.252805938	1.296748954	2.473158712	2.171234053	3.617369698	0	0.141864219	0.14174911	0.031522551	0.150967453	0	0.733606235	0.650532094	0	0	0	0	0	0.001998853	0	0	0.007817812	0.072628205	0.083326975	0.092105136	0	0.044762158	0	0.188861334	0	0	0.008387159	0	0.004988177	0.013073212	0.006053878	0.015067609	0	0.088602684	0	0	0	0	0	2.056310353	2.105652772	0.507096203	0.137980794
vOTU82	10.26842684	83.53376924	5.873157956	8.803414276	6.216164444	19.61865795	0	0	0	0	0	0	0	0	0	0	0	0	0	0	0	0	0	0	0	0	0	0	0	0	0.022813351	0.166299249	0.067957717	0.051018721	0.084375527	0	0	0	0	0	0	0	0	0	0	0	0	0	0
vOTU83	7.261261724	1.953100209	1.370895533	0.274105873	0.576806576	1.929080105	0.047356271	0.23129398	0.072825875	1.498779777	0	4.272890658	0.008341633	0	0	0	0	0	0	0	0	0	0	0	0	0	0	0	0	0	0	0	0	0	0	0	0	0	0	0	0	0	0.016671486	0	0	0	0.092901217	0	0
vOTU84	5.318792537	7.018790346	9.900106979	4.136451965	3.413814707	6.925411274	0	0	0	0	0	0	0	0	0	0	0	0	0	0	0	0	0	0	0	0	0	0	0	0	0	0	0	0	0	0	0	0	0	0	0	0	0	0	0	0	0	0	0
vOTU85	6.900355588	3.687886973	1.013998278	1.704824535	0.989233313	2.375526163	0.166561053	0.833216291	1.245683355	0.300531119	0.172216507	0	2.016099835	1.965886937	0	0	0	0	0	0.121247957	0.145980212	0	0.153973739	0.128532557	0	0.004648198	0	0	0	0	0	0	0	0	0	0	0	0	0	0	0	0	0	0	0	2.209231249	4.084373839	17.88256223	3.128970014
vOTU86	11.39777916	0.047652487	4.991278659	0.020588885	0.106264232	2.851532774	0	0	0	0	0	0	0	0	0	0	0	0	0	0	0	0	0	0	0	0	0	0	0	0	0	0	0	0	0	0	0	0	0	0	0	0	0	0	0	0	0	0	0
vOTU87	16.45944689	5.085026509	1.452432681	2.003375692	2.305588668	3.262548866	0.120386381	0.25467285	0.300988403	0.315287594	0.497090337	0	1.525986652	1.578172878	0	0	0	0	0	0.214935375	0.01315838	0	0.25343702	0.155788692	0	0.024304994	0	0	0	0	0.111201693	0.092532299	0.081757358	0.086138002	0.152975491	0.194435821	0.121836877	0.271442355	0.10221854	0.243136443	0	0	0	0	0	3.225158911	2.881417402	1.060119054	0.492752709
vOTU88	2.452458757	11.70239614	2.244893613	3.743500872	1.630313053	5.52621025	0.01072066	0.019437863	0.09440715	0.468013631	0	0	0.008982233	0	0	0	0	0	0	0	0	0	0.066337361	0	0	0	0	0	0	0	0	0	0	0	0	0	0	0	0	0	0	0	0	0	0	2.734016232	0.21391012	0	0.51617884
vOTU89	1.10525182	8.625687625	0.856761716	1.889311657	1.746924989	3.69079174	0	0	0.413259918	1.184900017	0.012888972	0	0	0	0	0	0	0	0	0	0	0	0.007747728	0	0	0	0	0	0	0	0	0	0	0	0	0	0	0	0	0	0	0	0	0	0	5.536400031	0.326053093	0	0.6908598
vOTU90	0.025066233	21.09007646	0.841119868	0.141720821	0.510288397	5.15410509	0	0	0	0	0	0	0	0	0	0	0	0	0	0	0	0	0	0	0	0	0	0	0	0	0	0	0	0	0	0	0	0	0	0	0	0	0	0	0	0	0	0	0
vOTU91	0.317494367	14.92377209	2.317214296	4.235273549	4.622861277	3.279551064	0	0	0	0	0	0	0	0	0	0	0	0	0	0	0	0	0	0	0	0	0	0	0	0	0	0	0	0	0	0	0	0	0	0	0	0	0	0	0	0	0	0	0
vOTU92	3.617317689	24.15448359	0.126207218	0.626131876	1.098134721	5.295044785	2.010193749	2.141174959	4.803860358	0.574883063	0	9.415277531	0.123719651	0.065504516	1.684183665	0.175328219	0.058834417	0	0	0	0	0	0	0	0	0.170888423	0	0.054779219	0	0.029685125	0	0	0.029174639	0	0.039752543	0	0.017897213	0	0	0	16.75145545	2.137737913	3.788583747	7.715019389	11.77953463	0.16838603	0.37109328	0.029750472	0.061778767
vOTU93	4.918647778	30.8186105	3.03513539	2.179923064	2.6045801	6.356561291	0	0	0	0	0	0	0	0	0	0	0	0	0	0	0	0	0	0	0	0	0	0	0	0	0	0	0	0	0.013592537	0	0	0	0	0	0	0	0	0	0	0	0	0	0
vOTU94	4.334041977	12.09371881	1.940838794	2.300841493	2.415920764	4.481471078	0	0	0	0	0	0	0	0	0	0	0	0	0	0	0	0	0	0	0	0	0	0	0	0	0	5.806041464	0.802358179	1.632926605	0.410992199	0	0	0	0	0	0	0	0	0	0	0	0	0	0
vOTU95	4.898054403	7.430244405	3.970777903	3.441210688	0.941042893	3.932105381	0	0	0	0	0	0	0	0	0	0	0	0	0	0	0	0	0	0	0	0	0	0	0	0	0	0	0	0	0	0	0	0	0	0	0	0	0	0	0	0	0	0	0
vOTU96	0.214886917	9.13582356	1.296133089	2.416571062	1.224155347	4.046710219	0	0	0	0	0	0	0	0	0	0	0	0	0	0	0	0	0	0	0	0	0	0	0	0	0	0	0	0	0	0	0	0	0	0	0	0	0	0	0	0	0	0	0
vOTU97	0.209592291	9.420918089	1.498069601	0.410041791	0.592629073	1.799509903	0	0	0	0	0.885206819	0	0	0.18905638	0	0	0	0	0	0.234596382	0	0.062439509	0	0	0	0	0	0	0	0	0	0	0	0	0	0	0	0	0	0	0	0	0	0	0	0.44199339	0.116679858	0.01120128	0.341667885
vOTU98	2.712699359	6.354404102	5.75884777	2.614908242	2.856609967	4.931585007	0	0	0	0	0	0	0	0	0	0	0	0	0	0	0	0	0	0	0	0	0	0	0	0	0	0	0	0	0	0	0	0	0	0	0	0	0	0	0	0	0	0	0
vOTU99	1.08252471	10.14214431	1.516764639	0.954283851	1.623754773	4.025184063	0	0	0	0	0	0	0	0	0	0	0	0	0	0	0	0	0	0	0	0	0	0	0	0	0	0	0	0	0	0	0	0	0	0	0	0	0	0	0	0	0	0	0
vOTU100	0.390728117	14.00074308	2.304688021	4.905703548	5.143880276	3.32351328	0	0	0	0	0	0	0	0	0	0	0	0	0	0	0	0	0	0	0	0	0	0	0	0	0	0	0	0	0	0	0	0	0	0	0	0	0	0	0	0	0	0	0
vOTU101	0.655066369	10.48540193	10.48225846	8.645266778	9.63277431	8.910039466	0	0	0	0	0	0	0	0.02798416	0	0	0	0	0	0	0	0	0	0	0	0	0	0	0	0	0	0	0	0	0	0	0	0	0	0	0	0	0	0	0	0	0	0	0
vOTU102	19.51791619	26.57125562	14.26897267	16.47887411	15.56126384	21.57095326	0	0	0.029593967	0.016391693	0	0.000766881	0.48123188	0.427453645	0	0	0	0	0	0	0	0	0	0	0	0.018530797	0	0	0	0	0	0	0	0	0	0	0	0	0	0	0	0	0	0	0	1.971247671	6.209374236	4.048859311	31.58041646
vOTU103	0.031113573	20.74211455	1.870976997	0.286380969	0.744450882	5.248748029	0	0	0	0	0	0	0	0	0	0	0	0	0	0	0	0	0	0	0	0	0	0	0	0	0	0	0	0	0	0	0	0	0	0	0	0	0	0	0	0	0	0	0
vOTU104	0	23.69398573	2.845582132	0.127977152	0.808338292	5.975919684	0	0	0	0	0	0	0	0	0	0	0	0	0	0	0	0	0	0	0	0	0	0	0	0	0	0	0	0	0	0	0	0	0	0	0	0	0	0	0	0	0	0	0
vOTU105	0.868544082	16.44597096	3.664177414	4.295432373	2.598853067	9.42637661	0	0	0	0	0	0	0	0	0	0	0	0	0	0	0	0	0	0	0	0	0	0	0	0	0.093315492	1.261771185	1.33340773	0.564748085	0.817217199	0	0	0	0	0	0	0	0	0	0	0	0	0	0
vOTU106	2.58697245	15.44847652	2.601768199	2.51839209	2.534597711	4.676221316	0	0	0	0	0	0	0	0	0	0	0	0	0	0	0	0	0	0	0	0	0	0	0	0	0	0.121096408	0.054966914	0.052829096	0.15242868	0	0	0	0	0	0	0	0	0	0	0	0	0	0
vOTU107	4.300093214	33.97528172	4.30595606	3.103040629	3.571367486	8.381930293	0	0	0	0	0	0	0	0	0	0	0	0	0	0	0	0	0	0	0	0	0	0	0	0	0	0	0	0	0	0	0	0	0	0	0	0	0	0	0	0	0	0	0
vOTU108	0	15.56831567	1.551337791	0.125879307	0.551258903	4.603408207	0	0	0	0	0	0	0	0	0	0	0	0	0	0	0	0	0	0	0	0	0	0	0	0	0	0	0	0	0	0	0	0	0	0	0	0	0	0	0	0	0	0	0
vOTU109	4.830600684	9.104022955	1.726065936	2.910472107	2.626609986	4.665696811	0	0	0	0	0	0	0.114508458	0.177430826	0	0	0	0	0	0	0	0	0	0	0	0	0	0	0	0	0	0.007604097	0	0.014495249	0	0	0	0	0	0	0	0	0	0	0	0	0	0	0
vOTU110	1.687444317	11.83341375	1.026628365	3.039399401	1.61341499	3.951026339	0.031643189	0	0.272562545	1.693371444	0.025355779	0	0.195788122	0.108427459	0	0	0	0	0	0	0	0.061426492	0.221989609	0	0	0	0	0	0	0	0	0.298766535	0.108595656	0	0	0	0	0	0	0	0	0	0	0	0	15.12250209	0.946193137	0.154771875	2.776317654
vOTU111	6.074817736	9.862325235	2.943581834	2.50208612	4.283298409	6.483724578	0	0.003682446	0.020137924	0.118662247	0	0	0	0	0	0	0	0	0	0	0	0	0	0	0	0	0	0	0	0	0	0	0	0	0	0	0	0	0	0	0	0.095411259	0	0	0	0	0	0	0
vOTU112	2.144852872	13.74986599	1.880252908	1.944461534	1.812391863	3.917009632	0	0	0	0	0	0	0	0	0	0	0	0	0	0	0	0	0	0	0	0	0	0	0	0	0	0	0	0	0	0	0	0	0	0	0	0	0	0	0	0	0	0	0
vOTU113	6.568386672	11.07888321	12.97706803	11.51150124	13.05751179	14.57810472	0.069602033	0.015699349	0.070320954	0	0	0	0	0	0	0	0	0	0	0	0	0	0	0	0	0	0	0	0	0	0.013015794	0.004458615	0	0	0	0	0	0	0	0	0	0	0	0	0	0	0	0	0
vOTU114	0.791889356	12.91097532	1.547751864	1.021709773	1.700946842	2.490690411	0	0	0	0	3.377497449	0	0.159011066	0.418801427	0	0	0	0	0	1.516081248	0.763519368	0	0	0	0	0	0	0	0	0	0	0	0	0	0	0	0	0	0	0	0	0	0	0	0	8.341224427	7.437352908	1.680628778	2.289702511
vOTU115	1.440052721	13.44387944	0.905198805	3.593117675	2.055364798	4.50604526	0.094749582	0.008806744	0.645752615	1.265194925	0	0	0	0	0	0	0	0.079923991	0	0.010014629	0	0	0.064928885	0	0	0	0	0	0	0	0	0.002048327	0	0	0	0	0	0	0	0	0	0	0	0	0	2.473188918	0	0	0.693934253
vOTU116	0	7.808061431	0	0	0	0.1976343	0	0	0	0	0	0	0	0	0	0	0	0	0	0	0	0	0	0	0	0	0	0	0	0	0	0	0	0	0	0	0	0	0	0	0	0	0	0	0	0	0	0	0
vOTU117	22.62250089	8.582271407	2.785463447	4.559877421	3.100556921	4.106224348	0.000473843	0.030336058	0.024540743	0	0	0	0.026771087	0	0	0	0	0	0	0	0	0	0	0	0	0	0	0	0	0	0	0	0	0	0	0	0	0	0	0	0	0	0	0	0	6.204443262	0.014271008	0.010694204	0
vOTU118	3.29372891	8.80135251	6.066104208	3.76303813	3.092010811	5.073757771	0.035675685	0	0.091271749	0.016623531	0	0.069482019	0.632849292	0.579057394	0	0	0	0	0	0	0	0	0.057122982	0.022134968	0	0	0	0	0	0	0.038954785	0.012413279	0.020956662	0.00444493	0	0	0	0	0	0	0	0	0	0	0	0	0.013701011	0	0
vOTU119	2.539459682	5.911831144	4.188936946	4.701203424	4.721981715	5.867244509	0	0.025874072	0.011486997	0	0	0	0.210449823	0.103343257	0	0	0	0	0	0	0	0	0	0	0	0	0	0.007543672	0	0.024692884	43.38952958	37.63103668	46.054279	44.125512	49.01801205	0	0	0	0	0.031592696	0	0	0	0	0	0	0	0	0
vOTU120	3.740851945	5.589890963	2.201660219	1.829576552	2.097716016	3.130302211	0	0	0.03220614	0	0	0	0	0	0	0	0	0	0	0	0	0	0	0	0	0	0	0	0	0.011699637	0.008288591	0.005192042	0.00216347	0.053524529	0.067092686	0	0	0	0	0	0	0	0	0	0	0	0	0.004174088	0
vOTU121	12.42118168	88.93896632	28.44059497	27.38919441	19.14338793	34.31085865	0	0.068948411	0.416077114	0	0	0	0	0	0	0	0	0	0	0	0	0	0	0	0.180624436	0.415788472	0	0.242771494	0	1.627104473	0.229781552	2.627136803	1.400146395	1.685638929	3.409302935	0	0	0	0	0	0	0	0	0	0	0	0.097220306	0.18972453	0.026254627
vOTU122	0.60657536	5.107963278	2.643166161	3.024085556	0.64859114	2.854078655	0	0	0	0	0	0	0	0	0	0	0	0	0	0	0	0	0	0	0	0	0	0	0	0	0	0	0	0	0	0	0	0	0	0	0	0	0	0	0	0	0	0	0
vOTU123	1.892568818	12.64243082	1.631338391	3.112763544	2.060069456	5.108872872	0.042062087	0	0.184232422	0.994062093	0	0	0.033285039	0	0	0	0	0	0	0	0	0	0.11709447	0	0	0	0	0	0	0	0	0	0	0	0	0	0	0	0	0	0	0	0	0	0	4.763598303	0.372844906	0	1.00859288
vOTU124	2.564535787	6.375092887	2.840014542	3.358800268	2.302360808	5.634743568	0	0	0	0	0	0	0	0	0	0	0	0	0	0	0	0	0	0	0	0	0	0	0	0	0.288009219	0.532192805	0.374804829	0.516711689	0.428584995	0	0	0	0	0	0	0	0	0	0	0	0	0	0
vOTU125	0.535029767	18.90458526	3.770131204	5.594969008	7.888017311	4.467169956	0	0	0	0	0	0	0	0	0	0	0	0	0	0	0	0	0	0	0	0	0	0	0	0	0	0	0	0	0	0	0	0	0	0	0	0	0	0	0	0	0	0	0
vOTU126	0.048076527	20.9206473	1.530537333	0.200750426	0.645728992	4.828472959	0	0	0	0	0	0	0	0	0	0	0	0	0	0	0	0	0	0	0	0	0	0	0	0	0	0	0	0	0	0	0	0	0	0	0	0	0	0	0	0	0	0	0
vOTU127	2.749553945	12.92671758	3.411107903	1.342613828	6.305421351	3.405399021	0	0	0	0	0	0	0.318355251	1.911043179	0	0	0	0	0	0	0	0	0	0	0	0	0	0	0	0	0.00569873	0.140547387	0.091167126	0.15169615	0.232696377	0	0	0	0	0	0	0	0	0	0	0	0	0	0
vOTU128	3.981354631	24.65131259	7.860545791	7.252394201	4.472071378	15.93524476	0	0	0.06282347	0	0	0	0	0	0	0	0	0	0	0	0	0	0	0	0	0	0	0	0	0	0	0.013358075	0.025156154	0	0	0	0	0	0	0	0	0	0	0	0	0	0	0	0
vOTU129	1.299023934	10.55359467	2.972043237	3.797366399	2.563808138	8.375998578	0.001794582	0	0.029823715	0.129628491	0	0	0.337017799	0.311229958	0	0	0	0	0	0	0	0	0	0	0	0	0	0	0	0	0	0	0.005394805	0	0	0	0	0	0	0	0	0	0	0	0	0.003061143	0	0	0
vOTU130	3.217058271	2.757972057	2.904674377	6.347268079	4.148311716	2.823887904	0	0	0.030980274	0	0	0	0.013272471	0.002121379	0	0	0	0	0	0	0	0	0	0	0	0	0	0	0	0	0	0	0	0	0	0	0	0	0	0	0	0	0	0	0	0.027175071	0.43223775	0.262958864	0.228611421
vOTU131	29.44221372	14.18422965	8.102569339	12.06470323	10.88940763	23.73982425	0.087552397	0.103982138	0	0.311214122	0	0	0.082862309	0.054790769	0	0	0	0	0	0	0	0	0	0	0	0.005381745	0	0	0	0	0.395408771	0.115524356	0.066878921	0.10728646	0.005383058	0	0	0	0	0	0	0	0	0	0	2.980621594	1.800287264	2.67163613	0.100966934
vOTU132	6.429803151	9.740676461	3.717038628	1.95722766	2.812872083	5.690480799	0	0	0	0	0	0	0	0	0	0	0	0	0	0	0	0	0	0	0	0	0	0	0	0.034854127	0	0	0.011608799	0.014599624	0.015797182	0	0	0	0	0	0	0	0	0	0	0.011548834	0.000747026	0.001142348	0
vOTU133	1.061497349	4.193660029	3.817070098	1.603873824	3.261985304	3.954796243	0	0	0	0	0	0	0	0	0	0	0	0	0	0	0	0	0	0	0	0	0	0	0	0	0.0837058	0.102688251	0.156342193	0.127852285	0.044345882	0	0	0	0	0	0	0	0	0	0	0	0	0	0
vOTU134	26.52235635	17.20741374	33.96395748	47.54922837	46.96509134	58.28340479	0	0.00744031	0.059436976	0.780964048	0	0.585831488	0	0	0	0	0	0	0	0	0	0	0	0	0	0	0	0	0	0	0	0	0	0	0	0	0	0	0	0	0	0	0	0	0	0	0	0	0
vOTU135	2.33804746	1.420840913	1.442934261	1.281509305	1.616844943	1.137371763	0	0	0	0.008081693	0	0.081544967	0	0	0	0	0	0	0	0	0	0	0	0	0	0	0	0	0	0	0	0	0	0	0	0	0	0	0	0	0	0	0	0	0	0	0	0	0
vOTU136	0.100522316	8.581239976	0.710647083	0.1148109	0.244774306	0.609763577	0	0	0	0	0	0	0	0	0	0	0	0	0	0	0	0	0	0	0	0	0	0	0	0	0	0	0	0	0	0	0	0	0	0	0	0	0	0	0	0	0	0	0
vOTU137	0.227326245	16.37130497	5.763165145	0.097270082	0.360674997	1.463871174	0	0	0	0	0	0	0	0	0	0	0	0	0	0	0	0	0	0	0	0	0	0	0	0	0	0	0	0	0	0	0	0	0	0	0	0	0	0	0	0	0	0	0
vOTU138	0.458642509	25.02962315	0.094201569	0.388933938	5.585391118	6.516613886	0	0	0	0	0	0	0	0	0	0	0	0	0	0	0	0	0	0	0	0	0	0	0	0	0	0	0	0	0	0	0	0	0	0	0	0	0	0	0	0	0	0	0
vOTU139	0.32810193	2.893910215	2.992887671	3.341665376	9.382427722	3.952355193	0	0	0	0	0	0	0	0	0	0	0	0	0	0	0	0	0	0	0	0	0	0	0	0	0	0	0	0	0	0	0	0	0	0	0	0	0	0	0	0	0	0	0
vOTU140	0.287338577	6.246514765	4.499495118	4.55695991	8.407950644	3.117091367	0	0	0	0	0	0	0	0	0	0	0	0	0	0	0	0	0	0	0	0	0	0	0	0	0	0	0	0	0	0	0	0	0	0	0	0	0	0	0	0	0	0	0
vOTU141	9.771144951	14.87925605	3.682454384	3.601207145	4.318545537	8.702748408	0.252589148	0.196693022	2.929127356	0.134187439	0	0	0	0	0.21936898	0	0.016810963	0	0	0	0	0	0	0	0.030753327	0	0	0	0	0	0	0	0	0	0	0	0	0	0	0	0	0	0	0.026349	0	0.786766	0.553350602	0.484345478	1.195185036
vOTU142	4.191101744	10.83107824	2.57725115	2.971039838	2.430054895	4.586502633	0.001602417	0.01624369	0.207476847	0.003632736	0	0.733638774	0	0	0.53475704	0	0.752041952	0	0	0	0	0	0	0	0	0.037917318	0	0.026558052	0	0.039562656	0.013542663	0.285293507	0.084544537	0.230425654	0.272909617	0	0	0	0	0	0	0	0	0	0	0.391675258	0.613807271	0.876384116	1.461992624
vOTU143	7.768562175	7.693669643	2.160961891	1.957750971	1.88104858	4.048693986	0	0	0	0	0	0	0	0	0	0	0	0	0	0	0	0	0	0	0	0	0	0	0	0	0	0	0	0	0	0	0	0	0	0	0	0	0	0	0	0	0	0	0
vOTU144	1.930642379	7.097055712	5.084291318	2.626797977	1.031501605	2.680350565	0	0.122426593	0.017295659	0	0	0	0	0	0	0	0	0	0	0	0	0	0	0	0.904583553	1.368588603	0.81726363	1.477999496	0.406382583	0.243795966	0.124492013	0.081793589	0.181256558	0.214271671	0.263013728	0	0	0	0	0	0	0	0	0	0	0	0	0	0
vOTU145	1.978382826	9.327196509	3.858533927	3.310825209	2.124074363	4.681114607	1.097793726	3.64238847	4.576109546	0.114218489	0	0.009964805	0.810472738	0.902509159	0	0	0	0	0	0	0	0	0	0	0	0	0	0	0	0	0	0	0	0	0	0	0	0	0	0	0	0	0	0	0	0.097987486	0.165348595	0.013990177	0.057567169
vOTU146	0.646401329	8.246999058	4.436375918	1.413540098	1.086753347	6.087025744	0	0	0	0	0	0	0	0	0	0	0	0	0	0	0	0	0	0	0	0	0	0	0	0	0	0.075268851	0.0834373	0	0.023251935	0	0	0	0	0	0	0	0	0	0	0	0	0	0
vOTU147	10.09868255	10.65142257	1.539190764	2.018854354	1.662837712	4.788465873	1.136251054	2.190319847	0.098270851	0.870031994	0.014581974	0	0	0	0	0	0	0	0	0	0	0	0	0	0	0	0	0	0	0	0	0	0	0	0	0	0	0	0	0	0	0	0	0	0	0	0	0	0
vOTU148	10.57197628	39.73523466	7.984328712	8.125643695	5.130710241	13.92652821	0.123774305	0.215988194	1.194859297	0.017995366	0	0	0.020751761	0.009946553	0.021886593	0	0	0	0	0	0	0	0	0	0.042233303	0.038901605	0	0	0	0.051716149	4.49346258	39.03148331	25.04119293	1.701402411	2.607176354	0	0	0	0	0.012530141	0	0	0	0	0	0.061652479	0.269379003	0.413884657	0.068416034
vOTU149	0.261653225	31.51986338	0.756436139	0.466411078	1.461365217	3.13099984	0	0	0	0	0	0	0	0	0	0	0	0	0	0	0	0	0	0	0	0	0	0	0	0	0	0	0	0	0	0	0	0	0	0	0	0	0	0	0	0	0	0	0
vOTU150	8.40925891	10.27449649	1.172638642	1.836976756	2.208100541	4.825332694	0	0	0	0.90816945	0	0	0.43532991	0.572728153	0	0	0	0	0	0	0	0	0	0	0	0	0	0	0	0	0	0	0	0	0	0	0	0	0	0	0	0	0	0	0	0	0.058115986	0	0
vOTU151	0.256827175	12.12626989	2.610024674	1.708076141	1.452543069	6.467977833	0	0	0	0	0	0	0	0	0	0	0	0	0	0	0	0	0	0	0	0	0	0	0	0	0	0	0	0	0	0	0	0	0	0	0	0	0	0	0	0	0	0	0
vOTU152	5.748913754	8.704407246	4.777506167	4.508411982	1.449350197	5.304449911	0	0	0	0	0	0	0	0	0	0	0	0	0	0	0	0	0	0	0	0	0	0	0	0	0	0	0	0	0	0	0	0	0	0	0	0	0	0	0	0	0	0	0
vOTU153	4.421850417	4.003549566	0.337129698	0.658264084	0.271594877	1.8984289	0	0	0	0	0	0	0	0	0	0	0	0	0	0	0	0	0	0	0	0	0	0	0	0	0	0	0	0	0	0	0	0	0	0	0	0	0	0	0	0	0	0	0
vOTU154	10.39763941	12.84184172	6.496327182	4.91720906	3.216971254	8.946666874	0	0	0	0	0	0	0	0	0	0	0	0	0	0	0	0	0	0	0	0	0	0	0	0	0	0	0	0	0	0	0	0	0	0	0	0	0	0	0	0	0	0	0
vOTU155	2.030893083	14.76758701	1.845050659	3.280189448	1.754253419	4.421279932	0	0	0	0	0	0	0	0	0	0	0	0	0	0	0	0	0	0	0	0	0	0	0	0	0	0	0	0	0	0	0	0	0	0	0	0	0	0	0	0	0	0	0
vOTU156	13.82039942	11.0198911	2.544613544	4.924026332	3.056636265	6.290259639	0.105699721	0.459489362	0.43183437	0.229912507	0.226172491	0.017895717	1.160757825	0.970003135	0	0	0	0	0	0.043411356	0.004195414	0	0.01131408	0.000881794	0	0	0	0	0	0	0	0	0	0	0	0	0	0	0	0	0	0	0	0	0	2.458733429	0.492826852	1.153582328	0.487368554
vOTU157	0.939700868	6.196554137	0.713005561	4.417055542	1.307830812	4.506634141	0	0	0.031717443	0.004117278	0	0	0	0	0	0	0	0	0	0	0	0	0	0	0	0	0	0	0	0	0	0	0	0	0	0	0	0	0	0	1.604765163	0	0.028888271	0.699379078	0	0	0	0	0
vOTU158	0.530024741	10.47318557	0	0.23617811	0.49763637	3.181475564	0.014157437	0	0.183910811	1.700891539	0	0	0	0	0	0	0	0	0	0	0	0	0	0	0	0	0	0	0	0	0	0.013609098	0.005477216	0.023358187	0	0	0	0	0	0	0	0	0	0	0	1.009446474	0.016477454	0	0.895084726
vOTU159	0.266509995	21.67018611	7.407460235	0.198077481	0.536849673	1.856901019	0	0	0	0	0	0	0	0	0	0	0	0	0	0	0	0	0	0	0	0	0	0	0	0	0	0	0	0	0	0	0	0	0	0	0	0	0	0	0	0	0	0	0
vOTU160	4.449823682	11.22584733	4.511541933	2.849904566	2.330325043	5.349432364	0	0	0.014629627	0	0	0.030464147	0	0	0	0	0	0	0	0	0	0	0	0	0	0	0	0	0	0.030467787	1.563972296	3.976525274	3.370244102	4.640551593	7.091954328	0	0	0	0	0	0	0	0	0	0	0	0	0	0
vOTU161	0	8.952450669	0.17758379	1.005399341	0.441144776	0	0	0	0	0	0	0	0	0	0	0	0	0	0	0	0	0	0	0	0	0	0	0	0	0	0	0	0	0	0	0	0	0	0	0	0	0	0	0	0	0	0	0	0
vOTU162	0	9.287893076	0.103250968	1.026583146	0.563473509	0	0	0	0	0	0	0	0	0	0	0	0	0	0	0	0	0	0	0	0	0	0	0	0	0	0	0	0	0	0	0	0	0	0	0	0	0	0	0	0	0	0	0	0
vOTU163	0.623390029	5.483748958	2.160063001	1.938430651	5.86953331	3.735125714	0	0	0	0	0.063952045	0	0	0	0	0	0	0	0	0	0	0	0	0	0	0	0	0	0	0	0	0	0	0	0	0	0	0	0	0	0	0	0	0	0	0	0	0	0
vOTU164	0.007183301	16.57617063	2.471255621	0.21571624	0.530584664	5.17236069	0	0	0	0	0	0	0	0	0	0	0	0	0	0	0	0	0	0	0	0	0	0	0	0	0	0	0	0	0	0	0	0	0	0	0	0	0	0	0	0	0	0	0
vOTU165	6.466950495	13.70246454	4.638968476	5.383724715	3.84926587	7.661370075	0	0	0.026348072	0	0	0.921229479	0	0	4.194132951	0.017804104	1.55633243	0	0	0	0	0	0	0	0.067560757	0.231783205	0.264375211	0.25498113	0.11388546	0.450083599	0.007581978	0.194140994	0.024442428	0.109809413	0.003254318	0	0	0	0	0	0	0	0	0	0	0.053615543	0.220102641	0.372952205	0.378194198
vOTU166	0.737215906	8.76873859	4.663755804	1.280939664	1.194234825	6.229282354	0	0	0	0	0	0	0	0	0	0	0	0	0	0	0	0	0	0	0	0	0	0	0	0	0	0.092662162	0.079836286	0.002460729	0.021302247	0	0	0	0	0	0	0	0	0	0	0	0	0	0
vOTU167	18.22574044	22.95850617	9.251859518	5.820695281	5.391897825	15.06525615	0.016695137	0	0	0	0	0	0.318984956	0.44292788	0	0	0	0	0	0	0	0	0	0	0	0	0	0	0	0	0	0	0	0	0	0	0	0	0	0	0	0	0	0	0	0	0	0	0
vOTU168	1.711038245	4.629995695	2.589848935	4.888594385	3.077881275	3.797076416	0.038787054	0.03092384	0.008928791	0	0	0	0	0	0	0	0	0	0	0	0	0	0	0	0	0	0	0	0	0	0.031401567	0.023511674	0.051571057	0.092884618	0.079476267	0	0	0	0	0	0	0	0	0	0	0.004156168	0.576480829	1.96271974	1.043079739
vOTU169	17.56825368	6.501616096	0.878933226	1.660051902	1.629901137	3.677163438	0	0	0	0	0	0	0.024246932	0	0	0	0	0	0	0	0	0	0	0	0	0	0	0	0	0	0	0	0	0	0	0	0	0	0	0	0	0	0	0	0	0.176692811	2.024742135	0.492936839	0.012946213
vOTU170	0.248708651	10.52720631	6.673439296	1.708628787	3.590546545	6.043788111	0	0	0	0	0	0	0	0	0	0	0	0	0	0	0	0	0	0	0	0	0	0	0	0	0	0	0	0	0	0	0	0	0	0	0	0	0	0	0	0	0	0	0
vOTU171	0.119760441	23.00844092	4.529662262	0.47369651	0.965142061	3.043643398	0	0	0	0	0	0	0	0	0	0	0	0	0	0	0	0	0	0	0	0	0	0	0	0	0	0	0	0	0	0	0	0	0	0	0	0	0	0	0	0	0	0	0
vOTU172	1.329747352	3.529288573	2.890993818	3.686005785	3.038319264	4.179164018	0	0	0	0	0	0	0	0	0	0	0	0	0	0	0	0	0	0	0	0	0	0	0	0	0	0	0	0	0	0	0	0	0	0	0	0	0	0	0	0	0	0	0
vOTU173	6.429134265	8.885921527	2.225459149	2.977088664	1.348380001	3.730534884	0	0	0	0	0	0	0.030290889	0.107374608	0	0	0	0	0	0	0	0	0.002188456	0	0	0	0	0	0	0	0.123761141	0.132908366	0.258084259	0.007298307	0.029416185	0	0	0	0	0	0	0	0	0	0	0	0	0	0
vOTU174	12.61054249	17.68449305	2.760173211	5.613926656	3.023327148	6.683405134	0	0	0	0	0	0	0	0	0	0	0	0	0	0	0	0	0	0	0	0	0	0	0	0	0	0	0	0	0	0	0	0	0	0	0	0	0	0	0	0	0	0	0
vOTU175	3.980902064	7.293927315	4.60123768	5.370603892	4.077382568	5.827776313	0	0	0	0	0	0	0	0	0	0	0	0	0	0	0	0	0	0	0	0	0	0	0	0	0.164904143	0.668675165	0.691328963	0.376710984	0.77402276	0	0	0	0	0	0	0	0	0	0	0	0	0	0
vOTU176	6.322088706	6.596048773	1.223437245	1.308862416	1.493270435	4.091146413	0	0	0	0	0	0	0	0	0	0	0	0	0	0	0	0	0	0	0	0	0	0	0	0	0	0	0	0	0	0	0	0	0	0	0	0	0	0	0	0	0	0	0
vOTU177	1.017074569	4.785171612	5.136859388	2.691670673	5.561754404	6.91378418	0	0	0	0	0	0	0	0	0	0	0	0	0	0	0	0	0	0	0	0	0	0	0	0	0	0.07993212	0.17807614	0.001630715	0.084577744	0	0	0	0	0	0	0	0	0	0	0	0	0	0
vOTU178	0.221382314	9.729969358	4.226045456	7.330104609	4.630691755	14.21917814	0	0	0.005344713	0	0	0	0	0	0	0	0	0	0	0	0	0	0	0	0	0	0	0	0	0	0	0.1340429	0.136269206	0.022553262	1.030322334	0	0	0	0	0	0	0	0	0	0	0	0	0	0
vOTU179	0.650070287	10.97628079	1.995517636	3.211712348	1.787854971	5.597943245	0	0	0	0	0	0	0	0	0	0	0	0	0	0	0	0	0	0	0	0	0	0	0	0	0	0.057023875	0.160598146	0.023124666	0.049321764	0	0	0	0	0	0	0	0	0	0	0	0	0	0
vOTU180	1.837701383	19.39978855	1.929841479	1.747672827	5.502310967	1.050245035	0	0	0	0	0	0	0	0	0	0	0	0	0	0	0	0	0	0	0	0	0	0	0	0	0	0	0	0	0	0	0	0	0	0	0	0	0	0	0	0	0	0	0
vOTU181	1.570700391	8.921419017	0.090676338	0.263305529	0.270423883	2.021622881	0.248768439	0.290600413	0.756215197	0.027033967	0	0	0.064967027	0.070944013	0	0	0	0	0	0	0	0	0	0	29.44783396	76.72092061	7.965836963	8.536302545	12.52210309	12.06221933	4.888835883	17.00694051	10.71548949	14.41546019	17.99921555	0	0.027911675	0.022114204	0	0.108061369	0	0	0	0	0	0	0	0	0
vOTU182	35.46980481	26.68199119	7.220325	5.77001889	7.358770957	14.71629503	0	0	0	0	0	0	0	0	0	0	0	0	0	0	0	0	0	0	0	0	0	0	0	0	0	0	0	0	0	0	0	0	0	0	0	0	0	0	0	0	0	0	0
vOTU183	5.139671995	5.774164322	0	0	1.450855822	2.028280392	0	0	0	0	0	0	0	0	0	0	0	0	0	0	0	0	0	0	0	0	0	0	0	0	0	0	0	0	0	0	0	0	0	0	0	0	0	0	0	0	0	0	0
vOTU184	0.747123112	11.47804513	0.771856325	2.864357305	1.697373595	4.02151442	0	0	0.190027041	0.72072285	0	0	0	0	0	0	0	0	0	0	0	0	0.013154553	0	0	0	0	0	0	0	0	0.047465316	0.035794077	0	0	0	0	0	0	0	0	0	0	0	0	1.355191721	0	0	0.251941005
vOTU185	0.04902789	5.77529409	0.104266847	0.401937083	0.404676908	1.510300835	0	0	0	0	0	0	0	0	0	0	0	0	0	0	0	0	0	0	0	0	0	0	0	0	0	0	0	0	0	0	0	0	0	0	0	0	0	0	0	0	0	0	0
vOTU186	1.161798595	11.3151382	0.758532248	3.546707704	1.385083666	4.166255356	0	0	0.456592042	0.971354419	0.000324084	0	0	0	0	0	0	0.027023995	0	0	0	0	0.019655159	0	0	0	0	0	0	0	0	0.292778285	0.075004785	0	0.059588253	0	0	0	0	0	0	0	0	0	0	2.617448136	0.008317055	0	0.337663676
vOTU187	17.86263867	13.46162172	3.462914851	2.93811526	3.564443871	7.096340732	0	0	0	0	0	0	0	0	0	0	0	0	0	0	0	0	0	0	0	0	0	0	0	0	0	0	0	0	0	0	0	0	0	0	0	0	0	0	0	0	0	0	0
vOTU188	5.269055154	6.454730168	0.795437513	1.276485737	1.425266267	3.007079504	0	0	0	0.429102692	0	0	0.330716024	0.439153286	0	0	0	0	0	0	0	0	0	0	0	0	0	0	0	0	0	0	0	0	0	0	0	0	0	0	0	0	0	0	0	0	0	0	0
vOTU189	5.998986286	9.57390166	5.054912053	4.533398614	0.817112125	4.619067282	0	0	0	0	0	0	0	0	0	0	0	0	0	0	0	0	0	0	0	0	0	0	0	0	0	0	0	0	0	0	0	0	0	0	0	0	0	0	0	0	0	0	0
vOTU190	7.025555706	20.27372847	4.7081033	3.972953926	3.008502452	7.960204937	0	0	0	0	0	0	0	0	0	0	0	0	0	0	0	0	0	0	0	0	0	0	0	0	0	0	0	0	0.02963085	0	0	0	0	0	0	0	0	0	0	0	0.001069745	0	0
vOTU191	1.361072075	25.72555806	4.222255506	5.295824286	3.187686465	7.578090567	0	0	0	0	0	0	0	0	0	0	0	0	0	0	0	0	0	0	0	0	0	0	0	0	0	0.080721363	0.034424272	0	0.108526397	0	0	0	0	0	0	0	0	0	0	0	0	0	0
vOTU192	1.247135102	15.8267991	2.042699178	1.863813298	3.099752828	6.105476642	0	0	0	0	0	0	0	0	0	0	0	0	0	0	0	0	0	0	0	0	0	0	0	0	0	0	0	0	0.023210169	0	0	0	0	0	0	0	0	0	0	0	0	0	0
vOTU193	13.19261301	11.03639122	2.962969889	3.325285447	3.393502461	5.24642151	0	0.006614396	0	0	0	0	0	0	0.04941846	0	0	0	0	0	0	0	0	0	0	0	0	0	0	0	0	0	0	0	0	0	0	0	0	0	0	0	0	0	0	0.264943104	0.524290248	1.014686029	0.090481971
vOTU194	1.53589925	19.0759063	2.329307422	2.25049198	3.439488545	7.687582939	0	0	0	0	0	0	0	0	0	0	0	0	0	0	0	0	0	0	0	0	0	0	0	0	0	0	0	0	0.049705675	0	0	0	0	0	0	0	0	0	0	0	0	0	0
vOTU195	5.515129292	7.23940658	2.077618888	2.674872154	1.561671898	5.149734088	0	0.06067134	0	0	0	0	0	0	0	0	0	0	0	0	0	0	0	0	0	0	0	0	0	0	0	0	0	0	0	0	0	0	0	0	0	0	0	0	0	0.016344646	0	0	0
vOTU196	0.028956064	9.05627214	0.69829613	0.029166439	0.173558769	0.793397016	0	0	0	0	0	0	0	0	0	0	0	0	0	0	0	0	0	0	0	0	0	0	0	0	0	0	0	0	0	0	0	0	0	0	0	0	0	0	0	0	0	0	0
vOTU197	0.289594191	14.18978099	0.472699935	0.037390926	0.849952364	1.324485476	0	0	0	0	0	0	0	0	0	0	0	0	0	0	0	0	0	0	0	0	0	0	0	0	0	0	0	0	0	0	0	0	0	0	0	0	0	0	0	0	0	0	0
vOTU198	0.929218378	11.52742627	0.877296798	3.417956049	2.010839533	4.116855175	0	0	0.123275485	0.618991408	0	0	0	0	0	0	0	0	0	0.00378435	0	0	0	0	0	0	0	0	0	0	0	0.067189294	0.010397017	0	0	0	0	0	0	0	0	0	0	0	0	1.705818954	0.060446275	0	0.233018604
vOTU199	5.928921234	9.665577015	4.636150871	4.214306303	1.033484891	5.0008652	0	0	0	0	0	0	0	0	0	0	0	0	0	0	0	0	0	0	0	0	0	0	0	0	0	0	0	0	0	0	0	0	0	0	0	0	0	0	0	0	0	0	0
vOTU200	0.024439483	8.864023029	0.644252709	0.413922279	0.567240985	2.699497134	0	0	0	0	0	0	0	0	0	0	0	0	0	0	0	0	0	0	0	0	0	0	0	0	0	0	0	0	0.006805508	0	0	0	0	0	0	0	0	0	0	0	0	0	0
vOTU201	9.496081416	8.359225396	2.060222711	1.704344613	2.00347622	5.992936712	0.003021963	0.001783264	0	0	0	0	0	0	0	0	0	0	0	0	0	0	0	0	0	0	0	0	0	0	0	0	0	0	0	0	0	0	0	0	0	0	0	0	0	0.161354569	0.009109399	0	0
vOTU202	0.916908428	6.67204841	3.540802053	2.533285541	0.952988574	3.794659521	0	0	0	0	0	0	0	0	0.097327245	0	0	0	0	0	0	0	0	0	0	0	0	0	0	0	0	0.008437422	0.058238717	0	0.189157941	0	0	0	0	0	0	0	0	0	0	0	0	0	0
vOTU203	3.238229461	11.51499087	3.665865252	3.671637068	2.158704243	4.629767033	0	0	0	0	0	0	0	0	0	0	0	0	0	0	0	0	0	0	0	0	0	0	0	0	0.426602746	1.888726947	1.018698413	1.683360488	1.476978265	0	0	0	0	0	0	0	0	0	0	0	0	0	0
vOTU204	0.034034957	9.837213219	0.22551301	0.240619667	0.1659966	0.52478163	0	0	0	0	0	0	0	0	0	0	0	0	0	0	0	0	0	0	0	0	0	0	0	0	0	0	0	0	0	0	0	0	0	0	0	0	0	0	0	0	0	0	0
vOTU205	2.624703384	22.39337261	2.397326685	3.923165795	1.686997885	6.385070643	0	0	0	0	0	0	0	0	0	0	0	0	0	0	0	0	0	0	0	0	0	0	0	0	0	0	0	0	0	0	0	0	0	0	0	0	0	0	0	0	0	0	0
vOTU206	6.146043423	9.709318558	5.913152369	3.971551375	1.103075103	5.175102056	0	0	0	0	0	0	0	0	0	0	0	0	0	0	0	0	0	0	0	0	0	0	0	0	0	0.013865845	0	0	0	0	0	0	0	0	0	0	0	0	0	0	0	0	0
vOTU207	0.475471041	11.68012518	23.51529427	16.92268891	37.25416786	51.32859757	0	0	0	0	0	0	0	0	0	0	0	0	0	0	0	0	0	0	0	0	0	0	0	0	0	0.032843388	0.028045855	0	0.216874962	0	0	0	0	0	0	0	0	0	0	0	0	0	0
vOTU208	2.190247212	11.82553615	3.278518023	3.719821186	4.12204016	3.955369548	0	0	0	0	0	0	0	0	0	0	0	0	0	0	0	0	0	0	0	0	0	0	0	0	0	0	0	0	0	0	0	0	0	0	0	0	0	0	0	0	0	0	0
vOTU209	4.387148436	6.59741699	3.330970607	3.267707287	0.758546893	2.963923945	0	0	0	0	0	0	0	0	0	0	0	0	0	0	0	0	0	0	0	0	0	0	0	0	0	0	0	0	0	0	0	0	0	0	0	0	0	0	0	0	0	0	0
vOTU210	0.447368813	8.217637011	0.539364335	2.441328889	0.795507326	2.502612972	0	0	0	0	0	0	0	0	0	0	0	0	0	0	0	0	0	0	0	0	0	0	0	0	0	0	0	0	0	0	0	0	0	0	0	0	0	0	0	0	0	0.029507809	0
vOTU211	5.828375847	41.7612099	5.730092055	9.373325731	5.347668442	12.85603084	0	0	0	0	0	0	0	0	0	0	0	0	0	0	0	0	0	0	0	0	0	0	0	0.018273589	0	0.075182276	0.020708286	0	0.061168169	0	0	0	0	0	0	0	0	0	0	0	0	0	0
vOTU212	5.687265327	5.882448302	0.956657015	2.211948939	1.649035495	2.230522404	0.010298424	0.001197892	0.003978827	0	0	0	0.230589737	0.640181064	4.357445626	0	0	0	0	0	0	0	0	0	0	0	0	0	0	0	0	0	0	0	0.046881839	0	0	0	0	0	0	0	0	0	0	0.10593936	0	0	0
vOTU213	0.373673533	6.914670722	0.611893361	0.788129444	0.868029255	1.788477753	0	0	0	0.04299058	0	0	0	0	0	0	0	0	0	0	0	0	0	0	0	0	0	0	0	0	0	0	0	0	0	0	0	0	0	0	0	0	0.088343396	0	0	1.207306827	1.67310169	0	0.165885433
vOTU214	2.039652141	6.991815747	2.35612399	1.577186149	1.622323302	2.978869442	0	0	0	0	0	0	0	0	0	0	0	0	0	0	0	0	0	0	0	0	0	0	0	0	0	0.056592027	0	0	0	0	0	0	0	0	0	0	0	0	0	0	0	0	0
vOTU215	18.16697608	29.48012833	3.970723905	6.303957333	3.437623435	10.53881661	0	0	0	0	0	0	0	0.117351133	0	0	0	0	0	0	0	0	0	0	0	0	0	0	0	0	0	0	0	0	0	0	0	0	0	0	0	0	0	0	0	0	0	0	0
vOTU216	4.971923191	17.72244158	1.342424012	2.921996132	2.552824788	7.265243894	0.302577218	0.267290844	1.048777169	2.914579907	0.156585219	0	0	0	0	0	0	0	0	0	0	0	0	0	0	0	0	0	0	0	0	0	0	0	0	0	0	0	0	0	0	0	0	0	0	0	0	0	0
vOTU217	5.041120269	5.759919947	2.178952041	1.566646369	2.636702243	2.884491099	0	0	0	0.113058422	0	0	0	0	0	0	0	0	0	0	0	0	0	0	0	0	0	0	0	0	0	0.158049274	0.066860009	0	0	0	0	0	0	0	0	0	0	0	0	0	0	0	0
vOTU218	6.735227936	6.555578972	1.632433424	1.553717514	0.803142238	3.304947758	0	0	0	0	0	0	0.022232204	0.011758951	0	0	0	0	0	0	0	0	0	0	0	0	0	0	0	0	0	0	0	0	0	0	0	0	0	0	0	0	0	0	0	0	0	0	0
vOTU219	7.127197324	9.722131961	1.881301629	3.358141763	2.078236271	3.548810357	0	0	0	0	0	0	0	0	0	0	0	0	0	0	0	0	0	0	0	0	0	0	0	0	0	0	0	0	0	0	0	0	0	0	0	0	0	0	0	0	0	0	0
vOTU220	6.038022357	9.404745141	4.949777664	4.694132281	1.430492504	4.824704455	0	0	0	0	0	0	0	0	0	0	0	0	0	0	0	0	0	0	0	0	0	0	0	0	0	0.11879132	0	0	0	0	0	0	0	0	0	0	0	0	0	0	0	0	0
vOTU221	5.619478416	5.412504439	2.972451867	3.291681193	2.568451907	5.551784709	0.015884792	0.029954046	0.004307508	0	0	0	0	0	0	0	0	0	0	0	0	0	0	0	0	0	0	0	0	0	0.021354107	0.020784269	0	0.012871424	0.016223039	0	0	0	0	0	0	0	0	0	0	0	0	0	0
vOTU222	0.195760192	10.92786361	0	0.060951868	2.480727152	3.135585075	0	0	0	0	0	0	0	0	0	0	0	0	0	0	0	0	0	0	0	0	0	0	0	0	0	0	0	0	0	0	0	0	0	0	0	0	0	0	0	0	0	0	0
vOTU223	2.604016338	8.681153839	0.838859168	2.557363596	0.897922727	2.905940031	0	0	0	0	0	0	0	0	0	0	0	0	0	0	0	0	0	0	0	0	0	0	0	0	0	0.081792456	0.002087135	0.053456991	0.041395332	0	0	0	0	0	0	0	0	0	0	0	0.012823647	0.098760822	0.035915949
vOTU224	0	9.120337308	0.556644091	0.091643321	0.260115955	0.812623234	0	0	0	0	0	0	0	0	0	0	0	0	0	0	0	0	0	0	0	0	0	0	0	0	0	0	0	0	0	0	0	0	0	0	0	0	0	0	0	0	0	0	0
vOTU225	2.015126028	10.19498204	8.376932096	2.896717653	6.387678818	4.365251713	0.064088088	0	0	0	0	0	0	0.015391027	0	0	0	0	0	0	0	0	0	0	0	0	0	0	0	0	0.10235092	0.734051966	0.372138789	0.269908677	1.213826038	0	0	0	0	0	0	0	0	0	0	0	0	0	0
vOTU226	0.043472515	19.14956396	0.565115876	0.239157693	1.471368699	2.461382236	0	0	0	0	0	0	0	0	0	0	0	0	0	0	0	0	0	0	0	0	0	0	0	0	0	0	0	0	0	0	0	0	0	0	0	0	0	0	0	0	0	0	0
vOTU227	0.997979064	12.61710346	1.299385982	1.977291267	0.738775861	2.771211103	0	0	0.022085521	0	0	0	0	0	0	0	0	0	0	0	0	0	0	0	0	0	0	0	0	0	0.099325552	0.473943825	0.262368036	0.539782132	1.11440329	0	0	0	0	0	0	0	0	0	0	0	0	0	0
vOTU228	1.560883322	7.867490706	1.097655829	1.74259258	1.042069163	2.173904463	0	0	0	0	0	0	0.145059197	0.017343718	0	0	0	0	0	0	0	0	0	0	0	0	0	0	0	0	0.017920846	0	0	0	0	0	0	0	0	0	0	0	0	0	0	0	0	0	0
vOTU229	11.27580757	85.93425834	0.934443377	1.898972482	0.815833159	4.534546218	0	0	0	0	0	0	0	0.014345052	0	0	0	0	0	0	0	0	0	0	0	0	0	0	0	0	0	0.319763145	0.104147042	0	0.262365938	0	0	0	0	0	0	0	0	0	0	0	0	0	0
vOTU230	12.83148478	88.87886421	7.730341534	6.220292279	8.108465205	20.44620401	0	0	0	0	0	0	0	0	0	0	0	0	0	0	0	0	0	0	0	0	0	0	0	0	0	0.027836861	0	0.064767199	0.504856219	0	0	0	0	0	0	0	0	0	0	0	0	0	0
vOTU231	1.907361522	3.692387653	1.836966976	1.77859844	1.596311596	1.697563121	0	0	0	0.01117096	0	0	0	0	0	0	0	0	0	0	0	0	0	0	0	0	0	0	0	0	0	0	0	0	0	0	0	0	0	0	0	0	0	0	0	0	0	0	0
vOTU232	0.353343785	7.478151413	4.211662637	1.554340607	1.585363756	3.626269229	0	0	0	0	0	0	0	0	0	0	0	0	0	0	0	0	0	0	0	0	0	0	0	0	0.038268505	0.027750775	0.062326401	0.018149327	0.035262406	0	0	0	0	0	0	0	0	0	0	0	0	0	0
vOTU233	7.698005182	14.21812362	5.173640799	4.013885186	5.638521816	9.22284417	0.472574192	1.735220724	2.440729535	0.001878304	0	0.360835965	0	0	0	0	0	0	0	0	0.040559012	0	0	0	0.181098667	0.239561072	0.053085107	0.344289412	0	0.278293758	1.051754265	3.504439777	3.343452249	4.366450742	11.33788091	0	0	0	0	0	0	0	0.168416968	0	0	0	0	0	0
vOTU234	8.680842274	11.54249293	2.012597124	2.519870213	1.379249581	5.494941531	0	0	0	0	0	0	0	0	0	0	0	0	0	0	0	0	0	0	0	0	0	0	0	0	0.625145426	0	0	0.011364367	0	0	0	0	0	0	0	0	0	0	0	0	0	0	0
vOTU235	10.77845299	10.95323996	4.44164618	2.724844374	2.760155181	7.396712244	3.358363289	1.414866514	3.324011	0.547334612	0	0	0	0.002331517	0	0	0	0	0	0	0	0	0	0	0	0.01896253	0	0	0	0	0	0	0	0	0	0	0	0	0	0	0	0	0	0.041394768	0	0	0	0	0
vOTU236	5.26929583	9.775460452	4.682696799	3.97489042	1.325061625	5.58774368	0	0	0	0	0	0	0	0	0	0	0	0	0	0	0	0	0	0	0	0	0	0	0	0	0	0	0	0	0	0	0	0	0	0	0	0	0	0	0	0	0	0	0
vOTU237	1.428038667	4.457656159	2.329595604	3.809282146	2.482930339	4.61857232	0.063432144	0.003395325	0.004879095	0	0	0	0	0	0.104413559	0	0	0	0	0	0	0	0	0	0	0	0	0	0	0	0	0	0.025646847	0	0	0	0	0	0	0	0	0	0	0	0	0	0	0	0
vOTU238	0	3.980108543	1.097315207	0.54725247	0.713977072	3.472726318	0	0	0	0	0	0	0	0	0	0	0	0	0	0	0	0	0	0	0	0	0	0	0	0	0	0.25400353	0.101348314	0.472455625	0	0	0	0	0	0	0	0	0	0	0	0	0	0	0
vOTU239	2.182413312	4.101746965	5.417980601	2.231222358	1.603166176	3.928543553	0	0	0	0	0	0	0	0	0	0	0	0	0	0	0	0	0	0	0	0	0	0	0	0	0	0	0	0	0	0	0	0	0	0	0	0	0	0	0	0	0	0	0
vOTU240	2.102363489	7.932170482	0.444388343	3.055026739	0.805791076	2.615903134	0	0	0	0	0	0	0	0	0	0	0	0	0	0	0	0	0	0	0	0	0	0.025167274	0	0	0.186200475	0.092615006	0.091024327	0.104691459	0.095650342	0	0	0	0	0	0	0	0	0	0	0.069541649	0.545634443	2.578467799	1.262221205
vOTU241	5.116414724	8.915031724	4.259928412	4.181914054	1.281283949	4.404549791	0	0	0	0	0	0	0	0	0	0	0	0	0	0	0	0	0	0	0	0	0	0	0	0	0	0.140427859	0.010310258	0	0	0	0	0	0	0	0	0	0	0	0	0	0	0	0
vOTU242	9.303451261	12.04011306	3.43119929	3.647656137	3.393389873	7.257174523	2.780218215	7.054114753	6.759523595	1.626611263	0	0.080794545	13.30446112	10.15865342	0	0	0	0	0	0	0	0	0.011619172	0.00034483	0	0	0	0	0	0	0	0	0.000933665	0	0	0.176952421	0.07275585	0.218988358	0.048883346	0.1036719	0	0	0	0	0	0.378410429	0.317361822	0.648196918	0.580665703
vOTU243	0.014650678	23.10918196	2.573809217	0.210641547	0.49903912	6.695230978	0	0	0	0	0	0	0	0	0	0	0	0	0	0	0	0	0	0	0	0	0	0	0	0	0	0	0	0	0	0	0	0	0	0	0	0	0	0	0	0	0	0	0
vOTU244	5.521752208	6.30445974	3.133878312	4.073518041	3.65717115	6.962516577	1.813953438	0.511520866	0.561380473	0.032884744	0	0	0	0	0	0	0	0	0	0	0	0	0	0	0	0	0	0	0	0	0	0	0	0	0	0	0	0	0	0	0	0	0	0	0	0	0	0	0
vOTU245	0.211602973	5.210201187	1.898598081	3.867242156	0.212016106	3.671065896	0	0	0	0	0	0	0	0	0	0	0	0	0	0	0	0	0	0	0	0	0	0	0	0	0	0	0	0	0	0	0	0	0	0	0	0	0	0	0	0	0	0	0
vOTU246	0.594093962	8.979939782	4.068407502	2.837749	5.159013805	3.691266557	0	0.14656131	0	0	0	0	0	0	0	0	0	0	0	0	0	0	0	0	0	0	0	0	0	0	0.006893055	0	0.067849011	0.064171073	0	0	0	0	0	0	0	0	0	0	0	0	0	0	0
vOTU247	4.310356304	4.571291657	1.448601965	0.465811484	0.696073888	2.557285105	0	0	0	0	0	0	0	0	0	0	0	0	0	0	0	0	0	0	0	0	0	0	0	0	0	0	0	0	0	0	0	0	0	0	0	0	0	0	0	0	0	0	0
vOTU248	0.001196235	20.77710187	2.04757161	0.144474711	0.673972293	5.073678495	0	0	0	0	0	0	0	0	0	0	0	0	0	0	0	0	0	0	0	0	0	0	0	0	0	0	0	0	0	0	0	0	0	0	0	0	0	0	0	0	0	0	0
vOTU249	5.385962933	6.535564961	1.782113591	2.971027021	1.087635666	3.415272435	0	0	0	0	0	0	0	0	0	0	0	0	0	0	0	0	0	0	0	0	0	0	0	0	0	0	0	0	0	0	0	0	0	0	0	0	0	0	0	0	0	0	0
vOTU250	0.237812912	9.490385331	1.87462344	3.133883075	3.861947747	2.758744988	0	0	0	0	0	0	0	0	0	0	0	0	0	0	0	0	0	0	0	0	0	0	0	0	0	0	0	0	0	0	0	0	0	0	0	0	0	0	0	0	0	0	0
vOTU251	0.722261564	5.027447248	3.179469698	2.550942414	1.093173556	1.649814866	0	0	0	0	0	0	0	0	0	0	0	0	0	0	0	0	0	0	0	0	0	0	0	0	0	0.114180294	0.060978278	0.258363152	0.313191084	0	0	0	0	0	0	0	0	0	0	0	0	0	0
vOTU252	0.343103589	6.282355141	0.426030717	0.692977429	0.655915559	1.931377805	0	0	0	0.01922541	0	0	0	0	0	0	0	0	0	0	0	0	0	0	0	0	0	0	0	0	0	0	0	0	0	0	0	0	0	0	0	0	0.018002634	0	0	1.605092488	1.585570086	0	0.469503252
vOTU253	14.99819256	39.60350633	8.259576835	8.838849736	7.17961295	18.69141896	0	0	0	0.018705803	0	0	0.061378077	0.1282823	0	0	0	0	0	0	0	0	0	0	0	0	0	0	0	0	0	0	0	0	0	0	0	0	0	0	0	0	0	0	0	0	0	0	0
vOTU254	2.092368031	6.959546192	6.607168192	1.410706134	6.081015449	1.820673722	0	0	0	0	0	0	0	0	0	0	0	0	0	0	0	0	0	0	0	0	0	0	0	0	0.091805584	0.131115801	0.084104815	0.069333789	0.113424083	0	0	0	0	0	0	0	0	0	0	0	0	0	0
vOTU255	1.859540688	4.246639534	3.051021288	10.36492429	4.176040958	3.961483132	0	0	0	0	0	0	0	0	0	0	0	0	0	0	0	0	0	0	0	0	0	0	0	0	0	0.221379137	0.136505326	0.060891642	0.169485409	0	0	0	0	0	0	0	0	0	0	0	0	0	0
vOTU256	1.01204974	10.80196619	2.82661302	8.136414179	3.998505758	2.876733889	0	0	0	0	0	0	0	0	0	0	0	0	0	0	0	0	0	0	0	0	0	0	0	0	0	0	0	0	0	0	0	0	0	0	0	0	0	0	0	0	0	0	0
vOTU257	0.083248131	8.324116079	0.717698974	0.082069676	0.197479886	0.600663562	0	0	0	0	0	0	0	0	0	0	0	0	0	0	0	0	0	0	0	0	0	0	0	0	0	0	0	0	0	0	0	0	0	0	0	0	0	0	0	0	0	0	0
vOTU258	6.601605706	5.795026768	2.201860643	2.45746615	1.514422597	3.525978011	0.060550355	0.081257435	0.321489019	0	0	0	0.137581696	0.127339609	0	0	0	0	0	0	0	0	0	0	0	0	0	0	0	0	0	0	0	0	0	0	0	0	0	0	0	0	0	0	0	0	0	0	0
vOTU259	6.967580569	12.658857	5.255897331	3.83817661	3.445842748	5.95906438	0	0	0	0	0	0	0	0	0	0	0	0	0	0	0	0	0	0	0	0	0	0	0	0	0	0	0	0	0	0	0	0	0	0	0	0	0	0	0	0	0	0	0
vOTU260	5.497110859	18.38660823	1.824956743	3.095989045	2.923342668	8.486693148	0.183373699	0.247729666	0.811864797	2.215050331	0.032684313	0	0.015927322	0.099503627	0	0	0	0	0	0	0	0	0	0	0	0	0	0	0	0	0	0	0	0	0	0	0	0	0	0	0	0	0	0	0	0	0	0	0
vOTU261	4.112797012	4.155454571	1.865572567	1.342810733	0.905972772	2.109588723	0	0.032385952	0	0.162067812	0	0	0.423208186	0.502723995	0	0	0	0	0	0	0	0	0	0	0	0	0	0	0	0	0	0	0	0	0	0	0	0	0	0	0	0	0	0	0	0	0	0	0
vOTU262	5.497334206	17.11125961	2.936783877	3.292062472	3.044364738	6.101285643	0	0	0	0	0	0	0	0	0	0	0	0	0	0	0	0	0	0	0	0	0	0	0	0	0	0.015450744	0.020728258	0	0.074284994	0	0	0	0	0	0	0	0	0	0	0	0.010645595	0.00891342	0
vOTU263	17.56219828	8.785262742	0.328077668	0.576949368	0.558859402	0.591417762	0	0	0	0	0	0	0	0	0	0	0	0	0	0	0	0	0	0	0	0	0	0	0	0	0	0	0	0	0	0	0	0	0	0	0	0	0	0	0	0.068511487	0.132479675	0.307878999	0
vOTU264	5.307978589	7.862555365	1.635770572	2.390646231	1.294954362	3.657696034	0	0	0	0	0	0	0	0	0	0	0	0	0	0	0	0	0	0	0	0	0	0	0	0.087223935	0.883359477	0.507768793	0.842875805	0.141010124	0.065972381	0	0	0	0	0	0	0	0	0	0	0	0	0	0
vOTU265	0.683142123	3.246035924	3.555106551	1.736014937	3.474041557	4.337258867	0	0	0	0	0	0	0	0	0	0	0	0	0	0	0	0	0	0	0	0	0	0	0	0	0	0.049527176	0.072055002	0.009509659	0.053616942	0	0	0	0	0	0	0	0	0	0	0	0	0	0
vOTU266	16.96419021	13.54415653	3.343874864	4.063247416	3.796957856	6.204746692	0	0.05233926	0.022783919	0	0	0	0	0	0.059088267	0	0	0	0	0	0	0	0	0	0	0	0	0	0	0	0	0	0	0	0	0	0	0	0	0	0	0	0	0	0	0.489591227	0.725303608	1.556379938	0.192391857
vOTU267	2.014442797	2.107203936	12.38530303	8.032378767	9.852937393	1.708644889	0	0	0	0	0	0	0	0	0	0	0	0	0	0	0	0	0	0	0	0	0	0	0	0	0	0	0	0	0	0	0	0	0	0	0	0	0	0	0	0	0	0	0
vOTU268	8.450864051	9.999938082	2.297356315	2.662953937	2.123051152	5.11877725	0	0.032230523	0.138596927	0	0	0	0.022137391	0.034882847	0	0	0	0	0	0	0	0	0	0	0	0	0	0	0	0	0	0	0	0	0	0	0	0	0	0	0	0	0	0	0	0	0	0	0
vOTU269	0.324214246	0.832690593	6.639111419	0.839932015	0.970277289	3.414451508	0.359515547	0.01563092	4.493006677	0.479702661	0	0	0.099305981	0.14223863	0	0	0	0	0	0	0	0	0	0	0	0	0	0	0	0	0.065298691	0.086227103	0.020306518	0.047819551	0.040834436	0	0	0	0	0	0	0	0	0	0	0	0	0	0
vOTU270	5.433057407	7.743137661	11.99966777	3.518919862	6.66925019	4.547731227	0	0	0	0	0	0	0	0	0	0	0	0	0	0	0	0	0	0	0	0	0	0	0	0	0	0	0	0	0	0	0	0	0	0	0	0	0	0	0	0	0	0	0
vOTU271	0.198868125	4.978988757	9.623189795	14.00731343	26.73263345	9.994825176	0	0	0	0	0	0	0	0	0	0	0	0	0	0	0	0	0	0	0	0	0	0	0	0	0	0	0	0	0	0	0	0	0	0	0	0	0	0	0	0	0	0	0
vOTU272	1.049773454	2.408654686	11.35548618	6.498598874	11.75924925	2.061066175	0	0	0	0	0	0	0	0	0	0	0	0	0	0	0	0	0	0	0	0	0	0	0	0	0	0	0	0	0	0	0	0	0	0	0	0	0	0	0	0.067463669	0	0.185839095	0
vOTU273	6.477164775	9.495792025	9.696523395	30.22480498	12.73082913	14.50573127	0	0	0	0	0	0	0	0	0	0	0	0	0	0	0	0	0	0	0	0	0	0	0	0	0.017753392	0.159618323	0.094231152	0.384481109	0.413861621	0	0	0	0	0	0	0	0	0	0	0	0	0	0
vOTU274	1.980345008	12.27040219	25.94580195	26.57487474	52.26255448	24.42401307	0	0	0	0	0	0	0.00011662	0.004890092	0	0	0	0	0	0	0	0	0	0	0	0	0	0	0	0	0	0	0	0	0	0	0	0	0	0	0	0	0	0	0	1.127778114	3.205663538	0.606782924	0
vOTU275	0.417841515	5.420167804	5.068936639	2.729317764	12.99774636	1.530198941	0	0	0	0	0	0	0	0	0	0	0	0	0	0	0	0	0	0	0	0	0	0	0	0	0.035389866	0	0.004924408	0	0.004535024	0	0	0	0	0	0	0	0	0	0	0	0.023733007	0.01253471	0
vOTU276	2.959572348	6.316119716	9.52818516	3.679719323	5.603195939	4.329140065	0	0	0	0	0	0	0	0	0	0	0	0	0	0	0	0	0	0	0	0	0	0	0	0	0.070091772	0.265761274	0.245338823	0.230434728	0.30781927	0	0	0	0	0	0	0	0	0	0	0	0	0	0
vOTU277	34.27140694	50.197666	33.61107103	33.29011943	34.18528033	47.08765446	0.117363069	0.435455733	0.787715451	0.070074518	0	0	0	0	0	0	0	0	0	0	0	0	0	0	0	0	0	0	0	0	0.540256596	1.494926753	1.944872669	1.088521616	2.265375083	0	0	0	0	0	0	0	0	0	0	0	0	0	0
vOTU278	1.754713486	2.504990426	13.18217911	21.82055895	13.09309699	7.258835869	0	0.019878623	0	0	0	0	0.034154831	0.042733264	0	0	0	0	0	0	0	0	0	0	0	0	0	0	0	0	0.033791184	0	0.015894391	0	0.001028738	0	0	0	0	0	0	0	0	0	0	0	0.161350604	0	0
vOTU279	0.378796394	3.691071932	24.81751294	1.63993456	2.445405453	4.743300619	0	0	0	0	0	0	0	0	0	0	0	0	0	0	0	0	0	0	0	0	0	0	0	0	0	0	0	0	0	0	0	0	0	0	0	0	0	0	0	0	0	0	0
vOTU280	0.636043452	4.477218873	8.231118156	2.544981122	4.575525916	2.254289555	0	0.02157829	0.014081482	0	0	0	0	0	0	0	0	0	0	0	0	0	0	0	0	0	0	0	0	0	0	0	0	0	0	0	0	0	0	0	0	0	0	0	0	0	0	0	0
vOTU281	5.608024848	6.86277995	5.650139129	10.17003543	6.37525136	6.795966515	0	0	0.11575236	0	0	0	0.047398448	0	0	0	0	0	0	0	0	0	0	0	0	0	0	0	0	0	0	0	0	0	0	0	0	0	0	0	0	0	0	0	0	0	0	0	0
vOTU282	1.040770832	3.124063211	6.717099514	7.649957011	7.763482675	6.166232327	1.411543746	1.131138295	1.011630118	0.263315773	0	0.059365255	0.19849586	0.08298336	0.364603591	0	0.037836576	0	0	0	0.025321317	0	0	0	0.003281197	0.002846949	0.04242976	0.069123199	0.058677126	0	0.276832336	0.365797667	0.336409442	0.356136786	0.325953595	0	0	0	0	0	0	0	0.015496509	0.106586597	0.040417009	0.132210229	0.025582802	0.067986041	0.505371066
vOTU283	0.271435376	3.51110221	7.907066422	0.688422581	3.219380086	3.244579406	0	0	0	0	0	0	0	0	0	0	0	0	0	0	0	0	0	0	0	0	0	0	0	0	0	0	0	0	0	0	0	0	0	0	0	0	0	0	0	0	0	0	0
vOTU284	1.38915143	3.476390493	15.38326414	7.250654897	26.22474637	2.626688316	0	0	0	0	0	0	0	0	0	0	0	0	0	0	0	0	0	0	0	0	0	0	0	0	0	0	0	0	0	0	0	0	0	0	0	0	0	0	0	0	0	0	0
vOTU285	3.775074308	11.239865	6.673437934	4.744119882	2.920224367	6.867250435	0	0	0.003266701	0	0	0	0.107103514	0.092577037	0	0	0	0	0	0	0	0	0.005105131	0	0	0	0	0	0	0	0	0	0	0	0	0	0	0	0	0	0	0	0	0	0	0	0.004047998	0	0
vOTU286	22.78976285	4.046399975	8.455280661	5.279798104	6.056680651	3.329743446	2.731206418	3.500864561	2.418329175	13.57285504	0.025621889	3.19506004	0.022384589	0.001791073	0	0	0	0	0	0	0	0	0	0	0	0	0	0	0	0	0	0	0	0	0	0	0	0	0	0	0	0	0	0	0	0	0	0	0.032616987
vOTU287	3.334725045	5.447135749	7.949985268	4.847426913	3.483341523	5.727635905	0	0	0	0	0	0	0	0	0	0	0	0	0	0	0	0	0	0	0	0	0	0	0	0	0	0	0	0	0	0	0	0	0	0	0	0	0	0	0	0	0	0	0
vOTU288	1.116364399	2.443038582	10.88703417	4.868803162	19.1145371	2.137534936	0	0	0	0	0	0	0	0	0	0	0	0	0	0	0	0	0	0	0	0	0	0	0	0	0	0	0	0	0	0	0	0	0	0	0	0	0	0	0	0	0	0	0
vOTU289	2.410294574	2.443069821	8.136375239	3.376849529	4.772862645	4.506336996	0	0	0	0	0	0	0	0	0	0	0	0	0	0	0	0	0	0	0	0	0	0	0	0	0	0	0	0	0	0	0	0	0	0	0	0	0	0	0	0	0	0	0
vOTU290	1.088549595	0.645162691	25.38304289	0.239291036	0.392546241	0.84464806	0.015107192	0	0	0	0	0	0	0	0	0	0	0	0	0	0	0	0	0	0	0	0	0	0	0	0	0	0	0	0	0	0	0	0	0	0	0	0	0	0	0	0	0	0
vOTU291	1.135479543	17.63631155	9.603554129	7.198059291	4.854046979	9.768746623	0	0	0.008073434	0	0	0.05474459	0	0	0	0	0	0	0	0	0	0	0	0	12.19176877	2.234772241	0.672033059	2.386363238	0.330776665	0.250438432	1.560299148	2.244053453	2.341712099	1.368741673	2.684418263	0	0	0	0	0	0	0	0	0	0	0.038023265	0.15667083	0.116786678	0.014041668
vOTU292	3.395657028	6.373335481	12.91744106	5.34755119	5.467069375	10.04709515	0.913659949	0.366697936	0.438087358	0.110105898	0	0	0.036743703	0.000885479	0.019700097	0	0	0	0	0	0	0	0	0	0	0	0	0	0	0	2.516409332	2.517308523	3.066261527	1.523469483	1.753661586	0	0	0	0	0	0	0	0	0	0	0	0	0.001020763	0
vOTU293	12.6838841	2.136034094	6.516930913	3.610520584	2.497992534	1.254343505	0	0	0	0	0	0	0	0	0	0	0	0	0	0	0	0	0	0	0	0	0	0	0	0	0	0	0	0	0	0	0	0	0	0	0	0	0	0	0	0	0	0	0
vOTU294	1.854477929	4.492930911	10.42136572	17.17393377	10.18267182	9.42255084	0.080991384	0.224549566	0.300520815	0	0	0	0	0.019182669	0.055775073	0.087299523	0.001800668	0	0	0	0	0	0	0	0	0	0	0	0	0	23.66640941	20.16152522	27.95084552	21.66124149	22.63961368	0	0	0	0	0	0	0	0	0	0	0	0	0	0
vOTU295	0.614791213	1.587406377	6.412402659	3.009869788	5.0156338	2.903763297	0	0	0	0	0	0	0	0	0	0	0	0	0	0	0	0	0	0	0	0	0	0	0	0	0	0	0	0	0	0	0	0	0	0	0	0	0	0	0	0	0	0	0
vOTU296	1.412092549	0.521112818	28.81102918	0.242912148	0.460122576	0.97087393	0	0	0	0	0.303321505	0	0	0	0	0	0	0	0	0.294297642	0.128647154	0.358246679	0	0	0.217983277	0.341779161	0	0	0	0	0	0	0	0	0	0	0	0	0	0	0	0	0	0	0	0	0	0	0
vOTU297	0.159755865	6.850622466	10.28969234	6.135366705	1.831881321	10.11493401	0	0	0	0	0	0	0	0	0	0	0	0	0	0	0	0	0	0	0	0	0	0	0	0	0	0	0	0	0	0	0	0	0	0	0	0	0	0	0	0	0	0	0
vOTU298	0.447949612	0.35903186	8.768196729	1.769429501	5.039561277	4.741703906	0	0	0	0	0	0	0	0.061685345	0	0	0	0	0	0	0	0	0	0	0	0	0	0	0	0	0	0.169930032	0.034276124	0.025500699	0.056583129	0	0	0	0	0	0	0	0	0	0	0	0	0	0
vOTU299	1.990750577	8.051218497	9.140075738	4.847396058	9.563336582	12.09361706	0	0	0	0	0	0	0	0	0	0	0	0	0	0	0	0	0	0	0	0	0	0	0	0	0	0.133133083	0.432465574	0.053533819	0.085549239	0	0	0	0	0	0	0	0	0	0	0	0	0	0
vOTU300	2.946087187	4.286683268	7.207579329	1.592866368	2.042053037	4.730384589	0	0	0	0	0	0	0	0	0	0	0	0	0	0	0	0	0	0	0	0	0	0	0	0	0	0	0	0	0	0	0	0	0	0	0	0	0	0	0	0	0	0	0
vOTU301	0.952231671	2.269188683	6.529968754	2.144087906	1.896533658	5.37040107	0	0.044605914	0	0.011509883	0	0	0	0	0	0	0	0	0	0	0	0	0	0	0	0	0	0	0	0	0	0	0	0	0	0	0	0	0	0	0	0	0	0	0	0	0	0	0
vOTU302	0.311902872	2.246686483	4.1516572	5.45840995	2.322122022	3.361962638	0	0	0	0	0	0	0	0	0	0	0	0	0	0	0	0	0	0	0	0	0	0	0	0	0.287201713	0.453701497	0.242383004	0.256278196	0.172872108	0	0	0	0	0	0	0	0	0	0	0	0	0	0
vOTU303	0.812780784	3.98948181	7.20089754	2.194453464	4.674042162	2.136078401	0	0	0.014807558	0	0	0	0	0	0	0	0	0	0	0	0	0	0	0	0	0	0	0	0	0	0	0	0	0	0	0	0	0	0	0	0	0	0	0	0	0	0	0	0
vOTU304	0.666546816	0.591209954	12.26845028	0.495478191	0.395732	1.949735158	0	0	0	0	0	0	0	0	0	0	0	0	0	0	0	0	0	0	0	0	0	0	0	0	0	0	0	0	0	0	0	0	0	0	0	0	0	0	0	0	0	0	0
vOTU305	0.976402769	2.281905967	5.876090074	2.203122923	2.036947847	5.415741477	0	0.101568247	0	0	0	0	0	0	0	0	0	0	0	0	0	0	0	0	0	0	0	0	0	0	0	0	0	0	0	0	0	0	0	0	0	0	0	0	0	0	0	0	0
vOTU306	101.1945672	5.247481038	16.75899153	2.440309801	3.195466707	23.85294653	0	0.288428917	0	0	0	0	0	0.026910616	34.36065443	0.027704925	0.621845599	0	0	0	0	0	0	0	0	0	0	0	0	0	0.51972016	1.550140482	2.083344837	1.585262132	3.453733264	0	0	0	0	0	0	0	0	0	0	0	0	0	0
vOTU307	56.06543248	41.95704776	32.71567414	14.34309109	18.22498324	35.88351114	0	0	0	0	0	0	0	0	0	0	0	0	0	0	0	0	0	0	0	0	0	0	0	0	0.873103299	3.121614625	1.742116194	2.939590555	2.674839915	0	0	0	0	0	0	0	0	0	0	0	0	0	0
vOTU308	3.609735246	5.665566292	4.228693478	1.544367714	3.311218988	8.722489081	0.229655503	0.042331259	0.702659656	0	0	1.82659879	0	0	0	0	0	0	0	0	0	0	0	0	0	0	0	0	0	0	0	0	0	0	0	0	0	0	0	0	0	0	0	0	0	0	0	0	0
vOTU309	1.723773363	3.785841302	9.447569182	1.742135633	1.913255111	3.938794975	0	0	0	0	0	0	0	0	0	0	0	0	0	0	0	0	0	0	0	0	0	0	0	0	0	0	0	0	0	0	0	0	0	0	0	0	0	0	0	0	0	0	0
vOTU310	13.53740995	12.75502592	4.751695511	3.447602723	3.647018108	8.531918745	5.829150304	2.251040786	15.76984382	1.964118694	0	0	0.018780937	0.020888088	0	0	0	0	0	0	0	0	0	0	0	0	0	0	0	0	0	0	0	0	0	0	0	0	0	0	0	0	0	0	0	0.02410994	0	0	0
vOTU311	2.891183362	6.006306889	12.59568447	2.875691069	4.67867674	2.06257242	0	0	0	0	0	0	0	0	0	0	0	0	0	0	0	0	0	0	0	0	0	0	0	0	0	0.343531954	0.242320628	0.110675506	0.194708175	0	0	0	0	0	0	0	0	0	0	0.024519578	0.00751996	0	0
vOTU312	0.661288377	1.650458137	7.373095678	5.422943445	6.625743748	4.069851929	0	0	0	0	0	0	0	0	0	0	0	0	0	0	0	0	0	0	0	0	0	0	0	0	0	0	0	0	0	0	0	0	0	0	0	0	0	0	0	0	0.012653243	0	0
vOTU313	3.181219048	0.813673854	6.831165397	0.806032193	4.213196017	0.584607491	0	0	0	0	0	0	0	0	0	0	0	0	0	0	0	0	0	0	0	0	0	0	0	0	0	0	0	0	0	0	0	0	0	0	0	0	0	0	0	0	0	0	0
vOTU314	0.346977131	1.909932792	9.514562199	3.514443529	2.885370043	3.557914794	0	0	0	0	0	0	0	0	0	0	0	0	0	0	0	0	0	0	0	0	0	0	0	0	0	0	0	0	0	0	0	0	0	0	0	0	0	0	0	0	0	0	0
vOTU315	0.024266563	0.135989804	12.87285948	0.15367068	0.245640739	0.123188562	0	0	0	0	0	0	0	0	0	0	0	0	0	0	0	0	0	0	0	0	0	0	0	0	0	0	0	0	0	0	0	0	0	0	0	0	0	0	0	0	0	0	0
vOTU316	0.372784448	2.722033621	23.99966244	1.68739248	2.45137197	3.305399165	0.045714832	0.011040354	0.014404632	0	0	0	0	0	0	0	0	0	0	0	0	0	0	0	0	0	0	0	0	0	0	0	0	0	0	0	0	0	0	0	0	0	0	0	0	0	0	0	0
vOTU317	0.481351559	3.843313076	13.73161292	9.682625536	19.95140037	3.732448701	0	0	0	0	0	0	0	0	0	0	0	0	0	0	0	0	0	0	0	0	0	0	0	0	0	0	0	0	0	0	0	0	0	0	0	0	0	0	0	0	0.204970385	0.218184084	0.012904001
vOTU318	0.009742815	1.547982518	3.75023129	5.710124759	3.00433107	2.743466438	0	0	0	0	0	0	0	0	0	0	0	0	0	0	0	0	0	0	0	0	0	0	0	0	0	0	0	0	0	0	0	0	0	0	0	0	0	0	0	0	0	0	0
vOTU319	0.789841061	0.666058132	10.02581727	2.121013748	5.191330208	5.210541629	0	0	0	0	0	0	0	0.038326877	0	0	0	0	0	0	0	0	0	0	0	0	0	0	0	0	0	0.103374448	0.085586565	0.095376836	0.099284364	0	0	0	0	0	0	0	0	0	0	0	0	0	0
vOTU320	2.33779475	5.2132062	10.90166314	2.709297546	4.431666004	2.537327495	0	0	0	0	0	0	0	0	0	0	0	0	0	0	0	0	0	0	0	0	0	0	0	0	0.117639347	0.428254484	0.426406646	0.097734358	0.177764716	0	0	0	0	0	0	0	0	0	0	0	0	0	0
vOTU321	0.082781859	0.058306716	6.787069696	0.987348846	0.525759898	0.380237374	0	0	0	0	0	0	0	0	0	0	0	0	0	0	0	0	0	0	0	0	0	0	0	0	0	0	0	0	0	0	0	0	0	0	0	0	0	0	0	0	0	0	0
vOTU322	0.4042904	2.567449483	5.605333189	2.784658375	4.830096106	4.419110007	0	0.098144327	0.06664709	0	0	0	0	0	0	0	0	0	0	0	0	0	0	0	0	0	0	0	0	0	0	0	0	0	0	0	0	0	0	0	0	0	0	0	0	0	0	0	0
vOTU323	2.1289417	3.317463255	5.694161277	1.602996292	1.902105492	3.680342501	0	0	0	0	0	0	0	0	0	0	0	0	0	0	0	0	0	0	0	0	0	0	0	0	0	0	0	0	0	0	0	0	0	0	0	0	0	0	0	0	0	0	0
vOTU324	0.421620779	0.616333485	8.544438475	1.801194575	5.036831185	5.24181184	0	0	0	0	0	0	0.006294066	0.016787617	0	0	0	0	0	0	0	0	0	0	0	0	0	0	0	0	0	0.063110079	0.024992889	0.060460898	0.032103459	0	0	0	0	0	0	0	0	0	0	0	0	0	0
vOTU325	0.284321639	2.932059388	7.774315425	0.681657621	2.704527817	3.781110402	0	0	0	0	0	0	0	0	0	0	0	0	0	0	0	0	0	0	0	0	0	0	0	0	0	0	0	0	0	0	0	0	0	0	0	0	0	0	0	0	0	0	0
vOTU326	0.221300099	7.008467719	8.832684452	8.613597594	1.63047619	9.981328659	0	0	0	0	0	0	0	0	0	0	0	0	0	0	0	0	0	0	0	0	0	0	0	0	0	0	0	0	0	0	0	0	0	0	0	0	0	0	0	0	0	0	0
vOTU327	2.542563244	4.220349413	6.614850445	3.730560815	3.18744625	5.057210245	0	0	0	0	0	0	0	0	0	0	0	0	0	0	0	0	0	0	0	0	0	0	0	0	0	0	0	0	0	0	0	0	0	0	0	0	0	0	0	0	0	0	0
vOTU328	0.628520784	0.565537786	14.5644874	1.242491184	0.523490349	2.186145993	0	0	0	0	0	0	0	0	0	0	0	0	0	0	0	0	0	0	0	0	0	0	0	0	0	0	0	0	0	0	0	0	0	0	0	0	0	0	0	0	0	0	0
vOTU329	0.53396961	2.937811279	6.177575677	3.815093528	4.24497998	6.360597189	0	0	0	0	0	0	0	0	0	0	0	0	0	0	0	0	0	0	0	0	0	0	0	0	0.160955343	0.405885171	0.340936706	0.414507724	0.114128193	0	0	0	0	0	0	0	0	0	0	0	0	0	0
vOTU330	12.17639419	57.0679192	20.69275433	15.95474089	24.94497305	56.90905345	0	0	0	0	0	0	0	0	0	0	0	0	0	0	0	0	0	0	1.142300436	1.272793553	0.085044641	0	0	0.372605431	0.805436776	3.5092114	1.535684075	1.187886326	0.619165793	0	0	0	0	0	0	0	0	0	0	0	0	0	0
vOTU331	0.731762867	1.768630638	12.58785822	3.977630393	3.57650098	3.732927435	0	0	0	0	0	0	0	0	0	0	0	0	0	0	0	0	0	0	0	0	0	0	0	0	0	0	0	0	0	0	0	0	0	0	0	0	0	0	0	0	0	0	0
vOTU332	0.578410951	1.55888685	9.045675779	2.053318481	4.521790191	2.078267962	0	0	0	0	0	0	0	0	0	0	0	0	0	0	0	0	0	0	0	0	0	0	0	0	0.072920506	0.061256608	0.064236698	0.137643091	0.112336482	0	0	0	0	0	0	0	0	0	0	0	0	0	0
vOTU333	8.494001815	22.11687056	12.69134291	15.22984345	9.926998211	19.47036134	0	0	0	0	0	0	0	0	0	0	0	0	0	0	0	0	0	0	0	0	0	0	0	0	0	0	0	0	0	0	0	0	0	0	0	0	0	0	0	0	0	0	0
vOTU334	0.37136783	0.315435345	6.531523398	1.470222498	3.854950918	4.492781348	0	0	0	0	0	0	0.069861324	0.026973441	0	0	0	0	0	0	0	0	0	0	0	0	0	0	0	0	0.002114109	0.027154167	0.100805447	0.056373189	0.036652496	0	0	0	0	0	0	0	0	0	0	0	0	0	0
vOTU335	0.350550078	4.679542642	12.99007707	1.576653155	5.229447902	1.513326196	0	0	0	0	0	0	0	0	0	0	0	0	0	0	0	0	0	0	0	0	0	0	0	0	0	0	0	0	0	0	0	0	0	0	0	0	0	0	0	0	0	0	0
vOTU336	0.424711354	1.089341142	4.572240776	1.910632651	5.597594027	1.492482559	0	0	0	0	0	0	0	0	0	0	0	0	0	0	0	0	0	0	0	0	0	0	0	0	0	0	0	0	0	0	0	0	0	0	0	0	0	0	0	0	0	0	0
vOTU337	0.761985776	0.36520039	12.50616424	0.603889489	0.225585941	1.783218485	0	0	0	0	0	0	0	0	0	0	0	0	0	0	0	0	0	0	0	0	0	0	0	0	0	0	0	0	0	0	0	0	0	0	0	0	0	0	0	0	0	0	0
vOTU338	0.102272477	3.324950833	8.031755141	0.735879989	3.164515142	3.211693829	0	0	0	0	0	0	0	0	0	0	0	0	0	0	0	0	0	0	0	0	0	0	0	0	0	0	0	0	0	0	0	0	0	0	0	0	0	0	0	0	0	0	0
vOTU339	3.457236141	6.347042588	3.806695457	3.269511339	1.923193422	3.050261364	0	0.063027803	0	0.025208614	0	0	0.004002919	0	0	0	0	0	0	0	0	0	0	0	0	0	0	0	0	0	0	0	0	0	0	0	0	0	0	0	0	0	0	0	0	0	0	0	0
vOTU340	0.475146283	2.805988401	8.39122346	2.191804254	2.808078232	5.050211194	0	0	0	0	0	0	0	0	0	0	0	0	0	0	0	0	0	0	0	0	0	0	0	0	0	0	0	0	0	0	0	0	0	0	0	0	0	0	0	0	0	0	0
vOTU341	0.088703947	0.140916569	12.36961648	0.064979058	0.228272785	0.03178575	0	0	0	0	0	0	0	0	0	0	0	0	0	0	0	0	0	0	0	0	0	0	0	0	0	0	0	0	0	0	0	0	0	0	0	0	0	0	0	0	0	0	0
vOTU342	1.003195085	0.536823748	12.66432466	1.807317265	1.274514907	2.512068461	0	0.040847182	0	0	0	0	0.026836709	0.125322117	0	0	0	0	0	0	0	0	0	0	0	0	0	0	0	0	0.335559209	0.54499719	0.553923082	0.372497742	0.087079238	0	0	0	0	0	0	0	0	0	0	0	0	0	0
vOTU343	0.127454008	2.038986888	8.79395796	6.363942132	1.474599274	0.966857991	0	0	0	0	0	0	0	0	0	0	0	0	0	0	0	0	0	0	0	0	0	0	0	0	0	0	0	0	0	0	0	0	0	0	0	0	0	0	0	0	0	0	0
vOTU344	0.360721085	2.660841301	21.0201578	1.75114944	3.36752428	2.452213353	0	0	0	0	0	0	0	0	0	0	0	0	0	0	0	0	0	0	0	0	0	0	0	0	0	0	0	0	0	0	0	0	0	0	0	0	0	0	0	0	0	0	0
vOTU345	0.325466531	3.966100768	8.351209782	1.044780609	3.972382717	3.591478694	0	0	0	0	0	0	0	0	0	0	0	0	0	0	0	0	0	0	0	0	0	0	0	0	0	0	0	0	0	0	0	0	0	0	0	0	0	0	0	0	0	0	0
vOTU346	0.377183741	0.272384824	7.560910408	1.405956944	4.370266279	3.873353422	0	0	0	0	0	0	0.010011896	0	0	0	0	0	0	0	0	0	0	0	0	0	0	0	0	0	0.000527235	0.062660329	0.083659276	0.038809297	0.043098964	0	0	0	0	0	0	0	0	0	0	0	0	0	0
vOTU347	0.847838581	0.654692641	15.63888097	17.82129075	5.544660827	3.766189901	0	0	0	0	0	0	0	0	0	0	0	0	0	0	0	0	0	0	0	0	0	0	0	0	0	0	0	0	0	0	0	0	0	0	0	0	0	0	0	0	0	0	0
vOTU348	0.359305622	0.716459272	6.464529311	3.048813476	4.81230246	5.131777592	0	0	0	0	0	0	0	0	0	0	0	0	0	0	0	0	0	0	0	0	0	0	0	0	0	0	0	0	0	0	0	0	0	0	0	0	0	0	0	0	0	0	0
vOTU349	15.29637829	37.36967096	8.455125479	8.614516615	7.14216723	17.91242809	0	0	0	0.057193119	0	0	0.115020474	0.069281189	0	0	0	0	0	0	0	0	0	0	0	0	0	0	0	0	0	0	0	0	0	0	0	0	0	0	0	0	0	0	0	0	0	0	0
vOTU350	0.24315243	1.736292968	7.880185349	0.973777247	1.975178296	0.509233075	0	0	0	0	0	0	0	0	0	0	0	0	0	0	0	0	0	0	0	0	0	0	0	0	0	0	0	0	0	0	0	0	0	0	0	0	0	0	0	0	0	0	0
vOTU351	0.203945767	3.818685353	9.912899058	1.026202911	3.507949331	3.449858811	0	0	0	0	0	0	0	0	0	0	0	0	0	0	0	0	0	0	0	0	0	0	0	0	0	0	0	0	0	0	0	0	0	0	0	0	0	0	0	0	0	0	0
vOTU352	5.002637656	22.74398518	9.947610269	8.523319009	3.061950337	9.175505166	0	0	0	0	0	0	0	0	0	0	0	0	0	0	0	0	0	0	0	0	0	0	0	0	0	0	0	0	0	0	0	0	0	0	0	0	0	0	0	0	0	0	0
vOTU353	0.343146795	2.942797638	7.793420455	3.03502323	4.294930652	1.920435563	0	0	0	0	0	0	0	0	0	0	0	0	0	0	0	0	0	0	0	0	0	0	0	0	0	0	0	0	0	0	0	0	0	0	0	0	0	0	0	0	0	0	0
vOTU354	1.17890246	2.780868806	5.969606418	10.02253499	5.370311606	6.213467805	0.073828491	0	0.074385038	0.091982914	0	0	0	0	0	0	0	0	0	0	0	0	0	0	0	0	0	0	0	0	0	0	0	0	0	0	0	0	0	0	0	0	0	0	0	0	0	0	0
vOTU355	0.21145387	3.55185094	8.821235989	0.897361386	3.899852067	3.453733638	0	0	0	0	0	0	0	0	0	0	0	0	0	0	0	0	0	0	0	0	0	0	0	0	0	0	0	0	0	0	0	0	0	0	0	0	0	0	0	0	0	0	0
vOTU356	0.614368345	3.447416064	10.86374321	4.263659419	6.87915297	6.508346139	0	0	0	0	0	0	0	0	0	0	0	0	0	0	0	0	0	0	0	0	0	0	0	0	0	0.074075011	0.049781173	0.111991774	0.019788738	0	0	0	0	0	0	0	0	0	0	0	0	0	0
vOTU357	2.42218415	2.185997864	13.95470083	8.551812446	10.61533931	1.866538377	0	0	0	0	0	0	0	0	0	0	0	0	0	0	0	0	0	0	0	0	0	0	0	0	0	0	0	0	0	0	0	0	0	0	0	0	0	0	0	0	0	0	0
vOTU358	1.424170718	2.370499783	15.31656592	42.345821	19.96795848	17.08585199	0.036473387	0	0.044579273	0.034930946	0.004921267	0	0.069636372	0.051942213	0	0	0	0	0.136656172	0.083680748	0.003522067	0.052860311	0	0	0	0	0	0	0	0	0.074167756	0	0.228907059	0	0.015375562	0	0	0	0	0	0	0	0	0	0	0	0	0	0
vOTU359	0.475309654	4.941152063	18.77380236	2.035828512	6.519690399	2.585916822	0	0	0	0	0	0	0	0	0	0	0	0	0	0	0	0	0	0	0	0	0	0	0	0	0	0	0	0	0	0	0	0	0	0	0	0	0	0	0	0	0	0	0
vOTU360	0.689183326	5.254167316	9.053905305	3.243205514	4.669888222	3.193471246	0.037914301	0.091529007	0.00486512	0	0	0	0	0	0	0	0	0	0	0	0	0	0	0	0	0	0	0	0	0	0	0	0	0	0	0	0	0	0	0	0	0	0	0	0	0	0	0	0
vOTU361	0.382021873	0.46331045	8.628549217	1.779104756	5.236377158	4.905349852	0	0	0	0	0	0	0.030835256	0	0	0	0	0	0	0	0	0	0	0	0	0	0	0	0	0	0	0.118977381	0.025963079	0.044579551	0.023366088	0	0	0	0	0	0	0	0	0	0	0	0	0	0
vOTU362	1.081693609	1.653865464	9.086275647	1.622357436	7.373865843	1.202994532	0	0	0	0	0	0	0	0	0	0	0	0	0	0	0	0	0	0	0	0	0	0	0	0	0	0	0	0	0	0	0	0	0	0	0	0	0	0	0	0	0	0	0
vOTU363	2.440741023	4.278566757	7.333533732	3.146560812	2.756838129	3.033088489	0.167590995	0.031998972	1.783724901	0.351869807	0	0	0.051022868	0.038230304	0	0	0	0	0	0	0	0	0	0	0	0	0	0	0	0	0	0	0	0	0	0	0	0	0	0	0	0	0	0	0	0	0	0	0
vOTU364	4.691113666	22.83385923	8.921387421	8.331124077	5.982300765	9.865312333	0	0	0	0	0	0	0	0	0	0	0	0	0	0	0	0	0	0	0	0	0	0	0	0	0.174697373	1.014197268	0.527128662	0.621311694	1.086388844	0	0	0	0	0	0	0	0	0	0	0	0	0	0
vOTU365	0.170695966	1.414616098	2.976964704	1.68303938	2.917311189	2.57680082	0	0	0	0	0	0	0	0	0	0	0	0	0	0	0	0	0	0	0	0	0	0	0	0	0	0	0	0.031211642	0	0	0	0	0	0	0	0	0	0	0	0	0	0	0
vOTU366	0.489975935	2.753330895	3.667463873	1.380821825	3.271507626	4.388315918	0	0	0	0	0	0	0	0	0	0	0	0	0	0	0	0	0	0	0	0	0	0	0	0	0	0.03897821	0.134656316	0	0.067187823	0	0	0	0	0	0	0	0	0	0	0	0	0	0
vOTU367	0.604329566	0.11364084	9.588970886	2.384847857	5.450453825	0.689315561	0.002314554	0.051325329	0.119566701	0	0	0	0	0	0	0	0	0	0	0	0	0	0	0	0	0	0	0	0	0	0	0	0	0	0	0	0	0	0	0	0	0	0	0	0	0	0	0	0
vOTU368	1.193238072	1.314289385	4.443622687	12.1877637	2.736528703	1.054845565	0	0	0	0	0	0	0	0	0	0	0	0	0	0	0	0	0	0	0	0	0	0	0	0	0	0	0	0	0	0	0	0	0	0	0	0	0	0	0	0	0	0	0
vOTU369	0.611804445	0.523806128	13.36323646	15.2775898	4.168799841	3.072445885	0	0	0	0	0	0	0	0	0	0	0	0	0	0	0	0	0	0	0	0	0	0	0	0	0	0	0	0	0	0	0	0	0	0	0	0	0	0	0	0	0	0	0
vOTU370	0.55039629	1.040480337	4.896639846	3.582500898	5.494211553	2.423008796	0	0	0	0	0	0	0	0	0	0	0	0	0	0	0	0	0	0	0	0	0	0	0	0	0	0	0	0	0	0	0	0	0	0	0	0	0	0	0	0	0	0	0
vOTU371	0.280537465	0.340904674	4.268703556	7.583333429	12.59049986	5.127648335	0	0	0	0	0	0	0	0	0	0	0	0	0	0	0	0	0	0	0	0	0	0	0	0	0	0	0	0	0	0	0	0	0	0	0	0	0	0	0	0	0	0	0
vOTU372	4.007331634	8.270326402	17.08925153	10.59156351	47.86199472	6.483373898	0	0	0	0	0	0	0	0	0	0	0	0	0	0	0	0	0	0	0	0	0	0	0	0	0	0	0	0	0	0	0	0	0	0	0	0	0	0	0	0	0	0	0
vOTU373	4.720620517	2.585196842	5.248754082	9.504281421	5.803431329	8.641828015	0	0	0.049225901	0	0	0	0	0	0	0	0	0	0	0	0	0	0	0	0	0	0	0	0	0	0	0	0	0	0	0	0	0	0	0	0	0	0	0	0	0	0	0	0
vOTU374	3.580595956	5.376276075	4.712521276	16.94049304	6.662409292	8.277543299	0	0	0	0	0	0	0	0	0	0	0	0	0	0	0	0	0	0	0	0	0	0	0	0	0.019325619	0.021946691	0.051782363	0.163641993	0.126862841	0	0	0	0	0	0	0	0	0	0	0	0	0	0
vOTU375	0.908627699	5.081967891	15.93302193	6.790340068	8.804321688	9.586674681	0	0	0	0	0	0	0	0	0	0	0	0	0	0	0	0	0	0	0	0	0	0	0	0	0	0	0	0	0	0	0	0	0	0	0	0	0	0	0	0	0	0	0
vOTU376	0.630205293	1.073001742	8.985370194	12.73884282	18.47400447	14.8132366	0	0	0	0	0	0.00805174	0.015376563	0	0	0	0	0	0	0	0	0	0	0	0	0	0	0	0	0	0	0	0	0	0	0	0	0	0	0	0	0	0	0	0	0	0	0	0
vOTU377	0.288201063	0.939568223	1.460158618	5.202612715	4.996813497	3.663725678	1.046884828	2.448801886	1.786029888	0.387161284	0.045788663	2.658891474	0.279564974	0.288405546	4.965998971	4.184606437	3.466238237	0.009761184	0.017224805	0.031264061	0.046749926	0.047522402	0.052370966	0.049711264	9.713579114	5.671077235	0.665104908	4.42966986	0.802984208	2.39042544	0.977627762	0.859000264	1.042608439	0.726643726	0.872030992	1.167349485	1.331242838	1.361938455	1.165061727	1.126950209	0	0	0.12978267	0.005109065	0.009030856	0.26848308	0.19506504	0.908058832	2.842448175
vOTU378	0.052447873	0.08512819	0.459987791	17.7163629	7.546515493	3.057549819	0	0	0	0	0	0	0	0	0	0	0	0	0	0	0	0	0	0	0	0	0	0	0	0	0	0	0	0	0	0	0	0	0	0	0	0	0	0	0	0	0	0	0
vOTU379	2.185809151	4.192646805	3.412207606	11.13857112	4.346396557	5.569742417	0	0	0	0	0	0	0	0	0	0	0	0	0	0	0	0	0	0	0	0	0	0	0	0	0	0	0	0	0	0	0	0	0	0	0	0	0	0	0	0	0	0	0
vOTU380	0.426068487	0.176731242	2.464533552	23.69977002	8.098346211	1.912468691	0	0	0	0	0	0	0	0	0	0	0	0	0	0	0	0	0	0	0	0	0	0	0	0	0	0	0	0	0	0	0	0	0	0	0	0	0	0	0	0	0	0	0
vOTU381	0.551592304	1.536537424	6.186301202	14.26539872	1.953457243	3.684772821	0	0	0	0	0	0	0	0	0	0	0	0	0	0	0	0	0	0	0	0	0	0	0	0	0	0	0	0	0	0	0	0	0	0	0	0	0	0	0	0	0	0	0
vOTU382	2.788487585	5.1908406	3.650057091	12.86060546	4.877698732	6.044311986	0	0.000230365	0	0	0	0	0	0	0	0	0	0	0	0	0	0	0	0	0	0	0	0	0	0	0	0	0	0	0	0	0	0	0	0	0	0	0	0	0	0	0	0	0
vOTU383	0	0.508627421	2.613041437	4.08168859	4.556177559	1.930084766	0	0	0	0	0	0	0	0	0	0	0	0	0	0	0	0	0	0	0	0	0	0	0	0	0	0	0	0	0	0	0	0	0	0	0	0	0	0	0	0	0	0	0
vOTU384	0.292973038	0.422361413	1.40812994	13.13855318	5.93028905	1.919922134	0	0	0	0	0	0	0	0	0	0	0	0	0	0	0	0	0	0	0	0	0	0	0	0	0	0	0	0	0	0	0	0	0	0	0	0	0	0	0	0	0	0	0
vOTU385	2.518766378	4.797922076	9.438550124	8.516311477	7.016982448	5.754372365	4.401992269	2.672419985	3.329349625	0.450665228	0	0.382709885	1.193977165	0.922833476	0.571115647	0	0.175982334	0	0	0	0	0	0	0	0	0.001014608	0.003770163	0.009523935	0.024755649	0.005544947	0.020769766	0	0	0	0.014134432	0	0	0	0	0	0.211860863	0	0	0.050602972	0	0.158899702	0	0.05380907	0.179059911
vOTU386	0	0.827177651	1.923037587	8.491271013	0.776998101	3.14875171	0	0	0	0	0	0	0	0	0	0	0	0	0	0	0	0	0	0	0	0	0	0	0	0	0	0	0	0	0	0	0	0	0	0	0	0	0	0	0	0	0	0	0
vOTU387	6.547931156	15.33710416	20.07723719	16.85164235	21.94271692	23.57863735	1.824284163	2.663099002	2.232954892	0.114157994	0	0	1.710193969	0.879273464	0	0	1.748204033	0	0	0	0	0	0	0	0.092884295	0.344268325	0	0	0	0	16.12060172	16.36553252	24.60370603	9.419101357	11.84495254	0	0	0	0	0	0	0	0	0	0	0.085303265	0.053387922	0	0
vOTU388	0.034593909	0.00296032	0.057798284	19.19462559	3.480205676	0.10217666	0	0	0	0	0	0	0	0	0	0	0	0	0	0	0	0	0	0	0	0	0	0	0	0	0	0	0	0	0	0	0	0	0	0	0	0	0	0	0	0	0	0	0
vOTU389	0.098896547	0.169812753	2.337761013	4.788298665	7.225952046	2.961054991	0	0	0	0	0	0	0	0	0	0	0	0	0	0	0	0	0	0	0	0	0	0	0	0	0	0	0	0	0	0	0	0	0	0	0	0	0	0	0	0	0	0	0
vOTU390	0.987540762	1.806195056	13.04964274	9.270914745	24.97317635	17.70970799	0	0	0	0	0	0	0	0	0	0	0	0	0	0	0	0	0	0	0	0	0	0	0	0	0	0	0	0	0	0	0	0	0	0	0	0	0	0	0	0	0	0	0
vOTU391	0.075820736	2.322661906	5.026687753	11.97419204	3.643030543	7.014758292	0	0	0	0	0	0	0	0	0	0	0	0	0	0	0	0	0	0	0	0	0	0	0	0	0	0	0	0	0	0	0	0	0	0	0	0	0	0	0	0	0	0	0
vOTU392	0.629039517	0	2.40628367	20.67629854	8.062331754	1.779987006	0	0	0	0	0	0	0	0	0	0	0	0	0	0	0	0	0	0	0	0	0	0	0	0	0	0	0	0	0	0	0	0	0	0	0	0	0	0	0	0	0	0	0
vOTU393	0.552989533	0.495136193	4.821907465	5.076800597	27.31574222	0.945850487	0	0	0	0	0	0	0	0	0	0	0	0	0	0	0	0	0	0	0	0	0	0	0	0	0	0	0	0	0	0	0	0	0	0	0	0	0	0	0	0	0	0	0
vOTU394	2.526656404	3.584108479	2.60440046	3.05646888	1.855269987	3.234478983	0.001194037	0.151983064	0.075613247	0.310849538	0	0	0	0	0	0	0	0	0	0	0	0	0	0	0	0	0	0	0	0	0.011903027	0.276007694	0.164072774	0.227679972	0.241839841	0	0	0	0	0	0	0	0	0	0	0.08898215	0.188711154	0.188419374	0.004268068
vOTU395	0.424272602	1.170850617	1.439269722	6.726394462	2.404773442	0.850669403	0	0	0	0	0	0	0	0	0	0	0	0	0	0	0	0	0	0	0	0	0	0	0	0	0.094555349	3.765333588	0.74089125	1.544020068	1.492045708	0	0	0	0	0	0	0	0	0	0	0	0	0	0
vOTU396	0.046225362	0.133373722	0.424448656	26.43273225	1.75178704	0.251005093	0	0	0	0	0	0	0	0	0	0	0	0	0	0	0	0	0	0	0	0	0	0	0	0	0	0	0	0	0	0	0	0	0	0	0	0	0	0	0	0	0	0	0
vOTU397	0.961175212	1.265631262	2.573915947	8.375210008	3.750644035	0.59965877	0	0	0	0	0	0	0	0	0	0	0	0	0	0	0	0	0	0	0	0	0	0	0	0	0	0	0	0	0	0	0	0	0	0	0	0	0	0	0	0	0	0	0
vOTU398	0	0.240449375	3.696768417	6.510858495	0.200911114	0.203658638	0.052653096	0.020415012	0.055783957	0	0	0	0	0	0	0	0	0	0	0	0	0	0	0	0	0	0	0	0	0	0	0	0	0	0	0	0	0	0	0	0	0	0	0	0	0	0	0	0
vOTU399	2.370689835	0.460831966	3.865012666	6.382583914	0.683867303	1.566269364	0	0	0	0	0	0	0	0	0	0	0	0	0	0	0	0	0	0	0	0	0	0	0	0	0	0	0	0	0	0	0	0	0	0	0	0	0	0	0	0	0	0	0
vOTU400	0	1.867119536	4.5880431	6.457181805	4.73540032	7.277462667	0	0	0	0	0	0	0	0	0	0	0	0	0	0	0	0	0	0	0	0	0	0	0	0	0	0	0	0	0	0	0	0	0	0	0	0	0	0	0	0	0	0	0
vOTU401	1.175662483	1.830236916	2.074505416	5.977481432	2.175104122	2.044468005	0	0	0	0.046271212	0	0	0	0	0	0	0	0	0	0	0	0	0	0	0	0	0	0	0	0	0.544006625	1.606389346	1.592902266	2.647991067	2.550232197	0	0	0	0	0	0	0	0	0	0	0	0	0	0
vOTU402	0.559156619	0.646003206	3.70050398	36.22253572	6.660523084	4.277429966	0.738610318	0.349524182	0.761748736	4.614842786	0	0	0	0	0	0	0	0	0	0	0	0	0	0	0	0	0	0	0	0	0	0	0	0	0	0	0	0	0	0	0	0	0.137347632	0	0	0	0	0	0
vOTU403	0.918499353	2.089537632	5.025041556	8.379122017	4.568698178	4.619957599	0.050389011	0	0.007765683	0.075191876	0	0	0	0	0	0	0	0	0	0	0	0	0	0	0	0	0	0	0	0	0	0	0	0	0	0	0	0	0	0	0	0	0	0	0	0	0	0	0
vOTU404	2.938231915	2.89045945	1.340067284	13.57902514	2.957898917	2.890518038	0.04384294	0.006329895	0	0.047177991	0	0	0	0	0	0	0	0	0	0	0	0	0	0	0	0	0	0	0	0	0	0	0	0	0	0	0	0	0	0	0	0	0	0	0	0	0	0	0
vOTU405	0.020036827	1.320613184	3.41338845	4.614076852	4.54478104	4.187978024	0	0	0	0	0	0	0	0	0	0	0	0	0	0	0	0	0	0	0	0	0	0	0	0	0	0	0	0	0	0	0	0	0	0	0	0	0	0	0	0	0	0	0
vOTU406	0	0.097667876	0.927963802	19.41384808	5.959011006	0.924522987	0	0	0	0	0	0	0	0	0	0	0	0	0	0	0	0	0	0	0	0	0	0	0	0	0	0	0	0	0	0	0	0	0	0	0	0	0	0	0	0	0	0	0
vOTU407	0.120586922	0.124424072	1.461672789	7.262440482	0.528405759	0.459675928	0.661094471	0.964192696	2.061496823	8.349085044	0	0.237227441	0	0	0	0	0	0	0	0	0	0	0	0	0	0	0	0	0	0	0	0	0	0	0	0	0	0	0	0	0	0	0	0	0	0	0	0	0
vOTU408	0.339671119	0.116756279	1.87478913	17.46739661	7.23055268	1.266238926	0	0	0	0	0	0	0	0	0	0	0	0	0	0	0	0	0	0	0	0	0	0	0	0	0	0	0	0	0	0	0	0	0	0	0	0	0	0	0	0	0	0	0
vOTU409	0.86751604	4.809195449	3.38915034	8.231465405	3.319898156	4.992164979	0.091214295	0.184797819	0.16686021	0.251484313	0	0	0	0	0.084446832	0	0	0	0	0	0	0	0	0	0	0	0	0	0	0	0	0	0	0	0	0	0	0	0	0	0	0	0.008013431	0.417178998	0	0	0	0	0
vOTU410	0.479507915	1.401440584	5.485562532	18.02956284	1.834721391	2.152287372	0	0	0	0	0	0	0	0	0	0	0	0	0	0	0	0	0	0	0	0	0	0	0	0	0	0	0	0	0	0	0	0	0	0	0	0	0	0	0	0	0	0	0
vOTU411	1.081909254	4.093442837	3.44345295	9.703031971	3.674477265	5.537047102	0	0.306337461	0.022735391	0	0	0	0	0	0.419536667	0	0	0	0	0	0	0	0	0	0	0	0	0	0	0	0	0	0	0	0	0	0	0	0	0	0	0.014566651	0.376739523	0.191528951	0	0	0	0	0
vOTU412	2.364990632	5.832467341	3.898242105	6.973404037	4.476648304	4.515106794	0.07906794	0.07090071	0	0	0	0	0	0.021540231	0	0	0	0	0	0	0	0	0	0	0	0	0	0	0	0	0.039721285	0.113760677	0.096995294	0.079650362	0.062182621	0	0	0	0	0	0	0	0	0	0	0.032921365	1.217174871	4.085902501	2.093296981
vOTU413	13.33706854	33.3038433	7.503625867	7.404730792	6.867822145	16.08815896	0	0	0	0.07733002	0	0	0.081030141	0.071289162	0	0	0	0	0	0	0	0	0	0	0	0	0	0	0	0	0	0	0	0	0	0	0	0	0	0	0	0	0	0	0	0	0	0	0
vOTU414	0.172725633	1.990512593	5.54122841	9.343239199	4.031511577	5.812941149	0	0	0	0	0	0	0	0	0	0	0	0	0	0	0	0	0	0	0	0	0	0	0	0	0.56554602	1.074014718	0.950001774	0.701465672	1.061700545	0	0	0	0	0	0	0	0	0	0	0	0	0	0
vOTU415	0.32581862	2.273334	1.076486923	8.739782542	1.286408356	2.711172167	0	0	0	0	0	0	0	0	0	0	0	0	0	0	0	0	0	0	0	0	0	0	0	0	0	0	0	0	0	0	0	0	0	0	0	0	0	0	0	0	0	0	0
vOTU416	0.582018247	4.7293529	7.796371351	10.94376866	4.932544981	6.583722848	0	0	0	0	0	0	0	0	0	0	0	0	0	0	0	0	0	0	0	0	0	0	0	0	1.590184488	3.242739957	1.112443759	1.977091981	0.872986363	0	0	0	0	0	0	0	0	0	0	0	0	0	0
vOTU417	1.78494429	2.661167552	1.952004719	8.57572502	3.783658001	3.664144909	0	0	0	0	0	0	0	0	0	0	0	0	0	0	0	0	0	0	0	0	0	0	0	0	0	0	0	0	0	0	0	0	0	0	0	0	0	0	0	0	0	0	0
vOTU418	0.219605597	0.989032729	4.899285534	6.995716491	4.369910761	4.74388521	0	0	0	0	0	0	0	0	0	0	0	0	0	0	0	0	0	0	0	0	0	0	0	0	0	0	0	0	0	0	0	0	0	0	0	0	0	0	0	0	0	0	0
vOTU419	0.30543419	1.043807348	1.163524918	8.872853499	2.582211721	1.097747067	0	0	0	0	0	0	0	0	0	0	0	0	0	0	0	0	0	0	0	0	0	0	0	0	0.098998666	2.714530999	0.452743521	1.189109754	0.921400387	0	0	0	0	0	0	0	0	0	0	0	0	0	0
vOTU420	1.838741391	0.058410977	2.14398456	15.86189893	3.445788438	1.69278893	0.076635872	0.122044624	0.287083607	8.184639945	0	0.056412204	0	0	0	0	0	0	0	0	0	0	0	0	0	0	0	0	0	0	0	0	0	0	0	0	0	0	0	0	0	0	0	0	0	0	0	0	0
vOTU421	2.779737865	1.807826769	1.766360109	1.972975857	2.116045446	1.536626644	0	0	0	0.011380522	0	0	0	0	0	0	0	0	0	0	0	0	0	0	0	0	0	0	0	0	0	0	0	0	0	0	0	0	0	0	0	0	0	0	0	0	0	0	0
vOTU422	0	0	0.115389836	7.882085668	0.156941538	0.010308776	0	0	0	0	0	0	0	0	0	0	0	0	0	0	0	0	0	0	0	0	0	0	0	0	0	0	0	0	0	0	0	0	0	0	0	0	0	0	0	0	0	0	0
vOTU423	0.151117752	1.855265936	6.721022366	3.504262908	6.507955387	9.228844902	0	0	0	0	0	0	0	0	0	0	0	0	0	0	0	0	0	0	0	0	0	0	0	0	0.07093422	0.193198507	0.111696094	0.218085845	0.14407428	0	0	0	0	0	0	0	0	0	0	0	0	0	0
vOTU424	0	1.258639159	1.62989612	3.808903715	4.555338478	10.83347269	0	0	0	0	0	0	0	0	0	0	0	0	0	0	0	0	0	0	0	0	0	0	0	0	0	0	0	0	0	0	0	0	0	0	0	0	0	0	0	0	0	0	0
vOTU425	0.216782778	0	0.283020663	12.71470239	0.092263738	0.300840024	0	0	0	0	0	0	0	0	0	0	0	0	0	0	0	0	0	0	0	0	0	0	0	0	0	0	0	0	0	0	0	0	0	0	0	0	0	0	0	0	0	0	0
vOTU426	0.550978677	0.739065871	4.064670479	5.339777491	8.359717612	0.50631982	0	0	0	0	0	0	0	0	0	0	0	0	0	0	0	0	0	0	0	0	0	0	0	0	0	0	0	0	0	0	0	0	0	0	0	0	0	0	0	0	0	0	0
vOTU427	0.973488474	2.211462748	11.33703943	8.292319191	4.519778758	8.166779712	0	0	0	0	0	0	0	0	0	0	0	0	0	0	0	0	0	0	0	0	0	0	0	0	0.012655122	0.029165789	0.016826038	0.108528265	0.140810286	0	0	0	0	0	0	0	0	0	0	0	0	0	0
vOTU428	1.253131588	0.452729983	2.679421509	8.924287323	2.606940471	2.506261163	0	0.004443303	0.0442756	2.86570678	0	0	0	0	0	0	0	0	0	0	0	0	0	0	0	0	0	0	0	0	0	0	0	0	0	0	0	0	0	0	0	0	0	0	0	0	0	0	0
vOTU429	0.038622718	0.058164922	0.207496843	5.891667407	0.432706345	0.156556884	0	0	0	0	0	0	0	0	0	0	0	0	0	0	0	0	0	0	0	0	0	0	0	0	0	0	0	0	0	0	0	0	0	0	0	0	0	0	0	0	0	0	0
vOTU430	0	0	0.026741862	21.83710132	0.239751937	0.132790722	0	0	0	0	0	0	0	0	0	0	0	0	0	0	0	0	0	0	0	0	0	0	0	0	0	0	0	0	0	0	0	0	0	0	0	0	0	0	0	0	0	0	0
vOTU431	0.268975458	0.525186601	0.837087464	8.076282889	5.655067703	5.263616862	0	0	0	0	0	0	0	0	0	0	0	0	0	0	0	0	0	0	0	0	0	0	0	0	0	0	0	0	0	0	0	0	0	0	0	0	0	0	0	0	0	0	0
vOTU432	0.274602978	7.583719662	8.125564045	12.52689749	2.121853421	9.358603034	0	0	0	0	0	0	0	0	0	0	0	0	0	0	0	0	0	0	0	0	0	0	0	0	0	0	0	0	0	0	0	0	0	0	0	0	0	0	0	0	0	0	0
vOTU433	0.602588277	0.217765224	1.065675242	20.44601551	8.956513397	2.261449956	0	0	0	0	0	0	0	0	0	0	0	0	0	0	0	0	0	0	0	0	0	0	0	0	0	0	0	0	0	0	0	0	0	0	0	0	0	0	0	0	0	0	0
vOTU434	32.68363224	27.7974024	23.82328391	27.72636579	23.60211204	34.20705364	0.164527547	0.063638859	0.063945975	0.021070933	0	0	0	0	0	0	0	0	0	0	0	0	0	0	0	0	0	0	0	0	0.136406256	0.362144871	0.377126564	0.488405801	0.501642212	0	0	0	0	0	0	0	0	0	0	0	0	0	0
vOTU435	1.249996352	6.392012144	3.501302666	8.459103393	4.617818334	5.889707615	0.457613692	0.310161106	0.077623472	0.225072785	0	0	0.014935996	0.029832878	0	0	0	0	0	0	0	0	0	0	0	0	0	0	0	0	0	0	0	0	0	0	0	0	0	0	0	0	0.024478523	0.179702264	0.021747355	0	0	0	0
vOTU436	0.801921974	4.321774562	6.907368556	9.129485258	5.642771841	6.811830496	0	0	0	0	0	0	0	0	0	0	0	0	0	0	0	0	0	0	0	0	0	0	0	0	2.159878131	4.242977377	1.455457848	2.099559332	1.095196794	0	0	0	0	0	0	0	0	0	0	0	0	0	0
vOTU437	0	2.128375996	5.086088513	6.066840521	7.545106268	6.247314022	0	0	0	0	0	0	0	0	0	0	0	0	0	0	0	0	0	0	0	0	0	0	0	0	0	0	0	0	0	0	0	0	0	0	0	0	0	0	0	0	0	0	0
vOTU438	2.78915185	4.457666048	11.23942053	28.33553974	10.68279475	12.96847228	1.61834039	1.461008631	0.79377964	0.391518774	0	0	0.841180043	0.588122011	0.007985661	0	0.124496342	0	0	0	0.0464561	0	0	0	0	0	0	0	0	0	1.270601794	1.094218945	1.854833194	0.973758057	1.041109859	0	0	0	0	0	0	0	0	0	0	2.674224022	0.245487298	0.937971905	1.091749548
vOTU439	1.930618793	1.72618818	5.738461293	18.68181589	5.893336711	5.654535165	0.009400469	0	0.188893192	0.967594997	0	0.097462208	0	0	0	0	0	0	0	0	0	0.155718656	0	0	0	0	0	0	0	0	0	0	0	0	0	0	0	0	0	0	0	0	0	0	0	0	0	0	0
vOTU440	0	0.918408547	1.819398883	2.894506403	3.626574371	2.620564566	0	0	0	0	0	0	0	0	0	0	0	0	0	0	0	0	0	0	0	0	0	0	0	0	0	0	0	0	0	0	0	0	0	0	0	0	0	0	0	0	0	0	0
vOTU441	0.028261944	1.944738317	4.775659741	5.687064367	3.648884159	2.755959227	0	0	0	0	0	0	0	0	0	0	0	0	0	0	0	0	0	0	0	0	0	0	0	0	0	0	0	0	0	0	0	0	0	0	0	0	0	0	0	0	0	0	0
vOTU442	0.09209543	0.408339923	0.679421547	12.17247643	0.663957218	0.563440091	0	0	0	0.114506043	0	0	0	0	0	0	0	0	0	0	0	0	0	0	0	0	0	0	0	0	0	0	0	0	0	0	0	0	0	0	0	0	0	0	0	0	0	0	0
vOTU443	0.375925623	1.332662627	2.502150807	4.314934693	2.433237949	1.808604547	0.049265848	0.152786588	0.576411106	0	0	0.357250759	0	0	1.524205538	0.317141191	0.267144311	0	0	0	0	0	0	0	0	0	0.010901841	0.023421066	0	0	0.096374602	0.356907283	0.172654252	0.488242608	0.205935777	0	0	0	0	0	0	0	0.020912585	0.038064003	0.026532957	0.053359185	0	0.02132613	0.099752533
vOTU444	2.952414842	9.039954089	5.776127681	19.78078415	7.614766769	5.676705789	0	0	0	0	0	0	0	0	0	0	0	0	0	0	0	0	0	0	0	0	0	0	0	0	0.067987949	0.250241073	0.545396261	0.043660878	0.677799791	0	0	0	0	0	0	0	0	0	0	0	0	0	0
vOTU445	0.031538645	0.031558473	0.168173829	12.34427727	1.268912994	0.016652774	0	0	0	0	0	0	0	0	0	0	0	0	0	0	0	0	0	0	0	0	0	0	0	0	0	0	0	0	0	0	0	0	0	0	0	0	0	0	0	0	0	0	0
vOTU446	1.760773799	1.612031513	3.073343213	17.83470199	1.386667517	2.182002653	0.012131375	0.045437338	0	0	0	0	0.012472565	0.038321511	0	0	0	0	0	0	0	0	0.150046829	0.018987582	0	0	0	0	0	0	0	0	0	0	0	0	0	0	0	0	0	0	0	0	0	0	0	0	0
vOTU447	23.73694623	22.67704106	21.48604225	10.65221507	13.46946859	21.61370917	0	0	0	0	0	0	0	0	0	0	0	0	0	0	0	0	0	0	0	0	0	0	0	0	0	0.111651752	0	0	0.072996807	0	0	0	0	0	0	0	0	0	0	0	0	0	0
vOTU448	0.595274477	0.460981375	4.776680344	8.329710418	3.058938776	5.058342773	0	0	0	0	0	0	0	0	0	0	0	0	0	0	0	0	0	0	0	0	0	0	0	0	0	0.042701038	0	0	0	0	0	0	0	0	0	0	0	0	0	0	0	0	0
vOTU449	8.176537947	7.525392983	4.744149663	7.444105888	6.179223593	11.1407374	6.424482637	14.09265688	20.25306779	4.119924951	1.089213213	0.253876334	9.521734014	7.525832253	0.050331605	0.085550256	0.123484576	0.038821772	0.023224218	0.197219594	0.191855388	0.148614483	29.03373367	14.36280805	0	0	0	0	0	0	0.166812856	0.094500053	0.142294901	0.307199552	0.334305629	7.562825696	7.766858533	7.022182257	6.690721111	4.195386929	0	0	0.038424686	0	0	15.38043188	2.851331563	7.659581392	10.45479532
vOTU450	0.16229511	0.553869715	0.518991227	10.14391787	0.607455263	0.373132485	0	0	0	0.139886512	0	0	0	0	0	0	0	0	0	0	0	0.01448714	0	0	0	0	0	0	0	0	0	0	0	0	0	0	0	0	0	0	0	0	0	0	0	0	0	0	0
vOTU451	0.255073679	4.07921824	3.333397871	2.952067094	5.450091101	1.773189876	0	0	0	0	0	0	0	0	0	0	0	0	0	0	0	0	0	0	0	0	0	0	0	0	0	0	0	0	0	0	0	0	0	0	0	0	0	0	0	0	0	0	0
vOTU452	0.828248728	1.649961646	2.766800905	8.843806561	7.288089961	5.773609961	0	0	0	0.021208087	0	0	0	0	0	0	0	0	0	0	0	0.162160888	0	0	0	0	0	0	0	0	0	0	0	0	0	0	0	0	0	0	0	0	0	0	0	0	0	0	0
vOTU453	0.605978725	3.941130528	6.664105982	9.262669193	4.387551923	5.576397596	0	0	0	0	0	0	0	0	0	0	0	0	0	0	0	0	0	0	0	0	0	0	0	0	0.102216737	0.183974374	0.045771568	0.056712644	0.042905031	0	0	0	0	0	0	0	0	0	0	0	0	0	0
vOTU454	0.931033459	1.047665602	2.509771473	24.53230396	5.35240203	3.893803476	0	0	0	0	0	0	0	0	0	0	0	0	0	0	0	0	0	0	0	0	0	0	0	0	0.389186455	1.124805688	1.467465951	2.512776864	2.590603599	0	0	0	0	0	0	0	0	0	0	0	0	0	0
vOTU455	0.039473639	1.635964777	4.141072699	7.183825105	8.92952997	7.48202383	0	0	0	0	0	0	0	0	0	0	0	0	0	0	0	0	0	0	0	0	0	0	0	0	0	0	0	0	0	0	0	0	0	0	0	0	0	0	0	0	0	0	0
vOTU456	0.840136696	0.804209884	3.184410819	12.19760139	0.587679323	0.187066111	0	0	0	0	0	0	0	0	0	0	0	0	0	0	0	0	0	0	0	0	0	0	0	0	0	0	0	0	0	0	0	0	0	0	0	0	0	0	0	0	0	0	0
vOTU457	2.619734681	1.425463683	9.268297164	29.23337921	17.9954027	10.73815022	0	0	0	0.028940315	0	0	0	0	0	0	0	0	0	0	0	0	0	0	0	0	0	0	0	0	0	0	0	0	0	0	0	0	0	0	0	0	0	0	0	0	0	0	0
vOTU458	1.932765332	2.142187744	6.827613134	8.280784912	6.860730588	1.8844571	0	0	0	0	0	0	0	0	0	0	0	0	0	0	0	0	0	0	0	0	0	0	0	0	0	0	0	0	0	0	0	0	0	0	0	0	0	0	0	0	0	0	0
vOTU459	0.481305138	2.374327907	1.332863908	9.041975602	1.718963679	2.440979561	0	0	0	0	0	0	0	0	0	0	0	0	0	0	0	0	0	0	0	0	0	0	0	0	0	0	0	0	0	0	0	0	0	0	0	0	0	0	0	0	0	0	0
vOTU460	2.915833183	9.682715773	13.82348959	12.39318474	12.79787098	22.84351599	0	0	0	0.006597922	0	0	0	0.051031766	0	0	0	0	0	0	0	0	0	0	0	0	0	0	0	0	0.295196146	0.305308371	0.455729235	0.379449152	0.310887984	0	0	0	0	0	0	0	0	0	0	0	0	0	0
vOTU461	10.16239327	6.789236892	7.202008626	14.60627467	6.31799722	7.525338408	0.529910096	0.608131846	0.491866577	1.016327775	0.077675764	0.036944101	5.397775451	4.945426194	0	0	0.087508487	0	0	0.029566877	0.090412414	0	0.120940028	0.061071257	0.003814245	0.230457032	0	0.052785805	0	0	0.421529483	0.8909272	0.483417234	2.060894499	1.499438342	0	0	0	0	0	0.003134006	0	0	0	0	19.03661037	20.26976088	63.09440791	45.74293554
vOTU462	0	0.349093737	1.143007096	7.799462107	5.574696235	2.601918556	0	0	0	0	0	0	0	0	0	0	0	0	0	0	0	0	0	0	0	0	0	0	0	0	0	0	0	0	0	0	0	0	0	0	0	0	0	0	0	0	0	0	0
vOTU463	0.106884691	0.299111787	1.056041293	10.98918423	2.675250548	1.094610626	0	0	0	0	0	0	0	0	0	0	0	0	0	0	0	0	0	0	0	0	0	0	0	0	0	0	0	0	0	0	0	0	0	0	0	0	0	0	0	0.021554706	0	0	0
vOTU464	2.684569078	3.380172683	2.129608357	7.711387083	3.630031583	3.342513981	0	0	0	0.04845222	0	0	0	0	0	0	0	0	0	0	0	0	0	0	0	0	0	0	0	0	0	0	0	0	0.01109758	0	0	0	0	0	0	0	0	0	0	0	0	0	0
vOTU465	1.294820772	3.62372587	2.451101383	4.105223588	1.41481985	4.169497654	0	0	0	0	0	0	0	0	0	0	0	0	0	0	0	0	0	0	0	0	0	0	0	0	0	0	0	0	0	0	0	0	0	0	0	0	0	0	0	0	0	0	0
vOTU466	2.039295363	0.855737936	4.400931507	11.29508328	1.851309472	1.985448093	0	0	0	0.278534094	0	0	0	0	0	0	0	0	0	0	0	0	0	0	0	0	0	0	0	0	0	0	0	0	0	0	0	0	0	0	0	0	0	0	0	0	0	0	0
vOTU467	0.543874409	1.419470847	6.186269095	13.41234917	2.031437843	3.268233799	0	0	0	0	0	0	0	0	0	0	0	0	0	0	0	0	0	0	0	0	0	0	0	0	0	0	0	0	0	0	0	0	0	0	0	0	0	0	0	0	0	0	0
vOTU468	2.02609343	1.921943601	4.151430216	11.66378523	4.754232425	2.510476038	0	0	0	0	0	0	0	0	0	0	0	0	0	0	0	0	0	0	0	0	0	0	0	0	0	0	0	0	0	0	0	0	0	0	0	0	0	0	0	0	0	0	0
vOTU469	2.36143691	5.437975515	4.505112133	13.91933524	4.865990874	4.702149346	0	0	0	0	0	0	0	0	0	0	0	0	0	0	0	0	0	0	0	0	0	0	0	0	0.036165433	0.347513818	0.325594137	0.099955238	0.385936114	0	0	0	0	0	0	0	0	0	0	0	0	0	0
vOTU470	0.645861349	3.987011274	6.895730858	9.11144663	3.821061004	6.567421824	0	0	0	0	0	0	0	0	0	0	0	0	0	0	0	0	0	0	0	0	0	0	0	0	0.8505625	2.483299355	0.623556739	1.369607137	0.519157355	0	0	0	0	0	0	0	0	0	0	0	0	0	0
vOTU471	0.937680635	3.367514549	8.977113913	12.86259636	4.05329258	6.644800767	0	0	0.004996253	0	0	0	0	0	0	0	0	0	0	0	0.029863774	0	0	0	0	0	0	0	0	0	0	0	0	0	0	0	0	0	0	0	0	0	0	0	0	0	0	0	0
vOTU472	1.874970798	0.746987409	3.802089414	11.51402332	1.927765544	1.777215235	0	0	0	0.325594887	0	0	0	0	0	0	0	0	0	0	0	0	0	0	0	0	0	0	0	0	0	0	0	0	0	0	0	0	0	0	0	0	0	0	0	0	0	0	0
vOTU473	28.96996645	51.10145272	5.224740718	10.10299962	5.2445313	19.59099247	0	0	0	0.021593254	0	0	0.116711316	0.254950511	0	0	0	0	0	0	0	0	0	0	0	0	0	0	0	0	0	0	0	0	0.08643191	0	0	0	0	0	0	0	0	0	0	0	0	0	0
vOTU474	2.900624977	1.751716557	2.160716907	10.78071561	3.089822768	3.561819653	0	0	0	0	0	0	0	0	0	0	0	0	0	0	0	0	0	0	0	0	0	0	0	0	0	0	0	0	0	0	0	0	0	0	0	0	0	0	0	0	0	0	0
vOTU475	7.297575559	8.965334314	20.1091162	81.5754121	15.23479424	15.18164088	0	0	0	0.164399815	0	0	0	0	0	0	0	0	0	0	0	0	0	0	0	0	0	0	0	0	0	0	0	0	0	0	0	0	0	0	0	0	0	0	0	0	0	0	0
vOTU476	0	5.052884867	4.328883536	2.519896606	8.595167752	8.364811326	0	0	0	0	0	0	0	0	0	0	0	0	0	0	0	0	0	0	0	0	0	0	0	0	0	0	0	0	0	0	0	0	0	0	0	0	0	0	0	0.00317224	0.090886479	0	0
vOTU477	0.663685797	0.234676874	3.767021137	4.985638404	27.08327283	1.280196177	0	0	0	0	0	0	0	0	0	0	0	0	0	0	0	0	0	0	0	0	0	0	0	0	0	0	0	0	0	0	0	0	0	0	0	0	0	0	0	0	0	0	0
vOTU478	0	2.787966548	2.238843255	1.495773834	4.637617878	4.25617111	0	0	0	0	0	0	0	0	0	0	0	0	0	0	0	0	0	0	0	0	0	0	0	0	0	0	0	0	0	0	0	0	0	0	0	0	0	0	0	0	0	0	0
vOTU479	0.619471307	1.349366632	6.902636907	3.536330176	5.949638871	3.582584386	0	0	0	0	0	0	0	0	0	0	0	0	0	0	0	0	0	0	0	0	0	0	0	0	0	0	0	0	0	0	0	0	0	0	0	0	0	0	0	0	0	0	0
vOTU480	0.077984142	3.44228451	9.613522766	14.63100943	18.66140957	10.56808813	0	0	0	0	0	0	0	0	0	0	0	0	0	0	0	0	0	0	0	0	0	0	0	0	0	0	0	0	0	0	0	0	0	0	0	0	0	0	0	0	0	0	0
vOTU481	0.521126986	0.105216748	3.354527763	2.988041909	18.03529923	0.996966482	0	0	0	0	0	0	0	0	0	0	0	0	0	0	0	0	0	0	0	0	0	0	0	0	0	0	0	0	0	0	0	0	0	0	0	0	0	0	0	0	0	0	0
vOTU482	0	1.302718135	4.714619594	9.446786618	10.4448704	3.267905596	0	0	0	0	0	0	0	0	0	0	0	0	0	0	0	0	0	0	0	0	0	0	0	0	0	0	0	0	0	0	0	0	0	0	0	0	0	0	0	0	0	0	0
vOTU483	0	0.378562171	1.160321255	5.337856187	9.04179851	2.271349391	0	0	0	0	0	0	0	0	0	0	0	0	0	0	0	0	0	0	0	0	0	0	0	0	0	0	0	0	0	0	0	0	0	0	0	0	0	0	0	0	0	0	0
vOTU484	0.470734157	0.083656728	1.671022441	15.13082562	5.832187123	1.054997402	0	0	0	0	0	0	0	0	0	0	0	0	0	0	0	0	0	0	0	0	0	0	0	0	0	0	0	0	0	0	0	0	0	0	0	0	0	0	0	0	0	0	0
vOTU485	0.470772001	0.261687979	3.367356327	4.180967786	19.88516167	1.069403542	0	0	0	0	0	0	0	0	0	0	0	0	0	0	0	0	0	0	0	0	0	0	0	0	0	0	0	0	0	0	0	0	0	0	0	0	0	0	0	0	0	0	0
vOTU486	8.488990945	8.295762819	6.159810954	9.888125381	9.748260161	15.29596443	1.746002419	3.831158972	5.1424517	0.722699334	6.725609731	0.124156728	6.663143877	6.161859321	0.116686495	0.07823997	0.342662995	0.222431295	0	3.674735993	0.355388295	0.082978349	8.862138344	6.161262657	0.926506141	0.472700985	0.296786153	0.797524317	0.408867805	0.946392875	1.58353263	1.173985256	1.727720178	2.091970697	2.71218922	1.93330941	2.435137849	1.702876654	1.137593368	1.473638918	0	0	0	0	0.006971847	8.60483117	4.637667686	5.191982705	5.468972108
vOTU487	0.554634773	0.403682856	2.231661283	22.31433125	13.11132198	3.328326549	0	0	0	0	0	0	0	0	0	0	0	0	0	0	0	0	0	0	0	0	0	0	0	0	0	0	0	0	0	0	0	0	0	0	0	0	0	0	0	0	0	0	0
vOTU488	0.500270023	2.374408777	9.164017591	4.209075196	5.625578418	3.791925803	0	0	0	0	0	0	0	0	0	0	0	0	0	0	0	0	0	0	0	0	0	0	0	0	0	0	0	0	0	0	0	0	0	0	0	0	0	0	0	0	0	0	0
vOTU489	0	0.215782409	1.815532266	5.58714537	17.38898997	7.254082197	0	0	0	0	0	0	0	0	0	0	0	0	0	0	0	0	0	0	0	0	0	0	0	0	0	0	0	0	0	0	0	0	0	0	0	0	0	0	0	0	0	0	0
vOTU490	0.523431505	6.92933645	6.69115761	4.073369935	15.23399527	2.376418065	0	0	0	0	0	0	0	0	0	0	0	0	0	0	0	0	0	0	0	0	0	0	0	0	0	0	0	0	0	0	0	0	0	0	0	0	0	0	0	0	0	0	0
vOTU491	14.26074368	15.40919897	11.41370921	33.00339164	18.75373559	20.12840958	0.17591053	0.966118659	0.210308249	0.755778676	0	0	0	0	0	0	0	0	0	0	0	0	0	0	0	0	0	0	0	0	0.633571781	2.030656485	1.932415805	3.995156073	2.97895715	0	0	0	0	0	0	0	0	0	0	0.148856508	0.172840487	0.819569066	0.122285288
vOTU492	0.607838137	1.022883534	8.314188836	5.855027442	14.51196822	10.43862006	0	0	0	0	0	0	0	0	0	0	0	0	0	0	0	0	0	0	0	0	0	0	0	0	0	0	0	0	0	0	0	0	0	0	0	0	0	0	0	0	0	0	0
vOTU493	6.501776281	7.711455357	3.100915844	1.835804246	2.894119395	4.603074875	0.096038309	0.272214136	0.055126043	0.195260588	0	0	0	0.036270559	0	0	0	0.583007136	0	0	0	0	0	0	0	0	0	0	0	0	0.139268738	2.550918567	2.579250303	0.424995973	0.71647566	0	0	0	0	0	0	0	0	0	0	0.674510624	0.046240988	0	0.019195011
vOTU494	0.227361557	0.090561936	2.427857899	3.922929963	17.82372122	0.745271407	0	0	0	0	0	0	0	0	0	0	0	0	0	0	0	0	0	0	0	0	0	0	0	0	0	0	0	0	0	0	0	0	0	0	0	0	0	0	0	0	0	0	0
vOTU495	0.34701716	4.640449562	4.720683864	2.748600487	11.10405622	1.787613084	0	0	0	0	0	0	0	0	0	0	0	0	0	0	0	0	0	0	0	0	0	0	0	0	0	0.022990188	0	0	0	0	0	0	0	0	0	0	0	0	0	0	0	0	0
vOTU496	0.135121236	0.891676981	1.86252039	2.82538485	7.355614744	4.866158376	0	0	0	0	0	0	0	0	0	0	0	0	0	0	0	0	0	0	0	0	0	0	0	0	0	0	0	0	0	0	0	0	0	0	0	0	0	0	0	0	0	0	0
vOTU497	0.708045424	0.675957956	4.646741211	5.115957046	22.35551865	1.606812357	0	0	0	0	0	0	0	0	0	0	0	0	0	0	0	0	0	0	0	0	0	0	0	0	0	0	0	0	0	0	0	0	0	0	0	0	0	0	0	0	0	0	0
vOTU498	0.000288091	1.252607968	3.117645078	3.948184422	5.011301997	3.740406806	0	0	0	0	0	0	0	0	0	0	0	0	0	0	0	0	0	0	0	0	0	0	0	0	0	0	0	0	0	0	0	0	0	0	0	0	0	0	0	0	0	0	0
vOTU499	0.716385321	0.3370041	4.467877142	5.472071552	23.45849495	1.234933926	0	0	0	0	0	0	0	0	0	0	0	0	0	0	0	0	0	0	0	0	0	0	0	0	0	0	0	0	0	0	0	0	0	0	0	0	0	0	0	0	0	0	0
vOTU500	0.101470978	1.482462256	8.98787938	17.35411212	23.29942579	3.051928026	0	0	0	0	0	0	0	0	0	0	0	0	0	0	0	0	0	0	0	0	0	0	0	0	0	0.007134125	0	0	0	0	0	0	0	0	0	0	0	0	0	0	0	0	0
vOTU501	2.34614697	1.148436311	6.619792928	26.46444416	13.52499893	9.064108304	0	0	0	0.001446683	0	0	0	0	0	0	0	0	0	0	0	0	0	0	0	0	0	0	0	0	0	0	0	0	0	0	0	0	0	0	0	0	0	0	0	0	0	0	0
vOTU502	0.462572783	0.423618132	2.953969609	4.836158942	18.11432466	1.19181213	0	0	0	0	0	0	0	0	0	0	0	0	0	0	0	0	0	0	0	0	0	0	0	0	0	0	0	0	0	0	0	0	0	0	0	0	0	0	0	0	0	0	0
vOTU503	16.71157883	41.09320589	9.230600032	9.300740192	8.509695167	19.9448631	0	0	0	0.055912998	0	0	0.079273043	0.106327443	0	0	0	0	0	0	0	0	0	0	0	0	0	0	0	0	0	0	0	0	0	0	0	0	0	0	0	0	0	0	0	0	0	0	0
vOTU504	0.295722903	1.795789711	3.798184269	2.152047498	3.505270519	2.881118508	0.005840193	0.025407717	0	0	0	0	0	0	0	0	0	0	0	0	0	0	0	0	0	0	0	0	0	0	0	0	0	0	0	0	0	0	0	0	0	0	0	0	0	0	0	0	0
vOTU505	0.025433272	3.555085067	1.96583073	4.261796693	7.740112914	0.55358048	0	0	0	0	0	0	0	0	0	0	0	0	0	0	0	0	0	0	0	0	0	0	0	0	0	0	0	0	0	0	0	0	0	0	0	0	0	0	0	0	0	0	0
vOTU506	1.832365794	4.986548886	7.02365554	2.267308063	9.45331405	3.876293724	0	0	0	0	0	0	0	0	0	0	0	0	0	0	0	0	0	0	0	0	0	0	0	0	0	0	0	0	0	0	0	0	0	0	0	0	0	0	0	0	0	0	0
vOTU507	0	1.028440137	3.144957646	4.42140437	21.175988	4.636608651	0	0	0	0	0	0	0	0	0	0	0	0	0	0	0	0	0	0	0	0	0	0	0	0	0	0	0	0	0	0	0	0	0	0	0	0	0	0	0	0	0	0	0
vOTU508	0.029817086	0.086611051	0.975003744	3.390324479	11.57339093	4.872113035	0	0	0	0	0	0	0	0	0	0	0	0	0	0	0	0	0	0	0	0	0	0	0	0	0	0	0	0	0	0	0	0	0	0	0	0	0	0	0	0	0	0	0
vOTU509	0.247707431	3.222854884	7.770267162	2.451352954	11.74322171	9.326467315	0	0	0	0	0	0	0	0	0	0	0	0	0	0	0	0	0	0	0	0	0	0	0	0	0	0	0	0.003084585	0	0	0	0	0	0	0	0	0	0	0	0	0	0	0
vOTU510	0.419134319	6.900872283	7.156207962	6.588745207	7.005754184	7.004248897	0	0	0	0	0	0	0	0	0	0	0	0	0	0	0	0	0	0	0	0	0	0	0	0	0	0	0	0	0	0	0	0	0	0	0	0	0	0	0	0	0	0	0
vOTU511	0.612221228	1.72803653	5.132278251	2.55751569	8.11182675	2.112988827	0	0	0	0	0	0	0	0	0	0	0	0	0	0	0	0	0	0	0	0	0	0	0	0	0	0	0	0	0	0	0	0	0	0	0	0	0	0	0	0	0	0	0
vOTU512	0	0.746936059	3.483558277	3.109558365	9.754252997	10.95964008	0	0	0	0	0	0	0	0	0	0	0	0	0	0	0	0	0	0	0	0	0	0	0	0	0	0	0	0	0	0	0	0	0	0	0	0	0	0	0	0	0	0	0
vOTU513	0.034774197	3.376308144	2.06164601	1.097725025	7.524399339	4.611675955	0	0	0	0	0	0	0	0	0	0	0	0	0	0	0	0	0	0	0	0	0	0	0	0	0.092724069	0.10100571	0.188977101	0.035347623	0.231454092	0	0	0	0	0	0	0	0	0	0	0	0	0	0
vOTU514	0.414228172	2.12838912	5.068494929	3.311707867	8.02090129	3.925012504	0	0	0	0	0	0	0	0	0	0	0	0	0	0	0	0	0	0	0	0	0	0	0	0	0	0	0	0	0	0	0	0	0	0	0	0	0	0	0	0	0	0	0
vOTU515	0.700842094	3.923144166	5.121539249	4.288114102	28.04954919	3.72196654	0	0	0	0	0	0	0	0	0	0	0	0	0	0	0	0	0	0	0	0	0	0	0	0	0	0	0	0	0	0	0	0	0	0	0	0	0	0	0	0	0	0	0
vOTU516	1.442600707	11.64120715	10.90455955	8.883787755	13.90799315	13.37342982	0	0	0	0	0	0	0	0	0	0	0	0	0	0	0	0	0	0	0	0	0	0	0	0	0	0	0	0	0	0	0	0	0	0	0	0	0	0	0	0	0	0	0
vOTU517	0	0.675940118	0.76534295	0.833213291	8.915213171	7.974971737	0	0	0	0	0	0	0	0	0	0	0	0	0	0	0	0	0	0	0	0	0	0	0	0	0	0	0	0	0	0	0	0	0	0	0	0	0	0	0	0	0	0	0
vOTU518	0.030845463	0.779885776	1.260121947	0.924620515	5.612364832	4.732568505	0	0	0	0	0	0	0	0	0	0	0	0	0	0	0	0	0	0	0	0	0	0	0	0	0	0	0	0	0	0	0	0	0	0	0	0	0	0	0	0	0	0	0
vOTU519	0.134372378	1.439468222	5.9683024	5.37109777	12.25127381	11.89424195	0	0	0	0	0	0	0	0	0	0	0	0	0	0	0	0	0	0	0	0	0	0	0	0	0.012103438	0.198104318	0.073529033	0.51839909	0.229299237	0	0	0	0	0	0	0	0	0	0	0	0	0	0
vOTU520	0.877673087	6.715280708	8.389973245	3.90393244	12.27681595	11.27894636	0	0	0	0	0.297642827	0.471116913	0	0	0	0	0	0	0	0	0	0	0	0	0	0	0	0	0	0	0	0	0	0	0	0	0	0	0	0	0	0	0	0	0	0	0	0	0
vOTU521	0.136311946	0.893462799	4.565726721	4.229041109	9.972194615	8.744398188	0	0	0	0	0	0	0	0	0	0	0	0	0	0	0	0	0	0	0	0	0	0	0	0	0.011089433	0.001024923	0	0.326667068	0.246791445	0	0	0	0	0	0	0	0	0	0	0	0	0	0
vOTU522	0.804661577	3.040511392	3.099165933	3.357172329	6.640267759	5.979686137	0.024704325	0.011286505	0	0	0	0	0	0	0	0	0	0	0	0	0	0	0	0	0	0	0	0	0	0	0.884648094	2.045353234	2.14266254	2.011843066	3.114493969	0	0	0	0	0	0	0	0	0	0	0	0	0	0
vOTU523	0	0.458932414	1.741622886	6.068812903	8.539261425	2.694136207	0	0	0	0	0	0	0	0	0	0	0	0	0	0	0	0	0	0	0	0	0	0	0	0	0	0	0	0	0	0	0	0	0	0	0	0	0	0	0	0	0	0	0
vOTU524	4.129548335	8.838833378	18.95680167	6.982193121	18.26685685	15.67468578	0	0	0	0	0.076312593	0	0.162878945	0.244049791	0	0	0	0	0	0.004135604	0	0	0	0	0	0	0	0	0	0	0.024420523	0.090207932	0.077570283	0.088992407	0.067582173	0	0	0	0	0	0	0	0	0	0	4.877961372	0.214165002	0.253684274	0.140923253
vOTU525	0	1.72710741	12.39462564	19.72964559	24.05391734	47.32605998	0	0	0	0	0	0	0	0	0	0	0	0	0	0	0	0	0	0	0	0	0	0	0	0	0	0	0	0	0	0	0	0	0	0	0	0	0	0	0	0	0	0	0
vOTU526	0.218405886	2.400708417	4.553044193	4.684787323	8.226469656	3.621241448	0	0	0	0	0	0	0	0	0	0	0	0	0	0	0	0	0	0	0	0	0	0	0	0	0	0.016087406	0	0	0	0	0	0	0	0	0	0	0	0	0	0	0	0	0
vOTU527	0.140004336	0.125684025	1.254667606	3.419622533	9.235706643	0.028798225	0	0	0	0	0	0	0	0	0	0	0	0	0	0	0	0	0	0	0	0	0	0	0	0	0	0	0	0	0	0	0	0	0	0	0	0	0	0	0	0	0	0	0
vOTU528	56.19364817	89.84914865	32.10566184	57.90373202	27.31160217	44.5829999	10.67996021	23.58320247	28.53622216	9.481536486	0.086143896	6.28859052	0.14881913	0.062974799	43.54599221	115.3905523	183.0535098	0	0	0	0	0	0	0	1.110207538	1.518548763	0.69548011	1.396271822	1.412883483	3.871282784	0.7986963	1.534909104	0.99360902	1.487407428	0.949416078	0	0	0	0	0	0.075913461	2.526619397	0.006941134	0	0.057730695	0.003614063	0.221035386	0	0.027456683
vOTU529	0	0.348580674	0.179745971	0.925860034	18.18452481	0.246782048	0	0	0	0	0	0	0	0	0	0	0	0	0	0	0	0	0	0	0	0	0	0	0	0	0	0	0	0	0	0	0	0	0	0	0	0	0	0	0	0	0	0	0
vOTU530	6.37705039	7.134294157	15.12015477	6.318502733	17.55199238	2.212381988	0.257012333	0.08433505	0.067245262	0	0	0	0	0	0	0	0	0	0	0	0	0	0	0	0	0	0	0	0	0	0	0	0	0	0	0	0	0	0	0	0	0	0	0	0	0	0	0	0
vOTU531	19.00941832	22.75246029	8.200335635	8.96213806	5.425002551	17.12066444	0	0	0	0	0	0	0	0	0	0	0	0	0	0	0	0	0	0	0	0	0	0	0	0	0	0	0	0	0	0	0	0	0	0	0	0	0	0	0	0	0	0	0
vOTU532	0.397751576	4.063185867	4.168483046	2.575918603	10.30231287	1.03334487	0	0	0	0	0	0	0	0	0	0	0	0	0	0	0	0	0	0	0	0	0	0	0	0	0	0	0	0	0	0	0	0	0	0	0	0	0	0	0	0	0	0	0
vOTU533	6.391995104	10.4688787	6.760014468	3.009804564	6.228738642	15.47639116	0.571274017	0.375096125	1.066045818	0	0	4.45989195	0	0	0	0	0	0	0	0	0	0	0	0	0	0	0	0	0	0	0	0	0	0	0	0	0	0	0	0	0	0	0	0	0	0	0	0	0
vOTU534	0.382618008	3.602215637	6.166146964	3.727062271	12.22253055	3.624516109	0	0	0	0	0	0	0	0	0	0	0	0	0	0	0	0	0	0	0	0	0	0	0	0	0	0	0	0	0	0	0	0	0	0	0	0	0	0	0	0	0	0	0
vOTU535	1.737626084	2.194913087	3.142880149	2.086337809	16.05872352	7.410996859	0	0	0	0	0	0	0	0	0	0	0	0	0	0	0	0	0	0	0	0	0	0	0	0	0.329364126	0.378598689	0.857848718	0.062373084	0.082609499	0	0	0	0	0	0	0	0	0	0	0	0	0	0
vOTU536	1.287438572	5.808539622	5.46029876	3.085452682	6.272755905	7.023528743	0	0	0	0	0	0	0	0	0	0	0	0	0	0	0	0	0	0	0	0	0	0	0	0	0	0.062795078	0.252901011	0	0.121931424	0	0	0	0	0	0	0	0	0	0	0	0	0	0
vOTU537	2.448262334	3.961051193	2.729064271	8.273744151	4.284462407	4.054173082	0	0	0	0	0	0	0	0	0	0	0	0	0	0	0	0	0	0	0	0	0	0	0	0	0	0	0.002556168	0.13721096	0.040654002	0	0	0	0	0	0	0	0	0	0	0	0	0	0
vOTU538	0.467759183	3.377178391	3.99046961	2.102256424	5.57149553	6.110427293	0	0	0	0	0	0	0	0	0	0	0	0	0	0	0	0	0	0	0	0	0	0	0	0	0	0	0	0	0	0	0	0	0	0	0	0	0	0	0	0	0	0	0
vOTU539	6.829495248	13.98348232	5.47216208	3.633760127	5.380173883	8.473675085	0.579783596	2.240475521	3.198201512	0.103327755	0.071462144	0.591509242	0	0	0	0	0	0	0	0	0.0939703	0	0	0	0.246630963	0.299682394	0	0.37374851	0	0.210704303	1.209051384	3.850464973	3.567766769	4.967973429	12.36407948	0	0	0	0	0	0	0	0.212938017	0.034465628	0	0	0	0	0
vOTU540	3.569865571	23.69845619	63.0480598	39.25711425	46.16564204	68.37985535	0.538778703	0.395139063	0.415022625	0	0	0	0.242888216	0.299380603	0	0	0.246541286	0	0	0	0	0	0	0	0	0.088181671	0	0	0	0	4.598982522	6.49203466	8.723796193	4.789541737	6.166827877	0	0	0	0	0	0	0	0	0.008795552	0	0.009967373	0	0	0
vOTU541	1.652349841	2.535965702	10.13851269	1.961763996	8.227348215	2.887438583	0	0	0	0	0	0	0	0	0	0	0	0	0	0	0	0	0	0	0	0	0	0	0	0	0	0	0	0	0	0	0	0	0	0	0	0	0	0	0	0	0	0	0
vOTU542	0.025426328	0.376131284	1.536149484	4.79790319	8.746193897	3.380742299	0	0	0	0	0	0	0	0	0	0	0	0	0	0	0	0	0	0	0	0	0	0	0	0	0	0	0	0	0	0	0	0	0	0	0	0	0	0	0	0	0	0	0
vOTU543	0.015673672	0.548527069	0.654781112	0.582436576	10.78322749	4.116810221	0	0	0	0	0	0	0	0	0	0	0	0	0	0	0	0	0	0	0	0	0	0	0	0	0	0	0	0	0	0	0	0	0	0	0	0	0	0	0	0	0	0	0
vOTU544	0	1.040293644	4.072172739	6.207632296	6.953317184	3.2630456	0	0	0	0	0	0	0	0	0	0	0	0	0	0	0	0	0	0	0	0	0	0	0	0	0	0	0	0	0	0	0	0	0	0	0	0	0	0	0	0	0	0	0
vOTU545	0.05757514	8.289278483	5.521636526	4.693398394	14.12249552	13.66541709	0	0	0	0	0	0	0	0	0	0	0	0	0	0	0	0	0	0	0	0	0	0	0	0	0	0.015457509	0.086957137	0.06178303	0.231548313	0	0	0	0	0	0	0	0	0	0	0	0	0	0
vOTU546	0	0.19178018	1.288428557	0.533101499	10.80903178	0	0	0	0	0	0	0	0	0	0	0	0	0	0	0	0	0	0	0	0	0	0	0	0	0	0	0	0	0	0	0	0	0	0	0	0	0	0	0	0	0	0	0	0
vOTU547	0.95104228	0.183425201	1.167266611	25.40211709	13.78124854	2.16025928	0	0	0	0	0	0	0	0	0	0	0	0	0	0	0	0	0	0	0	0	0	0	0	0	0	0	0	0	0	0	0	0	0	0	0	0	0	0	0	0	0	0	0
vOTU548	0	1.046856632	3.338303577	3.143639029	5.109430766	2.984896102	0	0	0	0	0	0	0	0	0	0	0	0	0	0	0	0	0	0	0	0	0	0	0	0	0	0	0	0	0	0	0	0	0	0	0	0	0	0	0	0	0	0	0
vOTU549	0.498936833	0.286170415	0.831316366	0.283633135	14.87636982	0.230194986	0	0.015200084	0	0	0	0	1.286415307	1.187891937	0	0	0	0	0	0	0	0	0	0	0	0	0	0	0	0	0	0	0	0	0	0	0	0	0	0	0	0	0	0	0	0	0	0	0
vOTU550	0	0.431252265	1.029619734	4.199174458	5.926646142	2.932570261	0	0	0	0	0	0	0	0	0	0	0	0	0	0	0	0	0	0	0	0	0	0	0	0	0	0	0	0	0	0	0	0	0	0	0	0	0	0	0	0	0	0	0
vOTU551	0.111367307	1.861183633	6.206381983	1.237285806	3.308254529	3.411111561	0	0	0	0	0	0	0	0	0	0	0	0	0	0	0	0	0	0	0	0	0	0	0	0	0	0	0	0	0	0	0	0	0	0	0	0	0	0	0	0	0	0	0
vOTU552	1.813163236	2.804941073	4.198255082	2.019186834	8.483126372	1.225606584	0.026257303	0	0	0	0	0	0	0	0	0	0	0	0	0	0	0	0	0	0	0	0	0	0	0	0	0	0	0	0	0	0	0	0	0	0	0	0	0	0	0	0	0	0
vOTU553	2.744672848	14.17661499	4.658530588	3.354801674	5.866933664	12.68119354	0	0	0	0	0	0	0	0	0	0	0	0	0	0	0	0	0	0	2.036980324	1.374424536	0.15405757	0	0	0.410133416	0.566681132	3.292681556	1.474017432	1.040009243	0.751401276	0	0	0	0	0	0	0	0	0	0	0	0	0	0
vOTU554	0.016387277	0.182721342	1.205021438	4.970500673	14.61312787	6.46316904	0	0	0	0	0	0	0	0	0	0	0	0	0	0	0	0	0	0	0	0	0	0	0	0	0	0	0	0	0	0	0	0	0	0	0	0	0	0	0	0	0	0	0
vOTU555	0.104194645	0.116593265	0.864318305	0.775357307	12.35781845	0	0	0	0	0	0	0	0	0	0	0	0	0	0	0	0	0	0	0	0	0	0	0	0	0	0	0	0	0	0	0	0	0	0	0	0	0	0	0	0	0	0	0	0
vOTU556	0.592644179	1.710721245	3.739330003	1.936760939	9.775860836	1.363151958	0	0	0	0	0	0	0	0	0	0	0	0	0	0	0	0	0	0	0	0	0	0	0	0	0	0	0	0	0	0	0	0	0	0	0	0	0	0	0	0	0	0	0
vOTU557	3.848724274	5.146468738	3.419393859	1.91342503	4.823211969	2.627126107	0	0	0	0	0	0	0	0	0	0	0	0	0	0	0	0	0	0	0	0	0	0	0	0	0	0.031264218	0	0	0.326204056	0	0	0	0	0	0	0	0	0	0	0.136603663	0	0	0
vOTU558	1.362164358	3.093181559	9.970230884	1.763098512	8.515457188	1.034577099	0	0	0	0	0	0	0	0	0	0	0	0	0	0	0	0	0	0	0	0	0	0	0	0	0	0	0	0	0	0	0	0	0	0	0	0	0	0	0	0	0	0	0
vOTU559	0.431032761	4.705032017	5.125179659	3.139556888	11.7448583	1.875382602	0	0	0	0	0	0	0	0	0	0	0	0	0	0	0	0	0	0	0	0	0	0	0	0	0	0	0	0	0	0	0	0	0	0	0	0	0	0	0	0	0	0	0
vOTU560	0.413489865	0.695690227	7.135332103	14.06551364	34.61525846	23.73652357	0	0	0	0	0	0	0	0	0	0	0	0	0	0	0	0	0	0	0	0	0	0	0	0	0	0	0	0	0	0	0	0	0	0	0	0	0	0	0	0	0	0	0
vOTU561	1.765794103	5.002123586	4.707047866	8.379041318	7.27791154	20.53891877	0	0	0	0	0	0	0	0	0	0	0	0	0	0	0	0	0	0	0	0	0	0	0	0	0.09929932	1.261902624	0.563653983	0.570058091	0.59412302	0	0	0	0	0	0	0	0	0	0	0	0	0	0
vOTU562	4.309231481	9.745318824	7.677990135	8.788087139	8.113161508	10.14259949	1.634108552	3.418346662	1.646497599	0.94657496	0	0.155327574	1.356155194	1.028313501	0.255767546	0.262203002	0.261342928	0	0	0	0	0	0	0.001493359	2.897096903	3.028987418	0.829400623	2.638529084	1.784659605	2.316150684	85.46990165	79.37818801	89.06717522	77.86911251	86.37335871	0.109617882	0.127899047	0.176537182	0.112625765	0.203375609	0	0.002084476	0.105470326	0.055219574	0.188359332	0	0.001444385	0.104879744	0.218167664
vOTU563	12.1284304	29.82070294	6.548583039	6.418360589	5.481612811	14.47833253	0	0	0	0.06463716	0	0	0.044051364	0.058922178	0	0	0	0	0	0	0	0	0	0	0	0	0	0	0	0	0	0	0	0	0	0	0	0	0	0	0	0	0	0	0	0	0	0	0
vOTU564	0.275080594	7.9357694	4.781087715	1.576653345	6.527136012	3.326535656	0	0	0	0	0	0	0	0	0	0	0	0	0	0	0	0	0	0	0	0	0	0	0	0	0	0	0	0	0	0	0	0	0	0	0	0	0	0	0	0	0	0	0
vOTU565	0	1.445045805	0.399310343	2.022574014	92.23256208	16.69572887	0	0	0	0	0.0335447	0	0	0	0	0	0	0	0	0.132614629	0	0	0	0	0	0	0	0	0	0	0	0	0	0	0	0	0	0	0	0	0	0	0	0	0	0	0	0	0
vOTU566	1.197034299	5.380126935	6.148407149	3.113779499	6.658352796	7.957357061	0	0	0	0	0	0	0	0	0	0	0	0	0	0	0	0	0	0	0	0	0	0	0	0	0.018246262	0.098795451	0.224306859	0.003725809	0.112879896	0	0	0	0	0	0	0	0	0	0	0	0	0	0
vOTU567	1.024660188	2.023407753	8.536188032	3.719120243	16.03925463	1.820908659	0	0	0	0	0	0	0	0	0	0	0	0	0	0	0	0	0	0	0	0	0	0	0	0	0	0	0	0	0	0	0	0	0	0	0	0	0	0	0	0	0	0	0
vOTU568	1.327918987	11.67161495	31.59175553	19.7067859	21.97112388	34.44051139	0.075282243	0.124657847	0.081514711	0	0	0	0.021982019	0	0	0	0	0	0	0	0	0	0	0	0	0	0	0	0	0	4.216986242	6.078213479	8.722077572	5.883590241	6.258724773	0	0	0	0	0	0	0	0	0	0	0	0	0	0
vOTU569	15.40962876	11.89728206	2.790268552	2.497133472	3.282503508	6.050338179	0	0	0	0	0	0	0	0	0	0	0	0	0	0	0	0	0	0	0	0	0	0	0	0	0	0	0	0	0	0	0	0	0	0	0	0	0	0	0	0	0	0	0
vOTU570	0.157049004	1.260596475	2.640265663	4.202718288	10.78079297	4.976007584	0	0	0	0	0	0	0	0	0	0	0	0	0	0	0	0	0	0	0	0	0	0	0	0	0	0	0	0	0	0	0	0	0	0	0	0	0	0	0	0	0	0	0
vOTU571	29.43991479	16.5103097	16.76764185	14.69364714	18.4771962	35.6543203	0.703611481	0.403879991	1.042787892	0.676203699	0.494409042	0.496828959	0	0	0	0	0	0.067380745	0	0.07887838	3.332587335	0.914779475	0	0	0.020818796	0	0	0	0	0	0	0	0	0	0	0	0	0	0	0	0	0	0.251102162	0	0	0	0	0	0
vOTU572	0.189672895	4.481615855	3.297435667	3.627770259	6.494730625	2.434809365	0	0	0	0	0	0	0	0	0	0	0	0	0	0	0	0	0	0	0	0	0	0	0	0	0	0	0	0	0	0	0	0	0	0	0	0	0	0	0	0	0	0	0
vOTU573	0.579438492	1.895939712	5.395113543	36.8653688	29.3282008	7.231307209	0	0	0	0	0	0	0	0	0	0	0	0	0	0	0	0	0	0	2.99819595	1.324651639	1.96125467	0.445393105	1.141976378	0.478954394	0	0	0	0	0	0	0	0	0	0	0	0	0	0	0	0	0	0	0
vOTU574	0.011611882	0.122770048	1.692533526	4.131486216	18.2428876	0.244158187	0	0	0	0	0	0	0	0	0	0	0	0	0	0	0	0	0	0	0	0	0	0	0	0	0	0	0	0	0	0	0	0	0	0	0	0	0	0	0	0	0	0	0
vOTU575	3.993153713	0.935107099	1.560259361	0.895987801	5.874951928	10.91272824	0	0	0	0	0	0	0	0	0	0	0	0	0	0	0	0	0	0	0	0	0	0	0	0	0	0	0	0	0	0	0	0	0	0	0	0	0	0	0	0	0	0	0
vOTU576	0	2.846821974	1.693286184	1.768664473	5.159963176	7.314808689	0	0	0	0	0	0	0	0	0	0	0	0	0	0	0	0	0	0	0	0	0	0	0	0	0	0	0	0	0.002571383	0	0	0	0	0	0	0	0	0	0	0	0	0	0
vOTU577	0.556857684	3.188269601	11.57062427	5.392436992	4.827073996	9.591847211	0	0	0	0	0	0	0	0	0	0	0	0	0	0	0	0	0	0	0	0	0	0	0	0	0	0	0	0	0	0	0	0	0	0	0	0	0	0	0	0	0	0	0
vOTU578	16.99050473	17.87675233	13.23213321	31.94888764	15.22213701	19.06432985	0.940335758	1.974536184	0.589553491	2.476458016	0	0	0.025513518	0.036105381	0	0	0	0	0	0	0	0	0	0	0	0	0	0	0	0	1.050273294	3.368418257	2.585428593	4.64054746	4.792169065	0	0	0	0	0	0	0	0	0	0	0.616628146	1.030956732	2.137457311	0.433245785
vOTU579	0.033248461	7.144759854	1.245285256	1.765770128	1.380344751	6.633205383	0	0	0	0	0	0	0	0	0	0	0	0	0	0	0	0	0	0	0	0	0	0	0	0	0	0.313315965	0.081974207	0.660523759	0.129698746	0	0	0	0	0	0	0	0	0	0	0	0	0	0
vOTU580	14.4140243	10.58601358	1.546571409	2.290353739	1.856723182	7.560061325	0.055270603	0.156092156	0.239308082	0.430147624	0	0	0.017222038	0.160007492	0	0	0	0	0	0	0	0	0	0	0	0	0	0	0	0	0	0	0	0	0	0	0	0	0	0	0	0	0	0	0	0	0	0	0
vOTU581	9.232461533	3.492019166	17.5193273	13.68980415	11.57495754	7.659969687	0.029621169	0.004593968	0.015581699	0.035636507	0	0.14956031	0.019336034	0	0	0	0	0	0	0	0	0	0	0	0	0	0	0	0	0	0	0	0	0	0	0	0	0	0	0	0	0	0	0	0	0	0	0	0
vOTU582	7.288622228	7.451182175	3.115674895	1.95596733	6.126032111	6.291831357	0	0	0	0	0	0	0	0	0	0	0	0	0	0	0	0	0	0	0	0	0	0	0	0	0	0	0	0	0	0	0	0	0	0	0	0	0	0	0	0	0	0	0
vOTU583	1.665500077	2.362340573	20.33280441	13.39830847	38.57252489	26.084565	0	0	0	0	0	0	0	0	0	0	0	0	0	0	0	0	0	0	0	0	0	0	0	0	0	0	0	0	0	0	0	0	0	0	0	0	0	0	0	0	0	0	0
vOTU584	3.470025363	5.553384409	10.53843834	8.362361283	16.1385803	14.60576321	0	0	0	0	0	0	0	0	0	0	0	0	0	0	0	0	0	0	0	0	0	0	0	0	0	0	0	0	0	0	0	0	0	0	0	0	0	0	0	0	0	0	0
vOTU585	0.404003562	20.17016763	5.903648792	3.742329786	5.883070142	5.472724367	0	0	0	0	0	0	0	0	0	0	0	0	0	0	0	0	0	0	0	0	0	0	0	0	0	0	0	0	0	0	0	0	0	0	0	0	0	0	0	0	0	0	0
vOTU586	30.84384111	24.28505942	22.45049185	23.94422475	21.71666648	30.495656	1.315178498	0.398104686	0.532180353	0.088052716	0	0	0	0.017184458	0	0	0	0	0	0	0	0	0	0	0	0	0	0	0	0	0.446173702	0.717400299	0.512009304	0.716471005	0.791560669	0	0	0	0	0	0	0	0	0	0	0	0	0	0
vOTU587	35.84000267	40.39767117	22.60583369	17.24838393	25.26599918	45.36465632	20.25129941	16.99206099	14.14637024	1.317870193	0	0.296288126	6.443868675	4.867651032	0	0	0	0	0	0	0	0	0	0	0.239936049	0	0	0	0	0	0	0	0	0	0	0	0.0047259	0	0	0	0	0	0	0	0	6.853509123	5.890371037	2.545347991	39.38276934
vOTU588	0.965155701	18.67940799	3.901400819	5.393244363	2.363459221	10.10021198	0	0	0	0	0	0	0	0	0	0	0	0	0	0	0	0	0	0	0	0	0	0	0	0	0.159355765	1.301395556	1.26000323	0.425638947	0.659981221	0	0	0	0	0	0	0	0	0	0	0	0	0	0
vOTU589	0.637249045	7.073147494	3.665580378	3.897449167	0.963317892	4.429978755	0	0.005873037	0.059672306	0	0	0	0	0	0	0	0	0	0	0	0	0	0	0	0	0	0	0	0	0	0.013140636	0.092239719	0.210046802	0	0.080107757	0	0	0	0	0	0	0	0	0	0	0	0	0	0
vOTU590	6.074166372	5.554212973	3.785535989	8.830046886	4.333241458	5.56676257	0.018415923	0.046634649	0	0.250626039	0	0	0	0	0	0	0	0	0	0	0	0	0	0	0	0	0	0	0	0	0	0	0	0	0.001367938	0	0	0	0	0	0	0	0	0	0	0.014459014	0.041296732	0.099919349	0.017236798
vOTU591	8.36610478	30.40117673	1.158908367	1.606919789	2.046014805	8.35851121	0	0	0	0	0	0	0	0	0	0	0	0	0	0	0	0	0	0	0	0	0	0	0	0	0	0	0	0	0	0	0	0	0	0	0	0	0	0	0	0.016003823	0	0	0
vOTU592	2.121442146	1.20844156	6.154652481	25.08202924	14.37079193	8.978514401	0	0	0.053716084	0	0	0	0	0	0	0	0	0	0	0	0	0	0	0	0	0	0	0	0	0	0	0	0	0	0	0	0	0	0	0	0	0	0	0	0	0	0	0	0
vOTU593	4.902390418	7.358645909	5.211875475	1.901992243	3.687229117	10.9216454	0.128881603	0.100194234	0.920677429	0	0	1.133267936	0	0	0	0	0	0	0	0	0	0	0	0	0	0	0	0	0	0	0	0	0	0	0	0	0	0	0	0	0	0	0	0	0	0	0	0	0
vOTU594	3.229859142	20.22136301	3.562693262	4.24944498	3.120346438	11.36787545	0	0	0	0	0	0	0	0	0	0	0	0	0	0	0	0	0	0	0	0	0	0	0	0	0	0	0	0	0	0	0	0	0	0	0	0	0	0	0	0	0	0	0
vOTU595	1.756885152	2.208261522	6.330354139	2.588208605	10.06658857	10.69086624	0.067772294	0.004738997	0.037513468	0.128988099	0	0.091899381	0.029248418	0.286106838	0	0	0	0	0	0	0	0	0	0	0	0	0	0	0	0	0	0	0	0	0	0	0	0	0	0	0	0	0	0	0	0	0	0	0
vOTU596	0.290989985	10.23166068	4.130084918	2.383926368	3.515682261	3.024739413	0	0	0	0	0	0	0	0	0	0	0	0	0	0	0	0	0	0	0	0	0	0	0	0	0	0	0	0	0	0	0	0	0	0	0	0	0	0	0	0	0	0	0
vOTU597	4.773271328	8.661504895	3.018563381	1.44766396	2.269321776	4.768714661	0	0	0	0	0	0	0	0	0	0	0	0	0	0	0	0	0	0	0	0	0	0	0	0.010348802	0.088823775	0.080568495	0.138324308	0.069584556	0.223712382	0	0	0	0	0	0	0	0	0	0	0	0	0.005621596	0.003779785
vOTU598	0.042366802	5.585635571	6.270746145	3.681581004	1.162346108	7.454579389	0	0	0	0	0	0	0	0	0	0	0	0	0	0	0	0	0	0	0	0	0	0	0	0	0	0	0	0	0	0	0	0	0	0	0	0	0	0	0	0	0	0	0
vOTU599	1.548799376	1.222963849	32.3802761	37.31008553	10.11423777	7.331772835	0	0	0	0	0	0	0	0	0	0	0	0	0	0	0	0	0	0	0	0	0	0	0	0	0	0	0	0	0	0	0	0	0	0	0	0	0	0	0	0	0	0	0
vOTU600	0.886623001	2.467042826	4.222758413	1.748182181	3.95710579	3.782619259	0	0	0	0	0	0	0	0	0	0	0	0	0	0	0	0	0	0	0	0	0	0	0	0	0.015393052	0.104550853	0.043800368	0.034290607	0.050016349	0	0	0	0	0	0	0	0	0	0	0	0	0	0
vOTU601	4.414639771	4.773000727	6.587253295	7.930073165	6.184584142	9.026266573	5.23811697	6.337255682	4.592600307	0.738540333	0	0	0	0	0	0	0	0	0	0	0	0	0	0	0	0	0	0	0	0	0	0	0	0	0	0	0	0	0	0	0	0	0	0	0	0	0	0	0.00187332
vOTU602	2.114158335	1.584576042	39.84680095	41.58034994	11.66196019	8.936311554	0	0	0	0	0	0	0	0	0	0	0	0	0	0	0	0	0	0	0	0	0	0	0	0	0	0	0	0	0	0	0	0	0	0	0	0	0	0	0	0	0	0	0
vOTU603	0.821662818	11.74831053	2.631286106	3.409115317	1.841964701	7.258318616	0	0	0	0	0	0	0	0	0	0	0	0	0	0	0	0	0	0	0	0	0	0	0	0	0	0.654692466	0.641704586	0.098266429	0.369749482	0	0	0	0	0	0	0	0	0	0	0	0	0	0
vOTU604	0.085046493	4.552326637	7.22359307	3.278211749	1.681164322	7.338809285	0	0	0	0	0	0	0	0	0	0	0	0	0	0	0	0	0	0	0	0	0	0	0	0	0	0	0	0	0	0	0	0	0	0	0	0	0	0	0	0	0	0	0
vOTU605	3.050901393	4.487452775	1.612731404	1.80633454	2.281221284	3.17307911	0	0	0	0	0	0	0	0	0	0	0	0	0	0	0	0	0	0	0	0	0	0	0	0	0.433962255	0.570410204	0.546882725	0.777377525	0.846304617	0	0	0	0	0	0	0	0	0	0	0	0	0	0
vOTU606	0.11803186	1.705258265	2.800152544	2.63278101	6.140413246	5.390824263	0	0	0	0	0	0	0	0	0	0	0	0	0	0	0	0	0	0	0	0	0	0	0	0	0	0	0	0	0	0	0	0	0	0	0	0	0	0	0	0	0	0	0
vOTU607	1.292587205	1.551646224	11.74858381	33.44378385	15.28317454	14.34342891	0	0	0.014759663	0	0	0	0	0.03068106	0	0	0	0	0	0	0	0	0	0	0	0	0	0	0	0	0	0	0.08744066	0	0	0	0	0	0	0	0	0	0	0	0	0	0	0	0
vOTU608	5.388086078	56.94689058	7.904345138	5.572559146	7.497903339	14.63496525	0	0	0	0	0	0	0	0	0	0	0	0	0	0	0	0	0	0	0	0	0	0	0	0	0	0	0	0	0.131216838	0	0	0	0	0	0	0	0	0	0	0	0	0	0
vOTU609	0.241702021	5.376217849	15.63970018	5.284182915	11.51005987	7.558493524	0	0	0	0	0	0	0	0	0	0	0	0	0	0	0	0	0	0	0	0	0	0	0	0	0	0	0	0	0	0	0	0	0	0	0	0	0	0	0	0	0	0	0
vOTU610	0.137724924	1.880133865	4.195041398	3.057636834	7.048611941	7.296058967	0	0	0	0	0	0	0	0	0	0	0	0	0	0	0	0	0	0	0	0	0	0	0	0	0	0	0	0	0	0	0	0	0	0	0	0	0	0	0	0	0	0	0
vOTU611	1.684473319	4.987684385	3.103205634	4.029293023	3.889671975	5.34817859	0.174300898	0.146910168	0.121607174	0	0	0	0	0	0.195540202	0	0	0	0	0	0	0	0	0	0	0	0	0	0	0	0	0.043431092	0.046969671	0	0.007996703	0	0	0	0	0	0	0	0	0	0	0	0	0	0
vOTU612	9.118387953	8.504969542	4.674066232	6.85016888	5.255897635	9.134784316	0	0.004760955	0	0.6639708	0	0	0.604923877	0.451421295	0	0	0	0	0	0	0	0	0	0	0	0	0	0	0	0	0	0	0	0	0	0	0	0	0	0	0	0	0	0	0	0	0	0	0
vOTU613	3.42263197	18.18052537	4.301045003	3.469519466	2.312666648	13.49487003	0	0	0	0	0	0	0.000152458	0.032032283	0	0	0	0	0	0	0	0	0	0	0	0	0	0	0	0	0	0	0	0	0	0	0	0	0	0	0	0	0	0	0	0	0	0	0
vOTU614	0.149734212	1.045045343	3.350763498	2.312719454	3.921286847	2.428565209	0	0	0	0	0	0	0	0	0	0	0	0	0	0	0	0	0	0	0	0	0	0	0	0	0	0	0	0	0	0	0	0	0	0	0	0	0	0	0	0	0	0	0
vOTU615	2.094487711	4.930374719	4.718068629	2.398780228	2.406507583	4.142752427	0	0	0	0	0	0	0	0	0	0	0	0	0	0	0	0	0	0	0	0	0	0	0	0	0	0	0	0	0	0	0	0	0	0	0	0	0	0	0	0	0	0	0
vOTU616	0.606691943	3.372922907	3.295790443	1.539955371	3.449910523	4.346030531	0	0	0	0	0	0	0	0	0	0	0	0	0	0	0	0	0	0	0	0	0	0	0	0	0	0.067368543	0.131146395	0	0.053990045	0	0	0	0	0	0	0	0	0	0	0	0	0	0
vOTU617	1.085731378	16.69974363	3.430178589	3.18430797	2.512256695	34.64480115	0	0	0	0	0	0	0	0	0	0	0	0	0	0	0	0	0	0	0	0	0	0	0	0	0.073152717	0.451008803	0.198527471	0.903386008	0.262747455	0	0	0	0	0	0	0	0	0	0	0	0	0	0
vOTU618	0	0.081187139	0.940504437	2.905758044	9.773879586	4.263388123	0	0	0	0	0	0	0	0	0	0	0	0	0	0	0	0	0	0	0	0	0	0	0	0	0	0	0	0	0	0	0	0	0	0	0	0	0	0	0	0	0	0	0
vOTU619	3.198697598	9.0519283	3.178771329	2.567649411	2.2914772	5.699452051	0	0.025117949	0.094173696	0	0	0	0	0	0	0	0	0	0	0	0	0	0	0	0	0	0	0	0	0	3.299425285	8.644216956	9.221278931	8.945518713	16.13027585	0	0	0	0	0	0	0	0	0	0	0	0	0	0
vOTU620	2.166361393	9.975328843	1.522473887	2.088576878	2.717043214	8.645854307	0	0	0	0	0	0	0	0	0	0	0	0	0	0	0	0	0	0	0	0	0	0	0	0	0	0	0	0	0	0	0	0	0	0	0	0	0	0	0	0	0	0	0
vOTU621	0.545838228	3.547345176	42.33951288	11.93493524	2.743318634	27.04039373	0	0	0	0	0	0	0	0	0	0	0	0	0	0	0	0	0	0	0	0	0	0	0	0	0.305518344	0.424751261	0.716371093	0.326096964	0.446073468	0	0	0	0	0	0	0	0	0	0	0	0	0	0
vOTU622	0.574289185	2.03490525	2.995774547	1.735315987	3.737935421	9.018772187	0	0	0	0	0	0	0	0	0	0	0	0	0	0	0	0	0	0	0	0	0	0	0	0	0	0	0	0	0	0	0	0	0	0	0	0	0	0	0	0	0	0	0
vOTU623	3.07929584	4.713350656	2.303890511	0.926769865	1.371182961	3.009855099	0.18706085	0.429458272	0.211020075	0	0.154411762	0	0	0	0	0	0	0.39906639	0	0.004715631	0.014661876	0	0	0	0	0	0	0	0	0	0.207482674	5.173505113	6.635684749	0.638113376	1.254222073	0	0	0	0	0	0	0	0	0	0	0.19512929	0	0	0
vOTU624	0	0	0	0.022873901	0.187094201	6.234649717	0	0	0	0	0	0	0	0	0	0	0	0	0	0	0	0	0	0	0	0	0	0	0	0	0	0	0	0	0	0	0	0	0	0	0	0	0	0	0	0	0	0	0
vOTU625	1.575664377	13.68993672	1.571528319	2.912044411	1.636072254	4.076542269	0	0	0	0	0	0	0	0	0	0	0	0	0	0	0	0	0	0	0	0	0	0	0	0	0	0	0	0	0	0	0	0	0	0	0	0	0	0	0	0	0	0	0
vOTU626	0	2.801180786	1.898150436	1.482379109	4.637661743	6.805794043	0	0	0	0	0	0	0	0	0	0	0	0	0	0	0	0	0	0	0	0	0	0	0	0	0	0	0	0	0.010066336	0	0	0	0	0	0	0	0	0	0	0	0	0	0
vOTU627	0.307439472	12.67446895	14.69306979	17.77056043	3.258567153	16.10810575	0	0	0	0	0	0	0	0	0	0	0	0	0	0	0	0	0	0	0	0	0	0	0	0	0	0	0	0	0	0	0	0	0	0	0	0	0	0	0	0	0	0	0
vOTU628	10.27687504	34.2633125	1.782151536	1.80167896	2.589390173	9.835080172	0	0	0	0	0	0	0	0	0	0	0	0	0	0	0	0	0	0	0	0	0	0	0	0	0	0	0	0	0.007163403	0	0	0	0	0	0	0	0	0	0	0	0	0	0
vOTU629	1.235319558	3.40755015	1.713811692	3.17968448	2.680282525	4.126937132	0	0	0	0	0	0	0.072522949	0	0	0	0	0	0	0	0	0	0	0	0	0	0	0	0	0	0	0.007947122	0	0	0	0	0	0	0	0	0	0	0	0	0	0	0	0	0
vOTU630	10.6807935	7.570793503	1.2412691	1.202053897	1.170011152	4.625824028	0	0	0	0	0	0	0	0	0	0	0	0	0	0	0	0	0	0	0	0	0	0	0	0	0	0	0	0	0	0	0	0	0	0	0	0	0	0	0	0	0	0	0
vOTU631	17.55338281	34.37381424	6.72640004	20.12017714	9.883470776	15.96192255	0.904232182	1.886671776	3.581642195	0.60293759	0	0.214491333	0	0	1.229358399	7.650302729	15.48952086	0	0	0	0	0	0	0	0	0.030434479	0	0.043085395	0	0.028427596	0.11493814	0.223903903	0.165605055	0.108112676	0.165079806	0	0	0	0	0	0	0.012094442	0	0	0	0	0	0	0
vOTU632	3.496764923	11.2482523	2.259292972	3.275146037	3.118471197	5.906282562	0	0	0	0	0	0	0	0	0	0	0	0	0	0	0	0	0	0	0	0	0	0	0	0	0.066449044	0.891896702	1.397892036	0.119216734	0.89191202	0	0	0	0	0	0	0	0	0	0	0.103689249	1.186916999	1.852743559	0.058782102
vOTU633	0.761150631	1.813171725	2.859551456	0.972910538	3.737286946	8.236983799	0	0	0	0	0	0	0	0	0	0	0	0	0	0	0	0	0	0	0	0	0	0	0	0	0	0	0	0	0	0	0	0	0	0	0	0	0	0	0	0	0	0	0
vOTU634	4.245936928	16.24812199	4.634756177	4.082569065	2.840661588	7.271581689	0.010006019	0	0.359923308	0.003933698	0	0	0	0	0	0	0	0	0	0	0	0	0	0	0	0	0	0	0	0	0.261766045	1.478712348	0.545628388	1.959437703	2.600980535	0	0	0	0	0	0	0	0.036139003	0	0	0	0	0	0
vOTU635	7.253149313	10.92716305	5.74612866	6.479896994	5.798223578	12.9773027	0	0	0	0	0	0	0	0	0	0	0	0	0	0	0	0	0	0	0	0	0	0	0	0	0.021449237	0.991023253	0.226916377	0.578819338	0.781784239	0	0	0	0	0	0	0	0	0	0	0	0	0	0
vOTU636	38.97191658	2.120762816	5.647462599	0.882312907	1.036101143	8.242003373	0	0.113704668	0	0	0	0	0	0	0	0	0	0	0	0	0	0	0	0	0	0	0	0	0	0	0.057462363	0.22980522	0.409363365	0.222071928	0.546784157	0	0	0	0	0	0	0	0	0	0	0	0	0	0
vOTU637	1.898801936	6.09228673	5.548310755	7.834077285	8.05115028	24.62838024	0	0	0	0	0	0	0.003366754	0	0	0	0	0	0	0	0	0	0	0	0	0	0	0	0	0	0.147602445	1.168025328	0.565020543	0.579500015	0.718372797	0	0	0	0	0	0	0	0	0	0	0	0	0	0
vOTU638	0.744384097	3.455104753	6.739627992	5.034998736	5.470059004	9.576068476	0	0	0.035969419	0	0	0	0.042571782	0.090348148	0	0	0	0	0	0	0	0	0	0	0	0	0	0	0	0	0.134082101	0.35053431	0.710847562	1.599022292	2.958618757	0	0	0	0	0	0	0	0	0	0	0	0	0	0
vOTU639	7.917629533	8.64769056	2.167010789	1.800421952	2.379081117	6.579155521	0.007999325	0.007068861	0	0.84866669	0	0	0	0	0	0	0	0	0	0	0	0	0	0	0	0	0	0	0	0	0	0	0	0	0	0	0	0	0	0	0	0	0	0	0	0	0	0	0
vOTU640	0.666311666	1.649021435	2.759298936	1.27155597	3.385262991	8.209510911	0	0	0	0	0	0	0	0	0	0	0	0	0	0	0	0	0	0	0	0	0	0	0	0	0	0	0	0	0	0	0	0	0	0	0	0	0	0	0	0	0	0	0
vOTU641	2.360481812	5.840867773	3.489070216	6.303421206	3.588293017	4.300465446	0.066835756	0.063907403	0.097541325	0	0	0	0	0.004888888	0	0	0	0	0	0	0	0	0	0	0	0	0	0	0	0	0.065533412	0.030874897	0.116705712	0.026498979	0.058091238	0	0	0	0	0	0	0	0	0	0	0.090729706	0.910677197	4.31286794	2.125387083
vOTU642	0.221208594	1.192357061	2.761516535	1.5688092	2.482711952	2.163985255	0	0	0.007899946	0	0	0	0	0	0	0	0	0	0	0	0	0	0	0	0	0	0	0	0	0	0	0	0	0	0.006053347	0	0	0	0	0	0	0	0	0	0	0	0	0	0
vOTU643	8.254694037	12.5899406	4.846113371	3.331536117	4.565535072	7.088965353	0.310078679	0.655395817	0.278149783	0.123815296	0	0	0	0.075167236	0	0	0	2.446716448	0	0	0.086153862	0	0	0	0	0	0	0	0	0	0.078558305	1.039994094	1.121919938	0.174219314	0.480104309	0	0	0	0	0	0	0	0	0	0	1.81100896	0.4699041	0.158888591	0.329116137
vOTU644	0.347671374	3.179764732	5.580517645	6.537922133	3.875195486	6.618783948	0	0	0	0	0	0	0	0	0	0	0	0	0	0	0	0	0	0	0	0	0	0	0	0	0	0	0	0	0	0	0	0	0	0	0	0	0	0	0	0	0	0	0
vOTU645	0	2.679733123	1.393304438	1.528491443	4.276517565	6.87885701	0	0	0	0	0	0	0	0	0	0	0	0	0	0	0	0	0	0	0	0	0	0	0	0	0	0	0	0	0.021160188	0	0	0	0	0	0	0	0	0	0	0	0	0	0
vOTU646	0	0.546696741	2.806692577	2.742313266	10.36943565	3.589161035	0	0	0	0	0	0	0	0	0	0	0	0	0	0	0	0	0	0	0	0	0	0	0	0	0	0	0	0	0	0	0	0	0	0	0	0	0	0	0	0	0	0	0
vOTU647	1.314989884	4.382084805	4.007627127	14.59981257	4.973507757	5.121394573	0	0	0	0.452854478	0	0	0	0	0	0	0	0	0	0	0	0	0	0	0	0	0	0	0	0	0	0	0	0	0	0	0	0	0	0	0	0	0	0	0	0	0	0	0
vOTU648	0.162986158	15.01126072	0.034561265	0.114353494	2.882645903	4.652788243	0	0	0	0	0	0	0	0	0	0	0	0	0	0	0	0	0	0	0	0	0	0	0	0	0	0	0	0	0	0	0	0	0	0	0	0	0	0	0	0	0	0	0
vOTU649	13.64265073	15.19699222	5.39167161	3.869047063	6.108096633	8.656766424	0	0	0	0	0	0	0	0	0	0	0	0	0	0	0	0	0	0	0	0	0	0	0	0	0.286877513	1.226479277	1.076055006	0.730861496	1.973881593	0	0	0	0	0	0	0	0	0	0	0	0	0	0
vOTU650	5.304609706	15.36043428	1.709270446	2.554000056	2.792657699	7.030684667	0.177020705	0.10066563	0.535154468	1.377461582	0	0	0	0	0	0	0	0	0	0	0	0	0	0	0	0	0	0	0	0	0	0	0	0	0	0	0	0	0	0	0	0	0	0	0	0	0	0	0
vOTU651	0.561672056	0.665746549	8.429701854	1.75795437	6.119479052	6.080039098	0	0.000574039	0	0	0	0	0.011610859	0.036843096	0	0	0	0	0	0	0	0	0	0	0	0	0	0	0	0	0	0.109961703	0.068053971	0.004526867	0.046337595	0	0	0	0	0	0	0	0	0	0	0	0	0	0
vOTU652	0	3.701439569	1.401999803	2.284656381	10.81556353	5.953879446	0	0	0	0	0	0	0	0	0	0	0	0	0	0	0	0	0	0	0	0	0	0	0	0	0	0	0	0	0	0	0	0	0	0	0	0	0	0	0	0	0	0	0
vOTU653	6.394859435	14.72261626	35.65443248	25.59581018	87.19705104	11.70608487	0	0	0	0	0	0	0	0	0	0	0	0	0	0	0	0	0	0	0	0	0	0	0	0	0	0	0	0	0	0	0	0	0	0	0	0	0	0	0	0	0	0	0
vOTU654	1.635345809	2.099803604	4.77904826	4.807491195	7.252935473	14.66095008	0	0	0	0	0.023211861	0	0.125191761	0.041707634	0.109012975	0	0	0	0	0	0	0	0	0	0	0	0	0	0	0	0.027486786	0	0	0.059188527	0.034891658	0	0	0	0	0	0	0	0	0	0	0	0	0	0.02574339
vOTU655	0.718217441	1.746169196	3.258427026	1.451440584	3.15874393	8.395553652	0	0	0	0	0	0	0	0	0	0	0	0	0	0	0	0	0	0	0	0	0	0	0	0	0	0	0	0	0	0	0	0	0	0	0	0	0	0	0	0	0	0	0
vOTU656	0.289499701	3.545443314	16.45066137	24.41332686	15.28076194	16.99615998	0	0	0	0	0	0	0	0	0.081584714	0	0.004515887	0	0	0	0	0	0	0	0	0	0	0	0	0	0.091041026	0.14802454	0.127677955	0.246402516	0.258531602	0	0	0	0	0	0	0	0	0	0	0	0	0	0
vOTU657	3.474121954	5.88771359	1.427388694	1.30799922	0.637844517	3.119895595	1.115148006	1.50382225	13.36619102	1.059075457	0	0	0.000222341	0.034058882	0	0	0	0	0	0	0	0	0	0	0	0	0	0	0	0	0	0	0	0	0	0	0	0	0	0	0	0	0	0	0	0.687639981	0	0	0
vOTU658	0.664368931	1.458909031	2.629297243	1.526846415	2.704307341	7.869015077	0	0	0	0	0	0	0	0	0	0	0	0	0	0	0	0	0	0	0	0	0	0	0	0	0	0	0	0	0	0	0	0	0	0	0	0	0	0	0	0	0	0	0
vOTU659	0.423700083	3.920930471	10.64058623	17.15944685	8.757692873	10.72604802	0	0	0	0	0	0	0	0	0	0	0	0	0	0	0	0	0	0	0	0	0	0	0	0	0	0	0	0	0.017281594	0	0	0	0	0	0	0	0	0	0	0	0	0	0
vOTU660	0.167782788	1.185888159	1.802801676	5.693645428	4.255097198	7.101178437	0	0	0	0	0	0	0	0	0	0	0	0	0	0	0	0	0	0	0	0	0	0	0	0	0	0	0	0	0	0	0	0	0	0	0	0	0	0	0	0	0	0	0
vOTU661	0	0.419621957	0.329097522	2.386376583	1.934726132	7.336463367	0	0	0	0	0	0	0	0	0	0	0	0	0	0	0	0	0	0	0	0	0	0	0	0	0	0	0	0	0	0	0	0	0	0	0	0	0	0	0	0	0	0	0
vOTU662	0.674117455	1.467507986	3.903337727	1.514844272	1.148322162	3.033307291	0	0.025494732	0	0	0	0	0	0	0	0	0	0	0	0	0	0	0	0	0	0	0	0	0	0	0	0	0	0	0	0	0	0	0	0	0	0	0	0	0	0	0	0	0
vOTU663	0.833860035	1.417647451	2.895500428	4.034149971	5.106773886	13.1012056	0	0	0	0	0	0	0.072575144	0.05189567	0	0	0	0	0	0.002642478	0	0	0	0	0	0	0	0	0	0	0	0.019923399	0.026750485	0.042688191	0.00632849	0	0	0	0	0	0	0	0	0	0	0	0	0	0
vOTU664	0.824848297	3.151502416	3.509683482	4.319613818	7.755795281	8.908719753	0.010982015	0.018126113	0	0	0	0	0.065618179	0	0	0	0	0	0	0	0	0	0	0	0	0	0	0	0	0	1.15345023	3.537708841	2.422456573	2.2525518	3.371946782	0	0	0	0	0	0	0	0	0	0	0	0	0	0
vOTU665	4.146441946	4.705105585	2.90320788	4.666675591	2.424718681	4.264565792	0	0	0	0	0	0	0	0	0	0	0.149543599	0	0	0	0	0	0	0	0	0	0	0	0	0.047304445	0	0	0.014830503	0.039776858	0.026941712	0	0	0	0	0	0	0	0	0	0	0.040800898	0.349731399	1.505352189	0.450346363
vOTU666	0	0.761909885	1.486313692	2.229004556	3.593580249	2.284143336	0	0	0	0	0	0	0	0	0	0	0	0	0	0	0	0	0	0	0	0	0	0	0	0	0	0	0	0	0	0	0	0	0	0	0	0	0	0	0	0	0	0	0
vOTU667	1.10221016	2.225967476	6.381845955	0.904547272	1.000483562	3.052298012	0	0	0	0	0	0	0	0	0	0	0	0	0	0	0	0	0	0	0	0	0	0	0	0	0	0	0	0	0	0	0	0	0	0	0	0	0	0	0	0	0	0	0
vOTU668	0.216460022	0.819927782	2.860037434	3.856617784	7.668680359	6.01764846	0	0	0	0	0	0	0	0	0	0	0	0	0	0	0	0	0	0	0	0	0	0	0	0	0	0	0	0	0	0	0	0	0	0	0	0	0	0	0	0	0	0	0
vOTU669	0.005691099	1.921528256	4.239896082	5.896830632	9.644436214	7.711141921	0	0	0	0	0	0	0	0	0	0	0	0	0	0	0	0	0	0	0	0	0	0	0	0	0	0	0	0	0	0	0	0	0	0	0	0	0	0	0	0	0	0	0
vOTU670	0.079944167	1.112125691	1.595413742	1.21702349	5.992103094	4.859944158	0	0	0	0	0	0	0	0	0	0	0	0	0	0	0	0	0	0	0	0	0	0	0	0	0.034837052	0	0	0	0	0	0	0	0	0	0	0	0	0	0	0	0	0	0
vOTU671	0.09996119	0.699235577	3.321067837	2.807677088	6.498563304	6.668747922	0	0	0	0	0	0	0	0	0	0	0	0	0	0	0	0	0	0	0	0	0	0	0	0	0	0.0177105	0.149991461	0.433468144	0.213248099	0	0	0	0	0	0	0	0	0	0	0	0	0	0
vOTU672	20.92042926	21.39549739	3.080285941	4.897085167	3.890794823	8.777560765	0	0	0.118173085	0	0	20.68913204	0	0	0.517413602	0	0.360405253	0	0	0	0	0	0	0	0.019506997	0.062343193	0.070357401	0.026685855	0.004472961	0.063902686	0.045250168	0.237973646	0.155469774	0.033260241	0.062528673	0	0	0	0	0	0	0	0	0.0541072	0	0.018178776	0.063677726	0.09226014	0.217331446
vOTU673	1.606073954	3.080831468	2.960702671	5.096445897	4.373042639	14.1735002	0	0	0	0	0	0	0	0	0	0	0	0	0	0	0	0	0	0	0	0	0	0	0	0	0.081721458	0.530307315	0.273290936	0.358344883	0.535534287	0	0	0	0	0	0	0	0	0	0	0	0	0	0
vOTU674	2.832763553	4.28078766	7.651500958	6.753033718	9.384883135	25.67542402	14.75999081	6.269464264	12.82038047	1.507455434	0.321052741	1.336895966	8.839372467	7.136087901	8.721956647	0.092634518	5.000068005	0	0	0	0.120271148	0.018026092	0	0	0.142359705	0.230668519	0.098181963	0.081880263	0.014005403	0.119286502	0.287591327	0.493852405	0.221795182	0.478997719	0.487374158	0	0	0	0	0	6.031318837	0.481357772	1.129973763	11.35430005	2.552960903	5.1561492	0.860911089	2.173235382	10.14772144
vOTU675	2.325507289	4.228021651	6.226709889	1.72515198	2.579049346	5.050817143	0	0	0	0	0	0	0	0	0	0	0	0	0	0	0	0	0	0	0	0	0	0	0	0	0	0	0	0	0	0	0	0	0	0	0	0	0	0	0	0	0	0	0
vOTU676	8.149834488	11.3705314	5.933847848	5.856893016	3.570076175	6.310689175	0	0	0	0	0	0	0	0	0	0	0	0	0	0	0	0	0	0	0	0	0	0	0	0	0	0	0	0	0	0	0	0	0	0	0	0	0	0	0	0	0	0	0
vOTU677	5.590589332	14.22384824	5.559195502	7.93688607	6.290024212	10.09726757	0	0	0	0	0	0	0	0	0	0	0	0	0	0	0	0	0	0	2.28833907	2.139001927	0.113225559	1.756265375	0.049657821	2.392896688	2.511715947	8.584943866	8.877508192	8.79040307	19.98916629	0	0	0	0	0	0	0	0	0	0	1.161536745	1.885559598	1.623673639	0.600733491
vOTU678	4.323636408	6.308566517	4.560698717	1.95455557	1.852617494	8.828100657	0	0	0	0	0	0	0	0	0	0	0	0	0	0	0	0	0	0	0	0	0	0	0	0	0	0	0	0	0	0	0	0	0	0	0	0	0	0	0	0	0	0	0
vOTU679	0.156785108	0.371867944	0.882386484	1.907398325	3.387549417	10.99613412	0	0	0	0	0	0	0	0	0	0	0	0	0	0	0	0	0	0	0	0	0	0	0	0	0	0	0	0.009888327	0	0	0	0	0	0	0	0	0.021172148	0	0	0	0	0	0
vOTU680	0.545535169	11.53707976	3.517443666	1.431982981	1.888931071	13.42568254	0	0	0	0	0	0	0	0	0	0	0	0	0	0	0	0	0	0	0	0	0	0	0	0	0	0.146672139	0.174593499	0	0.152714162	0	0	0	0	0	0	0	0	0	0	0	0	0	0
vOTU681	0.738747278	0.720704091	6.658480794	5.277679705	4.506148033	8.488847592	0	0	0	0	0	0	0	0	0	0	0	0	0	0	0	0	0	0	0	0	0	0	0	0	0	0	0	0	0	0	0	0	0	0	0	0	0	0	0	0	0	0	0
vOTU682	12.69407191	9.030096345	2.242274486	1.850089794	2.347647764	4.720981142	0	0	0	0	0	0	0	0	0	0	0	0	0	0	0	0	0	0	0	0	0	0	0	0	0	0	0	0	0	0	0	0	0	0	0	0	0	0	0	0	0	0	0
vOTU683	0.01224211	6.623421064	8.640754619	6.844861726	1.956012397	9.855414949	0	0	0	0	0	0	0	0	0	0	0	0	0	0	0	0	0	0	0	0	0	0	0	0	0	0	0	0	0	0	0	0	0	0	0	0	0	0	0	0	0	0	0
vOTU684	3.141359289	5.271672529	2.359123338	2.489924002	1.988373605	5.227384062	0.011334414	0.07530878	0	0	0	0	0	0	0	0	0	0	0	0	0	0	0	0	0	0	0	0	0	0	0	0	0	0	0	0	0	0	0	0	0	0	0	0	0	0.178160866	0	0	0
vOTU685	0.585961479	2.040692538	2.873803416	1.065056691	3.094105901	7.613875784	0	0	0	0	0	0	0	0	0	0	0	0	0	0	0	0	0	0	0	0	0	0	0	0	0	0	0	0	0	0	0	0	0	0	0	0	0	0	0	0	0	0	0
vOTU686	0	3.743116402	2.66461206	2.155564081	6.775596392	6.85915411	0	0	0	0	0	0	0	0	0	0	0	0	0	0	0	0	0	0	0	0	0	0	0	0	0	0	0	0	0	0	0	0	0	0	0	0	0	0	0	0	0	0	0
vOTU687	0.009571287	2.882726214	0.131063276	0.329744026	0.668318682	6.119298751	0	0	0	0	0	0	0	0	0	0	0	0	0	0	0	0	0	0	0	0	0	0	0	0	0	0	0	0	0	0	0	0	0	0	0	0	0	0	0	0	0	0	0
vOTU688	1.664509456	3.844999133	5.057763126	5.66541716	4.320311951	7.662132524	0	0	0	0	0	0	0	0	0	0	0	0	0	0	0	0	0	0	0	0	0	0	0	0	0	0	0	0	0	0	0	0	0	0	0	0	0	0	0	0	0	0	0
vOTU689	0.229154341	1.474615063	3.291283833	3.577586796	2.921957256	5.147219638	0	0	0	0	0	0	0.005087399	0	0	0	0	0	0	0	0	0	0	0	0	0	0	0	0	0	0.007553288	0	0.077274001	0	0	0	0	0	0	0	0	0	0	0	0	0	0	0	0
vOTU690	14.40601846	36.57715308	5.622683638	5.543180488	7.495964911	12.80791587	0	0	0	0.076001523	0	0	0	0	0	0	0	0	0	0	0	0	0	0	0	0	0	0	0	0	0.000586717	0.130348677	0	0.047707418	0.005249803	0	0	0	0	0	0	0	0	0.061950076	0	0	0.048395816	0	0
vOTU691	5.90744766	8.269440998	4.94463612	5.056030826	3.12212267	8.139252264	0.157619082	0.400329365	0.503936913	0.061455648	0.00351778	0	17.26542615	15.15785775	0.037700759	0.051561631	0.066820812	0	0	0	0	0	0.2979379	0.280172858	0	0	0	0	0	0	0	0.084994174	0.075700204	0.108153259	0.513975245	0.802965082	1.671425418	1.356533853	1.115578741	1.401186114	0	0	0	0	0	0.458803464	0.140593116	0.33570133	0.659759009
vOTU692	0.18700922	1.041628774	6.969368887	5.379231198	12.33381264	12.90201749	0	0	0	0	0	0	0	0	0	0	0	0	0	0	0	0	0	0	0	0	0	0	0	0	0	0.124001986	0.22689382	0.582063898	0.57992402	0	0	0	0	0	0	0	0	0	0	0	0	0	0
vOTU693	0.466821192	1.511793341	2.985181679	1.346896008	3.276254896	7.010047708	0	0	0	0	0	0	0	0	0	0	0	0	0	0	0	0	0	0	0	0	0	0	0	0	0	0	0	0	0	0	0	0	0	0	0	0	0	0	0	0	0	0	0
vOTU694	1.375844177	2.23879807	3.59196531	3.170275057	5.898476889	5.588494471	0	0	0	0	0	0	0	0	0	0	0	0	0	0	0	0	0	0	0	0	0	0	0	0	1.531597601	1.289507333	1.453984568	1.031718112	0.616512043	0	0	0	0	0	0	0	0	0	0	0	0	0	0
vOTU695	0.153373009	4.970745627	4.84010125	3.623482762	2.679145056	6.023303176	0	0	0	0	0	0	0	0.032823017	0	0	0	0	0	0	0	0	0	0	0	0	0	0	0	0	0	0.048094481	0.031923724	0.00753317	0.331028357	0	0	0	0	0	0	0	0	0	0	0	0	0	0
vOTU696	0	5.495124366	1.283751197	0.191443861	0.672301025	7.271855238	0	0	0	0	0	0	0	0	0	0	0	0	0	0	0	0	0	0	0	0	0	0	0	0	0	0	0	0	0	0	0	0	0	0	0	0	0	0	0	0	0	0	0
vOTU697	2.876341753	8.743328051	3.188752225	2.214075029	2.149383493	6.993081697	0	0	0	0	0	0	0	0	0	0	0	0	0	0	0	0	0	0	0	0	0	0	0	0	0	0	0	0	0	0	0	0	0	0	0	0	0	0	0	0	0	0	0
vOTU698	3.469033779	9.185640933	3.485568447	2.562381942	2.81332776	6.290797411	0	0.017627415	0.126138061	0	0	0	0	0	0	0	0	0	0	0	0	0	0	0	0.000624806	0	0	0	0	0	1.351511229	4.214355765	4.393062452	4.323508184	7.508440424	0	0	0	0	0	0	0	0	0	0	0	0	0	0
vOTU699	0.700250513	0.621677979	4.275088213	10.2608566	6.249012244	6.015064527	0	0	0	0	0	0	0	0	0	0	0	0	0	0	0	0	0	0	0	0	0	0	0	0	0	0	0	0	0	0	0	0	0	0	0	0	0	0	0	0	0	0	0
vOTU700	0	0	0	0	0	0	14.06142031	23.87989083	21.83669316	0.140257262	0	0	31.59704179	23.7357068	0	0	0	0	0	0	0	0	0	0	0	0	0	0	0	0	0	0	0	0	0	0.008143245	0	0	0	0	0	0	0	0	0	0.721009592	0.454925319	0	0
vOTU701	0.031853647	0.268085716	0.129457407	0.039821856	0.058162661	0.128030884	17.96042941	38.70897771	61.76110088	2.204548306	0	0.147782386	0.194845236	0.195143091	0	0	0	0	0	0	0	0	0	0	0	0	0	0	0	0	0	0	0	0	0	0	0	0	0	0	0	0	0	0	0	0.303542105	1.455440171	0.040505785	0.069524938
vOTU702	0.953157821	1.151664708	0.112197605	0.216594142	0.164008603	0.802112253	21.75110098	51.96689747	45.5635388	8.965511548	0.050876776	1.519207701	81.62866537	61.66332614	0	0	0	0	0	0.034082238	0.001806869	0	0	0	0.025972235	0.104381602	0	0	0	0	0	0	0	0	0	0.042246223	0	0.009101281	0	0	0	0	0	0	0	1.54533779	5.008504565	0.569702191	1.544734014
vOTU703	0	0	0	0	0	0	44.2416781	0	0	0	0	0	0	0	0	0	0	0	0	0	4.305847591	0	0	0	0	0	0	0	0	0	0	0	0	0	0	0	0	0	0	0	0	0	0	0	0	0	0.290535481	0	0
vOTU704	0.033347439	0.072055579	0.070365614	0.04999344	0.112286667	0.096827153	12.73325287	13.47231979	8.465273281	1.093659508	0.326864474	0.297963827	0.859062988	0.586635395	6.318654962	2.800315332	3.968341614	0.0669151	0.73973192	1.015914759	0.469844244	0.801038058	0.673102331	1.036085448	2.656885978	1.710948141	0.437976779	3.099197003	1.141531323	0.544754745	0.799969554	0.498463603	0.873608509	0.442008808	0.581826831	2.263122878	1.804444594	2.243805403	2.331943695	1.38791587	0	0	0.535882468	0	0.012771627	5.304211588	2.095168898	3.207108698	28.70683446
vOTU705	0.131368321	0.068800342	0.393413513	0	0	0.009352009	12.64270188	4.682686889	4.103858985	23.64085935	2.74234822	1.499816138	0.898254924	1.004973943	0.036962342	0.124651329	0	3.582919678	2.223079173	1.75949221	2.132923551	2.549681846	0	0	0	0	0	0	0	0	0	0	0.295581562	0	0	16.67408226	7.696315151	11.63092269	7.544467186	4.41432787	10.38408085	20.57365009	56.5302904	32.62920009	46.65746102	0.053485737	0.757065336	0	0.019852587
vOTU706	0.183412456	0.166543246	0.184288103	0.658907645	0.202986694	0.286769679	8.677874675	11.99449945	7.323872147	5.5297471	0	0.679156528	0.439187902	0.418577745	5.287968774	3.20685742	4.502840307	0	0	0	0	0	0	0	0.327422424	0.429165939	0.123826349	0.776376016	0.803508655	0.229118712	13.94291261	12.92693549	17.05159858	11.06550342	12.21789734	0.566449016	1.053471485	1.001825738	0.80496099	0.991006885	0	0.031871594	0.31873746	0.203543597	0.611640869	0.098206277	0.027574537	0	0.014136444
vOTU707	0	0	0	0	0	0	53.3018695	0	0	0	0	0	0	0	0	0	0	0	0	0	5.160184897	0.003465962	0	0	0	0	0	0	0	0	0	0	0	0	0	0	0	0	0	0	0	0	0.062713932	0	0	0	0.490673086	0	0.031602827
vOTU708	0	0	0	0	0	0	8.363462847	0.78463186	4.853981528	0	0	0	0	0	0	0	0	0	0	0	0	0	0	0	0	0	0	0	0	0	0	0	0	0	0	0	0	0	0	0	0	0	0	0	0	0	0	0	0
vOTU709	0	0.014585752	0	0	0	0	54.72446122	0	0	0	0	0	0	0	0	0	0	0	0	0	5.55292171	0.010580842	0	0	0	0	0	0	0	0	0	0	0	0.094179992	0	0	0	0	0	0	0	0	0	0	0	0	0.375780143	0	0.021348595
vOTU710	0.255712913	0.136044121	0.30971869	0.29392759	0	0.209017103	15.98655262	4.688010295	7.903404687	3.747473865	9.87072123	0.131657729	0.325215491	0.358732988	6.939771068	8.160048563	2.037662123	10.53085707	7.171969036	5.483893989	13.10645536	9.165840598	0	0	0.551214415	0.180505023	0	0.032362066	0.680285689	0.038648764	0	0	0	0	0	1.132427367	0.218230851	1.254149606	0.187945994	0.843094725	0.476229193	0.197671562	4.680727558	8.821737825	11.83361813	0.041433262	0.140840227	0	0
vOTU711	0.055869667	0.107675478	0.043661447	0.060061472	0	0.006907988	5.752855257	2.941140192	3.920562128	0.231633161	0.107620157	4.528914019	3.036458993	2.583639596	6.464784258	5.290268262	4.445701276	0	0	0.056110736	0.701765658	0.757371043	6.474292413	4.022055302	0.006272174	0.087254567	0.28376269	0.038798813	0	0.211006767	0	0	0.020210679	0	0	0.325356197	0.962836567	0.585207233	0.521314888	0.898010064	0	0.057953194	0.009039925	0	0	0.217807076	0.181919486	0.244063549	0.260565939
vOTU712	0.038941247	0.022316353	0.008633985	0.243938679	0.010561591	0.080937646	9.351416918	21.9341293	11.45755663	1.241126265	1.359040243	6.685949614	2.726086176	2.565308888	0	0	0	1.874997652	0.005946577	0.505087686	1.221916956	2.038397189	0.035518001	0	0	0	0	0	0	0	0	0	0	0	0	0.514889347	0.368479967	0.308955532	0.19551507	0.153072899	1.134644521	0.658672817	3.13496951	2.778368736	15.85336275	3.108309351	0.788078303	1.454565903	1.386262484
vOTU713	1.347330066	1.046263466	0.852183829	0.318383621	0.238617121	0.876325936	28.92086568	14.83289662	7.517435252	1.431726502	0.022764556	0	0	0.031350278	0	0	0	0	0	0	0.035649927	0	0	0	0.093480797	0.10194199	0	0.054618945	0	0	0	0	0	0	0	0	0	0	0	0	0	0	0.11844921	0.136704796	0	0.078091804	0	0	0
vOTU714	0	0	0	0	0	0	8.686072191	4.514493263	1.39067974	0.168545617	0.24611938	3.339297153	0.149805639	0.123962965	2.854442025	2.64583968	0.60383637	0.220944203	0.021652976	0.337068289	0.402519964	0.703139396	0	0	24.48540269	0.69538585	7.106836443	0.352273005	4.859072491	0	0.022851836	0	0	0	0	0.660243893	0.185733094	0.433952869	0	0.864386854	17.47076387	4.169808912	4.616122569	40.38214562	18.43848442	1.410768581	0.394493567	0	0
vOTU715	0.510377973	0.521896835	0.396692024	0.606197294	0.709619013	0.636343173	23.04432042	41.3074938	12.23301259	0.158459271	0	0.868745742	10.82107194	8.168131666	1.925955852	5.193088748	3.499490876	0	0	0	0.090833201	0.013951595	0	0	0.019461437	0.04371359	0	0.011833702	0	0	0.10317504	0.161126568	0.067462815	0.100291134	0.176622344	2.180067464	6.427449276	4.665213329	2.51278138	7.442011767	0.387834753	0	1.06313941	0.240351327	0	16.1577155	3.928009807	3.3773294	15.88024936
vOTU716	0	0	0	0	0	0	44.28922831	0	0	0	0	0	0	0	0	0	0	0	0	0	4.277839489	0	0	0	0	0	0	0	0	0	0	0	0	0	0	0	0	0	0	0	0	0	0	0	0	0	0.196994469	0	0
vOTU717	3.056007378	3.568697367	17.83339191	43.64873779	30.39541748	10.77105258	11.47208554	2.382196126	15.84853613	1.580360247	0	10.31777883	0	0	0	0	0	0	0	0.023228635	0.048064264	0.321899311	0	0	0	0	0	0	0	0	0	0	0	0	0	0	0	0	0	0	0	0	0	0	0	0	0	0	0
vOTU718	0	0.034705894	0	0	0	0	26.3966037	55.24286385	105.9823333	1.515599985	0	0.298956107	0.059892555	0.036406497	0	0	0	0	0	0.002545545	0	0	0	0	0	0	0	0	0	0	0	0	0	0	0	0	0	0	0	0	0	0	0	0	0	0.011376798	0	0	0
vOTU719	3.529338946	4.081354578	5.67880942	5.695710946	5.363228717	7.426139427	4.471737742	5.028990053	4.656899929	0.48744697	0	0	0	0	0	0	0	0	0	0	0	0	0	0	0	0	0	0	0	0	0.115072691	0.032706632	0.08838286	0.010152911	0.052448813	0	0	0	0	0	0	0	0.005634498	0	0	0	0	0	0
vOTU720	0	0	0	0	0	0	27.77925246	8.319414629	5.165194858	0.04796475	0	22.91032226	0	0	0	0	0	0	0	0	0.027966589	0.397412815	0	0	0	0	0	0	0	0	0	0	0	0	0	0	0	0	0	0	0	0	0	0	0	0	0	0	0
vOTU721	0	0	0	0	0	0	77.32439057	0	0	0	0	0	0	0	0	0	0	0	0	0	7.886073887	0	0	0	0	0	0	0	0	0	0	0	0	0	0	0	0	0	0	0	0	0	0	0	0	0	0.598654337	0	0
vOTU722	1.235856939	1.057215581	0.479819396	0.093678249	0.260476371	0.604240125	14.33150706	7.254689416	2.626309055	0.459973975	0	0	0	0	0	0	0	0	0	0	0	0	0	0	0.019756711	0	0	0	0	0	0	0	0	0	0	0	0	0	0	0	0	0	0	0.024103983	0	0.127414015	0	0	0
vOTU723	0	0	0	0	0	0	38.3447016	0	0	0	0	0	0	0	0	0	0	0	0	0	4.123129614	0	0	0	0	0	0	0	0	0	0	0	0	0.011281406	0	0	0	0	0	0	0	0	0	0	0	0	0.250306301	0	0
vOTU724	0	0	0	0	0	0	13.74893335	4.111912546	6.438098018	16.91092875	0.420021894	0	0	0	0	0	0	0	0	0	0	0	0	0	0	0	0	0	0	0	0	0	0	0	0	0	0	0	0	0	0	0	0.016867159	0	0	0	0	0	0
vOTU725	0	0	0.050846364	0	0	0	12.96992935	6.021105333	6.373764162	2.080363306	2.946192657	1.479764392	2.292139264	2.229186493	0.535423578	0.436115791	0.12390717	8.600722363	5.073186371	4.020749771	9.292465521	7.936066171	1.790616806	6.178290319	0.01060637	0	0.000932261	0.021222881	0.250770781	0	0.721085368	0.264346171	0.732287537	0.136646173	0.097409104	24.7884911	11.4426861	18.21332222	24.58209941	24.3981091	17.98238959	23.1728111	21.07515408	10.26682186	6.757014905	0.561892503	0.281062879	0.132319865	0.683563499
vOTU726	0	0	0	0	0	0	13.31635158	14.95558625	2.473499821	4.219644283	0	0	0	0.020903394	0	0	0	0	0	0	0	0	0	0	0	0	0	0	0	0	0	0	0	0	0	0	0	0	0	0	0	0	0	0	0	0	0	0	0
vOTU727	1.023302391	1.519213451	0.462106783	0.21888369	0.224927283	0.626083824	31.45268389	14.54406516	7.428245517	1.80275006	0.008313629	0	0.026118408	0.00245806	0	0	0	0	0	0	0.052615163	0	0	0	0.083172049	0.099196422	0	0.048240304	0	0.028349053	0	0	0	0	0	0	0	0	0	0	0	0	0.101346911	0.05848443	0	0.103248085	0	0	0
vOTU728	0.574502039	1.692304288	0.530482694	0.728267916	0.524219881	0.841369202	12.10320451	26.72952636	50.70618674	1.151723228	0.01888408	0.179069435	1.093762218	0.831326103	0.000365096	0.015072011	0	0.004666763	0	0.032777455	0.048848924	0.01391295	0	0.004218393	0	0	0	0	0	0	0.283115861	0.227078982	0.330013825	0.3123675	0.362516485	0	0	0.014592683	0	0.001680651	0	0.080164502	0.018542956	0	0	0.192266206	0.18106787	0.319200865	0.242068977
vOTU729	1.426278172	0.645662075	1.366670392	0.033611411	0.246453438	0.290349525	810.8983614	569.6139807	162.4973685	306.0798615	70.07841406	70.37785375	7.984597859	6.551130915	100.1936548	289.4665389	37.39277786	49.16987888	0.092758272	17.27151227	50.22140697	24.9760663	0	0	8.145764944	0.730801784	2.251017998	4.235499586	15.01160052	0.86487303	0.397684088	0.284260749	0.682686373	0.090691395	0.09203274	71.4369245	96.39579568	105.4747043	91.89612173	191.6512427	108.264804	87.26430593	192.9618225	360.3697101	716.9889764	39.68773669	4.324254552	7.032391978	14.68073939
vOTU730	0	0	0	0	0	0	12.70357361	7.6829939	1.208022153	5.653480008	0	0.105461087	0	0	0	0	0	0	0	0	0	0	0	0	0	0	0	0	0	0	0	0	0	0	0	0	0	0	0	0	0	0	0	0	0	0	0	0	0
vOTU731	0.219740193	0.935640837	0.429459613	0.719680732	0.428198903	0.653807625	10.54450909	21.03931392	9.46163841	0.86406145	0.016489231	0.43952372	104.4003016	80.4890943	0	0	0	0	0	0.016669515	0	0	4.963606412	6.767712606	0	0	0	0	0	0	0	0	0	0	0	0.462678515	0.74137465	0.476371096	0.358724027	0.996605742	0	0	0	0	0	0.172795669	0.214734594	0.030219623	0.147225324
vOTU732	0	0	0	0	0	0	23.66108356	27.90382874	2.651814702	11.90548039	0	1.795872081	0.13946197	0.116175629	0	0	0	0	0	0	0.015933548	0	0	0	0	0	0	0	0	0	0	0	0	0	0	0	0	0	0	0	0	0	0	0	0	9.13844535	0.05746411	0.123400511	0.984744149
vOTU733	0	0	0	0	0	0	3.373258363	2.582626965	18.89041159	19.76077782	0.65035858	0.344902921	0	0	0	0	0	0	0	0	0	0	0	0	0	0	0	0	0	0	0	0	0	0	0	0	0	0	0	0	0	0	0	0	0	0	0	0	0
vOTU734	3.585959752	7.744678338	14.17188402	10.30877953	9.01430071	8.499309234	4.858355525	2.560626003	2.163857355	0.080092404	0	0.641036167	0.269818926	0.110369626	0	0	0	0	0	0	0	0	0	0	0	0	0	0	0	0	0	0.009482669	0	0.003682618	0	0	0	0	0	0	0	0	0	0	0	0.413685605	0.033835892	0.364343675	0.121797097
vOTU735	0.310892582	1.007897656	0.315849333	0.51669513	0.469294497	0.60044821	7.302573598	12.71065529	6.847295909	1.133676315	0.329817769	1.355873408	54.08628234	41.10898203	0.027095415	0.03989729	0.041561996	0	0	0.097277854	0.023400274	0.126693933	4.128975922	11.84928728	0	0	0.015687118	0	0	0	0.040768611	0.03423116	0.007020269	0.019214043	0.060102298	0.563135383	0.532995482	0.357423638	0.468709676	0.575805088	0	0	0	0	0	0.200898193	0.156720591	0.005453252	0.23767749
vOTU736	0	0	0	0	0	0	22.73277063	26.17465246	50.71841535	98.72519346	2.31469043	0.14938363	0	0	0	0	0	0	0	0.068480625	1.040660997	0.235578842	0	0	0	0	0	0	0	0	0	0	0	0	0	0	0	0	0	0	0	0	0	1.065435648	0	0	0	0	0
vOTU737	0.059964804	0.267179628	0.12955864	0.138986421	0.094436365	0.169480879	10.98519025	19.93099616	10.08873893	0.879581587	0.716120477	1.86278505	51.17860783	40.63884899	0	0	0	0	0	0.279068918	0.046867309	0	13.3510204	33.87022791	0	0	0	0	0	0	0	0	0	0	0	0.230478863	0.290567665	0.297800469	0.255245733	0.491274596	0	0	0	0	0	0.137619159	0.115951308	0.036216541	0.112434359
vOTU738	0	0	0	0	0	0	32.53179442	39.00340598	3.184130003	11.11228998	0	1.767648129	0.068950461	0.063680406	0	0	0	0	0	0	0.089985633	0	0	0	0	0	0	0	0	0	0	0	0	0	0	0	0	0	0	0	0	0	0	0	0	7.361998549	0.007047654	0.098889922	0.767557197
vOTU739	1.577113245	1.54948715	0.724747752	0.307037524	0.292567818	0.90283617	27.73059728	14.76719051	7.621655973	1.753447371	0	0	0.020759023	0	0	0	0	0	0	0	0	0	0	0	0	0.057330621	0	0	0	0	0	0	0	0	0	0	0	0	0	0	0	0	0	0.031539831	0	0.092832752	0	0	0
vOTU740	0.306585862	0.398858615	0.098172863	0.07727574	0.016556067	0.069184182	17.40711496	7.872955722	26.2165814	3.734866714	0	0	0	0	0	0	0	0	0	0	0	0	0	0	0	0	0	0	0	0	0	0	0	0	0	0	0	0	0	0	0	0	0	0	0	0.071032197	0	0	0
vOTU741	0	0	0	0	0	0	14.28328857	9.314687646	11.86211561	37.94109709	0.80510754	0.961523277	0	0	0	0	0	0.012249059	0	0.678596972	0.922632305	0.272290421	0	0	0	0	0	0	0	0	0	0	0	0	0	0	0	0	0	0	0	0	0	0	0	0	0	0	0
vOTU742	1.956605327	1.729974899	0.657766215	0.429512448	0.404271394	1.00399687	23.34104431	12.37216209	8.361780506	1.76865529	0	0	0	0	0	0	0	0	0	0	0.031997099	0	0	0	0	0.076757921	0	0	0	0	0	0	0	0	0	0	0	0	0	0	0	0	0.029953504	0.051949429	0	0.033402659	0	0	0
vOTU743	0.291090578	0.308881813	0.127526443	0.017777499	0.000684861	0.188366658	28.72589462	14.52546301	5.954461054	0.961553988	0	0	0	0	0	0	0	0	0	0	0	0	0	0	0.031259419	0.060629198	0	0	0	0	0	0	0	0	0	0	0	0	0	0	0	0	0	0.106883765	0	0	0	0	0
vOTU744	1.715411324	7.495462077	1.861922524	1.417229567	1.252379326	3.370980337	24.81302721	38.21252193	47.63703844	12.00485758	0.166438651	0.01571909	7.109702852	5.488073835	0	0	0	0	0	0	0	0	0	0	0	0	0	0	0	0	0	0	0	0	0	0	0	0.032105268	0	0.170446368	0	0	0	0	0	0.727962315	0.130522528	0.283482575	0.235599893
vOTU745	0	0	0	0	0	0	2.933596119	6.739285302	2.303805941	0.454352676	0	0.083764658	0	0	0	0	0	0	0	0	0	0	0	0	0	0	0	0	0	0	0	0	0	0	0	0	0	0	0	0	0	0	0	0	0	6.242823243	0.028828392	0.182380534	10.2487258
vOTU746	0	0	0	0	0	0	2.157079879	2.262971238	0.70606948	0.680954069	2.605495381	8.226533276	0.396398374	0.385253851	5.174293326	2.501382932	0.70904317	3.854535528	0.629152497	2.656268017	11.11644836	2.667655174	0	0	0.171166874	0	0.371108259	0.003912766	1.381806508	0	0	0	0.029374772	0	0	4.159528878	1.790176879	2.071458661	2.154431293	1.730974274	43.80959924	121.516639	25.29777937	57.26184164	49.93300501	0	0	0	0
vOTU747	0.000313278	0.04812086	0.111603544	0	0	0.040669178	6.579410645	3.979770345	6.223746623	0.182405939	0	0	0.39914301	0.492167865	0	0	0	0	0	0	0	0	0	0	0.314440936	0.2511483	0.316440636	0.079258217	1.958040793	0.126428474	0.180413057	0.118055269	0.079033278	0.008558471	0	0	0	0	0	0	0	0	0	0	0	0	0	0	0
vOTU748	0	0	0	0	0	0	15.25992205	22.5601664	9.970859287	0.102841395	0	0	0	0	0	0	0	0	0	0	0	0	0	0	0	0	0	0	0	0	0	0	0	0	0	0	0	0	0	0	0	0	0	0	0	0	0	0	0
vOTU749	0.02243851	0.065658101	0.105434888	0.224469313	0.102402137	0.103958617	14.61913307	16.70531521	13.1838577	0.347294819	1.045360743	0.244998877	0.226440003	0.13839165	1.709239499	2.400686994	1.339214597	0.261074373	2.578832334	1.111360088	0.806209064	0.96585481	0.082452964	0.045518196	1.086389437	0.990651255	0.091298735	1.123600496	0.179260749	0.471154196	0.472223268	0.367641447	0.834309127	0.377106351	0.430995683	3.152344787	4.088268095	3.328400021	2.749951065	2.97575637	0	0.00998178	1.412028552	0.047757077	0.068849829	1.235063173	0.319921178	2.585950569	27.32502522
vOTU750	0.042245935	0.115496362	0	0.00814385	0	0.008252879	65.6208865	0	0	0	0	0	0	0	0	0	0	0	0.023043876	0	7.487519438	0	0.055483134	0.000158497	0	0	0	0	0	0	0	0	0	0.330257653	0	0	0	0	0	0	0	0	0.058997178	0	0	0	0.877144661	0	0
vOTU751	0	0	0	0	0	0	8.883877327	4.56039823	4.781935147	95.58105355	0.022690683	0	0	0	0	0	0	0	0	0	0	0	0	0	0	0	0	0	0	0	0	0	0	0	0	0	0	0	0	0	0	0	0	0	0	0	0	0	0
vOTU752	0	0	0	0	0	0	27.70050684	33.75480718	2.755701274	11.41063715	0.018513468	1.683152742	0.113555647	0.129357737	0	0	0	0	0	0	0.062090982	0	0	0	0	0	0	0	0	0	0	0	0	0	0	0	0	0	0	0	0	0	0	0	0	7.072485412	0	0.249274424	0.738960354
vOTU753	0	0	0	0	0	0	5.511570066	3.574149873	7.969023082	0.019886379	0	0	0.447513708	0.357137877	0	0	0	0	0	0	0	0	0	0	0	0	0	0	0	0	0	0	0	0	0	0	0	0	0	0	0	0	0	0	0	0	0	0	0
vOTU754	1.186086921	2.906139788	0.97555812	1.003182868	0.936270505	1.567823548	12.66614088	33.72334123	187.7113165	1.167164308	0.297268857	5.61550196	0.075959674	0.034852794	0	0	0	0	0	0	0.015934413	0.024756149	0	0	22.7348317	26.65371412	17.34517404	25.68271361	6.10547576	39.70401662	0.35713229	0.256319199	0.275479364	0.261195296	0.167889495	0	0	0	0	0	0	0	0	0	0	0	0.082996867	0.05471842	0.032771809
vOTU755	0	0.011034936	0.055294535	0.033953394	0.013878351	0	7.814557496	5.821311155	3.811752522	0.107172573	0	0.106977795	0.231288808	0.188625949	0.024376618	0	0	0	0	0	0	0	0	0	0	0	0	0	0	0	0	0	0	0	0	0	0.010070945	0	0	0.059745073	0	0	0	0	0	0.133276211	0.047486385	0.033386606	5.953590146
vOTU756	3.2126024	3.407874552	5.368215833	4.807851019	4.09639003	6.944439395	3.782665801	4.939645673	3.990577759	0.535320687	0	0	0	0	0	0	0	0	0	0	0	0	0	0	0	0	0	0	0	0	0	0	0	0	0	0	0	0	0	0	0	0	0	0	0	0	0	0	0
vOTU757	0	0	0	0	0	0	7.068610481	26.82855306	14.20624006	0	0	0.710943967	0.097907331	0.052261138	0	0	0	0	0	0	0.020965163	0	0.328942223	0	0	0	0	0	0	0	0	0	0	0	0	0	0.001416468	0	0.02045454	0.001026682	0.045571815	0	0.13950819	0.038239768	0.293175697	0.012550377	0	0	0
vOTU758	0	0	0	0	0	0	30.78583282	9.127674444	6.555489537	0.007452611	0	22.22993593	0	0	0	0	0	0	0	0	0	0.459039293	0	0	0	0	0	0	0	0	0	0	0	0	0	0	0	0	0	0	0	0	0	0	0	0	0	0	0
vOTU759	0	0	0	0	0	0	1.913030486	42.50927251	0	0	0	0	0	0	0	0	0	0	0	0	0	0	0	0	0	0	0	0	0	0	0	0	0	0	0.017040303	0	0	0	0	0	0	0	0	0	0	0	0	0	0
vOTU760	0	0	0	0	0	0	1.717786515	42.15198813	0	0	0	0	0	0	0	0	0	0	0	0	0	0	0	0	0	0	0	0	0	0	0	0	0	0	0.061928331	0	0	0	0	0	0	0	0	0	0	0	0	0	0
vOTU761	0.182392462	0.858788476	1.404788414	1.977649096	0.786433256	1.666232287	28.32009523	33.55509364	46.08893067	7.656585097	0.188568622	0.550593148	0.874580952	0.589065595	0.406169442	0.249368593	0.402936986	0.251952182	0.367262003	0.140740053	0.148002634	0.267005923	0	0	1.454578342	0.612633464	1.458195693	0.501940642	1.26297501	0.430844204	0.652127821	0.547582699	0.689091657	0.403146347	0.467767532	0.0876861	0.216464424	0.228796772	0.160813732	0.44156335	0.894088404	0.302685448	0.383452515	1.044335239	0.844511548	0	0	0	0.187860911
vOTU762	0	0	0.041814719	0.039279738	0	0.065115691	0.127489413	11.75841533	0.135874646	0.081603085	0	0	0	0	0	0	0	0	0	0	0	0	0	0	0	0	0	0	0	0	0	0.033391577	0	0	0	0	0	0	0	0	0	0	0	0	0	0	0	0	0
vOTU763	3.749070831	4.330639231	1.270524316	0.947784771	0.793535215	3.055164915	2.08547695	6.235123659	2.683043859	1.506214499	0	0.004096916	14.2432721	12.3530618	0	0	0	0	0	0	0	0	0	0	0	0	0	0	0	0	0	0	0.079314882	0	0	0	0	0	0	0	0	0	0	0	0	0	0	0	0
vOTU764	0	0	0	0	0	0	17.81866394	40.02549235	59.66300989	2.800486558	0.013849419	0.317011786	0.609389799	0.39111658	0	0	0	0	0	0	0	0	0	0	0	0	0	0	0	0	0	0	0	0	0	0	0	0	0	0	0	0	0	0	0	0.381807095	2.118117319	0.05831688	0.111786021
vOTU765	0.031603685	0.12097461	0.10608445	0.213001142	0.123412217	0.09685101	9.708900666	25.66544977	8.513756263	1.935090391	1.237810136	3.250797515	50.00250212	36.46022803	0.796345165	11.80875328	12.52906539	0.03645416	0	1.151353997	0.781775048	0.413103484	17.14173074	14.326789	0	0	0	0	0	0	1.076286548	0.41481649	0.737302488	0.237084541	0.284714951	1.97834916	3.195822903	1.979113754	1.561759154	3.054143677	0.037928753	0.098847346	0	0.009515109	0.007960924	1.286256987	0.391875571	0.105178495	0.352411256
vOTU766	0	0	0	0	0	0	3.412266903	8.259857797	3.606203188	0.991317203	1.022564033	0.349747428	19.41744348	18.00634198	0	0	0	0.04128171	0	0.629387221	0.266607886	0.135423644	1.202946064	9.536754861	0.029007726	0	0	0	0	0	0.038721728	0	0.017611128	0	0	0.261227519	0.502390571	0.51815571	0.271756119	0.657840271	0	0	0	0	0	4.581952925	0.160275641	0.058079855	0.52514672
vOTU767	0	0	0	0	0	0	6.046276987	5.49257817	6.758747296	2.402803059	0	0.803409057	0	0	0	0	0	0	0	0	0	0	0	0	0	0	0	0	0	0	0	0	0	0	0	0	0	0	0	0	0	0	0	0	0	0	0	0	0
vOTU768	0	0	0	0	0	0	31.19729153	8.743384486	6.503087909	0.009044745	0	21.77355385	0	0	0	0	0	0	0	0	0.015776036	0.504586673	0	0	0	0	0	0	0	0	0	0	0	0	0	0	0	0	0	0	0	0	0	0	0	0	0	0	0
vOTU769	0	0	0	0.011235521	0.021515391	0	25.911832	11.94803471	41.11951541	3.255580432	0.05227295	24.34580285	0.003474591	0.004800976	0	0	0	0.220514357	0.170397619	0.094676221	0.321293682	0.139670582	0	0.002211988	0	0	0	0	0	0	0.003078412	0	0.0010416	0	0	0	0.014540558	0.014065734	0.009832206	0	1.229193947	0.65282179	0.255176318	0.575919038	0.371941158	0	0	0	0.011838534
vOTU770	0.030528323	0.045313113	0.019736923	0	0	0.005789269	9.793717755	10.71687025	4.445848116	3.117770372	0.317051624	4.792826346	0	0	0.043974457	0	0	0	0	1.861518087	1.208618491	0	0.552674052	0	0	0	0	0	0	0	0	0	0	0	0	0	0.001959886	0	0.034775444	0.009212907	0	0.000962612	0.41907051	0	0	0	0.026323211	0	0
vOTU771	0.146088475	0.304337426	0.066999361	0.103011435	0.146809614	0.139874113	5.868978449	12.88754146	5.99537472	1.197076313	3.360422028	2.685634903	6.302952188	5.121161061	8.754792163	36.68986804	38.36194388	0	0.021051395	0.778852242	0.035030812	0.01124704	1.933953364	1.049392368	0	0	0	0.014161623	0.488882617	0	0.051835098	0.061655132	0.154256569	0.112139355	0.225914921	0.311707356	0.540161821	0.250559426	0.226843611	0.353417186	0.106211143	0	0	0	0	0.767004175	0.219993251	0.077551644	0.084306706
vOTU772	0.194040554	0.542728967	0.08817642	0.06291842	0.163869759	0.270158135	9.25294368	16.43472429	39.38405722	1.034542417	0	0.645889578	1.763304632	1.477536757	0	0	0	0	0	0	0	0	0	0	0	0	0	0	0	0	0	0	0	0	0	0	0	0	0	0	0	0	0	0	0	0.802523164	0.777765202	0.022522639	0.027039152
vOTU773	0.096863645	0.197737414	0.162519794	0.209579765	0.121177123	0.154926232	7.532180309	14.29494191	7.404624765	3.797813865	3.800473766	7.864948955	15.34403887	12.65442274	0.282289249	0.590240604	0.495876541	0.004437856	0	0.833968148	1.256575624	0.359339867	100.5545998	49.57642013	0	0	0	0	0	0	0.205524691	0.167811596	0.189424778	0.12584236	0.050198023	0.759659677	1.405443809	0.69934119	0.733014034	1.088835746	0.048646462	0.030437744	0.034586424	0.001972058	0.015907358	3.637467406	1.134763745	0.878117669	2.406941028
vOTU774	0	0	0	0	0	0	2.725117676	17.07263439	1.869120051	56.97053938	0.685861728	0	0.017643504	0.012119398	0	0	0	0	0	0	0.035618443	0.022014727	0.228725552	1.45760874	0	0	0	0	0	0	0	0	0	0	0	0.094198894	0.041821458	0.064062661	0.054109347	0.20957114	0	0	0	0	0	0.019012756	0.237989106	0.008064067	3.114182763
vOTU775	0	0	0	0	0	0	2.821801757	7.647783959	4.63774859	0.413841522	0	0	0.113360588	0.096825815	0	0	0	0	0	0	0	0	0	0.276685262	0	0	0	0	0	0	0	0	0	0	0	0.740931028	0.349459744	0.538341679	0.588250808	1.57495105	0	0	0	0	0	0	0	0	0
vOTU776	0	0	0	0	0	0	2.797480741	17.84166907	1.187611776	0	0	0	0	0	0	0	0	0	0	0	0	0	0	0	0	0	0	0	0	0	0	0	0	0	0	0	0	0	0	0	0	0	0	0	0	0	0	0	0
vOTU777	0	0	0	0	0	0	3.350607566	8.793326114	5.767189611	0.54856412	0	0	0.056047328	0.040674183	0	0	0	0	0	0	0	0	0	0.363008212	0	0	0	0	0	0	0	0	0	0	0	0.836114688	0.483577652	0.683725561	0.866850954	2.034728508	0	0	0	0	0	0	0	0	0
vOTU778	0.015242144	0	0	0	0	0	10.19548193	13.23758715	1.766623018	1.777480566	0	0	0	0.007377897	0	0	0	0	0	0	0	0	0	0	0	0	0	0	0	0	0	0	0	0	0	0	0	0	0	0	0	0	0	0	0	0	0	0	0
vOTU779	0	0	0	0	0	0	3.02879663	8.594707457	5.268433954	0.547351751	0	0	0	0.009938028	0	0	0	0	0	0	0	0	0	0.281288238	0	0	0	0	0	0	0	0	0	0	0	0.849688459	0.475381475	0.632358823	0.880869291	2.239112317	0	0	0	0	0	0	0	0	0
vOTU780	0	0.017634751	0.045847799	0.007795027	0	0.020707793	0.048456397	9.290661276	0.129382045	0.050547361	0	0	0	0	0	0	0	0	0	0	0	0	0	0	0	0	0	0	0	0	0	0	0	0	0	0	0	0	0	0	0	0	0	0	0	0	0	0	0
vOTU781	0	0	0	0	0	0	3.650440699	10.84337875	6.494635527	0.629150354	0	0	0.0043283	0.026837207	0	0	0	0	0	0	0	0	0	0.334199631	0	0	0	0	0	0	0	0	0	0	0	0.878864557	0.713655347	0.682641897	0.962544854	2.535607857	0	0	0	0	0	0	0	0	0
vOTU782	0	0	0	0	0	0	1.523619748	8.518372985	2.770378611	0	0	1.069757182	0	0	0	0	0	0	0	0	0	0	0	0	0	0	0	0	0	0	0	0	0	0	0	0	0	0	0	0	0	0	0	0	0	0	0	0	0
vOTU783	20.67681724	34.45114845	13.21287018	9.359124584	17.00777647	23.82508706	17.183812	18.94112545	25.98005712	5.975615348	0.297461992	4.507217134	0.285369934	0.188794339	0.25708254	0.509972796	0.041746478	0	0	0	0	0	0	0	1.313419974	0.607394373	1.313128674	0.371949049	0.380985854	0.54190923	0.008019912	0.21444882	0.181737363	0.13960066	0.112408026	0	0	0	0	0	0	0	0.054654211	0.017037586	0	0.852304227	1.009133413	0.202461012	0.835841969
vOTU784	0	0	0	0	0	0	3.834005011	5.121158314	2.023944593	33.60000268	0.840023102	0.952891264	0	0	0	0	0	0	0	0	0	0	0	0	0	0	0	0	0	0	0	0	0	0	0	0	0	0	0	0	0	0	0	0	0	0	0	0	0
vOTU785	0	0	0	0	0	0	2.552973166	6.45121095	4.387235651	0.378608901	0	0	0.061902796	0.031643307	0	0	0	0	0	0	0	0	0	0.187551863	0	0	0	0	0	0	0	0	0	0	0	0.575652803	0.290028033	0.461716552	0.556996732	1.310821988	0	0	0	0	0	0	0	0	0
vOTU786	0	0	0	0	0	0	2.846683406	6.108566761	5.816697189	0.286697089	0	0	0	0	0	0	0	0	0	0	0	0	0	0	0	0	0	0	0	0	0	0	0	0	0	0	0	0	0	0	0	0	0	0	0	0	0	0	0
vOTU787	0	0	0	0	0	0	5.394681832	7.53711984	1.972296853	0.256750935	0.010906159	0.387882711	0.016388934	0	9.219879098	0.378318885	1.898344788	0	0	0	0	0	0	0	0	0	0	0	0	0	0	0	0	0	0	0	0	0	0	0	0.141207567	0.813397652	0.976275717	0.770952843	2.681228741	0	0	0	0
vOTU788	0	0	0	0	0	0	11.25474757	9.894834383	20.99965119	3.474602948	0.054605603	16.66718579	0	0	0	0	0	0	0	0	0	0	0	0	0	0	0	0	0	0	0	0	0	0	0	0	0	0	0	0	0	0	0.004117395	0	0	0	0	0	0
vOTU789	0.059972492	0.018783562	0.005846878	0	0.005016222	0.065382824	23.28761007	11.11308025	22.87703594	1.371397042	0.080251928	0	3.425948564	2.617054244	0.029053382	0.086392974	0	0	0	0	0	0.06599079	0	0	0	0	0	0	0	0	0	0	0	0	0	0	0	0	0	0	0	0	0	0.015543928	0	0	0.032121749	0	0
vOTU790	0	0	0	0	0	0	5.29972312	5.655665725	5.339784595	0	0	0	0	0	0	0	0	0.313161205	0	0	0.013032321	0.135702515	0	0	0	0	0	0	0	0	0	0	0	0	0	0	0	0	0	0	0	0	0	0	0	0	0	0	0
vOTU791	2.557984208	5.529290792	1.445198268	2.443184019	1.615355925	3.337010543	14.93318328	40.79535801	266.7696547	0.656253699	0	0.604826962	14.72379116	11.28173046	149.614828	38.49334705	74.52119328	0	0	0	0	0	0	0	7.809183266	11.53890065	17.1644497	11.3077206	16.91813818	20.65031505	4.800387359	5.229293876	5.144678066	4.079430303	4.483579558	0	0	0	0	0	0.023936999	0.816182694	0.297863596	0.105592923	1.124767114	0	0.039521745	0	0
vOTU792	0	0	0	0	0	0	1.27568214	4.848589742	4.000622976	10.52093258	0.062140542	4.668253704	0	0	0	0	0	0	0	0	0	0	0	0	0	0	0	0	0	0	0	0	0	0	0	0	0	0	0	0	0	0	0	0	0	0	0	0	0
vOTU793	0	0	0	0	0	0	13.1684381	22.25468879	6.958953417	55.44824911	0.040546352	0	3.781552616	4.836207056	0	0	0	0.002629169	0	0	1.15666975	0.643445193	3.374596695	23.39991817	0	0	0	0	0	0	0	0	0	0	0	1.793518571	1.419278476	2.172751494	2.378436106	4.167457142	0	0	0	0	0	1.237492825	4.634853813	0.19172923	58.21508752
vOTU794	0.04523458	0.022455124	0	0.046845132	0.113574076	0.089542508	4.505513159	3.972081468	4.453065813	0.209059574	0	0.006613935	0.306272923	0.225462275	0	0	0	0	0	0	0	0	0	0	0.187838285	0.207042059	0.195946405	0	0.687861109	0.008215415	0.064554658	0	0.058806204	0	0.022082504	0	0	0	0	0	0	0	0	0	0	0	0	0	0
vOTU795	7.066059226	5.091896246	6.780509231	4.790504125	3.299461834	5.125324521	21.7206661	5.392064373	96.30866052	48.46252553	0.063862752	2.201889121	0.141247943	0.174131483	0	0	0	0	0	0	0	1.545884683	0	0	0	0	0	0	0	0	0	0	0	0	0	0	0	0	0	0	0	0	0	0	0	0.021559814	0	0	0
vOTU796	0	0	0	0	0	0	24.86434474	7.476619705	5.374377482	0.048266964	0	13.70832823	0	0	0	0	0	0	0	0	0.051793306	0.297716377	0	0	0	0	0	0	0	0	0	0	0	0	0	0	0	0	0	0	0	0	0	0	0	0	0	0	0
vOTU797	0	0	0	0	0	0	2.585782073	9.056356918	6.218766324	0	0	0	0	0	0	0	0	0.007910581	0	0	0	0	0	0	0	0	0	0	0	0	0	0	0	0	0	0	0	0	0	0	0	0	0	0	0	0	0	0	0
vOTU798	0.113691855	0.216680558	0.226188622	0.460297028	0.576695033	0.328802726	15.40400933	16.85424199	12.06593702	1.203015488	0.03613229	0.500758682	0.134137596	0.127898028	3.331331005	2.521363644	4.022328347	0	0	0	0.01615711	0	0.048597296	0.051250592	2.308823479	1.331807412	0.398256788	2.023377118	0.691292064	0.361504141	0.104254729	0.108504027	0.120454653	0.044186303	0.055132123	2.62426542	2.690133917	2.925910852	2.360478886	2.88814391	0	0	0	0	0	12.17688978	4.311846289	8.190959518	58.25899935
vOTU799	0	0	0	0	0	0	2.239172509	0.334206789	11.5966623	0.220244038	0	0	0	0	0	0	0	0	0	0	0	0	0	0	0	0	0	0	0	0	0	0	0	0	0	0	0	0	0	0	0	0	0	0	0	0	0	0	0
vOTU800	0	0	0	0	0	0	50.11488685	10.70421283	39.06813827	59.15941172	1.255087154	3.33538691	8.019201158	8.157972901	0	0	0	0.044808182	0	2.711375849	1.136707388	0.674251017	0	0.006020381	0	0	0	0	0	0	0	0	0	0	0	0.15321418	0.215941736	0.278319603	0.192997554	0.191676954	0.05361547	0.568754253	0.545107896	0.042885424	0.224904191	0.540196516	0.089025398	0.073630012	0.997269735
vOTU801	0	0	0	0	0	0	6.848612631	15.61905411	25.36438933	1.481702587	0.175092431	0.55892928	0.404902299	0.324483783	0	0	0	0.074168091	0	0.045693903	1.586316873	1.734323169	0	0	0	0	0	0	0	0	0	0	0	0	0	0.237724227	0.331910954	0.337550476	0.658494828	0.769932699	0	0	0	0	0	0	0	0	0
vOTU802	0.011194932	0.011889539	0.076823216	0.020004815	0	0.006708293	4.808845312	1.159775799	62.42796579	2.696511807	0	0.021441536	0	0	0	0	0	0	0	0	0	0	0	0	0	0	0	0	0	0	0	0	0	0	0	0	0	0	0	0	0	0	0	0	0	0	0	0	0
vOTU803	0.596633043	0.711361452	0.181978718	0.103341305	0.097456491	0.296208754	20.12712816	9.648785768	31.78739319	3.824663957	0	0	0	0	0	0	0	0	0	0	0	0	0	0	0	0.000550669	0	0	0	0	0	0	0	0	0	0	0	0	0	0	0	0	0	0	0	0.097258296	0	0	0
vOTU804	0	0	0	0	0	0	5.856597436	1.640375327	37.45877978	93.2580089	0.528740727	1.334903464	0	0	0	0	0	0	0	0	0	0	0	0	0	0	0	0	0	0	0	0	0	0	0	0	0	0	0	0	0	0	0	0	0	0	0	0	0
vOTU805	0.007047607	0	0	0	0	0	19.35429573	9.641215603	21.14810633	1.090792703	0.103537905	0	2.857226837	2.017112199	0	0.063753912	0	0	0	0	0	0.024315078	0	0	0	0	0	0	0	0	0	0	0	0	0	0	0	0.01660688	0	0	0	0	0	0.03747133	0	0	0	0	0
vOTU806	3.255196526	1.952459908	2.331328392	2.08720129	1.201810153	2.324754413	17.51858391	4.256933158	89.11252837	37.93693621	0.038025192	2.276204605	0.079189254	0.08004576	0	0	0	0	0	0	0	1.041400307	0	0	0	0	0	0	0	0	0	0	0	0	0	0	0	0	0	0	0	0	0	0	0	0	0	0	0
vOTU807	0.171648021	0.064418134	0.207121078	0.109536681	0	0.159314647	11.3690766	3.821757449	6.130853892	1.659280554	4.075702926	0	0.190180815	0.094203015	3.800966419	3.279198894	1.770759118	5.186677999	3.767292588	2.425590948	6.278687266	3.943698716	0	0	0.215291292	0.014977302	0.088548056	0	1.047314721	0	0	0	0	0	0	0.585440928	0.036951291	0.794860937	0.093748801	0.256035786	0.627045502	0.208402744	2.159843966	6.688680262	7.751136932	0.033399867	0	0	0
vOTU808	1.793480578	6.072453773	1.619125594	1.853140316	1.511164136	3.129256233	0	0	3.430871563	0.686203044	0.382964078	0	0.186605871	0.202065845	0	0	0.012685082	0	0	0	0	0.166865509	0	0	338.5741365	412.9325343	489.5862617	431.8886723	131.2034584	591.5053651	8.82792513	11.14510018	8.362856356	9.97406615	9.399257704	0	0	0	0	0	0	0	0	0	0	0	0	0	0
vOTU809	0.014778188	0.11172627	0.046050113	0.048445048	0	0.013057632	4.867790004	2.81913352	3.811306931	0.349408375	0	3.188506838	3.663522235	3.209003381	6.908480663	5.196749524	4.938395267	0	0	0	0.450348199	0.619753997	7.002557486	6.264755857	0.044760167	0.108783626	0.070678492	0.000140015	0.000522179	0.193314512	0	0	0	0	0	0.574563823	0.76000305	0.61634468	0.489015733	1.028849937	0	0	0.007760806	0	0	0.23672614	0.08677904	0.104997037	0.298938013
vOTU810	0.106245485	0.120181665	0.08853654	0.417805426	0.524652153	0.307973975	6.850902754	10.55844013	13.85184143	3.017462588	0.071464869	0.632510368	0.233994172	0.197187172	2.06713132	1.085650705	1.804869762	0	0.014054381	0.068130113	0	0.005484487	0.053719419	0.013101313	0.165687484	0.198312193	0.010190678	0.175838644	0.047420549	0.130357211	3.022810762	2.700544296	4.121844317	2.399533173	2.90666889	0.393592166	0.429732402	0.390389075	0.290831484	0.434837453	0	0	0.25718797	0	0	0	0	0.006354091	0.184810682
vOTU811	0.140441393	0.53817117	0.394404433	0.529324543	0.680359812	0.612890636	6.182086387	11.59759453	13.93662643	1.320834661	0.323744562	5.182330106	0.548322058	0.561947353	13.31009381	6.475194264	6.088703123	0.01535647	0.771861742	0.276964719	0.650053722	1.110983541	0	0	13.00946974	10.42674481	2.670631845	17.69409662	6.945284909	5.149270689	5.67911394	4.141132189	7.010640185	4.155722898	4.302501856	0.005345604	0.134477973	0.050338785	0.005143721	0.061132686	0	0	0.493398634	0.074535158	0.005846113	0.635084246	0.909149001	4.054080945	3.584225073
vOTU812	0.196039048	0.019055211	0	0.013854003	0	0.050487597	5.227400779	1.676835487	9.310956191	3.258608606	0.097253539	0	0.026595693	0	0	0.044849451	0	0	0	0	0.103353725	0	0	0	0	0	0	0	0	0	0	0	0	0	0	0	0	0	0	0	0	0	0	0	0	0	0	0	0
vOTU813	0	0	0	0	0	0	16.71577389	26.56867999	13.26187676	0.456985836	0	0.370698935	0	0.000612107	0	0	0	0	0	0	0	0	0	0	0	0	0	0	0	0	0	0	0	0	0	0	0	0	0	0	0	0	0	0	0	1.518564142	0.323157632	0.163868185	3.673221533
vOTU814	0	0	0	0	0	0	9.627569252	5.651726043	9.444845353	0.269357741	0	0.058123087	0	0	0	0	0	0	0	0	0	0	0	0	0	0	0	0	0	0	0	0	0	0	0	0	0	0	0	0	0	0	0	0	0	0	0	0	0
vOTU815	0	0	0	0	0	0	1.679646744	4.012355018	14.39206135	1.146123499	0	0.93645558	0	0	0	0	0	0	0	0	0	0	0	0	0	0	0	0	0	0	0	0	0	0	0	0	0	0	0	0	0	0	0	0	0	0	0	0	0
vOTU816	1.522075026	1.966382377	1.078376742	2.642410219	1.79721614	3.535085152	11.89314751	17.6973894	7.432398781	2.479900123	7.523327045	0.357512026	0.116832554	0.169448992	0.339285789	0.374467721	0	0.042836774	0	1.981251566	0.597459435	1.424868167	0	0	0.101727754	0.064766044	0.010752425	0.344399356	0.175299274	0	0.040583866	0	0	0.00392246	0	0.589139348	0.451140164	0.71836159	0.367915878	0.644564745	0	0	0	0	0	6.870170169	1.109116729	2.363528739	12.40181269
vOTU817	1.613808407	1.321350343	1.509971546	0.614914261	0.486297419	0.906348808	0.761303607	1.728360365	11.61912628	0.212025399	0.010108342	3.686879258	0.016164221	0.020386584	0.003397798	0	0.003117261	0	0	0	0	0	0	0	0	0	0	0	0	0	0.044534427	0.045041692	0.03467389	0.067765217	0.029303067	0	0	0	0	0	0	2.179711044	0.445921753	0.436228751	1.281388621	0.622600774	1.187540603	1.859489242	1.345242691
vOTU818	0.08477322	0.031710832	0.032685523	0	8.31E-05	0.071023978	38.73924026	16.3713632	32.57293097	2.353315069	0.075083515	0	2.172342301	1.836385405	0	0.019328249	0	0	0	0	0	0.020475249	0	0	0	0	0	0	0	0	0	0	0	0	0	0.056019028	0	0.185964949	0	0.01174001	0	0	0	0	0	0.082658473	0.203753685	0	0.029167629
vOTU819	0	0	0	0	0	0	0	0	14.2366038	0	0	0	0	0	0	0	0	0	0	0	0	0	0	0	0	0	0	0	0	0	0	0	0	0	0	0	0	0	0	0	0	0	0	0	0	0	0	0	0
vOTU820	0	0	0	0	0	0	2.846082147	4.786488732	6.154659587	0	0	0	0	0	0	0	0	0	0	0	0	0	0	0	0	0	0	0	0	0	0	0	0	0	0	0	0	0	0	0	0	0	0	0	0	0	0	0	0
vOTU821	0	0	0	0	0	0	4.360008836	4.013408175	10.11662059	0.952232553	0	0	0.025868393	0.030719697	0	0	0	0	0	0	0	0	0	0	0	0	0	0	0	0	0	0	0	0	0	0	0	0	0	0	0	0	0	0	0	0	0	0	0
vOTU822	0	0	0	0	0	0	3.47028169	4.881652185	5.109121823	19.26112585	0.537222924	0.283836008	0	0	0	0	0	0	0	0	0	0	0	0	0	0	0	0	0	0	0	0	0	0	0	0	0	0	0	0	0	0	0	0	0	0	0	0	0
vOTU823	0	0	0	0	0	0	14.62862545	27.99917355	37.58058768	117.3686654	0.102429013	10.13506412	0	0	0	0	0	0	0	0	0	0	0	0	0	0	0	0	0	0	0	0	0	0	0	0	0	0	0	0	0	0	0	0	0	0	0	0	0
vOTU824	0	0	0	0	0	0	5.981520778	4.692454959	8.984298048	6.30522303	0	0.00893214	0	0	0	0	0	0	0	0	0	0	0	0	0	0	0	0	0	0	0	0	0	0	0	0	0	0	0	0	0	0	0	0	0	0	0	0	0
vOTU825	22.87060585	80.4017775	21.47676634	27.42214528	25.07507754	43.47234221	11.17829875	36.16316056	190.7732612	1.968215762	0.042232493	11.63889545	0.026536076	0	2.650301541	4.34238701	8.577279108	0	0	0	0	0	0	0	18.68785426	25.25337712	47.47293227	25.62330947	36.63897191	27.47268877	0.83249534	0.665665845	0.875335875	0.474402599	0.317349347	0	0	0	0	0	0	0.07753218	0	0	0	0	0.135481936	0	0.087761062
vOTU826	0	0	0	0	0	0	1.221448996	6.674765492	10.58973489	0	0	0	0.010658024	0.020781785	0	0	0	0	0	0	0	0	0	0	0	0	0	0	0	0	0	0	0	0	0	0	0	0	0	0	0	0	0	0	0	0	0	0	0
vOTU827	0	0	0	0	0	0	2.886990242	1.326691903	10.54299501	3.574508873	0.075584734	0.116585383	0	0	0	0	0	0	0	0	0	0	0	0	0	0	0	0	0	0	0	0	0	0	0	0	0	0	0	0	0	0	0	0	0	0	0	0	0
vOTU828	0.838360095	0.984117166	3.533207072	4.499765688	13.86248551	29.80967646	8.866886628	5.386175808	120.3880448	0	0	0	0	0	0	0	0	0	0	0	0	0	0	0	0.28283532	0.173184929	0.461677646	0.202578524	0	0.625022039	0.044252134	0	0	0	0	0	0	0	0	0	0	0	0.061400625	2.456271216	0.110674991	0	0	0	0
vOTU829	0.074208564	0.092266056	0.01739618	0.059508521	0.012760769	0.042524164	0.220596342	0.335895694	8.333283838	0.285682696	0	1.569989196	0.154054258	0.058370821	23.32073157	0.745154156	6.509305727	0	0	0	0.087040411	0	0	0	0	0	0	0	0	0	0	0	0	0	0	0	0	0	0	0	0	0	0.017356082	1.899933415	0.048776337	0	0	0	0
vOTU830	0	0	0	0	0	0	13.70113978	11.71574983	24.94144287	3.223407105	0.044840511	15.07168712	0	0	0	0	0	0	0	0	0	0.02189207	0	0	0	0	0	0.014570619	0	0	0	0	0	0	0	0	0	0	0	0	0	0	0.04914114	0.013069108	0.013424849	0	0	0	0
vOTU831	0	0.030697547	0	0.130366416	0	0.023496594	7.805195046	15.80578697	38.33260377	0.203420424	0	22.88351481	3.086071179	2.336802222	2.751445181	0.645468327	0.665385123	0	0	0	0	0	0	0	76.99110084	118.1918296	28.3955154	97.22624919	34.23837413	59.26483027	36.35728842	52.16712114	67.31782553	34.45371476	34.9193994	3.025891556	5.263355219	2.956831388	3.588516294	3.406775343	0.254264577	0.531963135	0.169729662	0.302871015	0	0.166820278	5.307287022	3.35983056	3.903152826
vOTU832	2.845857663	2.827506859	4.021984747	1.9691248	1.925314727	2.254745066	6.118471166	1.821614932	14.66531295	9.851829194	0	0.388993888	0.069785722	0.022570991	0	0	0	0	0	0	0	0	0	0	0	0	0	0	0	0	0	0	0	0	0	0	0	0	0	0	0	0	0	0	0	0	0	0	0
vOTU833	0	0	0	0	0	0	7.195295893	3.522220461	10.79492175	2.464402559	0	0	0	0	0	0	0	0	0	0	0	0	0	0	0	0	0	0	0	0	0	0	0	0	0	0	0	0	0	0	0	0	0	0	0	0	0	0	0
vOTU834	0	0	0	0	0	0	7.131297661	5.491643999	11.12227696	7.783884399	0	0.2023462	0	0	0	0	0	0	0	0	0	0	0	0	0	0	0	0	0	0	0	0	0	0	0	0	0	0	0	0	0	0	0	0	0	0	0	0	0
vOTU835	0	0	0	0	0	0	2.985283209	8.452699295	3.253527101	4.157140599	0	0.280382818	0	0	0	0	0	0	0	0	0	0	0	0	0	0	0	0	0	0	0	0	0	0	0	0	0	0	0	0	0	0	0	0	0	0.1669135	3.801362821	0.128327419	14.58988351
vOTU836	0	0	0	0	0	0	4.091358061	2.900155832	3.944435234	1.179633698	0	0.784821828	0	0	0	0	0	0	0	0	0	0	0	0	0	0	0	0	0	0	0	0	0	0	0	0	0	0	0	0	0	0	0	0	0	0	0	0	0
vOTU837	0.367548825	0.725170399	0.30549421	0.139229287	0.183422383	0.371253502	3.326203922	5.33388542	70.17056054	0.003538546	0	0	0	0	0	0	0	0	0	0	0	0	0	0	0	0	0	0	0	0	0	0	0	0	0	0	0	0	0	0	0	0	0	0	0	0	0	0	0
vOTU838	0.007786363	0.068622957	0.064441349	0.044896644	0.109813932	0.263406351	0.323986695	0.753077697	33.57696204	0.396022919	0.542610963	0.060453248	0.329909507	0.318560205	1.003093817	0.029726976	0.194668029	0	0	0.088517277	0.110811007	0	0	0	0	0	0	0	0	0	0	0	0	0	0	0	0	0	0	0	0	0	0	0	0	0.47346116	0.543362692	0.207234642	0.175986591
vOTU839	0.074179866	0.111745715	0	0.022356969	0.036286704	0.032187988	7.596345171	6.265693153	22.05230024	2.509110814	0.144246198	3.216827431	0	0	0	0	0	0.107160152	0.173737416	0.257783216	0.2926878	0.254837073	0	0	0	0	0	0	0	0	0	0	0	0	0	0.004164028	0	0	0.007813901	0	0.135186069	0	0.079324557	0.040749138	0.020418198	0	0	0	0
vOTU840	0.01273248	0	0.142626982	0.060132202	0.265167838	0.370561515	4.900181161	3.561866117	16.02811649	0	0	0	0.045900288	0.043334702	0	0	0	0	0	0	0	0	0	0	0	0	0	0	0	0	0	0	0	0	0	0	0	0	0	0	0	0	0.022973323	0	0	0	0	0	0
vOTU841	0	0	0	0	0	0	1.842176701	6.079963318	3.656184416	0.523817539	0	0	0	0	0	0	0	0	0	0	0	0	0	0.267672418	0	0	0	0	0	0	0	0	0	0	0	0.409791412	0.252949958	0.540349347	0.622746971	1.331371496	0	0	0	0	0	0	0	0	0
vOTU842	0	0	0	0	0	0	0.015523379	0.457092204	9.356933274	0.128359896	0	0.959949728	0	0	0.006520972	0	0	0	0	0	0	0	0	0	0	0	0	0	0	0	0	0	0	0	0	0	0	0	0	0	0	0	0	0	0	0	0	0	0
vOTU843	0	0	0	0	0	0	1.119797632	3.721462173	7.804851358	0	0	0	0	0	0	0	0	0	0	0	0	0	0	0	0	0	0	0	0	0	0	0	0	0	0	0	0	0	0	0	0	0	0	0	0	0	0	0	0
vOTU844	0.249043768	0.557259758	0.22608589	1.230360681	0.334228471	0.415606213	0.89892385	1.496241493	17.22211417	1.781108618	0.021593065	43.69299421	0.173939653	0.11947822	34.71050499	10.66917901	19.24901576	0	0	0	0.178904144	0	0	0.016517711	32.40737778	19.63312349	1.761418314	31.24370077	3.538051199	7.831704718	7.422452271	11.13382678	14.00142308	10.38067633	16.05279855	0.200898696	0.018084009	0.437540215	0.27772936	0.566874642	0	0	0.427796082	0.41890658	0.119124555	0.051802359	0.062818796	0.052482349	0.145751608
vOTU845	0	0	0	0	0	0	2.960523442	6.602841166	6.524910149	0.256811095	0	0	0	0	0	0	0	0	0	0	0	0	0	0	0	0	0	0	0	0	0	0	0	0	0	0	0	0	0	0	0	0	0	0	0	0	0	0	0
vOTU846	0	0	0	0	0	0	0.233175719	0.201775507	24.20000274	2.676316972	0.400381612	0	0	0	0	0	0	0	0	0	0	0	0	0	0	0	0	0.010855508	0	0	0	0	0	0	0	0	0	0	0	0	0	0	0	0	0	0	0	0	0
vOTU847	0	0	0	0.059265902	0	0	0.248513304	0.393511879	7.137549682	0	0	0	0	0	0	0	0	0	0	0	0	0	0	0	0	0	0	0	0	0	0	0	0	0	0	0	0	0	0	0	0	0	0	0	0	0	0	0	0
vOTU848	0	0	0	0	0	0	60.96814748	46.85366673	15.85744884	47.81440227	52.49285596	35.74850797	0	0	0	0	0	50.47107873	2.143172994	39.74234998	155.8498086	16.75381407	0	0	0	0	0	0	0	0	0	0	0	0	0	0	0	0	0	0	0	0	0	0	0	0	0	0	0
vOTU849	0.264332765	0.103008248	0.068761074	0.047817132	0.041572855	0.023638488	0.314805928	1.323760085	24.87951539	0.178548973	0.131013698	8.692437714	0.389270567	0.344474317	29.37105898	1.071784014	6.042537408	0	0	0.023578197	0	0	0.096763832	0	0.032467542	0	0	0	0	0	0	0	0	0.013963482	0	0.170024004	0.054783001	0.142402069	0.06322863	0.391892457	0	0	0.28853003	2.304941036	0.035882524	2.346985007	0.265726715	0.270678938	0.626394009
vOTU850	0	0	0	0	0	0	8.640927216	6.828726204	9.906704725	0.006961419	0	0.037407291	0	0	0	0	0	0	0	0	0	0	0	0	0	0	0	0	0	0	0	0	0	0	0	0	0	0	0	0	0	0	0	0	0	0	0	0	0
vOTU851	3.807543974	6.308176958	1.147674337	2.012563999	1.868985622	4.079661736	1.206172382	1.26561081	46.8287402	4.625918712	0.050525646	0.108187904	0.037632904	0.091600928	3.38064923	0.857926324	0.255673639	0	0	0	0	0	0	0	3.226278145	2.622256491	0.077163788	2.16679746	0.054511062	2.201881205	0	0	0	0	0.035826565	0	0	0	0	0	0	0	0	0	0	5.209551571	2.249765031	0.178866496	0
vOTU852	0.05021464	0.076616066	0.005511655	0.034082914	0.005522163	0.026750291	0.810473565	2.709270615	20.0013784	0	0	0	0.390776193	0.419605262	3.770585574	6.87393089	14.88365883	0	0	0	0	0	0	0	0.121435084	0.153958883	0.283184947	0.121778369	0.157863384	0.3365221	0.521991219	0.539542904	0.476309482	0.493758545	0.549520078	0	0	0	0	0	0	0	0	0	0	0	0	0	0
vOTU853	0	0	0	0	0	0	5.201258322	6.361264519	26.07256805	37.93616763	0.005764953	0.057762335	0	0	0	0	0	0	0	0	0	0	0	0	0	0	0	0	0	0	0	0	0	0	0	0	0	0	0	0	0	0	0	0	0	0	0	0	0
vOTU854	0	0	0	0	0	0	3.389051058	1.520314707	7.26241584	1.054542067	0	3.774120426	0	0	0	0	0	0	0.120463496	0.0261922	0.084710648	0.120173384	0	0	0	0	0	0	0	0	0	0	0	0	0	0	0	0	0	0	0	0	0.035680751	0	0.003581591	0	0	0	0
vOTU855	0	0	0	0	0	0	1.84902244	5.399303058	5.548031389	0.672378306	0	0.204475094	0.405828033	0.14264029	0	0	0	0	0	0	0	0	0	0	0	0	0	0	0	0	0	0	0	0	0	0	0	0	0	0	0	0	0	0	0	0	0	0	0
vOTU856	0	0	0	0	0	0	5.612524098	2.086105709	10.12950303	2.745666925	0.054693155	0	0.045081352	0.064770727	0.002425719	0	0	0.007514257	0.042728842	0.000196903	0	0.007789745	0	0	0	0	0	0	0	0	0	0	0	0	0	0	0	0	0	0	0	0	0	0	0	0	0	0	0
vOTU857	0	0	0	0	0	0	0	0	5.073335634	0	0	0	0	0	0	0	0	0	0	0	0	0	0	0	0	0	0	0	0	0	0	0	0	0	0	0	0	0	0	0	0	0	0	0	0	0	0	0	0
vOTU858	0.019520339	0	0	0.031689494	0	0	13.31725342	26.43810606	81.17565581	10.48559526	1.06295828	91.51654724	0.084428168	0.161956342	33.79786352	10.03057958	4.450655453	0	0	0.489286818	4.472196507	0.325983508	0	0	3.230199037	4.692449501	0.218640479	2.224696495	0.189986397	1.30883166	0.42567974	0.733456496	0.341598337	0.459341895	0.516452292	0.140093069	0.082995048	0.026194671	0.03764635	0.182798925	0.309512433	0.172632609	0.477767144	0.922863822	0.68717415	1.579283358	3.66130705	1.439920065	3.503093456
vOTU859	1.019159206	2.015536622	1.779950282	2.140921178	2.53167106	2.313879695	17.54861645	32.91896877	36.14071537	4.120112838	1.301729221	27.78909798	5.301083291	4.711657589	16.19814432	20.29006076	13.04068204	0.456552959	1.422654891	1.354834289	2.937833616	2.929661301	0.354615559	1.473576167	118.9913245	88.42513724	38.10082293	85.59227277	57.39865607	60.27310213	96.42317403	80.86234963	113.0960378	67.1266913	74.80522733	7.731589381	8.174937882	8.687703814	6.447648424	8.073716957	3.024577255	1.941394764	10.9870405	2.743998987	1.621300072	1.591657209	1.703084851	5.825715773	12.66319345
vOTU860	0	0	0	0	0	0	2.20433039	1.039571355	11.38972352	0.369944423	0	0	0	0	0	0	0	0	0	0	0	0	0	0	0	0	0	0	0	0	0	0	0	0	0	0	0	0	0	0	0	0	0	0	0	0	0	0	0
vOTU861	0	0	0	0	0	0	4.881056566	0.763896641	9.144372097	14.26166442	0	0.993132324	0	0	0.677388642	0	0	0	0	0	0	0	0	0	0	0	0	0	0	0	0	0	0	0	0	0	0	0	0	0	0	0	0	0	0	1.531436051	0.055917593	0	0.536048274
vOTU862	0	0	0	0	0	0	1.693584044	5.152256441	3.891496339	0.27388074	0	0	0.043741209	0	0	0	0	0	0	0	0	0	0	0.233496272	0	0	0	0	0	0	0	0	0	0	0	0.529122338	0.278128863	0.506029053	0.453086081	1.077157182	0	0	0	0	0	0	0	0	0
vOTU863	0	0	0	0	0	0	1.828246272	1.112576507	2.079771714	0.685165583	0	0	3.786003135	2.730002015	0.043346366	0.044657086	0	0	0	0	0	0	0	0	0	0	0	0	0	0	0	0	0	0	0	6.693371705	4.361079546	2.642572661	3.722696404	4.429695572	0.674706027	0	0.176771244	0.233142272	0.041174742	0	0	0	0
vOTU864	0	0	0.014587124	0	0.07840694	0.066798191	2.526089217	1.299671529	6.451090579	7.835622714	1.52187104	0.001857543	0	0	0	0	0	0	0	0.034520681	0	0	0	0	0	0	0	0	0	0	0	0	0	0	0	0	0	0	0	0	0	0	0	0	0	0	0	0	0
vOTU865	0.553019511	0.467964042	0.334904005	0.205914629	0.148074407	0.253787049	0.002507837	0.210130147	5.643176253	0.031260519	0	0.049750359	0	0	0	0.002346291	0	0	0	0	0	0	0	0	0	0.127750259	0	0	0.029118203	0.095098772	0	0	0	0	0	0	0	0	0	0	0	0	0	0	0	0	0	0	0
vOTU866	0	0	0	0	0	0	4.716655807	4.895951486	7.931001348	0.22787541	0	5.310650402	0	0	0	0	0	0	0	0	0.758519307	0	0	0	0	0	0	0	0	0	0	0	0	0	0	0	0	0	0	0	0.697227702	0	0	3.388902319	0.875723991	0	0	0	0
vOTU867	0	0	0	0	0	0	11.58626688	11.94406152	10.52012779	24.3643582	0.044085135	0.051512411	0	0	0	0	0	0	0	0	0.097419101	0	0	0	0	0	0	0	0	0	0	0	0	0	0	0	0	0	0	0	0	0	0	0	0	0	0	0	0
vOTU868	0	0	0	0	0	0	2.3206523	2.777876762	11.68611763	0.404149608	0	0	0	0	0.015091192	0	0	0	0	0	0.040475761	0	0	0	0	0	0	0	0	0	0	0	0	0	0	0	0	0	0	0	0	0	0	0	0	0	0	0	0
vOTU869	0	0	0	0	0	0	0.042949104	0.113927097	26.17152286	0.005325525	0	0	0	0	0	0	0	0	0	0	0	0	0	0	0	0	0	0	0	0	0	0	0	0	0	0	0	0	0	0	0	0	0	0	0	0	0	0	0
vOTU870	0.258572719	0.794014716	0.387233396	0.156587299	0.107183894	0.271916907	0.150977862	0.14730083	33.00237071	1.006274176	0	0	0	0	12.19211069	0.173020696	0	0	0	0	0	0	0	0	0	0	0	0	0	0	0.294383785	0.901432669	0.912126242	0.37041258	1.955881339	0	0	0	0	0	0	0	0	0	0	5.016280442	0.618578973	1.539253828	1.330043376
vOTU871	0.288044499	1.714836247	0.431273427	0.675696709	0.43303945	0.897942505	0.489230797	0.974948083	8.578679359	0.006792473	0	0.124023116	0.00026582	0	0	0	0	0	0	0	0	0	0	0	0	0	0	0	0	0	0.053350652	0.376151407	0.318335264	0.328794123	0.736274108	0	0	0	0	0	0	0	0	0	0	0.271839702	0.823631312	4.811344944	2.302006931
vOTU872	0	0	0	0	0	0	2.064018269	0.363774035	11.03702255	0	0	0	0.007310436	0.01724856	0	0	0	0	0	0	0	0	0	0	0.236199017	0.963315349	0.195517063	1.433069603	0.21610314	0.134166856	0.983878497	1.029450204	1.283743866	1.733407194	1.746673315	0	0	0	0	0	0	0	0	0	0	0	0	0	0
vOTU873	0	0	0	0	0	0	5.561833644	4.287774411	7.040866336	0	0	0	0	0	0	0	0	0	0	0	0	0	0	0	0	0	0	0	0	0	0	0	0	0	0	0	0	0	0	0	0	0	0	0	0	0	0	0	0
vOTU874	0.094260592	0.076507784	0.139044704	0.062138335	0.034212669	0.108094959	0	0.043641205	13.00670118	0	0	0	0.043776829	0.052702793	0	0	0	0	0	0	0	0	0	0	0.028009437	0	0	0	0	0	0.04930509	0.168205632	0.122681683	0.189023836	0.149948049	0	0.017584846	0.01956574	0	0.04171089	0	0	0	0	0	0.000521467	0	0	0
vOTU875	0	0	0	0	0	0	2.273572835	3.877206394	43.42560666	0.153896625	0	5.180881189	0	0	0	0	0	0	0	0	0	0	0	0	0	0	0	0	0	0	0	0	0	0	0	0	0	0	0	0	0	0	0	0	0	0	0	0	0
vOTU876	0.115936969	0.280120186	3.506593554	0.324162068	0.463921572	1.559668839	0.657360747	0.385766916	10.03491944	2.41011705	0	0	0.038635885	0.051627729	0	0	0	0	0	0	0	0	0	0	0	0	0	0	0	0	0	0.069208013	0	0	0.005836526	0	0	0	0	0	0	0	0	0	0	0	0	0	0
vOTU877	0	0	0	0	0	0	3.137130046	4.38419137	53.8219783	7.457403847	0	0	0.126412879	0.069337047	0	0	0	0	0	0	0	0	0	0	0	0	0	0	0	0	0	0	0	0	0	0	0	0	0	0	0	0	0	0	0	0	0	0	0
vOTU878	0	0	0	0	0	0	0.147779923	0.249158638	8.133353631	0	0	0	0.036921159	0.076939849	0.012719287	0	0.015763087	0	0	0	0	0	0	0	0	0	0	0.014815357	0	0	0.088763567	0	0.012267135	0	0	0	0	0	0	0	0	0	0	0	0	0	0	0	0
vOTU879	0	0	0	0	0	0	22.86856276	17.85645965	26.56879884	6.642304131	0.021699281	4.020671882	0.099143266	0.013708734	0	0	0	0	0	0.022560132	0.033224224	1.837376674	0	0	0	0	0	0	0	0	0	0	0	0	0	0.081208807	0.133979368	0.168587582	0.049695658	0.089859041	0	0	0.015618722	0	0	0	0	0	0.037145009
vOTU880	0.378574067	1.433047195	2.337742917	1.812578278	1.487387889	1.439850899	10.37800388	9.994529525	10.24599207	0.648818287	0.099049563	0.391408352	0.18550961	0.133381897	2.74350972	0.385290054	0.546670254	0.271612984	0.032552137	0.07794683	0.118026909	0.434506459	0	0	0.011745892	0.005692852	0.021523534	0.006213413	0.047284573	0	0	0	0	0	0	0	0.03773047	0.019728619	0.022455479	0.034916696	0.424847779	0.162804376	0.815309531	9.774862295	3.170031064	0.190560296	0.006624192	0.095733061	0.519083468
vOTU881	0	0	0	0	0	0	1.703487892	3.656600107	12.4752722	0.892322469	0	1.7082174	0	0	0	0	0	0	0	0	0	0	0	0	0	0	0	0	0	0	0	0	0	0	0	0	0	0	0	0	0	0	0	0	0	0	0	0	0
vOTU882	0.004035591	0.040885994	0.046381637	0.064016008	0.002608235	0.051490929	0.675734577	1.213213947	20.88858424	0.014469436	0	0.063561982	0.233150249	0.312505135	0.091495321	0	0	0	0	0	0.267134152	0.109365083	0	0	0	0	0	0	0	0	0	0	0	0	0	0	0	0.004651073	0	0.119208723	0.806752109	0	0	2.659830546	0.039524023	0	0.005356093	0	0
vOTU883	0	0.012929694	0	0.011384538	0	0.027917091	0.078092534	0.214936306	47.02317243	0.018507663	0	0.000920254	0.315158626	0.20322275	0.22272089	0.018377288	0.077943759	0	0	0	0	0	0	0	0	0	0	0	0	0	0.103320421	1.795199549	0.456975663	0.780795139	0.287195644	0.109482537	0.230791793	0.298156278	0.222594863	1.4809262	0	0	0	0.063843946	0	0	0	0	0
vOTU884	0.061086118	0.092125086	0.183909604	0.212808907	0.078930305	0.129621703	0.407895085	0.713554224	24.59201016	0	0	0	0.152338256	0.082201471	3.74201218	0.114561032	0.657070857	0	0	0	0	0	0	0	0.16045881	0.173632492	0	0	0	0	0	0.062498133	0	0.040021262	0.037646076	0.045429468	0.306131108	0.237367124	0.077078128	0.883225275	0	0	0.01721432	0.030122286	0	0	0	0	0.019636798
vOTU885	0	0	0	0	0	0	2.372776768	0.233739454	13.52604447	0.196496661	0	0	0	0	0	0	0	0	0	0	0	0	0	0	0	0	0	0	0	0	0	0	0	0	0	0	0	0	0	0	0	0	0	0	0	0	0	0	0
vOTU886	0	0	0	0	0	0	2.374442375	0.717641985	12.4080038	0	0	0	0.042596933	0.027266383	0	0	0	0	0	0	0	0	0	0	0.285698956	1.318229945	0.189677005	1.76578034	0.284107504	0.131223387	0.501841403	0.776416606	0.863571212	1.276499898	1.363210807	0	0	0	0	0	0	0	0	0	0	0	0	0	0
vOTU887	0	0	0	0	0	0	1.237692021	2.930715281	0.533143271	98.24688165	0.378002399	2.164013555	0	0	0	0	0	0	0	0	0	0	0	0	0	0	0	0	0	0	0	0	0	0	0	0	0	0	0	0	0	0	0	0	0	0	0	0	0
vOTU888	0	0	0	0	0	0	0.115832925	0.004336804	0	25.87226756	0.468969199	8.91809115	0	0	0	0	0	0	0	0	0	0	0	0	0	0	0	0	0	0	0	0	0	0	0	0	0	0	0	0	0	0	0	0	0	0	0	0	0
vOTU889	0	0	0	0	0	0	0	0	0	13.08034448	0.430965565	0	0	0	0	0	0	0	0	0	0	0	0	0	0	0	0	0	0	0	0	0	0	0	0	0	0	0	0	0	0	0	0	0	0	0	0	0	0
vOTU890	0	0	0	0	0	0	2.010919735	1.959947409	9.271906509	20.25853476	0.78202659	2.1716752	0	0	0	0	0	0	0	0	0	0	0	0	0	0	0	0	0	0	0	0	0	0	0	0	0	0	0	0	0	0	0	0	0	0	0	0	0
vOTU891	0	0	0	0	0	0	0	0.016168942	0	121.2608048	0.216296107	0.124675352	0	0	0	0	0	0	0	0	0	0	0	0	0	0	0	0	0	0	0	0	0	0	0	0	0	0	0	0	0	0	0	0	0	0	0	0	0
vOTU892	0	0	0	0	0	0	0.030700739	0	0	54.04405892	0.122690325	7.220660753	0	0	0	0	0	0	0	0	0	0	0	0	0	0	0	0	0	0	0	0	0	0	0	0	0	0	0	0	0	0	0	0	0	0	0	0	0
vOTU893	0	0	0	0	0	0	0	0	0	26.764031	0	0.368731587	0	0	0	0	0	0	0	0	0	0	0	0	0	0	0	0	0	0	0	0	0	0	0	0	0	0	0	0	0	0	0	0	0	0	0	0	0
vOTU894	0	0	0	0	0	0	0.328661228	0.027913001	0.008471114	9.048014526	0.189399254	0.520593339	0	0	0	0	0	0	0	0	0	0	0	0	0	0	0	0	0	0	0	0	0	0	0	0	0	0	0	0	0	0	0	0	0	0	0	0	0
vOTU895	0	0	0	0	0	0	0.014268205	0.112856152	0.134607287	28.94992174	0.051701052	0.060175033	0	0	0	0	0	0	0	0	0	0	0	0	0	0	0	0	0	0	0	0	0	0	0	0	0	0	0	0	0	0	0	0	0	0	0	0	0
vOTU896	0	0	0	0	0	0	0	0	0	31.93589744	0.078094671	0	0	0	0	0	0	0	0	0	0	0	0	0	0	0	0	0	0	0	0	0	0	0	0	0	0	0	0	0	0	0	0	0	0	0	0	0	0
vOTU897	0	0	0	0	0	0	1.738936569	0.39596664	1.532095248	12.15432005	0	0.084521188	0	0	0	0	0	0	0	0	0	0	0	0	0	0	0	0	0	0	0	0	0	0	0	0	0	0	0	0	0	0	0	0	0	0	0	0	0
vOTU898	1.105923498	1.449050825	0.603807381	0.755152782	0.492720407	1.006843254	8.66833274	10.7870034	15.175065	21.66188307	0.93379135	1.536541829	7.983405403	6.941973444	0.184541082	0.197050899	0.187390318	0	0	0.354988579	0.143363779	0.063751196	0.889771468	1.149348086	0	0	0	0	0	0	0.010222029	0.012701406	0	0	0.002557422	0.381561445	0.583525166	0.599075027	0.463096321	0.549406667	0	0	0	0	0	1.641964529	0.984154663	2.51837516	3.684123506
vOTU899	0	0	0	0	0	0	0	0.042518948	0.024046708	113.8927651	0.119395996	0.28504405	0	0	0	0	0	0	0	0	0	0	0	0	0	0	0	0	0	0	0	0	0	0	0	0	0	0	0	0	0	0	0	0	0	0	0	0	0
vOTU900	0	0	0	0	0	0	0	0	0	14.15178908	0.01589863	3.017814095	0	0	0	0	0	0	0	0	0	0	0	0	0	0	0	0	0	0	0	0	0	0	0	0	0	0	0	0	0	0	0	0	0	0	0	0	0
vOTU901	2.723670709	3.854675175	1.563617136	1.871800897	1.358986736	2.517291728	14.56676258	20.37717381	27.62536733	29.94986706	2.358685842	3.302477758	6.317737382	5.369973917	1.016078164	0.370259263	0.496068892	0.105477565	0	0.816894669	0.205304615	0.107193494	1.261927761	0.900423229	0	0	0	0	0	0	0.016812995	0	0.02029565	0.00780766	0.047033947	1.436780965	2.242024199	1.593499623	1.060192335	1.10632653	0	0	0.027587573	0	0.017241073	8.401238436	2.791225589	8.698865588	7.278596697
vOTU902	0	0	0	0	0	0	0	0	0	11.29789878	0	0	0	0	0	0	0	0	0	0	0	0	0	0	0	0	0	0	0	0	0	0	0	0	0	0	0	0	0	0	0	0	0	0	0	0	0	0	0
vOTU903	0	0	0.011473227	0	0	0.018330574	2.899455746	1.844899352	1.616369978	9.573939347	0.020400921	0.152680583	0	0	0	0	0	0	0	0	0	0	0	0	0	0	0	0	0	0	0	0	0	0	0	0	0	0	0	0	0	0	0	0	0	0	0	0	0
vOTU904	0	0	0.010138825	0	0	0	34.75169582	23.68005309	27.62032641	19.50682383	1.441832997	0.045641622	2.128804332	1.849224967	0.208835288	0.095011835	0	0.603192275	4.159107694	3.98445623	2.28058906	3.08838353	0	0.320386659	0	0	0	0	0	0	0	0	0	0	0	1.465252861	3.051263532	1.830854416	1.393310291	2.237186473	0	0	7.552378026	0.160828118	0.149550726	0.014968676	0	0.019959939	0.048256379
vOTU905	0	0	0	0	0	0	0	0	0	29.08607855	0	0.128426095	0	0	0	0	0	0	0	0	0	0	0	0	0	0	0	0	0	0	0	0	0	0	0	0	0	0	0	0	0	0	0	0	0	0	0	0	0
vOTU906	0	0	0	0	0	0	0.485792668	0.705071439	0.422395564	9.896774275	0	7.764000157	0	0	0	0	0	0	0	0	0	0	0	0	0	0	0	0	0	0	0	0	0	0	0	0	0	0	0	0	0	0	0	0	0	0	0	0	0
vOTU907	0	0	0	0	0	0	0	0	0	14.09941693	0	0	0	0	0	0	0	0	0	0	0	0	0	0	0	0	0	0	0	0	0	0	0	0	0	0	0	0	0	0	0	0	0	0	0	0	0	0	0
vOTU908	0.717189563	0.49934799	0.085841642	0.219096973	0.145592195	0.270700784	1.378571153	1.810525873	0	42.68601275	0	0	0	0.003718573	0	0	0	0	0	0	0	0	0	0	0	0	0	0	0	0	0.673292334	0.390266655	0.372278646	0.010582004	0	0	0	0	0	0	0	0	0	0	0	0	0	0	0
vOTU909	0	0	0	0	0	0	0	0	0	22.71096346	0.054988714	0	0	0	0	0	0	0	0	0	0	0	0	0	0	0	0	0	0	0	0	0	0	0	0	0	0	0	0	0	0	0	0	0	0	0	0	0	0
vOTU910	0	0	0	0	0	0	0	0.154578799	0.05727472	19.35329803	0.09435939	0	0	0	0	0	0	0	0	0	0	0	0	0	0	0	0	0	0	0	0	0	0	0	0	0	0	0	0	0	0	0	0	0	0	0	0	0	0
vOTU911	0	0	0	0	0	0.002444237	1.748232093	1.272679919	4.248134395	32.2573914	2.118211892	0	0.151784558	0.349029052	0	0	0	0	0	0.106164509	1.315651389	0	0	0	0	0	0	0	0	0	0	0	0	0	0	0	0	0	0.012372905	0	0	0	0.024266383	0	0	4.366908579	0.231673548	0.057688921	0.198313739
vOTU912	0.004416069	0	0.053236979	0.006843654	0	0.052357691	2.199626202	1.39648115	3.549095764	20.54578228	0	1.410765723	0	0	0	0	0	0	0	0	0	0	0	0	0	0	0	0	0	0	0	0	0	0	0	0	0	0	0	0	0	0	0	0	0	0	0	0	0
vOTU913	0	0	0	0	0	0	0.514796676	0.11633262	0.645666188	73.93308464	0.366955094	7.092654593	0	0	0	0	0	0	0	0	0	0	0	0	0	0	0	0	0	0	0	0	0	0	0	0	0	0	0	0	0	0	0.100059698	0	0	0.03984087	0	0	0
vOTU914	0	0	0	0	0	0	0	0.032532869	0.027032556	24.14871667	0	0.802709772	0	0	0	0	0	0	0	0	0	0	0	0	0	0	0	0	0	0	0	0	0	0	0	0	0	0	0	0	0	0	0	0	0	0	0	0	0
vOTU915	0	0	0	0	0	0	0	0	0	7.955577411	0	0	0	0	0	0	0	0	0	0	0	0	0	0	0	0	0	0	0	0	0	0	0	0	0	0	0	0	0	0	0	0	0	0	0	0	0	0	0
vOTU916	0	0	0	0	0	0	0.050820184	0.047973595	0.238523003	14.55365384	0.087705468	0	0	0	0	0	0	0	0	0	0	0.262177406	0	0	0	0	0	0	0	0	0	0	0	0	0	0	0	0	0	0	0	0	0	0.217380771	0	0	0.046003751	0.079703505	0
vOTU917	0.092637643	0.201627082	0.107872602	0.045770929	0	0.161489712	3.257065792	2.117852277	1.924431257	9.063282595	0.012103806	0.13708	0	0	0	0	0	0	0	0	0	0	0	0	0	0	0	0	0	0	0	0	0	0	0	0	0	0	0	0	0	0	0	0	0	0	0	0	0
vOTU918	0	0	0	0	0	0	0.126798696	0.006728782	0.11963241	14.17290395	0.09464812	0.282181975	0	0	0	0	0	0	0	0	0	0	0	0	0	0	0	0	0	0	0	0	0	0	0	0	0	0	0	0	0	0	0	0	0	0	0	0	0
vOTU919	0	0	0	0	0	0	0.147190469	0.046323614	1.082543196	35.44440565	0.126199706	0.23240519	0	0	0	0	0	0	0	0	0	0	0	0	0	0	0	0	0	0	0	0	0	0	0	0	0	0	0	0	0	0	0	0	0	0	0	0	0
vOTU920	0	0	0	0	0	0	0	0	0.02253497	11.10030103	0	0.798332427	0	0	0	0	0	0	0	0	0	0	0	0	0	0	0	0	0	0	0	0	0	0	0	0	0	0	0	0	0	0	0	0	0	0	0	0	0
vOTU921	0	0	0	0	0	0	0	0	0	26.97277258	0	0	0	0	0	0	0	0	0	0	0	0	0	0	0	0	0	0	0	0	0	0	0	0	0	0	0	0	0	0	0	0	0	0	0	0	0	0	0
vOTU922	0	0	0	0	0	0	0	0	0	14.46722497	0.048785204	0	0	0	0	0	0	0	0	0	0	0	0	0	0	0	0	0	0	0	0	0	0	0	0	0	0	0	0	0	0	0	0	0	0	0	0	0	0
vOTU923	0	0	0	0	0	0	2.088030461	1.187699023	3.458595726	121.586561	0.799028757	0	0	0	0	0	0	0	0	0	0.399427072	0.219613773	0	0	0	0	0	0	0	0	0	0	0	0	0	0	0	0	0	0	0	0	0	0	0	0	0	0	0
vOTU924	0	0	0	0	0	0	0.743820214	0.75687319	0.792161252	56.14276083	0.151872392	0.248195095	0	0	0	0	0	0	0	0	0	0	0	0	0	0	0	0	0	0	0	0	0	0	0	0	0	0	0	0	0	0	0	0	0	0	0	0	0
vOTU925	0	0	0	0	0	0	0.031924363	0.347647	0.042137524	22.92834265	0.552627846	0	0	0	0	0	0	0	0	0	0	0	0	0	0	0	0	0	0	0	0	0	0	0	0	0	0	0	0	0	0	0	0	0	0	0	0	0	0
vOTU926	0	0	0	0	0	0	0.978412038	0.590577219	0.784697341	58.06747532	0.201753283	0.231984282	0	0	0	0	0	0	0	0	0	0	0	0	0	0	0	0	0	0	0	0	0	0	0	0	0	0	0	0	0	0	0	0	0	0	0	0	0
vOTU927	0	0	0	0	0	0	1.426338136	1.555372606	0.831078986	192.4403174	1.440539124	3.727900037	0	0	0	0	0	0	0	0	0	0	0	0	0	0	0	0	0	0	0	0	0	0	0	0	0	0	0	0	0	0	0	0	0	0	0	0	0
vOTU928	0	0	0	0	0	0	0.032241048	0.090476197	0.258349638	14.45175263	0.105489176	0.681882707	0	0	0	0	0	0	0	0	0	0	0	0	0	0	0	0	0	0	0	0	0	0	0	0	0	0	0	0	0	0	0	0	0	0	0	0	0
vOTU929	0	0	0	0	0	0	10.59819505	10.67445724	8.905540003	23.52180528	0	0.044850791	0	0	0	0	0	0	0	0	0	0	0	0	0	0	0	0	0	0	0	0	0	0	0	0	0	0	0	0	0	0	0	0	0	0	0	0	0
vOTU930	0	0	0	0	0	0	0	0	0	44.39286513	0.00768709	0.915497438	0	0	0	0	0	0	0	0	0	0	0	0	0	0	0	0	0	0	0	0	0	0	0	0	0	0	0	0	0	0	0	0	0	0	0	0	0
vOTU931	0	0	0	0	0	0	0	0	0	51.58352727	0	12.75163359	0	0	0	0	0	0	0	0	0	0	0	0	0	0	0	0	0	0	0	0	0	0	0	0	0	0	0	0	0	0	0	0	0	0	0	0	0
vOTU932	0.421139119	0.031668703	0	0.049655367	0	0.004158641	0	0	0	16.42189889	0.079686582	0	0.108231484	0.385752898	0	0	0	0	0	0	0	0	0	0	0	0	0	0	0	0	0	0	0	0	0	0	0	0	0	0	0	0	0	0	0	0	0	0	0
vOTU933	0.075756475	0.074882652	0.06901458	0.039911339	0.036308026	0.053451195	12.28642713	15.67132021	13.19783162	26.47507924	0.326814546	58.04788617	15.35508037	14.6399231	4.570406606	7.220759493	2.236810863	0.015205896	0	0.45439279	6.819161949	1.645671849	36.99508516	17.61649692	5.642242306	0.089314642	1.354741929	0.317234495	4.622581924	0.118406582	0.164280061	0.106195145	0.091877981	0.001321245	0.007148113	71.78505873	71.159662	61.17262998	92.24552535	100.3884743	16.60050311	50.05275335	18.87647869	51.51976791	54.82719436	4.313449456	1.298080327	0.530483304	0.815261508
vOTU934	0	0	0	0	0	0	1.621122257	2.068476175	5.474495233	244.7854533	1.892930657	3.144298907	0	0	0	0	0	0	0	0	0	0	0	0	0	0	0	0	0	0	0	0	0	0	0	0	0	0	0	0	0	0	0	0	0	0	0	0	0
vOTU935	0	0	0	0	0	0	0.161584193	0.595764653	0.058147361	75.8816121	0.731066487	0	0	0	0	0	0	0	0	0	0	0	0	0	0	0	0	0	0	0	0	0	0	0	0	0	0	0	0	0	0	0	0	0	0	0	0	0	0
vOTU936	0	0	0	0	0	0	0.499592778	0.586908383	1.436735706	62.29248649	0.58807228	0.050945614	0	0	0	0	0	0	0	0	0	0	0	0	0	0	0	0	0	0	0	0	0	0	0	0	0	0	0	0	0	0	0	0	0	0	0	0	0
vOTU937	0	0	0	0	0	0	0.002114053	0.112245014	0	35.24421437	6.812273324	0	0.948741033	3.109110719	0	0	0	0	0	5.079359952	0	0	0	0	0	0	0	0	0	0	0	0	0	0	0	0	0	0	0	0	0	0	0	0	0	1.984539967	0.403524829	0.253555673	0.006029473
vOTU938	0	0	0	0	0	0	0	0	0	13.87174549	0.020507096	0	0	0	0	0	0	0	0	0	0	0	0	0	0	0	0	0	0	0	0	0	0	0	0	0	0	0	0	0	0	0	0	0	0	0	0	0	0
vOTU939	0.030586472	0.000700994	0.033699147	0	0.027505372	0.00821363	3.356286114	1.490458946	6.59586814	10.68097027	1.337269853	0.011311702	0.140739406	0.136726411	0	0	0	0	0	0.006682075	0.286388602	0.060919083	0	0	0	0	0	0	0	0	0	0	0	0	0	0	0	0.020891857	0	0	0	0	0	0	0	0.187887662	0.27274225	0.047876064	0.006997963
vOTU940	0	0	0	0	0	0	0.142748344	0.55156774	0.202958693	106.1844428	0.781634889	6.419596829	0	0	0	0	0	0	0	0.38330798	0.004488168	0	0.246283595	0	0	0	0	0	0	0	0	0	0	0	0	0	0	0	0	0	0	0	0	0	0	0	0	0	0
vOTU941	0	0	0	0	0	0	0	0	0	22.25268964	0.134608488	0.172855431	0	0	0	0	0	0	0	0	0	0	0	0	0	0	0	0	0	0	0	0	0	0	0	0	0	0	0	0	0	0	0	0	0	0	0	0	0
vOTU942	0	0	0	0	0	0	4.747167918	13.44664971	5.286817817	8.249337039	0	0.510959655	0	0	0	0	0	0	0	0	0	0	0	0	0	0.033035989	0	0	0	0	0	0	0	0	0	0	0	0	0	0	0	0	0	0	0	0.589370519	7.225860667	0.475018543	36.75601504
vOTU943	0	0	0	0	0	0	1.21957368	3.873343692	2.835392678	21.67781192	0	0	0.927473149	3.541081514	0	0	0	0	0	0	0	0	0	0	0	0	0	0	0	0	0	0	0	0	0	0	0	0	0	0	0	0	0	0	0	0.000726114	0	0	0
vOTU944	0	0	0	0	0	0	0	0.007305026	0	27.86787336	0.231057445	0	0	0	0	0	0	0	0	0	0	0	0	0	0	0	0	0	0	0	0	0	0	0	0	0	0	0	0	0	0	0	0	0	0	0	0	0	0
vOTU945	0	0	0	0	0	0	0	0.021960847	0.016314025	16.97153643	0.08142963	0	0	0	0	0	0	0	0	0	0	0	0	0	0	0	0	0	0	0	0	0	0	0	0	0	0	0	0	0	0	0	0	0	0	0	0	0	0
vOTU946	0	0	0	0	0	0	0	0.066436556	0.514148058	46.32936483	0.38044412	0.404208259	0	0	0	0	0	0	0	0	0	0	0	0	0	0	0	0	0	0	0	0	0	0	0	0	0	0	0	0	0	0	0	0	0	0	0	0	0
vOTU947	0	0	0	0	0	0	0	0.050964659	0.046025756	73.8005616	0.500657285	22.85437742	0	0	0	0	0	0	0	0	0	0	0	0	0	0	0	0	0	0	0	0	0	0	0	0	0	0	0	0	0	0	0	0	0	0	0	0	0
vOTU948	0	0	0	0	0	0	0.204333582	0.65578879	0.425368002	11.8624325	0	0.098241649	0	0	0	0	0	0	0	0	0	0	0	0	0	0	0	0	0	0	0	0	0	0	0	0	0	0	0	0	0	0	0	0	0	0	0	0	0
vOTU949	0.031479358	0	0.076628801	0	0	0	0.251342156	0.214009349	0.846718094	11.57076377	0.966642802	0	0	0	0	0	0	0	0	0.019459097	0	0.039316154	0	0	0	0	0	0	0	0	0	0	0	0	0	0	0	0	0	0	0	0	0	0	0	0	0	0	0
vOTU950	0	0	0	0	0	0	0.119757786	0	0.341399786	8.789877015	0.054509923	0	0	0	0	0	0	0	0	0	0	0	0	0	0	0	0	0	0	0	0	0	0	0	0	0	0	0	0	0	0	0	0	0.011726212	0.016681715	0	0	0	0
vOTU951	0	0	0	0	0	0	0	0	0	11.23182051	0.299749421	0	0	0	0	0	0	0	0	0	0	0	0	0	0	0	0	0	0	0	0	0	0	0	0	0	0	0	0	0	0	0	0	0	0	0	0	0	0
vOTU952	0	0	0	0	0	0	0.043297221	0.038794592	0.031210568	15.6834435	0	0.146930723	0	0	0	0	0	0	0	0	0	0	0	0	0	0	0	0	0	0	0	0	0	0	0	0	0	0	0	0	0	0	0	0	0	0	0	0	0
vOTU953	0	0	0	0	0	0	0	0	0	10.92364676	0	0	0	0	0	0	0	0	0	0	0	0	0	0	0	0	0	0	0	0	0	0	0	0	0	0	0	0	0	0	0	0	0	0	0	0	0	0	0
vOTU954	0	0	0	0	0	0	0	0	0	10.77948942	0.058251891	0	0	0	0	0	0	0	0	0	0	0	0	0	0	0	0	0	0	0	0	0	0	0	0	0	0	0	0	0	0	0	0	0	0	0	0	0	0
vOTU955	0	0	0	0	0	0	0	0.071847803	0	17.33948029	0	0	0.290050248	0.260584292	0	0	0	0	0	0	0	0	0	0	0	0	0	0	0	0	0	0	0	0	0	0	0	0	0	0	0	0	0	0	0	0	0	0	0
vOTU956	0	0	0	0	0	0	1.787906071	0.611028534	2.280916665	66.60534727	0.361281153	0.410846879	0	0	0	0	0	0	0	0	0	0	0	0	0	0	0	0	0	0	0	0	0	0	0	0	0	0	0	0	0	0	0	0	0	0	0	0	0
vOTU957	0	0	0	0	0	0	0	0.02712158	0	12.89188344	0.001423862	0	0	0	0	0	0	0	0	0	0	0	0	0	0	0	0	0	0	0	0	0	0	0	0	0	0	0	0	0	0	0	0	0	0	0	0	0	0
vOTU958	0	0	0	0	0	0	0.542828846	0.177438998	0.681278279	17.81247889	2.68221492	0	0	0	0	0	0	0	0	0	0	0	0	0	0	0	0	0	0	0	0	0	0	0	0	0	0	0	0	0	0	0	0	0	0	0	0	0	0
vOTU959	0.100675478	0.103574906	0.133263186	0.078908543	0.075174829	0.292789782	0.107093608	0.019690711	0.283877	8.459793203	0.20683699	5.491803551	0	0.03113535	0	0	0	0	0	0	0	0	0	0	0	0	0	0	0	0	0	0	0	0	0	0	0	0	0	0	0	0.047579912	1.260650054	0	0.00057886	0	0	0	0
vOTU960	0	0	0	0	0	0	0.029065388	0.248458192	0.086531911	16.17030022	0.067558295	0.038599133	0	0	0	0	0	0	0	0	0	0	0	0	0	0	0	0	0	0	0	0	0	0	0	0	0	0	0	0	0	0	0	0	0	0	0	0	0
vOTU961	0	0	0	0	0	0	0	0	0.16143087	42.01607826	0	0.565787745	0	0	0	0	0	0	0	0	0	0	0	0	0	0	0	0	0	0	0	0	0	0	0	0	0	0	0	0	0	0	0	0	0	0	0	0	0
vOTU962	0	0	0	0	0	0	0.509558155	0.462909862	0.292461841	37.40402736	0	0.552588304	0	0	0	0	0	0	0	0	0	0	0	0	0	0	0	0	0	0	0	0	0	0	0	0	0	0	0	0	0	0	0	0	0	0	0	0	0
vOTU963	0	0	0	0	0	0	0.100270136	0.022960827	0.029298917	38.82768423	0.19204276	0	0	0	0	0	0	0	0	0	0	0	0	0	0	0	0	0	0	0	0	0	0	0	0	0	0	0	0	0	0	0	0	0	0	0	0	0	0
vOTU964	0	0	0	0	0	0	0	0	0	24.72276437	0.098966038	0.196292961	0	0	0	0	0	0	0	0	0	0	0	0	0	0	0	0	0	0	0	0	0	0	0	0	0	0	0	0	0	0	0	0	0	0	0	0	0
vOTU965	0	0	0	0	0	0	0.370641805	0.36754752	0.819273419	21.31087271	0.029274945	0.388849432	0	0	0	0	0	0	0	0	0	0	0	0	0	0	0	0	0	0	0	0	0	0	0	0	0	0	0	0	0	0	0	0	0	0	0	0	0
vOTU966	0	0	0	0	0	0	0	0	0	23.5533838	0.114102466	0.08256863	0	0	0	0	0	0	0	0	0	0	0	0	0	0	0	0	0	0	0	0	0	0	0	0	0	0	0	0	0	0	0	0	0	0	0	0	0
vOTU967	0	0	0	0	0	0	0.54960282	0.198635404	0.207613895	48.7093241	0.723811818	0.729027665	0	0	0	0	0	0	0	0	0	0	0	0	0	0	0	0	0	0	0	0	0	0	0	0	0	0	0	0	0	0	0	0	0	0	0	0	0
vOTU968	0	0	0	0	0	0	0	0.095845146	0.181122389	100.344553	0.264294503	0.005339219	0	0	0	0	0	0	0	0	0	0	0	0	0	0	0	0	0	0	0	0	0	0	0	0	0	0	0	0	0	0	0	0	0	0	0	0	0
vOTU969	0	0	0	0	0	0	4.521664136	1.404830704	10.29127342	10.08055918	0.044264723	0.00638104	0	0	0	0	0	0	0	0	0	0	0	0	0	0	0	0	0	0	0	0	0	0	0	0	0	0	0	0	0	0	0	0	0	0	0	0	0
vOTU970	0	0	0	0	0	0	1.285328586	8.522878557	0.904505553	29.31468133	0.388483355	0	0	0	0	0	0	0	0	0	0	0	0	0	0	0	0	0	0	0	0	0	0	0	0	0	0	0	0	0	0	0	0	0	0	0	0	0	0
vOTU971	0	0	0	0	0	0	0	0	0	65.10809452	0.10503862	0.749112497	0	0	0	0	0	0	0	0	0	0	0	0	0	0	0	0	0	0	0	0	0	0	0	0	0	0	0	0	0	0	0	0	0	0	0	0	0
vOTU972	0	0	0	0	0	0	0	0.032393412	0.164480056	51.09366308	0.259121915	3.349808412	0	0	0	0	0	0	0	0	0	0	0	0	0	0	0	0	0	0	0	0	0	0	0	0	0	0	0	0	0	0	0	0	0	0	0	0	0
vOTU973	0	0	0	0	0	0	0	0	0	8.71042032	0.05451982	0	0	0	0	0	0	0	0	0	0	0	0	0	0	0	0	0	0	0	0	0	0	0	0	0	0	0	0	0	0	0	0	0	0	0	0	0	0
vOTU974	0	0	0	0	0	0	0.094119723	0.457609422	0.358064019	40.7730576	0.141103954	0	0	0	0	0	0	0	0	0	0	0	0	0	0	0	0	0	0	0	0	0	0	0	0	0	0	0	0	0	0	0	0	0	0	0	0	0	0
vOTU975	0	0	0	0	0	0	0	0	0	14.03508278	0	0	0	0	0	0	0	0	0	0	0	0	0	0	0	0	0	0	0	0	0	0	0	0	0	0	0	0	0	0	0	0	0	0	0	0	0	0	0
vOTU976	0	0	0	0	0	0	0	0.068695162	0	17.26531093	0	0	0.160384974	0.269688281	0	0	0	0	0	0	0	0	0	0	0	0	0	0	0	0	0	0	0	0	0	0	0	0	0	0	0	0	0	0	0	0	0	0	0
vOTU977	0	0	0	0	0	0	0.032740943	0.096376004	0.063307303	38.80966092	0.110371396	1.785042126	0	0	0	0	0	0	0	0	0	0	0	0	0	0	0	0	0	0	0	0	0	0	0	0	0	0	0	0	0	0	0	0	0	0	0	0	0
vOTU978	0	0	0	0	0	0	6.838608001	2.125364547	0.802445552	14.74593729	0.301934312	1.606256396	0	0	0	0	0	0	0	0	0	0	0	0	0	0	0	0	0	0	0	0	0	0	0	0	0	0	0	0	0	0	0	0	0	0	0	0	0
vOTU979	0	0	0	0	0	0	0.423198107	0.509929944	1.180349167	34.78118679	1.513457769	0.067027764	0	0	0	0	0	0	0	0	0	0	0	0	0	0	0	0	0	0	0	0	0	0	0	0	0	0	0	0	0	0	0	0	0	0	0	0	0
vOTU980	0.408589784	0.496205009	0.046586061	0.140151982	0.036063411	0.136811697	0.810195191	1.291490546	0	41.60915253	0.001107033	0	0	0	0	0	0	0	0	0	0	0	0	0	0	0	0	0	0	0	0.000654272	0	0	0	0	0	0	0	0	0	0	0	0	0	0	0	0	0	0
vOTU981	0	0	0	0	0	0	0	0.126858893	0.083347018	22.21294674	0.082133004	0	0	0	0	0	0	0	0	0	0	0	0	0	0	0	0	0	0	0	0	0	0	0	0	0	0	0	0	0	0	0	0	0	0	0	0	0	0
vOTU982	0	0	0	0	0	0	0	0	0.000220659	16.1366833	0	0	0.389098838	0.373016281	0	0	0	0	0	0	0	0	0	0	0	0	0	0	0	0	0	0	0	0	0	0	0	0	0	0	0	0	0	0	0	0	0	0	0
vOTU983	0	0	0	0	0	0	0.307477161	0.501328128	3.239950948	10.20928353	0	0	0	0	0	0	0	0	0	0	0	0	0	0	0	0	0	0	0	0	0	0	0	0	0	0	0	0	0	0	0	0	0	0	0	0	0	0	0
vOTU984	0	0	0	0	0	0	0.697045716	2.137971839	1.396415515	61.15858122	0.24728833	0.44695462	0.188920906	0.062867	0	0	0	0	0	0	0	0	0.79841796	0.108224334	0	0	0	0	0	0	0	0	0	0	0	0	0	0	0	0	0	0	0	0	0	0.028847851	0	0	0
vOTU985	0	0	0	0	0	0	0	0	0	10.51484972	0	0	0	0	0	0	0	0	0	0	0	0	0	0	0	0	0	0	0	0	0	0	0	0	0	0	0	0	0	0	0	0	0	0	0	0	0	0	0
vOTU986	0	0	0	0	0	0	0.072143405	0.016636192	0.952395678	36.55776522	0.034807856	0.551178935	0	0	0	0	0	0	0	0	0	0	0	0	0	0	0	0	0	0	0	0	0	0	0	0	0	0	0	0	0	0	0	0	0	0	0	0	0
vOTU987	0	0	0	0	0	0	1.372359647	3.592077009	1.881648314	10.06721094	0	0.095048774	0	0	0	0	0	0	0	0	0	0	0	0	0	0	0	0	0	0	0	0	0	0	0	0	0	0	0	0	0	0	0	0	0	0	0	0	0
vOTU988	0	0	0	0	0	0	0	0	0.136279146	49.62381071	0.253426005	1.699785558	0	0	0	0	0	0	0	0	0	0	0	0	0	0	0	0	0	0	0	0	0	0	0	0	0	0	0	0	0	0	0	0	0	0	0	0	0
vOTU989	0	0	0	0	0	0	0.064096719	0.167909211	0.213531242	8.814545876	0	2.891076435	0	0	0	0	0	0	0	0	0	0	0	0	0	0	0	0	0	0	0	0	0	0	0	0	0	0	0	0	0	0	0	0	0	0	0	0	0
vOTU990	0	0	0	0	0	0	0.663611212	2.048890634	2.846674433	15.73831218	0.361846593	0.099024209	0	0	0	0	0	0	0	0	0	0	0	0	0	0	0	0	0	0	0	0	0	0	0	0	0	0	0	0	0	0	0	0	0	0	0	0	0
vOTU991	0	0	0	0	0	0	16.44836518	7.038972232	11.21281053	10.66117051	0.732353518	1.948461512	0	0	0	0.002983487	0	0	0	0	0	0	0	0	0	0	0	0	0	0	0	0	0	0	0	0	0	0	0	0	0.061456613	0	0	0	0	0	0	0	0
vOTU992	0	0	0	0	0	0	0.321439818	0.621998059	2.002430738	51.97121916	0.143308367	0.345919574	0	0	0	0	0	0	0	0	0	0	0.030564058	0	0	0	0	0	0	0	0	0	0	0	0	0	0	0	0	0	0	0	0	0	0	0	0	0	0
vOTU993	0	0	0	0	0	0	0.152226934	0.625237341	0.110964962	71.65529768	0.790213734	0	0	0	0	0	0	0	0	0	0	0	0	0	0	0	0	0	0	0	0	0	0	0	0	0	0	0	0	0	0	0	0	0	0	0	0	0	0
vOTU994	0	0	0	0	0	0	0	0	0	6.718583032	0	0	0	0	0	0	0	0	0	0	0	0	0	0	0	0	0	0	0	0	0	0	0	0	0	0	0	0	0	0	0	0	0	0	0	0	0	0	0
vOTU995	0	0	0	0	0	0	0	0	0.008964634	7.884637376	0	0	0	0	0	0	0	0	0	0	0	0	0	0	0	0	0	0	0	0	0	0	0	0	0	0	0	0	0	0	0	0	0	0	0	0	0	0	0
vOTU996	0	0	0	0	0	0	0.86016653	0.753909959	3.392367179	39.4566103	0.399364237	0	0	0.011425509	0	0	0	0	0	0	0	0	0	0	0	0	0	0	0	0	0	0	0	0	0	0	0	0	0	0	0	0	0	0.000314078	0	8.942221534	0	0	28.33582056
vOTU997	0	0	0	0	0	0	0	0	0	11.510632	0	0.005426128	0	0	0	0	0	0	0	0	0	0	0	0	0	0	0	0	0	0	0	0	0	0	0	0	0	0	0	0	0	0	0	0	0	0	0	0	0
vOTU998	0	0	0	0	0	0	0.026423726	0	0	12.91942719	0.088852206	0.433990392	0	0	0	0	0	0	0	0	0	0	0	0	0	0	0	0	0	0	0	0	0	0	0	0	0	0	0	0	0	0	0	0	0	0	0	0	0
vOTU999	0.00445321	0	0	0.041621152	0.045786351	0.112562361	0.060352857	0.0674892	0.458897205	24.3958494	0.046939132	0.562207036	0	0	0	0	0	0	0	0	0	0	0	0	0	0	0	0	0	0	0	0	0	0	0	0	0	0	0	0	0	0	0	0	0	0	0	0	0
vOTU1000	0	0	0	0	0	0	0	0	0	7.586031182	0.045426101	0.097331616	0	0	0	0	0	0	0	0	0.029700534	0.851969181	0	0	0	0	0	0	0	0	0	0	0	0	0	0	0	0	0	0	0	0	0	0	0	0	0	0	0
vOTU1001	0	0	0	0	0	0	0	0.09241142	0	34.98863806	4.775345813	0	0.213279372	0.516603488	0	0	0	0	0	2.495801362	0	0	0	0	0	0	0	0	0	0	0	0	0	0	0	0	0	0	0	0	0	0	0	0	0	0.1785773	0.168561981	0.009799492	0
vOTU1002	0	0	0	0	0	0	0	0	0	24.51950631	0.082998384	0.061233669	0	0	0	0	0	0	0	0	0	0	0	0	0	0	0	0	0	0	0	0	0	0	0	0	0	0	0	0	0	0	0	0	0	0	0	0	0
vOTU1003	0	0	0	0	0	0	0	0	0.037955634	7.390263797	0	0.113570394	0	0	0	0	0	0	0	0	0	0	0	0	0	0	0	0	0	0	0	0	0	0	0	0	0	0	0	0	0	0	0	0	0	0	0	0	0
vOTU1004	0	0	0	0	0	0	0.019544695	0.135386322	0.153404103	8.630178879	0	1.938482593	0	0	0	0	0	0	0	0	0	0	0	0	0	0	0	0	0	0	0	0	0	0	0	0	0	0	0	0	0	0	0	0	0	0	0	0	0
vOTU1005	0	0	0	0	0	0	0	0.059143368	0	19.09793409	0	0	0.318930003	0.385008056	0	0	0	0	0	0	0	0	0	0	0	0	0	0	0	0	0	0	0	0	0	0	0	0	0	0	0	0	0	0	0	0	0	0	0
vOTU1006	0	0	0	0	0	0	0	0	0	22.05436105	0.13574559	0	0	0	0	0	0	0	0	0	0	0	0	0	0	0	0	0	0	0	0	0	0	0	0	0	0	0	0	0	0	0	0	0	0	0	0	0	0
vOTU1007	0	0	0	0	0	0	0.007911108	0.031678279	0	17.61776251	0	0	0.390576109	0.345555657	0	0	0	0	0	0	0	0	0	0	0	0	0	0	0	0	0	0	0	0	0	0	0	0	0	0	0	0	0	0	0	0	0	0	0
vOTU1008	0	0	0	0	0	0	0	0.004438823	0	17.53368034	0	0	0.309778972	0.393183075	0	0	0	0	0	0	0	0	0	0	0	0	0	0	0	0	0	0	0	0	0	0	0	0	0	0	0	0	0	0	0	0	0	0	0
vOTU1009	0	0	0	0	0	0	0	0	0	61.16037816	0.174524326	0.100670684	0	0	0	0	0	0	0	0	0	0	0	0	0	0	0	0	0	0	0	0	0	0	0	0	0	0	0	0	0	0	0	0	0	0	0	0	0
vOTU1010	0	0	0	0	0	0	2.354415843	2.098098074	5.896827038	97.70315773	0.790732115	0.022755831	0.199043053	0.190779847	0	0	0	0.133071477	0	0	0	0.184454314	0	0	0	0	0	0	0	0	0	0	0	0	0	0	0	0	0	0.018133283	0	0	0	0	0	14.09256624	0.10713424	0.049067252	76.95189434
vOTU1011	0.323078594	1.06484401	0.131528531	0	0.133711195	0.57353324	1.646125786	1.821654563	0.743315787	17.53619627	0	0	0.723614095	2.019640679	0.073265487	0	0	0	0	0	0	0	0	0	0	0	0	0	0	0	0	0	0	0	0	0	0	0	0	0	0	0	0	0	0	0.101883233	0	0	0
vOTU1012	0	0	0.040560523	0.237186356	0.083312396	0.037807621	3.305546985	1.399794033	2.524867941	26.7593678	0.611027833	0.003733189	1.10960717	1.769696914	0	0	0	0	0	0	0	0	0	0	0	0	0	0	0	0	0	0	0	0	0	0	0	0	0	0	0	0	0.001886412	0	0.008560506	0	0	0	0
vOTU1013	0	0	0	0	0	0	0.067476327	0.10319538	0.205853836	21.22130055	0.098118438	0	0	0	0	0	0	0	0	0	0	0	0	0	0	0	0	0	0	0	0	0	0	0	0	0	0	0	0	0	0	0	0	0	0	9.931981373	0	0	52.7458529
vOTU1014	0	0	0	0	0	0	0	0	0	13.35501989	0.030218596	0	0	0	0	0	0	0	0	0	0	0	0	0	0	0	0	0	0	0	0	0	0	0	0	0	0	0	0	0	0	0	0	0	0	0	0	0	0
vOTU1015	0	0	0	0	0	0	0.603458016	0.758948456	0.652080012	52.8281379	0.228332511	0.136248911	0	0	0	0	0	0	0	0	0	0	0	0	0	0	0	0	0	0	0	0	0	0	0	0	0	0	0	0	0	0	0	0	0	0	0	0	0
vOTU1016	0	0	0	0	0	0	4.60277377	3.793171813	7.784641806	5.974120772	0	0.05718706	0	0	0	0	0	0	0	0	0	0	0	0	0	0	0	0	0	0	0	0	0	0	0	0	0	0	0	0	0	0	0	0	0	0	0	0	0
vOTU1017	0	0	0	0	0	0	0.526735993	0.665363085	1.268578278	8.019041116	2.135037927	0	0	0	0	0	0	0	0	0.047984358	0.329361884	0.068674873	0	0	0	0	0	0	0	0	0	0	0	0	0	0	0	0	0	0	0	0	0	0	0	0.007843529	0	0.020511247	0.042342907
vOTU1018	0	0	0	0	0	0	0	0	0	27.23732173	0	0	0	0	0	0	0	0	0	0	0	0	0	0	0	0	0	0	0	0	0	0	0	0	0	0	0	0	0	0	0	0	0	0	0	0	0	0	0
vOTU1019	0	0	0.000748408	0.006653925	0	0	2.396954413	2.683621911	1.145483014	40.99338498	0.370656141	4.984905991	0.081633944	0.660840169	0	0	0	0	0	0.243310509	0.018153244	0	11.95712585	2.062319131	0	0	0	0	0	0	0	0	0	0	0	1.954387991	0.863233897	0.635510958	3.337226961	5.977773626	0	0	0	0	0	1.103791663	0.054950014	0.184294807	1.981201274
vOTU1020	0	0	0	0	0	0	0	0.004859188	0	35.09707326	0.094421457	0.017507419	0	0	0	0	0	0	0	0	0	0	0	0	0	0	0	0	0	0	0	0	0	0	0	0	0	0	0	0	0	0	0	0	0	0	0	0	0
vOTU1021	0	0	0	0	0	0	0	0	0	9.700584334	0.05114528	0	0	0	0.224692011	0	0	0	0	0	0	0	0	0	0	0	0	0	0	0	0	0	0	0	0	0	0	0	0	0	0	0	0	0	0	0	0	0	0
vOTU1022	0	0	0	0	0	0	3.568208917	9.617959035	1.971040991	34.81757834	0	0	0.935784782	0.598983238	0	0	0	0.019550688	0	0	2.303526211	1.189908718	5.267734086	34.70743829	0	0	0	0	0	0	0	0.004815387	0	0	0	1.343170651	0.44279183	1.000134463	1.207980745	3.503433323	0	0	0	0	0	2.711503564	6.703048064	0.365772066	99.74513467
vOTU1023	0	0	0	0	0	0	0.251014815	0.329095294	0.351717245	7.386313114	0.126598623	0.180328452	0	0	0	0	0	0	0	0	0	0	0	0	0	0	0	0	0	0	0	0	0	0	0	0	0	0	0	0	0	0	0	0	0	0	0	0	0
vOTU1024	0	0	0	0	0	0	0.02820159	0.030425274	0	13.29822114	0.035371128	0.496273349	0	0	0	0	0	0	0	0	0	0	0	0	0	0	0	0	0	0	0	0	0	0	0	0	0	0	0	0	0	0	0	0	0	0	0	0	0
vOTU1025	0	0	0	0	0	0	1.007111932	1.70100778	1.856180608	11.13513927	0.244953808	0.406395604	0	0	0	0	0	0	0	0	0	0	0	0	0	0	0	0	0	0	0	0	0	0	0	0	0	0	0	0	0	0	0	0	0	0	0	0	0
vOTU1026	0	0	0	0	0	0	0	0.135235321	0.320785399	10.2088793	0.075807632	0	0	0	0	0	0	0	0	0	0	0	0	0	0	0	0	0	0	0	0	0	0	0	0	0	0	0	0	0	0	0	0	0	0	0	0	0	0
vOTU1027	0	0	0	0	0	0	0	0	0	12.10393833	0	0.256209523	0	0	0	0	0	0	0	0	0	0	0	0	0	0	0	0	0	0	0	0	0	0	0	0	0	0	0	0	0	0	0	0	0	0	0	0	0
vOTU1028	0	0	0	0	0	0	0.418394628	0.18120915	0.94061742	22.59987436	0	0.021406929	0	0	0	0	0	0	0	0	0	0	0	0	0	0	0	0	0	0	0	0	0	0	0	0	0	0	0	0	0	0	0	0	0	0	0	0	0
vOTU1029	0	0	0	0	0	0	0	0	0	9.979822696	0	0	0	0	0.299580236	0	0	0	0	0	0	0	0	0	0	0	0	0	0	0	0	0	0	0	0	0	0	0	0	0	0	0	0	0	0	0	0	0	0
vOTU1030	0	0	0	0	0	0	0.348355777	0.942277846	0.265992146	23.18454201	1.573160287	0	0	0	0	0	0	0	0	1.142251179	0	0	0	0	0	0	0	0	0	0	0	0	0	0	0	0	0	0	0	0	0	0	0	0	0	5.638170891	0.011933392	0.034423235	0
vOTU1031	0	0	0	0	0	0	1.512388459	3.739691933	3.566462619	13.70311008	0.226613391	5.179372605	0	0	0	0	0	0	0	0	0	0	0	0	0	0	0	0	0	0	0	0	0	0	0	0	0	0	0	0	0	0	0	0	0	0	0	0	0
vOTU1032	0	0	0	0	0	0	0	0.02844084	0	8.261166774	0	0	0	0	0	0	0	0	0	0	0	0	0	0	0	0	0	0	0	0	0	0	0	0	0	0	0	0	0	0	0	0	0	0	0	0	0	0	0
vOTU1033	0	0	0	0	0	0	0	0	0	14.69255618	0	0	0	0	0	0	0	0	0	0	0	0	0	0	0	0	0	0	0	0	0	0	0	0	0	0	0	0	0	0	0	0	0	0	0	0	0	0	0
vOTU1034	0	0	0	0	0	0	0.009977416	0	0.002025751	78.72775303	0.004083148	0	0	0	0	0	0	0	0	0	0	0	0	0	0	0	0	0	0	0	0	0	0	0	0	0	0	0	0	0	0	0	0	0	0	0	0	0	0
vOTU1035	0	0	0	0	0	0	0.27067857	0.292839172	0.767145808	44.09579749	0.007367372	0.224945186	0	0	0	0	0	0	0	0	0	0	0	0	0	0	0	0	0	0	0	0	0	0	0	0	0	0	0	0	0	0	0	0	0	0	0	0	0
vOTU1036	0	0	0	0	0	0	0	0	0.008405638	77.87822146	1.211550535	0	0	0	0	0	0	0	0	0	0	0	0	0	0	0	0	0	0	0	0	0	0	0	0	0	0	0	0	0	0	0	0	0	0	0	0	0	0
vOTU1037	0	0	0	0	0	0	0.397591454	0.60266163	0.595042382	8.3686399	0	0.295387048	0	0	0	0	0	0.028729602	0	0	0.855648901	0	0	0	0	0	0	0	0	0	0	0	0	0	0	0	0	0	0	0	0	0	0	0	0	0	0	0	0
vOTU1038	0	0	0	0	0	0	0.745284374	0.730716034	1.198621323	53.22359317	0.354468173	0.058484106	0	0	0	0	0	0	0	0	0	0	0	0	0	0	0	0	0	0	0	0	0	0	0	0	0	0	0	0	0	0	0	0	0	0	0	0	0
vOTU1039	0	0	0	0	0	0	0	0	0	6.561049957	0.006384305	1.351734223	0	0	0	0	0	0	0	0	0	0	0	0	0	0	0	0	0	0	0	0	0	0	0	0	0	0	0	0	0	0	0	0	0	0	0	0	0
vOTU1040	0	0	0	0	0	0	0	0	0	14.0116665	0.076551632	0	0	0	0	0	0	0	0	0	0	0	0	0	0	0	0	0	0	0	0	0	0	0	0	0	0	0	0	0	0	0	0	0	0	0	0	0	0
vOTU1041	0	0	0	0	0	0	0.409005133	0.694852995	0.478803313	13.73249389	0.031118421	0.302761331	0	0	0	0	0	0	0	0	0	0	0	0	0	0	0	0	0	0	0	0	0	0	0	0	0	0	0	0	0	0	0	0	0	0	0	0	0
vOTU1042	0	0	0	0	0	0	0	0	0	69.34436918	0.921910434	0.60530156	0	0	0	0	0	0	0	0	0	0	0	0	0	0	0	0	0	0	0	0	0	0	0	0	0	0	0	0	0	0	0	0	0	0	0	0	0
vOTU1043	0	0	0	0	0	0	1.742058858	2.562661455	0.489863419	5.68204199	0.034832533	0	0.080691075	0.079259291	0	0	0	0	0	0	0	0	0.019084447	0	0	0	0	0	0	0	0	0	0	0	0	0	0	0	0	0	0	0	0	0	0	114.2010921	0.343395529	1.000518977	0.031114349
vOTU1044	0	0	0	0	0	0	0	0	0	33.65609159	1.367712663	0	0	0	0	0	0	0	0	0.716380511	0	0	0	0	0.014499817	0.069216357	0	0.102862018	0	0	0	0	0	0	0	0	0	0	0	0	0	0	0	0	0	0	0	0	0
vOTU1045	0	0	0	0	0	0	0	0.001724865	0.045881051	30.72286856	0	0	0	0	0	0	0	0	0	0	0	0	0	0	0	0	0	0	0	0	0	0	0	0	0	0	0	0	0	0	0	0	0	0	0	0	0	0	0
vOTU1046	0	0	0	0	0	0	0	0.242331682	0.113232581	323.2386528	0	0.472479521	0	0	0	0	0	0	0	0	0	0	0	0	0	0	0	0	0	0	0	0	0	0	0	0	0	0	0	0	0	0	0	0	0	0	0	0	0
vOTU1047	0	0	0	0	0	0	0.633101358	0.204224688	0.779968109	18.45987563	2.623268116	0	0	0	0	0	0	0	0	0	0	0	0	0	0	0	0	0	0	0	0	0	0	0	0	0	0	0	0	0	0	0	0	0	0	0	0	0	0
vOTU1048	0	0	0	0	0	0	0.267693216	0.247452666	1.638218777	30.22869149	0.005151743	0.058546572	0	0	0	0	0	0	0	0	0	0	0	0	0	0	0	0	0	0	0	0	0	0	0	0	0	0	0	0	0	0	0	0	0	0	0	0	0
vOTU1049	0	0	0	0	0	0	2.979112526	7.137389578	1.756162563	1092.420126	4.629079865	5.44915597	0	0	0	0	0	0	0	0	0	0	0	0	0	0	0	0	0	0	0	0	0	0	0	0	0	0	0	0	0	0	0	0	0	0	0	0	0
vOTU1050	0	0	0	0	0	0	0	0.095654039	0.044641509	393.9517153	2.947399864	0	0	0	0	0	0	0	0	0	0	0	0	0	0	0	0	0	0	0	0	0	0	0	0	0	0	0	0	0	0	0	0	0	0	0	0	0	0
vOTU1051	0	0	0	0	0	0	7.297206229	7.353690824	3.791701266	116.5991284	0.121780056	0	0.069657761	0.084560693	0	0	0	0.016290984	0	0.079811021	0.630279019	0.363532878	0.015668147	0.203938996	0	0	0	0	0	0	0	0	0	0	0	0.077901034	0.04919628	0.075379668	0.099381322	0.184206763	0	0	0.836291933	0	0	18.86688871	7.716323098	0.365463979	16.33491807
vOTU1052	0	0	0	0	0	0	0	0.013826093	0	101.0733867	1.883330719	0	0	0	0	0	0	0	0	0	0	0	0	0	0	0	0	0	0	0	0	0	0	0	0	0	0	0	0	0	0	0	0	0	0	0	0	0	0
vOTU1053	0	0	0	0	0	0	0	0	0	31.8471499	0	4.185216122	0	0	0	0	0	0	0	0	0	0	0	0	0	0	0	0	0	0	0	0	0	0	0	0	0	0	0	0	0	0	0	0	0	0	0	0	0
vOTU1054	1.525934792	2.023479657	0.614673468	0.209136109	0.220145161	1.253627689	4.304827828	4.197875464	46.875927	12.30173226	0.028014757	0	0	0	0	0	0	0	0	0	0	0	0	0	0	0	0	0	0	0	0	0	0.051800894	0	0	0	0	0	0	0	0	0	0	0.053097857	0	2.688902018	0.020786726	0.020989736	0
vOTU1055	0	0	0	0	0	0	0.340062738	0.379111527	1.301144297	503.0326672	5.095520906	2.120210223	0	0	0	0	0	0	0	0	0	0	0	0	0	0	0	0	0	0	0	0	0	0	0	0	0	0	0	0	0	0	0	0	0	0	0	0	0
vOTU1056	0	0	0	0	0	0	0.270695959	0.622253107	0.232243642	20.32040256	1.595264606	0	0	0	0	0	0	0	0	1.392285744	0	0	0	0	0	0	0	0	0	0	0	0	0	0	0	0	0	0	0	0	0	0	0	0	0	14.56210155	0.018012141	0	0
vOTU1057	0	0	0	0	0	0	0	0.033031692	0.608718718	35.03115237	0	0.012819164	0	0	0	0	0	0	0	0	0	0	0	0	0	0	0	0	0	0	0	0	0	0	0	0	0	0	0	0	0	0	0	0	0	0	0	0	0
vOTU1058	0	0	0	0	0	0	0.665966829	0.79219609	0.995145974	57.35890283	0.23511141	0.182772749	0	0	0	0	0	0	0	0	0	0	0	0	0	0	0	0	0	0	0	0	0	0	0	0	0	0	0	0	0	0	0	0	0	0	0	0	0
vOTU1059	0	0	0	0	0	0	0	0.027884902	0	10.00589828	0	1.053534536	0	0	0	0	0	0	0	0	0	0	0	0	0	0	0	0	0	0	0	0	0	0	0	0	0	0	0	0	0	0	0	0	0	0	0	0	0
vOTU1060	0	0	0	0	0	0	0	0	0	12.00989052	0	18.57776089	0	0	0	0	0	0	0	0	0	0	0	0	0	0	0	0	0	0	0	0	0	0	0	0	0	0	0	0	0	0	0	0	0	0	0	0	0
vOTU1061	0	0	0	0	0	0	0	0	0	22.69834284	0.004552933	0.076702015	0	0	0	0	0	0	0	0	0	0	0	0	0	0	0	0	0	0	0	0	0	0	0	0	0	0	0	0	0	0	0	0	0	0	0	0	0
vOTU1062	0	0	0	0	0	0	0.868401189	0.771960784	1.21017705	39.68549012	1.419711616	0.167317109	0	0	0	0	0	0	0	0	0	0	0	0	0	0	0	0	0	0	0	0	0	0	0	0	0	0	0	0	0	0	0	0	0	0	0	0	0
vOTU1063	0	0	0	0	0	0	0	0.566828945	0.393627077	1398.425102	3.418639092	0.510739729	0	0	0	0	0	0	0	0	0	0	0	0	0	0	0	0	0	0	0	0	0	0	0	0	0	0	0	0	0	0	0	0	0	0	0	0	0
vOTU1064	0	0	0	0	0	0	0	0.023783742	0.061246165	50.85445112	0.324377145	0	0	0	0	0	0	0	0	0	0	0	0	0	0	0	0	0	0	0	0	0	0	0	0	0	0	0	0	0	0	0	0	0	0	0	0	0	0
vOTU1065	0	0	0	0	0	0	0	0	0	9.493825104	0	0	0	0	0	0	0	0	0	0	0	0	0	0	0	0	0	0	0	0	0	0	0	0	0	0	0	0	0	0	0	0	0	0	0	0	0	0	0
vOTU1066	0	0	0	0	0	0	1.356999816	1.239731805	3.626419799	85.28550931	1.017220982	0	0	0.067083407	0	0	0	0.036252928	0	0.110196539	0	0.069347798	0	0	0	0	0	0	0	0	0	0	0	0	0	0	0	0	0	0	0	0	0	0	0	0	0	0	0
vOTU1067	0	0	0.026936003	0.020923533	0.038991468	0.005417016	0.176626859	0.079792832	0.538936303	8.027486846	0	0.32403053	0	0	0	0	0	0	0	0	0	0	0	0	0	0	0	0	0	0	0	0	0	0	0	0	0	0	0	0	0	0	0	0	0	0	0	0	0
vOTU1068	0	0	0	0	0	0	0	0	0	29.70800873	0.080551199	0.139126141	0	0	0	0	0	0	0	0	0	0	0	0	0	0	0	0	0	0	0	0	0	0	0	0	0	0	0	0	0	0	0	0	0	0	0	0	0
vOTU1069	0	0	0	0	0	0	0.036485774	0.184808211	0.081528679	75.1003686	1.313934984	6.160886239	0	0	0	0	0	0	0	0	0	0	0	0	0	0	0	0	0	0	0	0	0	0	0	0	0	0	0	0	0	0	0	0	0	0	0	0	0
vOTU1070	0	0	0	0	0	0	0	0	0	38.41885484	0	0.82303023	0	0	0	0	0	0	0	0	0	0	0	0	0	0	0	0	0	0	0	0	0	0	0	0	0	0	0	0	0	0	0	0	0	0	0	0	0
vOTU1071	0	0	0	0	0	0	0	0	0	28.74851129	0	0.068121481	0	0	0	0	0	0	0	0	0	0	0	0	0	0	0	0	0	0	0	0	0	0	0	0	0	0	0	0	0	0	0	0	0	0	0	0	0
vOTU1072	0	0	0	0	0	0	0.00862862	0.047572166	0	17.70552264	0	0	0.291930138	0.279860946	0	0	0	0	0	0	0	0	0	0	0	0	0	0	0	0	0	0	0	0	0	0	0	0	0	0	0	0	0	0	0	0	0	0	0
vOTU1073	0	0	0	0	0	0	0.192394618	0.79496162	0.496742864	30.69251567	0	0	0	0	0	0	0	0	0	0	0	0	0	0	0	0	0	0	0	0	0	0	0	0	0	0	0	0	0	0	0	0	0	0	0	0	0	0	0
vOTU1074	0	0.000896372	0	0	0	0	0.052477913	0.16286833	0.671219668	128.8551168	0.160307275	0.076464933	0	0	0	0	0	0	0	0	0.043264977	0	0	0	0	0	0	0	0	0	0	0	0	0	0	0	0	0	0	0	0	0	0	0	0	0.144725633	0	0	0.228259054
vOTU1075	0	0	0	0	0	0	0.372503766	0.631354198	0.176471809	156.8741358	1.146365248	13.9540095	0	0	0	0	0	0	0	0	0	0	0	0	0	0	0	0	0	0	0	0	0	0	0	0	0	0	0	0	0	0	0	0	0	0	0	0	0
vOTU1076	0	0	0	0	0	0	0	0.019039101	0.01351476	207.9378061	1.500409626	0.130689741	0	0	0	0	0	0	0	0	0	0	0	0	0	0	0	0	0	0	0	0	0	0	0	0	0	0	0	0	0	0	0	0	0	0	0	0	0
vOTU1077	0	0	0	0	0	0	0	0	0.011210079	107.0849462	0.685310251	0.763908866	0	0	0	0	0	0	0	0	0	0	0	0	0	0	0	0	0	0	0	0	0	0	0	0	0	0	0	0	0	0	0	0	0	0	0	0	0
vOTU1078	0	0	0	0	0	0	0	0.055682159	0.10936551	160.7353382	6.347756752	0.101723117	0	0	0	0	0	0	0	0	0	0	0	0	0	0	0	0	0	0	0	0	0	0	0	0	0	0	0	0	0	0	0	0	0	0	0	0	0
vOTU1079	0	0	0	0	0	0	0	0.037166075	0	21.72482559	0	3.5157183	0	0	0	0	0	0	0	0	0	0	0	0	0	0	0	0	0	0	0	0	0	0	0	0	0	0	0	0	0	0	0	0	0	0	0	0	0
vOTU1080	0	0	0	0	0	0	0.417096577	0.284139711	0.194220832	110.4580317	0.519691766	5.147360378	0	0	0	0	0	0	0	0	0	0	0	0	0	0	0	0	0	0	0	0	0	0	0	0	0	0	0	0	0	0	0	0	0	0	0	0	0
vOTU1081	0	0	0	0	0	0	0	0	0	10.37604331	0.151525415	0	0	0	0	0	0	0	0	0	0	0	0	0	0	0	0	0	0	0	0	0	0	0	0	0	0	0	0	0	0	0	0	0	0	0	0	0	0
vOTU1082	0	0	0	0	0	0	0	0	0.089220303	0	23.44182379	0	0	0	0	0	0	0	0	12.75859839	0.739747319	0	0	0	0	0	0	0	0	0	0	0	0	0	0	0	0	0	0	0	0	0	0	0	0	0.604806368	0	0	0
vOTU1083	0.205159024	0	0	0.154100778	0	0	0	0	0	0.052575289	18.74742418	0	0.140920186	0.117810095	0	0	0	0	0	6.378709087	0	0	0.020547168	0	0	0	0	0	0	0	0	0	0	0	0	0	0	0	0	0	0	0	0	0	0	0	0	0.00017322	0
vOTU1084	0	0	0	0	0	0	0	0	0	0.019779172	21.87078728	0	0	0	0	0	0	98.78403506	1.059388192	10.70571265	47.26033665	31.67007702	0	0	0	0	0	0	0	0	0	0	0	0	0	0	0	0	0	0	0	0	0	0	0	0	0	0	0
vOTU1085	0	0	0	0	0	0	0.0120283	0	0	0	18.02845002	0	0	0	0	0	0	0.008655774	0	4.28960872	0	0	0	0	0	0	0	0	0	0	0	0	0	0	0	0	0	0	0	0	0	0	0	0	0	1.678451839	0	0	0
vOTU1086	0	0	0	0	0	0	0	0	0	0	16.61135408	0	0	0	0	0	0	0	0	12.95227715	0.011822896	0	0	0	0	0	0	0	0	0	0	0	0	0	0	0	0	0	0	0	0	0	0	0	0	0.110209114	0	0	0
vOTU1087	0	0.059562585	0	0	0.016713971	0.000242473	0.213653678	0.284517671	0.251316062	0.274049008	20.26731354	0	2.765430758	2.062163766	0.093052966	4.974293823	4.602938968	0	0	8.035488533	5.123587293	0.663544003	0.406545532	0.826059182	0	0	0	0	0	0	0.282184576	0.253290355	0.230982427	0.160627691	0.061730316	0	0	0	0	0	16.13390011	0.443533622	0.0220026	0.058866138	0.145228856	1.539278666	1.044709229	0	0.000232131
vOTU1088	0.02674013	0.008519718	0.416308134	0.958613882	0.134058942	0	0.005475292	0.056515749	0.060816368	0.797201053	10.04183025	0.015451126	0	0	0	0	0	0	0	11.93382426	0	0	0	0	0	0	0	0	0	0	0	0	0	0	0	0	0	0	0	0	0	0	0	0	0	0.037629658	0	0	0
vOTU1089	0	0	0	0	0	0	0	0	0	0	13.08030856	0	0	0	0	0	0	0	0	1.175111916	0.097106443	0	0	0	0	0	0	0	0	0	0	0	0	0	0	0	0	0	0	0	0	0	0	0	0	0	0	0	0
vOTU1090	0	0	0	0	0	0	0	0	0	0	3.727829719	0	0	0	0	0	0	11.84020309	2.298450921	2.279578912	3.869014599	2.427506028	0	0	0	0	0	0	0	0	0	0	0	0	0	0	0	0	0	0	0	0	0	0	0	0	0	0	0
vOTU1091	0	0	0	0	0	0	0	0	0	0	6.17781063	0	0	0	0	0	0	1.929798339	0	2.821211981	0.263379164	1.299380293	0	0	0	0	0	0	0	0	0	0	0	0	0	0	0	0	0	0	0	0	0	0	0	0	0	0	0
vOTU1092	0.075023261	0.076587757	0.313293759	0.45391668	0.160544936	0.171496189	0.024810473	0.219030003	0	0.132867943	17.45359885	0.000903941	16.2573759	22.53509626	0	0	0	0.136596	0	25.89377285	0.130342022	0.157845013	0	0	0.064285492	0.011713415	0.03726527	0	0	0	0.05201742	0.047633038	0.073455288	0.002849726	0	1.84307807	2.083352191	2.90493948	1.243711449	3.653326114	0	0	0	0	0	0.231390007	0	0	0
vOTU1093	0.058862605	0.076575649	0.064225859	0.128170802	0.029739428	0.100362623	0.341689013	0.198753824	0.285326927	0.081292733	5.609574737	0	0.117762525	0.060487994	0.772492809	0.579810769	0.653357655	6.305145829	3.411647366	4.061127537	6.977994269	4.406878079	0.118737067	0.027544318	0	0	0	0.044306852	0	0	0.100707467	0	0.07072175	0.021028454	0.034344835	0.779152694	0.963083839	0.903311501	0.746545479	0.582959541	0	0	0.555859526	0	0	0	0	0	0.116494096
vOTU1094	0	0	0	0	0	0	0.073057389	0	0.294187859	0	9.614278395	0	0.560737466	0.508438934	0	0	0	3.725685729	50.06853298	45.21817662	73.29256808	19.18182841	0	0	0	0	0	0	0	0	0	0	0	0	0	0.109390194	0.212142132	0.164273456	0.161074602	0.341506974	0	0	0	0	0	0	0	0	0
vOTU1095	0	0	0	0	0	0	0	0	0	0	11.94233452	0	0	0	0	0	0	0.064566396	0	4.377885798	0.833796517	0.067361049	0.040031832	0.022665461	0	0	0	0	0	0	0	0	0	0	0	0	0	0	0	0	0	0	0	0	0	0	0	0	0
vOTU1096	0.070244615	0.314482714	0.751891254	2.2340267	0.291381272	0.673128601	0.065388126	0.352054096	0.053295942	0.231020789	16.00574977	0.055762842	43.48789683	60.96228115	0	0	0	0.247708025	0	25.31740743	0.04933403	0.444109104	0.652413148	0.231938498	0.153037812	0.102410618	0.229499168	0.022471137	0.045402167	0.002382301	0.040370062	0.025182794	0	0	0	4.57916691	7.75455335	6.931781983	3.93751811	6.637069558	0	0.14156431	0.106653119	0	0	12.0586367	2.164066089	5.24610699	1.969393116
vOTU1097	0.164708049	0.127255359	0.04954888	0.014144644	0.017441613	0.090863811	0.046249802	0.080250676	0.082698334	0	10.82712866	0	0.064233488	0.104233784	0	0	0	0	0	6.134630651	0.473580098	0.046720697	0.054875426	0.015255426	0	0	0	0	0	0	0	0	0	0	0	0	0	0	0	0	0	0	0.00926014	0	0	0.991116235	0.092243925	0.133168617	0
vOTU1098	0	0	0	0	0	0	0	0	0	0	6.24893145	0	0	0	0	0	0	0	0	4.084585598	0	0	0	0	0	0	0	0	0	0	0	0	0	0	0	0	0	0	0	0	0	0	0	0	0	0.059590171	0	0	0
vOTU1099	0	0	0	0	0	0	0.135113403	0.004435596	0.026728707	0.189447888	16.02890587	0	0	0	0.147959952	0.050353143	0	5.300470598	16.4555283	16.63764034	17.86955021	25.36509846	0	0	0	0	0	0	0	0	0	0	0	0	0	0	0	0	0	0	0.099378643	0.137099767	3.287738517	0.380742072	0.59184587	0	0	0	0
vOTU1100	0	0	0	0	0	0	0.415737115	1.733182715	0	0	35.63665238	0.347883275	0	0.008449342	1.327913238	0.062199058	0	0.156555672	0	4.414436909	0.675909575	3.237457198	0	0	0	0	0	0	0	0	0	0	0	0	0	0	0	0	0	0	0	0	0	0	0	3.204531148	0.797129195	0.892292554	127.4380978
vOTU1101	0	0	0	0	0	0	0	0	0	0.104776723	6.209279166	0	0	0	0	0	0	6.855791514	3.243519614	4.162496608	8.427095735	7.063895764	0	0	0	0	0	0	0	0	0	0	0	0	0	0	0	0	0	0	0	0	0	0	0	0	0	0	0
vOTU1102	0	0	0	0	0	0	0.064931759	0	0.261478368	0	9.121683177	0	0.524479288	0.5582208	0	0	0	3.307725205	48.17896584	43.19646463	70.20293107	17.97936899	0	0	0	0	0	0	0	0	0	0	0	0	0	0.227005123	0.225201996	0.242859454	0.215060864	0.385307277	0	0	0	0	0	0	0	0	0
vOTU1103	0.039358447	0.068587143	0	0	0.018535513	0.022834399	0.24307577	0.54646754	0.334586315	0.360515927	23.02025449	0.665613371	2.045638995	1.686181641	4.13997879	15.99593848	21.11736682	0	0	4.133007933	0.044860416	0.091625562	7.123298672	2.976693496	0	0	0	0	0	0	0	0	0	0	0	0	0.169135366	0.041210952	0.012100083	0.073614403	0	0	0.022493298	0	0.012601122	0.398630144	0.094969708	0.122657267	0
vOTU1104	0	0	0	0	0	0	0	0	0	0	6.498888708	0	0	0	0.025969717	0	0	1.227351973	47.50526568	12.22421122	10.56596813	20.65477272	0	0	0	0	0	0	0	0	0	0	0	0	0	0	0	0	0	0	0	0	0	0	0	0	0	0	0
vOTU1105	2.705920581	2.98215523	0.917549865	1.273216663	0.925161586	1.879721334	1.081096837	2.629990262	1.932497607	0.553068438	2.928523734	0.307375995	3.914361273	3.618509173	0.024116828	0	0.033852101	0	0	1.260827992	0.031815954	0.000816302	0.753527751	0.5302475	0	0.045614188	0	0	0	0	0	0	0	0	0	0.055295111	0	0.126056186	0.111485862	0.11042112	0	0	0.039490235	0	0	11.25338843	12.70590759	59.16289492	47.16442704
vOTU1106	0.122207093	0.417522551	0.103777181	0.183066162	0.181966943	0.31136229	5.781713145	3.95634064	5.21360831	2.694583787	68.79530776	2.286398588	8.831458159	6.524998705	0.279551975	0.975736688	0.606065913	1.256537188	0	14.86728758	3.607868457	3.541389723	2.318455361	0.949939648	0	0	0	0	0	0	0.008329837	0.012819149	0.106337552	0	0	0.181656351	0.305137811	0.284224519	0.235272278	0.30130838	0.634330842	0	0.092888938	0	0	0.17707597	0.107848175	0.22781654	0.143814523
vOTU1107	0	0.096088391	0	0.003931697	0.02595095	0.037200676	0.371954644	0.597400713	0.420312923	0.316242225	25.43199345	0	3.422672532	2.540950446	0.141105189	8.546430701	6.951380978	0.00967711	0	9.216924099	4.238628257	0.596580893	0.380575481	0.861991887	0	0	0	0	0	0	0.29736153	0.368780428	0.182322759	0.128159744	0.077532407	0	0	0.02019675	0	0	20.33617879	0.173484072	0.082215115	0.134407795	0.13919501	5.128877406	0.953575063	0.021094949	0.054199443
vOTU1108	0	0	0	0	0	0	0	0	0	0	7.882855293	0	0.011770514	0.035318981	0	0	0	0	0	5.861068826	0	0	0.081744793	0	0	0	0	0	0	0	0	0	0	0	0	0	0	0	0	0	0	0	0	0	0	0	0	0	0
vOTU1109	61.09227345	20.29579517	6.423512154	5.844286009	9.396112652	10.87011875	0.459769874	1.510698133	1.058434324	0.164086121	99.02435757	0.026249216	15.954131	16.99579012	0	0	0	0.284752397	0	33.99553299	0.76819376	0.131483459	0	0	0	0.272187778	0	0	0	0	0	0	0	0	0	0	0	0	0.018156618	0	0	0	0.518245833	0	0	75.50886456	43.7415725	6.343897563	0.965148561
vOTU1110	0	0	0	0	0	0	0.044315579	0	0	0	11.85615442	0.055955615	0	0	0	0	0	2.487673174	0	4.475897704	0.490777951	2.267125599	0	0	0	0	0	0	0	0	0	0	0	0	0	0	0	0	0	0	0	0	0	0	0	0.060321313	0	0	0
vOTU1111	0	0	0	0	0	0	0	0	0	0	11.98498232	0	0.09951087	0.06803206	0	0	0	0.020902288	0	4.031349863	0	0	0	0	0	0	0	0	0	0	0	0	0	0	0	0	0	0	0	0	0	0	0	0	0	0.240665374	0.01012396	0	0
vOTU1112	0	0	0	0	0	0	0	0.018515172	0	0	7.388278056	0	0	0	0	0	0	4.092453724	0	3.529347221	17.0733341	1.09617398	0.030277556	0.158578463	0	0	0	0	0	0	0	0	0	0	0	0	0	0.018291017	0.054250433	0.027411144	0	0	0.033704412	0	0	0.0777862	0	0.061821969	3.016174914
vOTU1113	0.081467968	0.004372508	0	0	0	0	0	0	0.002693198	0	8.900255464	0	0	0	0	0	0	0	0	7.80579696	0	0	0	0	0	0	0	0	0	0	0	0	0	0	0	0	0	0	0	0	0	0	0	0	0	4.689387939	0.075385175	0.03984597	0
vOTU1114	0	0	0	0	0	0	0	0	0	0	9.632669164	0	0	0	0	0	0	0.261353186	0	4.504697186	0.095365725	0	0	0	0	0	0	0	0	0	0	0	0	0	0	0	0	0	0	0	0	0	0	0	0	6.607867307	0.006275496	0.001015009	0
vOTU1115	0	0	0	0	0	0	0	0	0	0	10.05111816	0	0	0	0	0	0	0	0	9.283763701	0	0	0	0	0	0	0	0	0	0	0	0	0	0	0	0	0	0	0	0	0	0	0	0	0	0	0	0	0
vOTU1116	2.66304862	3.0591375	0.406235812	1.091871301	0.612482644	1.69744831	0.22582026	0.572593557	0.673680603	1.192782842	109.1513374	0.177882109	6.666147019	6.388261899	0.060003248	0.004949898	0.126144713	0.965489622	0	9.215792902	1.5037761	0.08725016	0.326842902	0.189937094	0	0.121663389	0.018497265	0	0	0	0.109143399	0.074381051	0.037899239	0.037941269	0.103391438	0	0	0	0.01768772	0.015505298	0	0	0	0	0	17.70569495	11.81541946	12.84132862	5.21432099
vOTU1117	4.904110094	5.187105545	2.435003094	2.166831198	1.392380137	4.126346292	0.437258013	0.727694817	0.265036428	0.106764785	11.87332032	0.009352434	0.052915459	0.127736742	0	0	0	0.197367678	0	1.946764769	0.004020918	0	0	0	0	0.009375349	0	0	0	0	0.010309285	0.457509446	0.64225464	0.142171766	0.576876089	0	0	0	0	0	0	0	0	0	0	12.51816364	2.516921244	1.774012824	3.572242358
vOTU1118	0	0	0.011321951	0	0	0.018716334	0.027201634	0.003686034	0.038457037	0	11.21044412	0.004477277	0	0	0	0	0	3.231923314	0	4.503182517	0.402533167	2.127433254	0	0	0	0	0	0	0	0	0	0	0	0	0	0	0	0	0	0	0	0	0	0	0	0	0	0	0
vOTU1119	0.136704295	0.188459564	0.067905804	0.086135758	0.102307169	0.091398375	0.379443397	0.125373104	0.758945128	0.756293074	22.52115044	0.09038448	2.206423937	3.11715964	0	0	0	21.69119144	0	5.777485878	0.897943739	1.6872011	0.676087418	0.880080487	0	0	0	0	0	0	0	0	0	0	0	0.024471431	0.030881185	0.053071588	0.01264975	0.021148463	0	0	0.011903012	0	0	0.970308772	0.304146619	0.522875931	0.714918091
vOTU1120	0	0	0	0	0	0	0	0	0	0	5.422388945	0	0	0	0	0	0	0.205199781	0	2.644069737	0.046379577	0	0	0	0	0	0	0	0	0	0	0	0	0	0	0	0	0	0	0	0	0	0	0	0	5.205689707	0.020628548	0	0
vOTU1121	0.096127716	0.041000054	0	0	0	0.036238018	1.197764076	2.594980761	0.805078512	0.412976986	12.10102175	0	0	0	0	0	0	13.34174574	0	2.312677518	0.166191745	0	0	0	0	0	0	0	0	0	0	0	0	0	0	0	0	0	0	0	0	0	0	0	0	4.235620476	0.168514599	0.051018521	0.297072715
vOTU1122	0	0	0	0	0	0	0	0	0	0	5.428359876	0	0	0	0	0	0	0	0	3.555009146	0	0	0	0	0	0	0	0	0	0	0	0	0	0	0	0	0	0	0	0	0	0	0	0	0	0.055068532	0	0	0
vOTU1123	2.856496687	2.434983809	1.060443994	1.488071815	1.162145894	1.871909564	5.161736744	12.44243861	13.15887899	1.908746505	10.49737485	0.937139063	7.146188904	5.944298177	0.227861383	0.104064599	0.440452018	0.032336037	0.024258069	1.754065541	0.368880672	0.070215804	5.999503976	4.711912344	0	0.08776737	0	0	0	0	0.027660934	0.073836037	0.222290977	0.246360191	0.251212085	3.424647862	4.062120421	2.776246651	2.873677364	2.357809509	0	0	0.242389348	0.025441909	0.007427335	19.24889947	8.944949277	15.5419785	10.53092047
vOTU1124	0	0	0	0	0	0	0.018956528	0.072080222	0.017852894	0.002333612	41.80792429	0	0.010480899	0.054220804	0	0	0.051832998	0	0	11.69058428	0.010105529	0	0	0	0	0	0	0	0	0	0	0	0	0	0	0	0	0	0	0	0	0	0	0	0	0.630614793	0	0	0
vOTU1125	0.169608361	0.003532772	0	0.215926779	0.081658476	0.005995726	0	0	0	0.036708887	16.10241972	0	0.135396698	0.186207535	0	0	0	0	0	6.070839707	0	0	0.003282826	0	0	0	0	0	0	0	0	0	0	0	0	0	0	0	0	0	0	0	0	0	0	0	0	0	0
vOTU1126	0.693919585	0.683980843	1.627928759	0.791689357	1.874671088	1.892789947	1.154853288	0.347304863	0.515875628	0.653430227	19.67224492	6.879121695	0.152197449	0.209508787	0	0	0	5.33118959	0	9.182170312	1.189508918	6.215010509	0	0	0	0	0	0	0	0	0	0	0	0	0	0	0	0	0	0	0	0	0	0	0	0.120438662	0	0	0
vOTU1127	0	0	0	0	0	0	0.150454756	0.815917826	0.05872001	0.124321749	7.040680125	0.005071047	1.215721935	1.041231842	0	0	0	0.176117185	0	5.541614146	26.31496967	2.79812109	0	0	0	0.130529444	0	0	0	0	0	0	0	0	0	1.967841244	2.212863211	4.398806898	2.232649065	0.913157256	0	0	0	0	0.000701558	81.70474967	27.33192369	12.93267391	13.32413704
vOTU1128	0	0	0	0	0	0	0	0	0	0	55.08479746	0	0.053578186	0.055878921	0	0	0	0	0	23.0115219	0	0.052745188	0	0	0	0	0	0	0	0	0	0	0	0	0	0	0	0	0	0	0	0	0	0	0	0.051134132	0.03011746	0.034461843	0.024780257
vOTU1129	0.152159329	0.168054718	0.029465281	0.056125134	0.044755732	0.091884701	0.097598296	0.140234698	0.181751052	0.05740242	8.399474122	0.046805294	0.829895017	0.669728217	0	0	0	24.48657052	0	3.409209125	0.222969051	1.270081913	0.163221368	0.082531739	0	0	0	0	0	0	0.049801192	0	0.035252946	0	0	0.022797606	0.062348344	0.028567221	0.062116528	0.050687002	0	0	0	0	0	0.885568772	0.460513724	0.535715076	0.353578741
vOTU1130	0	0	0	0	0	0	0.01697989	0.051060057	0.039974341	0.004948896	14.34306668	0.007041996	0.299249641	0.209912664	0	0	0	0	0	3.055211905	0	0.006606735	17.74423236	44.63560172	0	0	0	0	0	0	0	0	0	0	0	0	0	0	0	0	0	0	0	0	0	2.390027733	1.222405327	0.076213763	1.299226521
vOTU1131	0.742648093	1.721667906	0.066626515	0.520815057	0.118985017	0.418306673	0.030787939	0.093848637	0.028418694	0.379765217	41.47663155	0.004645895	0.142820351	0.141838852	0	0	0	0	0	6.149880856	0.371364263	0.010379483	0	0	0	0	0	0	0	0	0	0	0	0	0	0	0	0	0	0	0	0	0	0	0	1.801192209	1.26427241	2.575378826	0.464215599
vOTU1132	0.796542293	0.950373386	0.087983717	0.097211171	0.10348656	0.338728463	0.187505617	1.404204819	0.704497257	0.365290939	11.67010428	0	5.532455619	5.819589263	0	0	0	1.036514998	0	3.506314536	1.568447178	0	0.187319881	0.146279731	0	0	0	0	0	0	0	0	0	0	0	0	0	0	0	0	0	0	0	0	0	5.087542974	3.990264836	6.923146221	1.188335844
vOTU1133	0	0	0	0	0	0	0	0	0	0	46.464135	0	0	0	0	0	0	0	0	16.73714241	0	0	0.535114505	0.056328125	0	0	0	0	0	0	0	0	0	0	0	0	0	0	0	0	0	0	0	0	0	0	0	0	0
vOTU1134	0.014599848	0	0	0	0	0	0	0	0	0	10.46866315	0	0.120186909	0.140909134	0	0	0	0.003625178	0	4.138160981	0	0	0	0	0	0	0	0	0	0	0	0	0	0	0	0	0	0	0	0	0	0	0	0	0	0.151490572	0	0	0
vOTU1135	0	0	0	0	0	0	0	0	0	0	8.894182079	0	0	0	0	0	0	5.008839191	0	2.459081869	0.492003541	0.65202604	0	0	0	0	0	0	0	0	0	0	0	0	0	0	0	0	0	0	0	0	0	0	0	0	0	0	0
vOTU1136	0	0	0	0	0	0	0	0	0.004995553	0.008674563	62.28083316	0.055368895	0	0	0	0	0	0	0	14.48539959	0.009494392	0	0	0	0	0	0	0	0	0	0	0	0	0	0	0	0	0	0	0	0	0	0	0	0	0.015650912	0	0	0
vOTU1137	0	0	0	0	0	0	0	0	0	0	17.38449893	0	0.11164179	0.097325879	0	0	0	0	0	10.42427147	0.023253484	0	0	0	0	0	0	0	0	0	0	0	0	0	0	0	0	0	0	0	0	0	0	0	0	1.417891957	0.3038629	0.081416233	0.017215605
vOTU1138	0	0	0	0	0	0	0.093545948	0.061776448	0.208379995	0.279060953	12.18684279	0	0	0	0	0	0	0	0	3.63071831	0.369549572	0.065762302	0.026776784	0	0	0	0	0	0	0	0	0	0	0	0	0	0	0	0	0	0	0	0	0	0	3.167143222	0	0	0.083499543
vOTU1139	0.013983002	0.126322126	0.207679968	0.098588331	0.150238627	0.1845428	0	0.020281435	0	0	8.09830554	0	0.095505249	0.084029611	0	0	0	0	0	1.722707844	0	0	0	0	0	0	0	0	0	0	0	0	0	0	0	0	0	0	0	0	0	0	0	0	0	0.301376169	0	0.015394207	0
vOTU1140	0	0.042049877	0	0	0	0	0	0	0.025183708	0	11.13027756	0	0.254514942	0.255691899	0	0	0	0.099009136	0	3.306860324	0	0	0	0	0.000598483	0.051791633	0	0	0	0.002436244	0	0	0.014516257	0.032447375	0	0	0	0	0	0	0	0	0	0	0	1.791806878	3.872791755	1.34112955	0.1704888
vOTU1141	0	0	0	0	0	0	0	0	0	0	10.54510461	0	0	0	0	0	0	0	0	4.408625038	0	0	0	0	0	0	0	0	0	0	0	0	0	0	0	0	0	0	0	0	0	0	0	0	0	0.337516004	0	0	0.004631978
vOTU1142	1.919514975	0.915095611	0.234429433	0.396142354	0.276904835	0.600472273	8.838171033	14.82273306	0.952454796	5.464694498	13.02867418	0.092113138	0.071066914	0.078439412	0	0	0	0	0	3.534321027	0	0	0	0	0	0	0	0	0	0	0	0.095039787	0.084543007	0	0	0	0	0	0	0	0	0	0	0	0	0	0	0	0
vOTU1143	0.061690122	0.054051318	0.045934844	0.008024943	0.000437425	0	0.462416415	0.128575092	0.723182357	2.666101358	14.68344191	0	0	0	0	0	0	1.177524603	0	2.632627446	0.159006317	0.215496815	0	0	0	0	0	0	0	0	0	0	0	0	0	0	0	0	0	0	0	0	0	0	0	0	0	0	0
vOTU1144	0	0	0	0	0	0	0	0	0	0	31.83098716	0	0	0.007879065	0	0	0	0	0	8.667046172	0	0	0	0	0	0	0	0	0	0	0	0	0	0	0	0	0	0	0	0	0	0	0	0	0	0.920480357	0	0	0
vOTU1145	0	0	0	0	0	0	0	0	0	0	24.28725168	0	0	0.022055269	0.495384646	0.103635489	0.235575901	0	0	8.095468873	0.023971925	0.005674715	0	0	0	0	0	0	0	0	0	0	0	0	0	0	0	0	0	0	0	0	0	0	0	0.355708459	0	0	0
vOTU1146	3.895811142	4.163423854	0.732597786	1.098604646	1.073213381	1.824704024	0.174281693	1.114528039	1.068563894	1.417218172	216.5450433	0.120155466	6.158671363	6.592014167	0	0	0	0.309122768	0	15.49493265	0.335493512	0	0.528564014	0.338007105	0	0.024968268	0	0	0	0	0	0	0	0	0	0	0	0	0	0	0	0	0	0	0	14.41958108	10.18427422	13.10150687	5.979404731
vOTU1147	0	0	0	0	0	0	0	0	0	0	6.806980015	0	0	0	0	0	0	0	0	5.442584259	0	0	0	0	0	0	0	0	0	0	0	0	0	0	0	0	0	0	0	0	0	0	0	0	0	0.525463675	1.852665774	0.495411529	0
vOTU1148	0.006652135	0	0	0	0	0	0	0	0	0	59.76301411	0	0.060257813	0.09763666	0	0	0	0	0	9.217255673	0.251434028	0.014620055	0	0	0	0	0	0	0	0	0	0	0	0	0	0	0	0	0	0	0	0	0	0	0	0.109564022	2.580831485	0.196107028	0
vOTU1149	0	0	0	0	0	0	0.008790841	0.025867328	0.035462418	0.009308412	3.984456156	0	0	0	0	0	0	0	0	2.457898101	0.052201847	0	0.000828718	0	0	0	0	0	0	0	0	0	0	0	0	0	0	0	0	0	0	0	0	0	0	7.581007847	0	0	0
vOTU1150	0	0	0.005499907	0.018262918	0	0.013578923	0.207807176	0.318303508	0.137113911	0.092981806	16.07662714	0	0	0	0	0	0	0.086787892	0	4.820354717	12.50084031	0	0	0	0	0	0	0	0	0	0	0	0	0	0	0	0	0	0	0	0	0	0	0	0	0	0	0	0
vOTU1151	0	0	0	0	0	0	0	0	0	0	6.68399461	0	0	0	0	0	0	0	0	5.191269432	0	0	0	0	0	0	0	0	0	0	0	0	0	0	0	0	0	0	0	0	0	0	0	0	0	0	0	0	0
vOTU1152	0	0	0	0	0	0	0	0	0	0	27.71349545	0	0.016644823	0.047300828	0	0	0.009482306	0	0	8.40154458	0	0.001533658	0	0	0	0	0	0	0	0	0	0	0	0	0	0	0	0	0	0	0	0	0	0	0	0.851696461	0	0	0
vOTU1153	0	0	0	0	0	0	0	0	0	0	16.28419599	0	0	0.119307089	0	0	0	0.037261249	0	4.715741504	0.566942154	0.134040639	0	0	0	0	0	0	0	0	0	0	0	0	0	0	0	0	0	0	0	0	0	0	0	0	0	0	0.18086118
vOTU1154	0	0.018101748	0	0	0	0	0.01715489	0	0.04180234	0.578931052	14.00687619	0	0.229056678	0.587881508	0	0	0	2.062660321	0	1.006162631	2.172527389	0.315343095	0.056878465	0.019338931	0	0	0	0	0	0	0	0	0	0	0	0.016749995	0.057165727	0.04228119	0.055255535	0.070379298	0	0	0	0	0	0.306726433	0	0	0.031102378
vOTU1155	0.059382842	0.125796226	0	0.059274046	0.009283165	0	0.849124381	1.171237521	0.962393159	1.328562261	3.954362895	5.988490819	0.985990122	1.215590615	10.39512604	4.057972368	3.764358559	0	0	1.968587256	0.077195201	0.315752399	0.016187025	0	0.495761054	0.611074619	0.599282582	1.041621233	0.786323206	0.575950015	0.007615323	0	0.008347215	0.003319409	0	0.106182066	0.152603214	0.06538132	0.107598302	0.084376579	0.712522379	0.219836159	0.782452717	0.220584605	0.548957765	0.144518317	0.125593306	0.252700763	2.610368344
vOTU1156	0	0	0	0	0	0	0.339426033	0.323725536	0.39694007	0.612438923	16.3909543	0	0	0	0.001832772	0.010296603	0	2.490467969	0	6.782961526	2.603260841	4.457651322	0	0	0	0	0	0	0	0	0	0	0	0	0	0	0	0	0	0	0	0	0	0	0	0	0	0	0
vOTU1157	0	0	0	0	0	0	0.117829696	0.104455063	0	0	55.11129372	0	0.154102427	0.072300691	0	0	0	0	0	203.3180899	0.242132375	0	0	0	0	0	0	0	0	0	0	0	0	0	0	0	0	0	0	0	0	0	0	0	0	0	0.165098859	0.032761651	0.069575921
vOTU1158	0	0	0	0	0	0	0.227460254	0.112350476	0.154206282	0	8.53047164	0	0.133875755	0.115913099	12.81990198	2.185609354	3.435340368	39.98696468	1.522544817	8.47023427	14.64740666	12.67217699	0	0	0	0	0	0	0	0	0	0	0.002091599	0	0	0.331251288	0.267272831	0.203310441	0.380854654	0.598884914	3.342724271	18.87386239	21.64435376	1.478160443	7.374445442	0	0	0	0
vOTU1159	0.042594289	0.328822801	0.078751855	0	0.080817594	0.071907813	9.20E-05	0	0.033208394	0	8.226689509	0.431016226	0	0.012401594	0	0	0	0	0	6.368447873	2.063246435	1.633797296	0	0	0	0	0	0	0	0	0	0	0	0	0	0	0	0	0	0	0	0	0.006056558	0	0	2.867864877	0	0	0
vOTU1160	0.599651214	0.567396395	0.110857521	0.204079882	0.154924799	0.389961301	0.079728495	0.278969763	0.084010402	2.770575415	159.281836	0	1.228043619	1.454518585	0	0	0	0.005282455	0	23.67052812	2.455944356	1.257738606	0.055347484	0	0	0	0.074186642	0	0	0	0	0	0	0	0	0	0	0	0	0	0	0	0	0	0	7.27617788	0.44966678	0.861190951	0.37931069
vOTU1161	0	0	0	0	0	0	0	0	0	0	8.248394114	0	0	0	0	0	0	0	0	1.687014981	0	0	0	0	0	0	0	0	0	0	0	0	0	0	0	0	0	0	0	0	0	0	0	0	0	0	0	0	0
vOTU1162	0	0	0	0	0	0	0	0	0	0	5.537792847	0	0	0	0	0	0	0.169447312	0	2.350249205	0.073149952	0	0	0	0	0	0	0	0	0	0	0	0	0	0	0	0	0	0	0	0	0	0	0	0	3.614129144	0.056297278	0	0
vOTU1163	0.187188322	0.099760686	0	0	0.074486865	0.050519634	0	0	0	0	79.67162022	0	0.066635204	0.059025801	0	0	0	0	0	21.79699907	6.533764302	1.975828877	0	0	0	0	0	0	0	0	0	0	0	0	0	0	0	0	0	0	0	0	0	0	0	0.325960042	0.102260113	0.134454534	0
vOTU1164	0.055451093	0.079988572	0	0	0	0.032931467	0.007452627	0.111050051	0	0.224063265	15.63199936	0	0.089842842	0.085112746	0	0.202856144	0.1068406	0	0	12.14204905	0	0	0.025238646	0.017096508	0	0	0	0	0	0	0.151963456	0.088632465	0.087893709	0.088194704	0.030654818	0	0	0	0	0	0	0	0	0	0	2.114557729	0.046744636	0	0
vOTU1165	0	0	0	0	0	0	0	0	0	0	30.97376816	0	0	0	0	0	0	0	0	27.56444286	0	0.012756277	0	0	0	0	0	0	0	0	0	0	0	0	0	0	0	0	0	0	0	0	0	0	0	3.754982896	0.141213465	0.073221946	0
vOTU1166	0	0	0	0	0	0	0	0	0	0	9.699075323	0	0	0	0	0	0	0.007459335	0	6.037950328	0.009164117	0	0	0	0	0	0	0	0	0	0	0	0	0	0	0	0	0	0	0	0	0	0	0	0	0.068917223	0	0	0
vOTU1167	0.303368932	0.406522821	0.042794744	0.002590939	0.021069312	0.115584309	0.110850903	0.191986197	0.184328423	0.20551863	9.50001982	0	0.397196954	0.457817786	0	0	0.232665032	0	0	7.462755337	0	0	0	0	0	0	0	0	0	0	0.321517306	0.096239346	0.226552587	0.025532985	0.095886815	0	0	0	0	0	0	0	0	0	0	1.680965691	0.494237615	0	0.012613456
vOTU1168	0.233866426	0.451440769	0	0.106209465	0.056607691	0.194822229	0.056486151	0.258458772	0.126256253	0.253800006	11.03719307	0	0.617048013	1.074307579	0	0	0.424569358	0	0	8.674454213	0.066280134	0	0	0	0	0	0	0	0	0	0.220123505	0.111635552	0.355907861	0.223291881	0.058900841	0	0	0	0	0	0	0	0	0	0	1.929593027	0.639105064	0	0.059331746
vOTU1169	2.207069679	2.385437232	0.479137207	0.811533414	0.862458643	1.283125661	0.350289865	0.67463335	0.48363017	0.864786048	10.35045836	0	1.416522635	1.575194233	0.085046956	0	0.726086696	0	0	0.104119667	0	0	4.102349737	1.108918797	0	0	0	0	0	0	2.237566197	8.929905102	4.622887966	10.88637337	7.986079896	0	0	0	0	0.009951573	0	0	0	0	0	63.39871605	0.833560347	0.364758188	2.077435417
vOTU1170	0	0	0	0	0	0	0	0	0	0	8.500652213	0	0	0	0	0	0	0	0	2.852156796	0	0	0	0	0	0	0	0	0	0	0	0	0	0	0	0	0	0	0	0	0	0	0	0	0	0	0	0	0
vOTU1171	0.175493837	0.245530466	0.042938768	0.011599253	0	0.125492409	0.061425379	0.237138686	0.151159787	1.479191828	49.3917212	0	0.506971538	0.528817915	0	1.618046561	0.526888251	0	0	34.46828674	0.012272529	0.040927605	0.111241802	0.152814292	0	0	0	0	0	0	0.329387074	0.513431202	0.354338545	0.171478948	0.170823453	0	0	0	0	0	0.224159241	0	0	0	0	6.766556594	0.493751613	0.039249373	0.04445177
vOTU1172	0	0	0	0	0	0	0.221996617	0.31526106	0.27913552	0	7.122661906	0	0	0	0	0	0	0	0	5.204838604	0	0	0	0	0	0	0	0	0	0	0	0	0	0	0	0	0	0	0	0	0	0	0	0	0	0	0	0	0
vOTU1173	0	0	0	0	0	0	0	0	0	0	13.93139306	0	0	0	0	0	0	0	0	11.7879537	0	0	0	0	0	0	0	0	0	0	0	0	0	0	0	0	0	0	0	0	0	0	0	0	0	2.925708546	0	0.025575105	0
vOTU1174	0	0	0	0	0	0	0	0	0	0	4.488926856	0	0	0	0	0	0	0	0	5.825109455	0	0	0	0	0	0	0	0	0	0	0	0	0	0	0	0	0	0	0	0	0	0	0	0	0	0	0	0	0
vOTU1175	0	0	0	0	0	0	0	0	0	0.064506044	168.128487	0	0	0	0	0	0	0	0	22.23762568	1.788241424	0.049473528	0.305594497	0.181718716	0	0	0.092328197	0	0	0	0	0	0	0	0	0	0	0	0	0	0	0	0	0	0	0	0	0	0
vOTU1176	0	0	0	0	0	0	0	0	0	0	9.798296435	0	0	0	0	0	0	0	0	1.924597541	0	0	0	0	0	0	0	0	0	0	0	0	0	0	0	0	0	0	0	0	0	0	0	0	0	0.285020092	0	0	0
vOTU1177	0	0	0	0	0	0	0	0	0	0	9.845510953	0	0	0	0	0	0	0	0	4.488121741	0	0	0	0	0	0	0	0	0	0	0	0	0	0	0	0	0	0	0	0	0	0	0	0	0	0	0	0	0
vOTU1178	0	0	0	0	0	0	0.02216966	0	0	0	28.00404176	0	0	0.028645737	0.724644528	0.163116522	0.470623129	0	0	8.658218608	0.052928043	0	0	0	0	0	0	0	0	0	0	0	0	0	0	0	0	0	0	0	0	0	0	0	0	0.582559631	0	0	0
vOTU1179	0.254818466	0.298569149	0.015485183	0.010073806	0.055951714	0.170170982	0.037632346	0.214166149	0.181855214	1.77478343	45.43244561	0	0.403890922	0.516317325	0.072178649	2.455280121	1.064907358	0	0	30.28406385	0	0.018793649	0.242880304	0.133010717	0	0	0	0	0	0	0.31525493	0.344248356	0.1930072	0.143377328	0.085283454	0	0	0	0	0	0.895406644	0	0	0	0	4.158923797	0.474436005	0.010383632	0.183817603
vOTU1180	0	0	0	0	0	0	0	0	0	0	10.25547503	0	0	0	0	0	0	0.010522794	0	5.134034143	0.091870349	0	0	0	0	0	0	0	0	0	0	0	0	0	0	0	0	0	0	0	0	0	0	0	0	0	0	0	0
vOTU1181	0	0	0	0	0	0	0.004149863	0	0	0	31.08537669	0	0.240023095	0.0082246	0	0	0	0	0	114.5147792	0.408098414	0	0	0	0	0	0	0	0	0	0	0	0	0	0	0	0	0	0	0	0	0	0	0	0	0	0.102424404	0	0
vOTU1182	0.323020061	0.411406776	0.092468758	0.028771437	0.064040354	0.170629263	0.043104109	0.217133873	0.162467271	0.291397679	11.9923315	0	0.632921359	0.569976076	0	0	0.400751496	0	0	9.219409464	0.026725361	0	0	0	0	0	0	0	0	0	0.380290735	0.243017253	0.265312942	0.142214626	0.05966745	0	0	0	0	0	0	0	0	0	0	2.686652684	0.792683071	0	0.026268914
vOTU1183	0.867746704	0.571806446	0.113708507	0.224124149	0.132582248	0.296879122	0.105683185	0.393752453	0.538229048	0.424973609	202.7171898	0	1.466607095	1.349899541	0	0	0	0.027783844	0	5.707797909	0.052002984	0	0.018017098	0	0	0	0.01840659	0	0	0	0	0	0	0	0	0	0	0	0	0	0	0	0	0	0	2.747934387	1.799689801	3.169740764	1.499414468
vOTU1184	0	0	0	0	0	0	0.135070823	0.068733707	0.397553645	0.093831057	9.410709233	0	0.076635897	0.065948129	0	0	0	0.022853192	0	3.84122519	1.352105375	1.291330728	0.011209836	0	0	0	0	0	0	0	0	0	0	0	0	0	0	0	0	0	0	0.000564159	0.122477492	0.016100298	0	1.343961998	0	0.008695151	0.098807066
vOTU1185	0	0	0	0	0	0	0	0	0	0	20.60524754	0	0	0	0	0	0	0	0	12.39630114	0	0	0	0	0	0	0	0	0	0	0	0	0	0	0	0	0	0	0	0	0	0	0	0	0	0.774248098	0	0	0
vOTU1186	0.006861172	0.085371241	0	0	0	0.009533069	0.29844426	0.1771626	0.141819381	0.404778667	13.54189429	0	0.200875129	0.127347281	0	0	0	0	0	12.15715634	0	0	0.060481141	0.075553582	0	0	0	0	0	0	0.879672984	0.654871702	0.595200057	0.345971184	0.338475781	0	0	0	0	0	0	0	0	0	0	0.228951468	0.033316154	0	0
vOTU1187	0.077684337	0.070290788	0	0.031602026	0	0.037504568	0.087567827	0.078046991	0.031447133	2.606619812	39.70566058	0	0.776795682	0.957704972	0	0	0	0	0	7.374003675	0.097008751	0	0.021654542	0.002655876	0	0	0	0	0	0	0	0.181660737	0.000127841	0.179255667	0.150697842	0	0	0	0	0	0	0	0	0	0	2.056339127	0.055505868	0.149174279	0.03638526
vOTU1188	0	0	0	0	0	0	0	0	0	0	9.350817426	0	0.10365506	0.047263972	0	0	0	0	0	13.65502426	0.03527286	0	0	0	0	0	0	0	0	0	0	0	0	0	0	0	0	0	0	0	0	0	0	0	0	0.67231242	0.119877655	0.033081884	0.036902331
vOTU1189	0	0	0	0	0	0	0	0	0	0	7.238199669	0	0	0	0	0	0	0	0	1.425817992	0	0	0	0	0	0	0	0	0	0	0	0	0	0	0	0	0	0	0	0	0	0	0	0	0	0	0	0	0
vOTU1190	0	0	0	0	0	0	0	0.005417375	0.015524327	0	14.18356288	0	0	0	0	0	0	0	0	2.458905606	0	0	0	0	0	0	0	0	0	0	0	0	0	0	0	0	0	0	0	0	0	0	0	0.22371028	0	5.519560698	3.863614671	0.042774665	0
vOTU1191	0	0	0	0	0	0	0	0	0	0	14.57230789	0	0	0	0	0	0	0	0	5.582580096	0	0	0	0	0	0	0	0	0	0	0	0	0	0	0	0	0	0	0	0	0	0	0	0	0	1.31359533	0	0	0.013367018
vOTU1192	2.157780531	0.920116138	0.27184501	0.956254049	0.233323759	0.412961927	0.642980771	0.796685225	0.52253241	4.361993693	343.2560766	0	0.739217279	0.822842052	0	0	0	0	0	40.8197904	0.006125837	0.004146607	0.099429611	0	0	0	0.091937528	0	0	0	0	0	0	0	0	0	0	0	0	0	0	0	0	0	0	18.07768895	1.31895729	17.98644932	1.821080773
vOTU1193	0	0	0	0	0	0	0	0	0	0	8.229285234	0	0	0	0	0	0	0	0	4.598108572	0.02303884	0	0	0	0	0	0	0	0	0	0	0	0	0	0	0	0	0	0	0	0	0	0	0	0	0	0	0	0
vOTU1194	0.137895602	0.218413399	0.099640664	0.0808483	0.005860897	0.168200608	1.608492772	3.169890387	1.26647244	0.72339626	14.79410484	0	0	0.041339593	0	0	0	11.26809262	0	2.327340789	0.917902102	0.032512851	0	0	0	0	0	0	0	0	0	0.101186332	0.091015758	0.019370924	0.025763154	0	0	0	0	0	0	0	0	0	0	3.441105108	0.162054962	0.073131473	0.225850511
vOTU1195	0	0	0	0	0	0	0	0.008685645	0	0	27.27252188	0.009997587	0.03312203	0.051485322	0.033446135	0.045304907	0.179444292	0	0	7.829098461	0	0	0	0	0.109387379	0.017478121	0	0	0	0	0	0	0	0	0	0	0	0.001950749	0	0	0	0	0	0	0	0.730806599	0	0	0
vOTU1196	0	0	0	0	0	0	0.698173457	0.45828471	0.82075565	0	8.204083446	0	1.301994767	1.171660507	0.017849269	0	0	21.09129614	0.742449413	4.773769015	15.29632229	11.38657125	0	0	0	0	0	0	0	0	0	0	0	0	0	0	0	0	0	0.002482409	3.287975258	3.460742164	2.375832457	4.048524012	5.396490891	0	0	0	0
vOTU1197	0	0	0	0	0	0	0	0	0	0	14.68923349	0	0.377697622	1.099615404	0	0	0	2.163295787	0	11.69192211	0.257018749	0.006614157	0	0	0	0	0	0	0	0	0	0	0	0	0	0	0	0	0	0	0	0	0	0	0	5.778982983	2.155839836	0.403157538	0.708915438
vOTU1198	0.162298422	0.309594341	0.029560327	0.038217653	0.095540152	0.077031117	0.060922582	0.055288894	0.116525209	0.564217664	11.28348219	0	0.557115766	1.273891274	0	0	0	2.61797722	0	0.863574268	1.896787829	0.330754259	0.022796683	0.01039698	0	0	0.008522172	0	0	0	0	0	0	0	0	0	0	0	0	0	0	0	0	0	0	0.398273675	0	0.03179782	0.036823829
vOTU1199	3.546386686	7.568798109	2.671543308	3.297659574	2.266379981	4.908897502	2.707034564	5.132737288	7.232471221	3.108075407	9.244728	0.540235522	7.004617864	6.144002231	0.393078003	0.360674794	1.248617252	0.038675713	0	1.78808775	0.19044588	0.128163491	5.096623967	9.499433343	0	0	0	0	0	0	0	0	0	0.023938943	0.01061182	1.3801086	1.349084859	1.08486691	1.061878714	1.097179209	0	0	0.046184677	0	0	3.44911286	1.258249614	2.164835824	3.945482028
vOTU1200	0	0	0	0	0	0	0	0	0	0	9.587878906	0	0.002784132	0.385889416	0	0	0	0	0	11.40035013	0.272624427	0	0	0	0	0	0	0	0	0	0	0	0	0	0	0	0	0	0	0	0	0	0	0	0	1.044707043	0.035429986	0	0
vOTU1201	0	0	0	0	0	0	0	0	0	0	16.34295546	0	0	0	0	0	0	0	0	4.245884841	0	0	0	0	0	0	0	0	0	0	0	0	0	0	0	0	0	0	0	0	0	0	0	0	0	0.691348871	0	0	0
vOTU1202	8.517896107	2.246552471	0.316823937	0.544585222	0.609920911	1.085461515	0	0.135052779	0.117493078	0.873138643	7.396443809	0	3.882615254	4.035795505	0	0	0	0	0	6.582129984	0	0	0.012970919	0	0	0	0	0	0	0	0	0.021951253	0.228993161	0	0	0	0	0	0	0	0	0	0	0	0	7.437356748	0.410885642	0.570920197	0.890798688
vOTU1203	0.062661576	0	0	0.009617462	0	0	0.079452781	0.320036884	0.102657287	0	10.96055723	0	0.079540841	0.150997075	0	0	0	0	0	5.831607734	0	0	0	0	0	0	0	0	0	0	0	0	0	0	0	0	0	0	0	0	0	0	0	0	0	0.095480509	0.113317047	0	0
vOTU1204	0.370779753	0.501237837	0.067657493	0.029963534	0	0.096572966	0.121859749	0.310809355	0.233434739	2.18044526	57.84763578	0.007818634	0.513043393	0.602730031	0.09900863	3.058762786	0.968007588	0	0	41.09669623	0	0.000484255	0.198373321	0.199801611	0	0	0.029612718	0	0	0	0.298612414	0.2484249	0.217265675	0.152816209	0.056948696	0	0	0	0	0	0.129163304	0	0	0	0	5.313336372	0.929150881	0.056071752	0.158365741
vOTU1205	0.060339734	0.153788706	0.168088804	0	0.119063766	0.051659397	0	0.021647026	0	0	5.968254495	0.485097652	0	0	0	0	0	0	0	4.221399861	1.132612893	1.085363312	0	0	0	0	0	0	0	0	0	0	0	0	0	0	0	0	0	0	0	0	0	0	0	4.908900767	0.026377451	0	0
vOTU1206	0	0	0	0	0	0	0	0	0	0	6.94436923	0	0	0	0	0	0	0	0	6.338171972	0.101502315	0	0	0	0	0	0	0	0	0	0	0	0	0	0	0	0	0	0	0	0	0	0	0	0	0	0	0	0
vOTU1207	0.32759163	0.25263563	0.058384763	0.260395167	0.20425413	0.172783837	0.201278524	0.408038231	1.001360164	0.287690796	9.322053944	15.22493825	1.194634697	0.930077341	34.55196406	0.809703185	7.847323758	0.62167579	0	3.705477924	0.125418128	0.120351073	0.228978613	0	0	0	0	0.003865131	0	0	0	0.006823679	0	0	0	0.57882617	0.231455754	0.200414279	0.113743426	0.942054933	0	0	0.552606663	3.472919664	0.124715101	6.790019657	0.86668296	0.973457194	1.841332895
vOTU1208	0	0	0	0	0	0	0	0	0	0.002739914	7.191165951	0	0	0.218958337	0	0	0	0	0	3.690364289	0	0.427223919	0	0	0	0	0	0	0	0	0	0	0	0	0	0	0	0	0	0	0	0	0	0	0	0	0	0	0
vOTU1209	0	0	0	0	0	0	0	0	0	0	8.347895764	0	0	0	0	0	0	0	0	1.455092058	0	0	0	0	0	0	0	0	0	0	0	0	0	0	0	0	0	0	0	0	0	0	0	0	0	0	0	0	0
vOTU1210	0.222328795	0.222902526	0.057266662	0.034309508	0.093304582	0.11109462	0.042464563	0.241835558	0.134321121	1.718866769	32.78073551	0.042657452	0.250820512	0.502463991	0.041318107	1.753194935	0.67702341	0	0	22.94574141	0.018610039	0	0.090462814	0.082220664	0	0	0.012276612	0	0	0	0.177423135	0.128774891	0.248127228	0.074444096	0	0.036113711	0	0	0	0	0	0	0	0	0	0.894657369	0.529806649	0	0.087037606
vOTU1211	0	0	0	0	0	0	0	0	0	0	11.85842589	0	0	0	0	0	0	0	0	7.251896605	0	0	0	0	0	0	0	0	0	0	0	0	0	0	0	0	0	0	0	0	0	0	0	0	0	0.59929328	0.012630771	0	0.013048383
vOTU1212	0	0.009112753	0	0	0	0.031966893	0	0	0	0	5.670009287	0	0.214598837	0.107630222	0	0	0	0	0	1.343367779	0	0	0	0	0	0	0	0	0	0	0	0	0	0	0	0	0	0	0	0	0	0	0	0	0	0	0	0	0
vOTU1213	0	0	0	0	0	0	0	0	0	0	11.36064856	0	0	0	0	0	0	0	0	4.453837637	0	0	0	0	0	0	0	0	0	0	0	0	0	0	0	0	0	0	0	0	0	0	0	0	0	0	0	0	0
vOTU1214	0.087693753	0.287291958	0.036712855	0.084808732	0.051040802	0.07023714	0.074216704	0.083693673	0.045878144	1.498523549	35.97500484	0.040660244	0.304769555	0.296091551	0.051764304	1.762752062	0.554180465	0	0	23.23927977	0.000147324	0	0.078582026	0.086628725	0	0	0	0	0	0	0.112114375	0.173104372	0.224504443	0.17443352	0.076661051	0	0	0	0	0	0	0	0	0	0	4.13905049	0.350363411	0.019474801	0.140849251
vOTU1215	0.457211201	0.123873458	0	0.003616456	0	0.081247541	0	0.012620257	0	0	7.046391483	0	0	0	0	0	0	0	0	3.774670549	0	0	0	0	0	0	0	0	0	0	0	0	0	0	0	0	0	0	0	0	0	0	0.00724643	0	0	30.17942266	0.238353531	0.214470987	0.080380035
vOTU1216	0	0	0.003602573	0.002139841	0.000756638	0.008258275	0.074885145	0.177664633	4.053396606	0.039914394	22.44594827	0	0.026452692	0	0.061336577	0	0	0.055473171	0	5.244538132	0	0.0185093	0	0	0	0	0	0	0	0	0	0	0	0	0	0	0	0	0	0	0	0	0	0	0	1.089782599	0.131180904	0.000434829	0.0181839
vOTU1217	3.84513859	8.541547446	3.397870222	5.457487132	4.123766156	5.787519647	31.79806198	36.58711169	30.96320807	17.40923221	69.88161602	24.87705089	218.8122489	170.6068509	24.86704116	162.7957096	120.2281383	2.374782832	0	17.62612084	18.46130363	7.282362829	233.592635	192.8288955	0.113245001	0.209938682	0.301806891	0.07062402	0.300958699	0.16621669	39.89722665	16.8309614	20.69722771	8.779719561	9.038790185	8.068872499	9.219427751	9.777435474	7.306279497	9.320756882	3.179739536	0.607462067	0.630018897	0.511482858	2.622163667	26.00609421	4.285716851	2.611677637	8.717293104
vOTU1218	0	0.022318056	0	0	0.014761113	0	0	0	0	0	7.437792906	0	0.202156255	0.20981221	0	0	0	0	0	1.524369547	0	0	0	0	0	0	0	0	0	0	0	0	0	0	0	0	0	0	0	0	0	0	0	0	0	0.098083717	0	0	0
vOTU1219	0	0	0	0	0	0	0	0	0	0	17.36105422	0	0	0	0	0	0	0	0	2.263762532	0	0	0	0	0	0	0	0	0	0	0	0	0	0	0	0	0	0	0	0	0	0	0	0	0	0	0	0	0
vOTU1220	7.217028789	2.356152357	0.738566807	2.152094684	0.910223706	1.481666133	1.956916025	2.184469178	1.949817874	11.48283062	512.663531	0.009954923	1.864406955	2.31989082	0	0	0	0	0	69.72044384	0.022551278	0.040584289	0.153716925	0.077125641	0	0.040099122	0.197901486	0	0	0	0	0	0	0	0.01682824	0	0	0	0	0	0	0	0	0	0	93.38285222	4.432289851	36.7052419	5.149885423
vOTU1221	0	0	0	0	0	0	0	0	0	0	16.33957457	0	0	0.228200795	0	0	0	0.091945212	0	4.594010602	0.236291689	0.063524478	0	0	0	0	0	0	0	0	0	0	0	0	0	0	0	0	0	0	0	0	0	0	0	0.034851367	0	0	0.222044736
vOTU1222	0	0	0	0	0	0	0	0	0	0	9.245544575	0	0	0	0	0	0	0	0	1.491581371	0	0	0	0	0	0	0	0	0	0	0	0	0	0	0	0	0	0	0	0	0	0	0	0	0	0.754654101	0	0	0.057735638
vOTU1223	0	0	0	0	0	0	0	0	0	0	9.035011605	0	0	0	0	0	0	0	0	1.487457164	0	0	0	0	0	0	0	0	0	0	0	0	0	0	0	0	0	0	0	0	0	0	0	0	0	0	0	0	0
vOTU1224	0	0	0	0	0	0	0	0	0	0	6.021858163	0	0.352740142	0.338365141	0	0	0	0	0	4.886195367	0	0	0	0	0	0	0	0	0	0	0	0	0	0	0	0	0	0	0	0	0	0	0	0	0	0.571555654	0.266640879	0.118450357	0
vOTU1225	0	0	0	0	0	0	0	0	0	0	14.11790751	0	0	0	0	0	0	0	0	2.088995609	0.215655342	0	0	0	0	0	0	0	0	0	0	0	0	0	0	0	0	0	0	0	0	0	0	0	0	0	0	0	0
vOTU1226	0	0	0	0	0	0	0	0	0	0	15.71913015	0	0	0	0	0	0	2.089257292	0	3.46118632	0.743070892	0.060927593	0	0	0	0	0	0	0	0	0	0	0	0	0	0	0	0	0	0	0	0	0	0	0	0	0	0	0
vOTU1227	0	0	0	0	0	0	0	0	0	0	7.983900967	0	0	0	0	0	0	0	0	1.979573224	0	0.17811914	0	0	0	0	0	0	0	0	0	0	0	0	0	0	0	0	0	0	0	0	0	0	0	0	0	0	0
vOTU1228	0.344007634	0.099823354	0.539498006	0.347134213	0.476638865	0.525954757	36.89717533	10.95033815	36.81612239	53.93734628	21.0508345	0.173039911	0.972844962	0.803592253	0	0	0	1.831646105	0	3.812432243	0.817563903	0.529907436	0.015110432	0.119996634	0	0.007990254	0	0	0	0	0	0	0	0	0	0.017332586	0.028766463	0.149369156	0.100754877	0	0	0	0.349065231	0	0	10.8535604	2.427108704	0.671397447	1.351337042
vOTU1229	0	0	0	0	0	0	0.159913209	0.08371804	0.257843349	2.820205801	26.97116485	0.175024664	0	0.032507765	0	0	0	0.174114336	0	14.57085252	1.244483661	0.831097751	0	0.008990018	0	0	0	0	0	0	0	0	0	0	0	0	0	0	0	0	0.057311966	0	0	0.197018168	0	3.995471236	0.134167052	0.71267462	3.639167542
vOTU1230	0	0	0	0	0	0	0	0.006904424	0	0	6.801607764	0	0	0.005911687	0	0	0	0	0	3.588126109	0.079595573	0	0	0	0	0	0	0	0	0	0	0	0	0	0	0	0	0	0	0	0	0	0	0	0	0.132717801	0	0	0
vOTU1231	0	0.05120216	0.055758589	0.040001315	0.079380091	0.051838377	0	0	0	0	13.76130688	0	0	0	0	0	0	0	0	11.28252114	0.038517574	0	0	0	0	0	0	0	0	0	0	0	0	0	0	0	0	0	0	0	0	0	0	0	0	1.112263227	0	0	0
vOTU1232	0	0	0	0	0	0	0	0.014494735	0	0.013503265	314.2272669	0	0	0	0	0	0	0.078506807	0	104.7006812	1.454632141	2.337881985	0.498110771	0.314473178	0	0	0.09066275	0	0	0	0	0	0	0	0	0	0	0	0	0	0	0	0	0	0	0	0	0	0
vOTU1233	0	0	0	0	0	0	0	0	0	0	13.1037711	0	0	0	0	0	0	0.132184239	0	9.756818277	0.007141051	0	0	0	0	0	0	0	0	0	0	0	0	0	0	0	0	0	0	0	0	0	0	0	0	0	0	0	0
vOTU1234	0	0	0	0	0	0	0	0.018880552	0	0	24.33536341	0.02684128	0.044826154	0.170086963	0.281609291	0	0.232093125	0	0	8.303935849	0.700989744	0.251741822	0	0	0	0	0	0	0	0	0	0	0	0	0	0	0	0	0	0	0	0	0	0	0	0.21415447	0	0	0
vOTU1235	0	0.168515534	0.095091381	0.159720893	0.317868447	0.131254184	0	0.014861833	0.010213556	0	10.63254862	0	0	0.001943986	0	0	0	0	0	2.900568847	0	0	0	0	0	0	0	0	0	0	0	0	0	0	0	0	0	0	0	0	0	0	0	0	0	2.122030177	0	0	0
vOTU1236	0.651621586	0.37993427	0.089144105	0.382566122	0.050951376	0.094668456	0.061944236	0.14051199	0.212065485	0.944029923	7.752056401	0	2.952625842	3.201654277	0	0	0	0	0	5.684751769	0	0.001266347	0.024347406	0.000767336	0	0	0	0	0	0	0	0	0.100391856	0	0	0	0	0	0	0	0	0	0	0	0	4.335966802	0.567028469	1.29985714	0.685935925
vOTU1237	0	0	0	0	0	0	0	0	0	0	176.819004	0	0	0	0	0	0	0	0	60.42188424	0	0.130134194	0	0	0	0	0.020740319	0	0	0	0	0	0	0	0	0	0	0	0	0	0	0	0	0	0	0	0	0	0
vOTU1238	0	0	0	0	0	0	0	0	0	0	14.55700177	0	0	0	0	0	0	0	0	1.187106639	0	0	0	0	0	0	0	0	0	0	0	0	0	0	0	0	0	0	0	0	0	0	0	0	0	0	0	0	0
vOTU1239	0.025516812	0	0.004326824	0	0	0	0	0	0	0	10.74700072	0	0	0	0	0	0	0.03588437	0	7.082177011	0.025515289	0	0	0	0	0	0	0	0	0	0	0	0	0	0	0	0	0	0	0	0	0	0	0	0	0.162815529	0	0	0
vOTU1240	0	0	0	0	0	0	0	0	0	0	5.458726205	0	0	0.130100508	0	0	0	0	0	2.068144202	0	0	0	0	0	0	0	0	0	0	0	0	0	0	0	0	0	0	0	0	0	0	0	0	0	0	0	0	0
vOTU1241	0.51574304	0.62282503	0.103445909	0.232967928	0.077881402	0.267793358	4.536898259	5.962676538	15.10320745	3.130388519	6.658828473	7.279783829	2.836021795	2.643637563	0.624154825	6.576419976	14.39783556	15.15526275	4.643189787	5.227200451	6.900262588	1.073076494	52.78839831	31.8317532	0	0	0	0.078113837	0.143967468	0	0.143462461	0.402709845	0.332540749	0.027145719	0.069170163	2.562610107	1.191671394	1.682121175	2.819698134	1.59746937	1.096172853	1.227649556	10.15729415	2.222110653	1.122901195	2.037302887	0.646359537	1.733248731	3.236779095
vOTU1242	0	0	0	0	0	0	0	0	0	0	7.757210502	0	0	0	0	0	0	0	0	5.558872057	0	0	0	0	0	0	0	0	0	0	0	0	0	0	0	0	0	0	0	0	0	0	0	0	0	0	0	0	0
vOTU1243	0.025752044	0.085089991	0	0	0	0	0.648524583	0.850344022	0.522011236	1.209581922	25.45761541	0	1.328651568	1.405508235	0.006507841	0	0	0	0	5.159887707	0.834378161	0.017166809	0.18211887	0.228505126	0	0	0	0	0	0	0.004745103	0	0	0	0	0.13596379	0.107591483	0.146843548	0.130180693	0.378062685	0	0	0	0	0	1.537372933	0.047246714	0	0
vOTU1244	0	0	0	0	0	0	0	0	0	0	14.66375668	0	0	0	0	0	0	0.104496438	0	6.535394065	0	0	0	0	0	0	0	0	0	0	0	0	0	0	0	0	0	0	0	0	0	0	0	0	0	4.370621106	0.022317636	0	0
vOTU1245	0	0	0	0	0	0	0.070166119	0.12686881	0.227139495	0.10549163	8.069193188	0.150298597	0.069504212	0.097741504	3.165758679	1.229846113	0.102914418	3.275170621	15.80110709	4.569042196	5.365485392	8.782410307	0.025531511	0.003328537	0	0.018579257	0	0.003462489	0.133662462	0	0	0	0	0	0	4.791423727	3.537829474	3.836015771	6.267863695	6.001818431	0.383085087	0.018272666	0.545960975	0.389620158	0.177248871	0.012001091	0	0	0.608274932
vOTU1246	0	0	0	0	0	0	0.04581291	0	0.008698043	0.040599769	9.751726179	0	0.065053702	0.077496455	0.005584057	0.014532033	0.032754769	42.63031433	57.24002617	36.14377755	24.80881771	15.8176852	0	0	0	0	0	0	0	0	0.357031899	0.165997443	0.346350979	0.090146888	0.029028467	0.717709678	0.434495249	0.748481015	0.192991471	0.262130589	0	0	0	0.03698221	1.604110257	0	0	0	0
vOTU1247	0	0.03227247	0	0	0	0	0	0	0.054930609	0	84.99735475	0	2.490900106	2.184484404	0	0	0	0	0	33.76356941	0.034602029	0.022881998	0	0	0	0	0.013819849	0	0	0	0	0	0	0	0	0	0	0	0	0	0	0	0	0	0	4.352985216	0.19533145	0.284792827	0.183474192
vOTU1248	0	0	0	0	0	0	0	0	0	0	7.764723504	0	0	0	0	0	0	0.425144968	0	4.082500717	1.066832774	0	0.048003706	0	0	0	0	0	0	0	0	0	0	0	0	0	0	0	0	0	0	0	0	0	0	0	0	0	0
vOTU1249	0	0	0	0	0	0	0	0	0	0	21.3128219	0	0	0	0	0	0	0	0	4.705586874	0	0	0	0	0	0	0	0	0	0	0	0	0	0	0	0	0	0	0	0	0	0	0	0	0	0	0	0	0
vOTU1250	0	0	0	0	0	0	0	0.39913674	0	0	5.176079707	0	0.131116245	0.264250683	0	0	0	0	0	2.717247116	0.05437018	0	0	0	0	0	0	0	0	0	0	0	0	0	0	0	0	0	0	0	0	0	0.189474265	0	0	4.15393784	0.220825191	0.007873935	0
vOTU1251	0	0	0	0	0	0	0.555162038	0.766242387	0.105290502	0.826457579	48.86683561	0.113353825	0	0	0	0	0	1361.571298	1.799982523	43.00352687	195.6775689	120.6200854	0	0	0	0	0	0	0	0	0	0	0	0	0	0	0	0	0	0	0.066906792	5.236666236	5.544195119	0.033115541	31.19185298	0.000783469	0	0	0
vOTU1252	0	0	0	0	0	0	0	0	0	0	6.810922834	0	0	0	0	0	0	0	0	13.67464481	0	0	0	0	0	0	0	0	0	0	0	0	0	0	0	0	0	0	0	0	0	0	0	0	0	0.118095824	0.112720007	0	0
vOTU1253	0	0	0	0	0	0	0.002247837	0	0	0	30.54185077	0	0	0	0	0	0	0	0	38.79294719	0	0	0	0	0	0	0	0	0	0	0.173818728	0.027481074	0.127234232	0.003741827	0.003719796	0	0	0	0	0	0	0	0	0	0	0	0	0	0
vOTU1254	0	0	0	0	0	0	0	0	0	0	8.875974657	0	0	0	0	0	0	0	0	14.09678976	0	0	0	0	0	0	0	0	0	0	0	0	0	0	0	0	0	0	0	0	0	0	0	0	0	0	0	0	0
vOTU1255	0.111054823	0.031476309	0.016234699	0	0	0	0.105119138	0.311383282	0.096538136	0	8.76338828	0.141067759	0	0	0	0	0	0	0	5.500784574	0.001790744	0	0.041425918	0	0	0	0	0	0	0	0	0	0	0	0	0	0	0	0	0	0	0	0	0	0	57.50680653	0	0.054736741	0
vOTU1256	0.142477308	0.131349973	0	0.024431924	0	0.063533748	0	0	0.010465618	0.588561092	590.6709504	0	0.025923042	0.03452654	0	0	0	0	0	65.65419026	0.058909455	0.215947943	0	0	0	0	0.238102964	0	0	0	0	0	0	0	0	0	0	0	0	0	0	0	0	0	0	0.050403527	0	0.00371843	0
vOTU1257	0.024007495	0	0	0	0	0	0.077782929	0.264519451	0.024901048	0.038230742	7.820613074	0	0.044065217	0.233748975	0	0	0	0	0	4.273843662	0	0	0	0	0	0	0	0	0	0	0	0	0	0	0	0	0	0	0	0	0	0	0	0	0	0.299496614	0.040962645	0	0
vOTU1258	0	0	0	0	0	0	0	0	0	0	40.23438288	0	0	0	0	0	0	0	0	19.86390294	0.011302351	0.271171812	0	0	0	0	0	0	0	0	0	0	0	0	0	0	0	0	0	0	0	0	0	0	0	0	0	0	0
vOTU1259	0	0	0	0	0	0	0	0	0	0	5.770972623	0	0	0	0	0	0	0	0	2.685847996	0	0	0	0	0	0	0	0	0	0	0	0	0	0	0	0	0	0	0	0	0	0	0	0	0	0.042410134	0	0	0
vOTU1260	0	0.100715597	0	0.008474684	0	0.007497887	0.172962544	0.309772946	0.46151834	0.354913633	19.82705893	0	3.347013031	2.402947939	0.168893385	9.973941017	8.58153241	0	0	8.57748076	5.065705157	0.577528948	0.275280399	0.707461391	0	0	0	0	0	0	0.37340937	0.327183374	0.365990965	0.302256621	0.131596087	0	0	0	0	0	24.75309114	0.44919172	0.112336516	0.15956898	0.129186717	2.169006523	1.107417596	0	0.00524743
vOTU1261	0	0	0	0	0	0	0	0.013646414	0	0	10.74418006	0	0	0	0	0	0	0.115966079	0	3.92660921	0	0	0	0	0	0	0	0	0	0	0	0	0	0	0	0	0	0	0	0	0	0	0	0	0	7.163796803	0.051652379	0	0
vOTU1262	0	0	0	0	0	0	0	0	0	0	14.28778403	0	0	0	0	0	0	0	0	4.025383449	0	0	0	0	0	0	0	0	0	0	0	0	0	0	0	0	0	0	0	0	0	0	0	0	0	1.577037907	0	0	0
vOTU1263	0	0	0	0	0	0	0	0	0	0	17.60374769	0	0	0	0	0	0	0	0	3.384876765	0.074064079	0	0	0	0	0	0	0	0	0	0	0	0	0	0	0	0	0	0	0	0	0	0	0	0	0	0	0	0
vOTU1264	0	0	0	0	0	0	0	0	0	0	9.541451254	0	0	0.08390884	0	0	0	2.990745876	0	4.431393328	0.470484071	0.639214975	0.648169405	0.105328689	0	0	0	0	0	0	0	0	0	0	0	0	0	0	0	0	0	0	0	0	0	5.94428841	0.03080142	0.085427829	0
vOTU1265	0	0	0	0	0	0	0	0	0	0	16.00377199	0	0.205138959	0.732786734	0	0	0	0.709087332	0	6.31705742	0.187832849	0	0	0	0	0	0	0	0	0	0	0	0	0	0	0	0	0	0	0	0	0	0	0	0	1.150206492	1.082648053	0.491311288	0.115904206
vOTU1266	0.216111697	0	0	0	0	0	0	0	0	0	13.62280824	0	0	0	0	0	0	0.492054769	0	9.243462533	0.054078779	0	0	0	0	0	0	0	0	0	0	0	0	0	0	0	0	0	0	0	0	0	0	0	0	15.94855614	0.387559126	0	0.172391286
vOTU1267	0.03814816	0.001972023	0	0	0	0	0.018346292	0.237523934	0.040164281	0	24.45835051	0	2.018419405	1.947665592	0	0	0	0	0	51.50611894	0	0	0	0	0	0	0	0	0	0	0	0	0	0	0	0	0	0	0.011767185	0.006110448	0	0	0	0	0	12.69544486	4.396304264	0.171793072	0.238415777
vOTU1268	0	0	0	0	0	0	0.018522382	0.005791706	0.078778692	0.226863949	9.143353829	0.111603227	0	0	1.246167552	0.595270328	0.98885338	6.186346807	17.78261328	7.782105259	15.2415626	15.78162248	0	0	0	0	0	0	0	0	0	0	0	0	0	0	0	0	0	0	2.16344	1.292149409	3.083326197	1.594307575	1.821924497	0.120031849	0	0.021193521	1.320629118
vOTU1269	0	0	0	0	0	0	0.163857398	0.21871212	0.194522767	39.63320745	92.78730466	0.040570254	0	0	0	0	0	0	0	13.11601236	0.904039739	1.398451201	0	0	0	0	0.003109231	0	0	0	0	0	0	0	0	0	0	0	0	0	0	0	0	0	0	0	0	0	0
vOTU1270	0	0	0	0	0	0	0	0	0.056049097	0	6.806021685	0	0	0	0	0	0	0.114200111	0	2.098827025	4.093647542	0.61360837	0	0	0	0	0	0	0	0	0	0	0	0	0	0	0	0	0	0	0	0	0	0	0	0	0	0	0
vOTU1271	0	0	0	0	0	0	0	0	0	0	21.12319648	0	0	0	0	0	0	0	0	6.523309673	0.103865945	0	0	0	0	0	0	0	0	0	0	0	0	0	0	0	0	0	0	0	0	0	0	0	0	0	0	0	0
vOTU1272	0.032683598	0.03771234	0.157037793	0.194712024	0.025225547	0.401042416	4.225278798	2.199481299	9.427530821	9.927914064	5.866670662	0.4489921	0	0	0	0	0	7.096249695	0	4.143279718	4.823307337	0.314307193	0	0	0	0	0	0	0	0	0	0	0	0	0	0	0	0	0	0	0	0	0	0	0	0	0	0	0
vOTU1273	0	0	0	0	0	0	6.657755292	3.006066454	5.394289061	0.515715825	22.61632305	2.14887666	2.880653824	5.618320286	0	0	0	0	0	10.70213742	2.546895522	1.075254325	6.135365782	2.325756751	0	0	0	0	0	0	0	0	0	0	0	0.484906097	0.784517302	0.489354061	0.545273154	0.615169222	0	0	0	0	0	0.242534867	0.493353077	0.261314857	0.596580796
vOTU1274	0	0	0	0	0	0	0.215392472	0.191942146	0.208099925	0.875056141	49.7793118	0.361590703	0.34362448	1.333214768	0	0	0	0	0	10.87371604	0	0.014138845	1.227113442	0.213394927	0	0	0	0	0	0	0	0	0	0	0	0.135936689	0.046928957	0	0.314008588	0.38027608	0	0	0	0	0	0.19230828	0	0	0.173881788
vOTU1275	1.496426979	1.23615415	0.205967661	0.318981089	0.382848207	0.475369231	0.115899007	0.469216612	0.113795764	0.671206845	10.33829122	0	0.622158082	0.825553253	0.031982902	0	0.303972011	0	0	0.087276431	0	0	1.75548268	0.462034767	0	0	0	0	0	0	1.066223602	3.270123916	1.469330198	3.220416644	2.698442027	0	0	0	0	0	0	0	0	0	0	40.37037707	0.537444128	0.312329714	1.098935981
vOTU1276	0	0	0	0	0	0	0.668194942	2.833708963	10.71536473	0.053946744	0	42.83981566	0	0	3.381456544	0.118703361	0.230559664	0	0	0	0	0	0	0	0	0	0	0	0	0	0	0	0	0	0	0	0	0	0	0	0.128579988	0.134657064	1.440952873	0.302975426	0.096523108	0	0	0	0
vOTU1277	0.568574965	0.421425279	0.494787714	0.220914422	0.278303344	0.233878292	4.687820882	12.89557186	70.29272403	0.932427516	0.26318262	8.967708689	0.283434823	0.212935783	0	0	0	0	0	0.00723139	0.057727567	0	0	0	0	0.002564008	0	0	0	0	0.165690096	0.182683492	0.206613505	0.118181314	0.088707554	0	0	0	0	0	0	0	0	0	0	1.283905271	1.931166775	2.25381788	0.84496038
vOTU1278	0.129175042	0.122529095	0.151920601	0.391572638	0.053171121	0.098671077	0.235699192	0.641491306	1.39107389	0.622607786	0	76.91117179	0.080682235	0.076329138	12.52268162	1.717545609	4.572281777	0	0	0	0.12676983	0	0	0	5.147580455	2.538134693	0.361688473	3.775227176	0.47808746	0.999543862	1.133054639	1.6646783	1.774975026	1.439824297	1.870072123	0	0.0354287	0.027527651	0.035072051	0.071299503	0	0	0.556394253	0.655505903	0.302567548	0.016188483	0.599056042	0.204311173	0.26831852
vOTU1279	0.114822781	0.005121061	0	0.021131493	0	0.026014266	0.114002789	0.302988672	0.108720426	1.513967647	0	16.85500104	0	0	0	0	0	0	0	0	0	0	0	0	0	0	0	0	0	0	0	0	0	0	0	0	0	0	0	0	0	0	0	0	0	0	0	0	0
vOTU1280	0	0	0	0	0	0	0.407839924	2.59340162	10.58876033	0.038620343	0	29.70774683	0	0	2.263911256	0.037698208	0.257129667	0	0	0	0	0.001390029	0	0	0	0	0	0	0	0	0	0	0	0	0	0	0	0	0	0	0.144103561	0.172052968	2.706862019	0.488393889	0.013608659	0	0	0	0
vOTU1281	0	0	0	0	0	0	29.76178652	8.853823509	6.833325518	0.008700015	0	17.46246842	0	0	0	0	0	0	0	0	0.018588342	0.355077657	0	0	0	0	0	0	0	0	0	0	0	0	0	0	0	0	0	0	0	0	0	0	0	0	0	0	0
vOTU1282	0	0	0	0	0	0	3.135884644	3.749967724	2.002322208	0.036237356	0	10.32615242	0	0	0	0	0	0	0	0	0.008685203	0.058130306	0	0	0	0	0	0	0	0	0	0	0	0	0	0	0	0	0	0	0	0.079666629	0.043517846	0.032775772	0.024027625	0	0	0	0
vOTU1283	0.362152518	0.909851829	0.139318798	0.193923489	0.208858859	0.490287215	0	0.320061567	0.698153184	0.087319206	0	44.89342462	0	0	10.13793733	0.171768785	0.779477864	0	0	0	0	0	0	0	1.96910217	2.852556041	1.759685484	3.788043827	1.718520205	1.015803838	0	0.017764596	0.009959724	0.021905529	0.087366689	0	0	0	0	0	0	0	0	0	0	0	0	0	0
vOTU1284	0	0.036056146	0.04192197	0.285196344	0.196914285	0.122135291	0.595001762	1.286911098	2.54087967	0.145555122	0.384331468	7.568129401	0.01656115	0.030013702	0.398577635	0.038460917	0.193240424	0	0.367566271	0.440529834	0.466791891	0.547521824	0	0.030356408	3.593944062	6.438229795	1.710669875	29.32014908	7.175167793	1.150337328	0	0	0	0	0.097867167	0	0	0	0	0	0.036974727	0	0.451618318	0	0	0.941609178	6.396581593	41.39960614	21.80219817
vOTU1285	0	0	0	0	0	0	0	0	0.057450124	62.81069967	0.260993884	29.1689589	0	0	0	0	0	0	0	0	0	0	0	0	0	0	0	0	0	0	0	0	0	0	0	0	0	0	0	0	0	0	0	0	0	0	0	0	0
vOTU1286	0	0.015521274	0	0	0	0	0.278467187	0.193415068	0.35267419	0.062098636	0.004406145	153.6135913	0	0.072050072	0	0	0	0	0	0	0	0	0	0	0	0	0	0	0.084506567	0	0.03583183	0	0	0	0.000362055	0	0.022879685	0	0.021663598	0	0	0.689315832	0.754783339	0.802884217	1.077904421	0	0	0	0
vOTU1287	0	0	0	0	0	0	0	0	0	0.027556762	0	14.91901239	0	0	0	0	0	0	0	0	0	0	0	0	0	0	0	0	0	0	0	0	0	0	0	0	0	0	0	0	0	0	0	0	0	0	0	0	0
vOTU1288	0	0	0	0	0	0	0.471838922	2.322157232	9.732925876	0.109707855	0	67.97848004	0	0	3.732049131	0.129152167	0.384589851	0	0	0	0	0	0	0	0	0	0	0	0	0	0	0	0	0	0	0	0	0	0	0	0.098530247	0.157592056	1.189778492	0.765842201	0.122807448	0	0	0	0
vOTU1289	0	0	0	0	0	0	0	0	0	0	0	15.42586193	0	0	0	0	0	0	0	0	0	0	0	0	0	0	0	0	0	0	0	0	0	0	0	0	0	0	0	0	0	0	0	0	0	0	0	0	0
vOTU1290	0	0	0	0	0	0	1.943080195	3.568669951	3.485165762	13.7699828	0	22.52307348	0	0	0	0	0	0	0	0	0	0	0	0	0	0	0	0	0	0	0	0	0	0	0	0	0	0	0	0	0	0	0	0	0	0	0	0	0
vOTU1291	0	0	0	0	0	0	0	0	0	6.715013296	0.195909609	87.21417071	0	0	0	0	0	0	0	0	0	0	0	0	0	0	0	0	0	0	0	0	0	0	0	0	0	0	0	0	0	0	0.016666108	0	0	0	0	0	0
vOTU1292	0.808286501	0.312030745	0.189467056	0.041527934	0.110406364	0.273096022	0.007233476	0.117773554	0.012657428	0.738044864	0	13.40690624	0	0	0	0	0	0	0	0	0	0	0	0	0	0	0	0	0	0	0	0	0	0	0	0	0	0	0	0	0	0	0	0	0	0	0	0	0
vOTU1293	0	0	0	0	0	0	0.825959918	0.143877225	1.266340527	1.563448198	0	25.14322498	0	0	0	0	0	0	0	0	0	0	0	0	0	0	0	0	0	0	0	0	0	0	0	0	0	0	0	0	0	0	0	0	0	0	0	0	0
vOTU1294	0	0	0	0	0	0	0.044684782	0.139256457	1.483017909	0	0	31.70883595	0	0	0.197355864	0.004605973	0.038175697	0	0	0	0	0	0	0	0.013507274	0	0	0.039575743	0	0.011075228	0	0	0	0	0	0	0	0	0	0.026241648	0	0	0	0	0	1.651933618	0.509997679	0.079641761	2.642809437
vOTU1295	0	0	0	0	0	0	0.121269997	0.690436913	4.213216535	0.590271582	0	330.6567102	0.500502916	1.034174744	11.70118226	0.087302403	3.471966325	0	0	0	0	0	0.009271042	0.040487277	0.992569408	1.274302875	0.032516701	3.212133816	0.003915764	2.066333213	0	0	0	0	0	0.005852515	0	0.004564807	0	0	0	0	0.18494793	0.06411356	0.328065858	0.464588802	1.371406332	1.571208	2.335863685
vOTU1296	0	0	0	0.042528565	0	0	0	0	0	0	0	205.6415419	0	0	0	0.005696417	0	0	0	0	0	0	0	0	0	0	0	0	0	0	0	0	0	0	0	0	0	0	0	0	2.293777828	0.420312007	0.674242823	3.009930244	0.237060099	0	1.474407582	0	0.037467607
vOTU1297	0	0	0	0	0	0	0	0.029669094	0.043743191	0.008691051	0	19.45684632	0	0	0	0	0	0	0	0	0	0	0	0	0	0	0	0	0	0	0	0	0	0	0	0	0	0	0	0	0	0	0	0	0	0	0	0	0
vOTU1298	29.20051363	41.69623992	13.46586108	31.10442543	12.3393992	20.40402075	35.6516327	77.87543444	91.85866796	23.24497721	0.160202198	94.78990179	0.169722061	0.077501258	54.74778133	178.3922991	254.2584151	0	0	0	0	0	0	0	0.870075506	0.866508774	0.414870817	1.049530719	0.614035952	2.852418933	0.535283918	0.991074818	0.588639735	0.564994498	0.505524704	0	0	0	0	0	0.151791563	3.74842703	0.058546336	0.018010683	0.155542381	0	0.32692913	0	0.01333841
vOTU1299	0	0	0	0	0	0	0	0	0	0	0	12.0875467	0	0	0	0	0	0	0	0	0	0	0	0	0	0.616941572	0.011902431	0.338078604	0	0.786097391	0	0	0	0	0	0	0	0	0	0	0	0	0	0	0	2.657915845	4.58617913	24.0621536	43.11923042
vOTU1300	0	0	0	0	0	0	0.544053866	0.264976108	1.246908687	1.372449551	0	24.46073056	0	0	0	0	0	0	0	0	0	0	0	0	0	0	0	0	0	0	0	0	0	0	0	0	0	0	0	0	0	0	0	0	0	0	0	0	0
vOTU1301	0	0	0	0	0	0	0.022471413	0.063627344	0.015624631	0.007896379	0	12.73606353	0	0	2.052151606	1.29030966	2.237632418	0	0.008547441	0.004712015	0.012038712	0	0	0	0	0	0	0	0.136890452	0	0	0	0	0	0	0	0	0	0	0.044089277	0	0	0	0	0	0	0	0	0
vOTU1302	0	0	0	0	0	0	0.664770022	2.758732098	11.42854202	0.216664579	0	72.5585294	0	0	2.827695278	0.156151501	0.30890313	0	0	0	0	0	0	0	0	0	0	0	0	0	0	0	0	0	0	0	0	0	0	0	0.053537724	0.053924396	1.634298269	0.458735967	0.518265179	0	0	0	0
vOTU1303	0	0	0	0	0	0	0.004732897	0.002062712	0.132784801	0	0	18.38599792	0	0	0	0	0	0	0	0	0	0	0	0	0	0	0	0	0	0	0	0	0	0	0	0	0	0	0	0	0	0	0	0	0	0	0	0	0
vOTU1304	0	0	0	0	0	0	28.31851627	19.1751312	22.53966508	0.461076652	0	135.155492	0	0	0	0	0	0	0	0	0	0	0	0	0	0	0	0	0	0	0	0	0	0	0	0	0	0	0	0	5.228409576	3.945052587	6.937385274	27.92576814	17.52919004	0	0	0	0
vOTU1305	0	0	0	0	0	0	0	0	0	0	0	43.71287668	0	0	0	0	0	0	0	0	0	0	0	0	0	0	0	0	0	0	0	0	0	0	0	0	0	0	0	0	0	0	0	0	0	0	0	0	0.036862542
vOTU1306	0	0	0	0	0	0	0	0	0	0	0	204.5488418	0	0	0.025862489	0	0	0	0	0	0	0	0	0	0	0	0	0	0	0	0	0	0	0	0	0	0	0	0	0	0	0	1.348767935	2.109572693	0.100534535	0	1.542649376	0.40479581	0.387961205
vOTU1307	0	0	0	0	0	0	0.618577225	0.290807218	1.138247229	1.140829907	0.017664219	19.35662051	0	0	0	0	0	0	0	0	0	0	0	0	0	0	0	0	0	0	0	0	0	0	0	0	0	0	0	0	0	0	0	0	0	0	0	0	0
vOTU1308	0	0	0	0	0	0	0	0	0	0	0	12.87583446	0	0	0	0	0	0	0	0	0	0	0	0	0	0	0	0	0	0	0.037416414	0.14666524	0.19570649	1.414187727	2.1310542	0	0	0	0	0	0	0	0	0	0	0	0	0	0
vOTU1309	5.596965988	9.116142268	2.289398042	4.612117857	2.19251896	5.224665826	0.005999128	0.090193608	0.028790237	1.901833187	0.308347483	24.15853969	0.647925058	0.803915899	0	0	0	0	0	0.223759959	0	0	0	0	0	0	0	0.031488828	0	0	0.878118531	7.07543579	1.562616992	13.80787813	14.01724734	0	0	0	0	0	0	0	0	0	0	0.985453227	0.220895122	1.097855126	0.526442048
vOTU1310	0	0	0	0	0	0	0.11617425	0.305879215	0.442326678	0.113186288	0.222139747	36.15730767	0	0	7.004590471	6.99677723	0.138854899	0.726990094	0.252818174	0.378230512	0.056533941	0.465170861	0	0	0	0	0	0	0.252673866	0	0	0	0	0	0	0.753680431	0.372679248	0.509182833	1.665094602	1.797017564	10.8997937	11.73626873	3.412780515	4.393088862	1.544720115	0	0	0	0
vOTU1311	0	0	0	0	0	0	0.140725839	0.718701178	5.058238559	0.107121704	0	274.4562568	0	0	4.674046865	0.099302495	2.073214651	0	0	0	0	0	0	0	0.18557507	0.180744422	0	0.515839372	0	0.128539218	0	0	0	0	0	0	0	0	0	0	0	0	0	0	0	0	0.088151664	0.053695473	0.108874185
vOTU1312	0	0	0	0	0	0	0	0	0	0	0	15.20874772	0	0	0	0	0	0	0	0	0	0	0	0	0.005745029	0.133070466	0.03325471	0.179340931	0	0.330653278	0	0	0	0	0	0	0	0	0	0	0	0	0	0	0	0.022542539	0.150747097	1.118977635	2.098256929
vOTU1313	0.506169083	0.354353387	0.413583698	0.490568893	0.47355691	0.435719232	26.10822795	35.59020411	50.47736369	11.69716406	4.286887798	28.51368221	46.90063038	38.40180129	27.18146639	33.0648435	21.03699013	0.416698099	0.255873937	1.720851316	1.206261849	1.114179087	19.9866135	22.5520361	137.0394849	127.6120612	77.15376969	216.5301619	77.98014295	110.0708598	26.25935857	26.58592072	36.0899114	19.20785832	17.7888124	67.33301454	90.23568756	89.5244023	57.25923858	48.89342554	0.448774728	0.707252842	8.441118184	0.455734514	1.124620591	2.084261757	5.392674987	6.803319087	20.40969401
vOTU1314	0	0	0	0.050392202	0	0	0	0	0	0	0	129.0611706	0	0	0	0	0	0	0	0	0	0	0	0	0	0	0	0	0	0	0	0	0	0	0	0	0	0	0	0	0.115729362	0.214819969	0.477454007	1.723132491	0.575061281	0	1.589745502	0	0.060277581
vOTU1315	0	0	0	0.008604847	0	0	0	0	0	0	0	90.51280509	0	0	0	0	0	0	0	0	0	0	0	0	0	0	0	0	0	0	0	0	0	0	0	0.003472173	0	0	0	0	1.215991234	0.132401552	0.583966741	2.636792367	0.196559886	0	1.082123441	0	0.019028466
vOTU1316	2.68771471	3.147455066	1.630689447	1.756490488	1.54376744	2.130168417	20.51511548	35.37855271	23.72436886	18.17518823	45.95661903	111.5734649	142.4187018	111.8402891	37.83007863	173.5032448	208.3046145	0.645764337	0	12.20945953	14.76499512	6.130238764	191.2689548	145.5148871	0.264188517	0.037181187	0.040737116	0.003247064	0.270652657	0.011957277	19.71369126	9.202990791	10.4830004	4.88795701	5.114976649	3.881050533	6.70385375	4.341735507	3.648783733	6.166995426	25.06544888	5.724921155	3.755938357	1.00697472	2.298912547	24.4874148	5.534785142	5.233833205	10.82713336
vOTU1317	0	0	0	0	0	0	0	0	2.135423423	0	0	49.57793723	0	0	0	0	0	0	0	0	0	0	0	0	0	0	0	0	0	0	0	0	0	0	0	0	0	0	0	0	0	0	0	0	0	0	0	0	0
vOTU1318	0	0	0	0	0	0	0	0.026561032	0	0.598143843	0	19.39573003	0	0	0	0	0	0	0	0	0	0	0	0	0	0	0	0	0	0	0	0	0	0	0	0	0	0	0	0	0	0	0	0	0	0	0	0	0
vOTU1319	0	0	0	0	0	0	0	0	0	0	0	146.9736948	0	0	0.171105515	0	0	0	0	0	0	0	0	0	0	0	0	0	0	0	0	0	0	0	0	0	0	0	0	0	0.237051409	0	1.702371886	1.072768806	0.19692079	0	1.996609416	0.466023788	0.691649508
vOTU1320	0.271458693	0.737582441	0.424984234	0.854581546	0.718611817	0.368811948	3.874357478	7.077072989	5.38138456	1.73673097	0.205453617	24.3314636	0.988301429	0.932707881	10.57761577	8.099154154	6.768533785	0.024363932	0.779590105	0.33534516	0.343173347	0.492878737	0.144740642	0.499783942	14.39621293	11.00017043	1.446849943	17.50835527	3.524814037	5.47824716	9.553998549	8.029629104	11.33142018	5.980543037	8.009826785	0.805651304	0.878332752	1.193556632	0.681683482	0.892035992	0	0	0.45420289	0.025372984	0	0.291272755	0.111934597	1.08402371	2.080798271
vOTU1321	0	0.103293292	0	0	0	0.01320621	0.099778216	0.116893707	0.378895986	0.105692818	0	110.5187326	0	0	0	0	0	0	0	0	0	0	0	0	16.346132	17.85715091	24.33697186	10.85460153	19.95575069	61.55721416	0.326372879	0.704018195	0.541742737	0.516208144	0.563026094	0.023368702	0.027232314	0.002451366	0	0.037045674	8.119072671	12.37534088	12.09090008	4.58552242	3.597759944	0	0	0	0
vOTU1322	0	0	0	0	0	0	0	0	0	0	0	16.25146415	0	0	0	0	0	0	0	0	0	0	0	0	0	0	0	0	0	0	0	0	0	0	0	0	0	0	0	0	0	0	0	0	0	0	0	0	0
vOTU1323	0	0	0.006265417	0.089767588	0.016253881	0.008484791	0.320563865	1.629664138	7.513152281	0.064899511	0	33.9157781	0	0	1.67765225	0.144705915	0.181058857	0	0	0	0	0	0	0	0	0	0	0	0	0	0	0	0	0	0	0	0	0	0	0	0	0.017942111	0.280549708	0.076240392	0.017424842	0	0	0.02657317	0
vOTU1324	0	0	0	0	0	0	0.395323646	2.630835856	11.14570183	0.075691936	0	46.44057809	0	0	0.562328421	0	0	0	0	0	0	0	0	0	0	0	0	0	0	0	0	0	0	0	0	0	0	0	0	0	0.04280634	0	0.224414359	0.132254084	0	0	0	0	0
vOTU1325	0.01584582	0.50325532	0	0.048342803	0	0.089683988	0.001227958	0	0.050959226	0.046691408	0	58.23902716	0	0.052757805	0.126502307	1.199474253	0	0	0	0	0	0.014552094	0	0	0.757842751	1.495285374	1.326074392	3.256664162	14.68314514	0.925354137	0.088138924	0.228017502	0.053983359	0.079833952	0.080292646	0	0	0	0	0	15.47461029	12.69505969	18.11199983	11.91952705	7.297935316	0.235243954	2.317597997	1.281964324	1.736427371
vOTU1326	0	0	0	0	0	0	1.235815626	3.161564667	3.514932145	29.64828497	0.114906512	16.29112779	0	0	0	0	0	0	0	0	0	0	0	0	0	0	0	0	0	0	0	0	0	0	0	0	0	0	0	0	0	0	0	0	0	0	0	0	0
vOTU1327	0	0	0	0	0	0	0	0	0	0	0	180.2531751	0	0	0	0	0	0	0	0	0	0	0	0	0	0	0	0	0	0	0	0	0	0	0	0	0	0	0	0	1.163545931	0.187032528	0.456225444	1.75164944	0.357268303	0	1.088212802	0	0.036264036
vOTU1328	0	0	0	0	0.051020722	0	0.005489943	0.075078665	0.032790965	0.062350893	0	16.38343992	0	0	0	0	0	0	0	0	0	0	0	0	0	0	0	0	0	0	0	0	0	0	0	0	0	0	0	0	0	0	0	0	0	0	0	0	0
vOTU1329	0	0	0	0	0	0	0	0.149398551	0.061673659	0	0	9.19783054	0	0	0	0	0	0	0	0	0	0	0	0	0	0	0	0	0	0	0	0	0	0	0	0	0	0	0	0	0	0	0	0	0	0	0	0	0
vOTU1330	0.073440741	0.202083703	0.246808202	0.409477989	0.20281493	0.465102141	0	0	0	0	0	39.55842586	0	0	5.387880216	0.123600321	3.878884672	0	0	0	0	0	0	0	0.229133512	0.7198732	0.652930368	0.48585171	0.195242993	0.933740082	0.061623769	0.733353672	0.197271613	0.533924245	0.285436686	0	0	0	0	0	0	0	0	0	0	0.022452314	0.030093184	0.077229778	0.100837555
vOTU1331	0	0	0	0	0	0	0	0	0.030086116	3.546765486	0	52.79939091	0	0	0	0	0	0	0.039363406	0	0	0.010415463	0	0	0	0	0	0	0	0	0	0	0	0	0	0	0	0	0	0	0.140299049	0	0	0	0	0.357575693	0.166263913	0	0
vOTU1332	0	0	0	0	0	0	0	0.006082382	0	0.561112632	0	11.82287187	0	0	0	0	0	0	0	0	0	0	0	0	0	0	0	0	0	0	0	0	0	0	0	0	0	0	0	0	0	0	0	0	0	0	0	0	0
vOTU1333	0	0	0	0	0	0	0	0.016619744	0.043645049	67.64081532	0.205857592	36.64515302	0	0	0	0	0	0	0	0	0	0	0	0	0	0	0	0	0	0	0	0	0	0	0	0	0	0	0	0	0	0	0	0	0	0	0	0	0
vOTU1334	0	0	0	0.000583133	0	0	0	0	0	0	0	114.8586768	0	0	0	0.014417242	0	0	0	0	0	0	0	0	0	0	0	0	0	0	0	0	0	0	0	0	0	0	0	0	2.039110196	0.23197292	0.541881177	2.814567766	0.612528349	0	0.960948923	0	0.016481359
vOTU1335	0	0	0	0	0	0	1.001882145	1.181830729	0.786808827	4.1478296	0	21.59917322	0	0.13226847	0	0	0	0	0	0	0	0	0	0	0	0	0	0	0	0	0	0	0	0	0	0	0	0	0	0	0	0	0	0	0	0	0	0	0
vOTU1336	0.932553278	1.963688734	0.828743911	1.218101725	1.304829903	1.553496031	22.26586105	18.84240831	18.3922502	16.31924042	46.80150282	17.21997663	392.337435	301.4493828	0.842509866	4.260316688	2.739762825	1.456101283	0	12.41304516	5.291105106	5.870219363	296.526413	238.3782526	0	0	0	0	0.031592794	0	0.153725811	0.113484471	0.135920748	0.058621213	0.062486218	35.01424289	56.75883684	43.67730239	34.78728621	46.53999607	0.283386666	0.55008392	0.590449445	0.132795904	0.334775077	7.228604271	2.797540523	2.679891458	5.352476289
vOTU1337	0.009912752	0.052853963	0	0.037809294	0	0.044156808	0.254049412	0.249171595	0.253056939	0.134444368	0	0.025565726	13.60857369	10.386507	0.026124279	0.120185232	0.033694966	0	0	0	0	0	0.4260876	0.109377542	0	0	0	0	0	0	0	0	0	0	0	1.361106731	2.585807031	1.932107697	1.460815916	2.163201256	0	0	0	0	0	0.01287475	0	0	0
vOTU1338	0.053785151	0.287366543	0.041251546	0.01102417	0.129451362	0.090784396	16.37958789	28.72538429	9.379960639	0.09469872	0	0.806998477	29.82427131	22.64843114	4.032593729	12.00145761	7.117036128	0	0	0	0.039777147	0	0	0	0	0.022650365	0	0.015098732	0	0.019465034	0	0	0.031662361	0	0	3.524951302	10.61714255	7.531935347	4.08744561	12.06205435	0.426298576	0.042272256	2.099849134	0.189751175	0.020108345	28.45906401	6.029229761	5.65940774	24.88107914
vOTU1339	0	0	0	0	0	0	0.011441978	0.01138156	0.158010105	0	0	0	7.283111868	6.246863057	0	0	0	0	0	0	0	0	0.126962588	0.032464785	0	0	0	0	0	0	0.025626134	0	0	0	0	4.878487363	2.918594321	1.763571356	2.456956869	1.259221653	0	0.051758606	0.071346792	0	0	0	0	0	0
vOTU1340	0	0	0	0	0	0	0	0	0	0.008557389	0	0	11.05446548	35.21049031	0	0	0.000119093	0	0	0	0	0	1.885926256	0.985024227	0	0	0	0	0	0	0	0	0	0	0	0.019905428	0	0.084685682	0.032493981	0.031782302	0	0	0	0	0	0.009162583	0	0	0
vOTU1341	3.55679572	7.35684645	2.852473782	4.394908474	3.836718096	4.912624317	8.053394865	7.054185797	6.936553144	1.178264056	0.458696054	3.814986112	13.94860116	12.35819315	71.83351467	292.5421741	297.3007601	0	0	0.414180474	0.605786986	11.3979832	13.65187278	4.724677824	0.17846061	0.097243569	0.108872998	0.036132557	0.050984372	0.04968047	2.734513171	1.987867825	1.750573747	1.538616978	1.411642882	1.841087339	3.056453278	2.133709936	1.71943838	2.173677127	0	0	0.052804852	0	0	0.099742205	0.097267895	0.076158055	0.291785518
vOTU1342	0	0	0	0	0	0	0.107408947	0	0.046584784	0.025453908	0	0	4.319226213	4.827744998	0	0	0	0	0	0	0	0	3.979235263	3.930750158	0	0	0	0	0	0	0	0	0	0	0	0	0	0	0	0	0	0	0.043787955	0.032727058	0	0	0	0	0
vOTU1343	0	0	0	0	0	0	0	0	0	0	0	0	8.755512892	6.666011557	0	0	0	0	0	0	0	0	0	0	0	0	0	0	0	0	0	0	0	0	0	0.026032836	0.052053492	0.033415938	0.070025242	0.05889269	0	0	0	0	0	0	0	0	0
vOTU1344	0	0.008269734	0	0	0	0	0.764171438	2.827935914	1.087658232	0.119650015	0.023818987	0.173282124	34.51575011	28.58578218	0	0	0	0.045258495	0	0	0.009997418	0.185254726	45.21364895	12.03529717	0	0	0	0	0	0	0	0	0	0	0	13.83915196	17.10950746	12.39443035	12.68327791	11.9846711	0	0	0.025175237	0	0.029346007	0.578960344	0.407537279	0.395703236	0.384219476
vOTU1345	0.449000229	1.047316524	0.195433245	0.175518838	0.03025275	0.380691803	2.830929965	4.087906266	2.019887329	2.704055832	1.272201706	0.001438399	18.15935143	13.97065764	0	0	0	0	0	0.964541894	0	0	0	1.749125573	0	0	0	0	0	0	0	0.004897603	0.030413749	0	0	2.011295689	0.907504099	2.681285287	1.917035407	4.987412146	0	0	0	0	0	0	0.072228343	0	0
vOTU1346	0	0.000299272	0.005791969	0	0	0	0.311628254	0.64574804	0.129363719	0.999278288	0	4.111841324	18.24714438	24.64927059	0.517469648	0.178855066	0.371868949	1.761170403	0	0	0.256778166	1.837776174	10.41939881	1.054232852	0	0	0.101361539	0.006674003	0.260067189	0	0.787326475	0.601495063	0.594295233	0.231693774	0.11028989	68.20949428	36.55739992	29.5747409	53.34752468	53.65511908	7.625001314	16.79611115	7.099382331	1.179648401	1.033550276	1.257776017	0.773248735	0.017245137	0.356800537
vOTU1347	0.420688362	1.109283895	0.41902648	0.771715878	0.464356121	0.681706244	2.862103	2.605720077	2.962510264	0.497188341	0.830587728	2.026802116	12.46100811	9.186036493	6.47195672	36.99145556	38.26127677	0.090442121	0	0.387672843	0.597999428	9.85366393	2.159084521	3.184485167	0	0	0	0	0	0	0	0	0	0	0	0.396799282	0.773546081	0.520706461	0.284085011	0.467124617	0	0	0	0	0	0.247939473	0.215042522	0.093303486	0.448876325
vOTU1348	0	0	0	0	0	0	0	0	0	0	0	0	21.12929593	17.73600285	0	0	0	0	0	0	0	0	45.24992355	74.8421096	0	0	0	0	0	0	0	0	0	0	0	10.33204132	13.58526756	11.00965828	10.81829893	23.08792101	0	0	0	0	0	0.756328767	0.360332729	0.232794216	0.125349643
vOTU1349	0	0.000911161	0	0.008943863	0	0	0.04504065	0.128537752	0.042721294	0.026213677	0.378807863	0.715181272	25.09819882	17.80858927	0.054101693	0.244359672	0.321214811	0.272248366	0	0.637354268	2.113758168	22.54383335	0.888081988	0.827780774	0.033302504	0	0.068938855	0.029026832	0	0	2.325841155	0.987622952	1.575007222	1.004730746	0.617900004	1.413673278	2.646162839	1.807643897	1.79915963	2.099086511	0	0	0	0	0	0.063423456	0.006320245	0	0.09330785
vOTU1350	0	0	0	0	0	0	6.343617255	7.83832473	5.630983992	18.49750467	0.84650407	0.099704277	10.15191916	5.914122048	0	0	0	0	0	2.547594509	0.519389671	1.670956672	0	0	0	0	0	0	0	0	0	0	0	0	0	0	0	0	0	0	0	0	0.026068642	0	0	0	0.173608277	0	0.244096475
vOTU1351	0	0.031972616	0	0	0	0.003388341	0.645410871	0.482552978	1.937927292	0.178011917	0.073120132	0.599394227	5.220330634	4.511057845	0	0	0	0.013052012	0.26589446	0.157122406	0.061017069	0.05748213	0	0	0	0	0	0	0	0	0	0	0	0	0	0.154194995	0.258512186	0.166944837	0.129761566	0.040037875	0	0	0.014546787	0.027185762	0	0	0	0	0
vOTU1352	0.406313896	0.932677137	0.154464676	0.075280719	0.077321106	0.148153752	1.64286091	3.300119318	1.562311722	2.205733619	1.677477354	0	14.65926502	11.259556	0	0	0	0	0	0.623632534	0.000975329	0	0	1.241008163	0	0	0	0	0	0	0	0	0	0	0	1.864097637	1.12858767	2.711350358	1.73780637	4.35485734	0	0	0	0	0	0	0	0	0
vOTU1353	1.750566739	2.399733086	1.006790913	0.989305942	0.538264956	1.644584325	0.661069899	0.595732738	0.671091708	0.583884842	0.891698337	0.093923894	16.71887813	14.8171856	2.055873743	0.009410222	0.32900413	0	0	0.257991223	0.543195924	0.051636199	0.220065347	0.116689762	0.262695303	0.231490414	0	0	0	0.050970814	0	0	0	0	0	0	0	0.001662018	0	0	0	0	0	0	0	5.53055953	0.998289542	5.671863117	5.950915614
vOTU1354	0.010228485	0.183676765	0.047255495	0.0202208	0.023625065	0.059501347	0.156971985	0.121567978	0.115349528	0	0	0.125734254	11.71068478	14.42781925	0.081904299	0.151571476	0.060157001	0	0	0	0.076215674	0	31.51106303	23.29573423	0	0	0	0	0	0	0	0	0	0	0	0.552503733	0.747459507	0.649000038	0.281222144	0.70476627	0.036463418	0	0	0	0	0.427606471	0.206800503	0.108968533	0.219503993
vOTU1355	0.155106981	0	0	0	0	0	1.081079173	0.74911031	0.517661258	0.525617347	2.207316723	1.20309748	6.856197558	5.390190933	46.54071461	16.88224511	19.08352798	7.251785744	1.38250335	2.264157826	3.249550795	2.691448277	0.093117168	0.193389442	0	0	0	0	0	0	0	0	0	0	0	20.7098454	11.23562014	13.70534022	19.51149847	18.98643116	2.725279818	7.348747066	3.28791861	3.406959089	6.95331418	0.046553553	0.013354189	0	0.369314186
vOTU1356	3.364940349	10.27554733	2.140718727	2.571505405	2.058865354	4.739088355	3.897786665	4.552073332	3.400123556	11.00268198	0.163551642	0.104712224	20.10971797	14.45824744	0	0	0	0	0	0	0	0	0	0	0	0	0	0	0	0	0	0	0	0	0	0.053471586	0	0	0.004265946	0.076116404	0	0	0	0	0	1.464740501	0	0.009202712	0
vOTU1357	0.354683848	0.712625417	0	0.062634126	0.115891459	0.227997248	1.668749204	2.826530913	1.537674934	2.230436975	1.242017196	0	11.06406182	7.967927105	0	0	0	0	0	0.579874382	0	0	0	1.223731064	0	0	0	0	0	0	0.005642689	0	0	0	0	1.224735419	0.535595395	2.292136175	1.009904347	3.105970275	0	0	0	0	0	0	0.013657473	0	0
vOTU1358	0.241301633	0.684889759	0.164943449	0.043484038	0.026546165	0.217810945	1.945120277	3.492269182	2.050942662	2.49779235	1.465036043	0	12.45205653	8.864986011	0	0	0	0	0	0.718737543	0	0	0.019984276	1.298295459	0	0	0	0	0	0	0	0.05063444	0	0	0	1.735971773	0.468431571	2.47284366	1.204048644	3.775117067	0	0	0	0	0	0	0.016199148	0	0
vOTU1359	0.353351708	0.704939103	0.052201433	0.026379155	0.122352939	0.047197566	1.220226949	2.272063745	1.103698108	1.880143453	1.231732592	0	13.47612277	10.33267628	0	0	0	0	0	0.743855013	0.00232245	0	0	0.964291884	0	0	0	0	0	0	0.006805616	0	0	0	0	1.549556813	0.868314613	2.011171353	1.34579539	3.634962355	0	0	0	0	0	0	0	0	0
vOTU1360	0	0	0	0	0	0	0	0	0	0	0	0	23.91872617	138.5916122	0	0	0	0	0	0	0	0	0	0	0	0	0	0	0	0	0	0	0	0	0	0.1144073	0	0	0	0	0	0	0	0	0	0	0	0	0
vOTU1361	0	0	0	0	0	0	0	0.005550923	0	0	0	0	13.88493501	13.86652106	0	0	0	0	0	0	0	0	0	0	0	0	0	0	0	0	0	0	0	0	0	0	0	0	0	0	0	0	0	0	0	0	0	0	0
vOTU1362	0	0	0	0	0	0	0	0	0.000839543	0.382666754	0.273305777	0	30.52753637	170.0658462	0	0	0	0	0	0	0	0	5.143740615	1.894315517	0	0	0	0	0	0	0	0	0	0	0	0.045098346	0	0	0	0	0	0	0	0	0	0	0	0	0
vOTU1363	0	0	0	0	0	0	0	0.065828311	0.14058767	0	0	0	27.41581751	47.87229093	0	0	0	0	0	0	0	0	38.81018965	13.45577397	0	0	0	0	0	0	0	0.012805732	0	0	0	0.253018268	0.078410169	0.00358541	0.175464021	0.426517958	0	0	0	0	0	0.018950452	0.295719249	0.109510503	0.030881689
vOTU1364	0	0	0	0	0	0	0	0	0	0	0	0.058017665	7.593165094	4.757470398	0	0	0	0	0	0	0	0	0	0	0	0	0	0	0	0	0	0	0	0	0	0	0	0	0	0.026159413	0	0	1.004943413	0	0.014278066	0	0	0	0
vOTU1365	0	0.007385464	0	0	0	0	0	0.038490662	0.51451609	0	0	0	6.287869216	4.877320373	0.005073954	0	0.273213825	0	0	0	0	0	0	0	0	0	0	0	0	0	0.020665485	0.02619782	0	0	0	0	0	0	0	0	0	0	0	0	0	0	0	0	0
vOTU1366	0	0	0	0	0	0	0.240904829	0.370210684	0.12405167	0.818133927	0	0	2.784901599	4.121956094	0	0	0	0	0	0.032874702	0.425448454	0	1.469253089	22.38358241	0	0	0	0	0	0	0	0	0	0	0	4.355859741	8.688243089	11.96125354	9.418040613	14.36258065	0	0	0	0	0	0.013126277	0.199285448	0.103813585	19.51278013
vOTU1367	0	0	0	0	0	0	3.317923385	4.491054518	2.4781675	11.46114013	0.008838447	0.038033753	6.403125049	4.104427177	0	0	0	0	0	0	2.356343832	0.654125293	0.053954588	0.056766139	0	0	0	0	0	0	0	0	0	0	0	0.043613196	0.061272654	0.494473454	0	0	0	0	0	0	0	1.04829927	0	0	0.121398766
vOTU1368	0.300874857	0.552514529	0.169967872	0.068758616	0.078673526	0.258599796	1.780111585	2.769599165	1.939015593	2.303396547	1.372346006	0	11.81501356	8.689110941	0	0	0	0	0	0.683147132	0	0	0.058260644	1.196114827	0	0	0	0	0	0	0.059009051	0	0.01314013	0	0	1.228118542	0.659358114	1.968758718	0.999775071	3.012159311	0	0	0	0	0	0	0	0	0
vOTU1369	7.225805079	5.808221321	1.009549168	2.949100309	1.482327191	3.090411986	0.404946197	0.884382003	1.013619837	1.790633914	94.40610149	0.054041776	19.55509854	17.62004001	0	0	0	0.126690281	0	29.05019342	0.592286701	0.046194556	0.176770089	0.289074035	0	0.005007282	0	0	0	0	0	0	0	0	0	0	0	0	0	0.005329641	0	0	0	0	0	38.66384629	12.33786927	24.76349098	11.4092812
vOTU1370	0.775658952	1.01065775	0.378476679	0.511006126	0.36756892	0.437022745	0	0.009435164	0	0.197493839	0	0	3.056646076	2.58926433	0	0	0	0	0	0	0	0	0	0	0	0	0	0	0	0	0	0	0	0	0	0	0	0	0	0	0	0	0	0	0	0	0	0	0
vOTU1371	0.078343827	0.277176486	0	0.129487156	0	0.119140129	2.402570548	3.357099829	2.293771136	0.369529241	0.656644427	0.734061911	5.890532598	4.218957052	1.566111711	4.889889862	5.601845067	0	0	0.108956874	0	0	1.140925999	0.196251657	0	0	0	0	0	0	0	0	0	0	0	0	0	0	0	0.001130332	0	0	0	0	0	0.811929545	0.124456423	0	0
vOTU1372	0.316453319	0.919178007	0.115417934	0	0.306496096	0.42536118	2.043619421	4.885744092	2.243789996	2.762104353	1.863666704	0	16.85943409	12.8917272	0	0	0	0	0	0.827353126	0	0	0	1.7471192	0	0	0	0	0	0	0.023282294	0	0.034856456	0	0.006696658	1.618169417	0.99092558	3.075049402	1.963055491	4.247181627	0	0	0	0	0	0	0.019018886	0	0
vOTU1373	0	0	0	0	0	0	1.050042738	0.442681331	0.883134993	0.24872098	0.376221382	0.334851043	12.64008777	9.497893829	0	0	0	2.466705751	0	0.188477	0.73105221	0.759292445	75.62896876	38.92002238	0	0	0	0	0	0	0	0	0	0	0	1.067490365	1.832290296	1.63929593	1.261043385	1.455348198	0	0.144498474	0	0	0	0.672266744	0.383914021	0.2159484	0.164304803
vOTU1374	0.163026312	0.044820094	0.004880918	0.024343628	0	0.037431153	0	0.024127188	0.027838084	0	0.019304514	0	20.20070585	17.52404333	0	0	0	0	0	0.010928723	0	0	0	0	0	0	0	0	0	0	0	0	0	0	0	0	0	0	0	0	0	0	0	0	0	0.273442117	0.796420811	0.14854659	0.00149311
vOTU1375	0.09246647	0.202785316	0	0.266349405	0.015818477	0.122496314	0.005133977	0.007311259	0.256671426	0.062750793	0	0	79.51820236	68.25073334	0	0	0	0	0	0	0	0	0	0	0	0	0	0	0	0	0	0	0	0	0	0.114427613	0.087071802	0.025438475	0.015289825	0.416152647	0	0	0	0	0	0.441216136	1.295022241	0.068075794	0.040518581
vOTU1376	0.047596601	0.186735364	0.012895902	0.074834386	0.079323092	0.104866623	1.123021685	1.18902403	1.445384413	2.416991669	17.96537934	2.027513152	140.6496211	111.7111246	0.013170257	0.142437661	0.099212022	0.034731537	0	8.195327503	0.543227102	1.38305846	99.98204481	35.5953811	0	0	0	0	0	0	0.005796195	0	0.00694647	0	0	5.791377027	9.679432281	7.248044149	6.723664278	8.461996775	0.05835845	0.051273097	0.081820084	0	0.002737667	3.37933841	2.368827738	6.295383307	3.742472401
vOTU1377	0	0	0	0	0	0	0	0	0	0	0.608583624	0	3.172023172	20.69023875	0.151677395	0	0	0.456251135	0	0.565900364	0.178104811	0.361771059	0.411651431	0.301606071	0	0	0	0	0	0	0	0	0	0	0	0.048804403	0.203434189	0.091941199	0	0.021092287	0	0	0	0	0	0.058334432	0.095175206	0.103902734	0.090656475
vOTU1378	0	0	0	0	0	0	1.763180748	1.143967122	1.330750267	0.107001297	0.064186611	0	10.39585167	9.378620047	0	0	0	0.065277159	0.233934175	0.115728322	0.017553762	0.086190213	0	0	0	0	0	0	0	0	0	0	0	0	0	3.213536695	8.065433035	4.241872888	3.525203505	3.716994872	0	0	0	0	0	0	0	0	0
vOTU1379	0	0.032502394	0	0.027194994	0.010762044	0.013313632	0.948579152	0.967985906	1.250801037	0.347495382	0.71562425	0	2.719320891	2.322099031	0.887203371	0.517115534	0.171516491	0	0.717917056	1.388748376	1.571531105	1.811586253	0	0	0.355900523	0.279402207	0.03938819	0.375853129	0.194953854	0.110135977	0.321523873	0.193082798	0.229239015	0.146070673	0.258348336	96.13507038	128.3104476	125.1349267	120.4199618	85.02323396	0	0	0.121645598	0	0	0.534756402	0.130462311	0.537055588	12.3515882
vOTU1380	0.00119531	0.059518592	0.069178597	0.034499398	0	0	0.106491176	0.198113885	0.017894046	0	0	0.012997064	20.24462779	16.63002303	0	0	0	0.004394111	0	0	0.045892587	0.006444338	18.03718364	73.02363024	0	0	0	0	0	0	0.03502687	0.007035725	0	0	0	36.03148539	46.13530899	42.26314302	40.94639036	72.0385074	0.046571656	0.526322734	0.159466148	0.088966784	0.022363586	0.866903493	0.802544283	1.043397004	0.53657043
vOTU1381	0	0	0	0	0	0	0	0	0	0	0	0	81.14748811	73.22819663	0	0	0	0	0	0	0	0	0	0	0	0	0	0	0	0	0	0	0	0	0	7.000265731	9.91479046	7.122598926	7.6889902	7.202683694	0	0	0	0	0	0	0	0	0
vOTU1382	0	0	0	0	0	0	0	0	0	0	0	0	34.24107513	28.43299607	0	0	0	0	0	0	0	0	0	0	0	0	0	0	0	0	0	0	0	0	0	1.647727119	1.969367033	1.821342009	1.982094568	1.869437859	0	0	0	0	0	0	0	0	0
vOTU1383	0.471769582	3.945220484	1.039983089	1.231082037	1.018320291	2.919951563	19.98984343	55.73013042	8.509037407	10.5722602	2.205048307	11.06605245	50.63650101	63.94523821	0	0.1209152	0	8.834797476	0.024665694	2.842246859	37.73420026	22.71972556	14.51666598	177.044754	0.064221512	0	0.15974982	0	0	0	0.219324471	0.137264519	0.079835668	0	0	79.92203003	76.17107338	111.6988049	104.4305449	89.44877471	3.415116588	16.95592322	5.092758287	1.304562684	1.599891246	17.24622538	4.795729084	3.525636039	38.26134082
vOTU1384	0	0	0	0	0	0	0	0	0	0	0	0	42.96579174	133.353667	0	0	0	0	0	0	0	0	0	0	0	0	0	0	0	0	0	0	0	0	0	1.873960748	1.115401338	0.71891179	1.520604245	1.056463428	0	0	0	0	0	0	0	0	0
vOTU1385	0.0476185	0.220804562	0.019145307	0.011379231	0	0.044380582	0	0	0	0	0	0	9.264952591	13.88640303	0	0	0	0	0	0	0	0	0	0	0	0	0	0	0	0	0.047351385	0.027766514	0.035369845	0	0	0.152605874	0.113908441	0.047217936	0.20073892	0.415754658	0	0	0	0	0	0.040104322	0	0.056531272	0
vOTU1386	0	0	0	0	0	0	0.012122898	0	0.007386548	0	0.024105682	0	19.26839716	17.53681202	0	0	0	0	0	0.013493125	0.010262733	0.006815319	0	0	0.042422998	0.007161454	0.043164174	0	0.121737149	0.001069707	0	0	0	0	0	0.348022353	1.094995588	0.543936556	0.129741068	2.136325297	0.151259014	0.08093982	0.116943128	0.696745533	0.053642922	0.01629096	0	0.008950004	0.221565429
vOTU1387	0	0	0	0.003430917	0	0	0.056654117	0.053282567	0.063150635	0.014394187	0.021584567	0.019152263	15.80630596	11.97564885	0	0	0	0	0	0.000677685	0	0.001675631	46.64664321	13.86376803	0	0	0	0	0	0	0.040508879	0	0.020610717	0	0	0.145763241	0.299164855	0.156240379	0.293451374	0.221323214	0	0	0	0	0	0.027577944	0.003269248	0.050667642	0.007240311
vOTU1388	0.166019308	0.093920172	0	0	0.001856481	0.034364988	0.112140695	0.608558734	0.29555518	0.301573679	3.277072271	0	10.00597841	9.442819147	0	0	0	0	0	1.047342615	0	0	0.263930647	0.057512368	0	0	0	0	0	0	0	0	0	0	0	0	0	0	0	0	0	0	0	0	0	5.533575412	4.154314059	2.223359218	2.299692944
vOTU1389	0.249971333	0.655279984	0.392898201	0.077805742	0.155291367	0.254558508	2.806485596	3.894728266	3.256291179	1.070859444	0.825241587	0.792306904	15.32058853	37.43933711	0.004198828	0.016066547	0.047092797	0.140710996	0	0.290760822	0.286761209	0.621128392	2.11064371	1.45179965	0	0	0	0	0	0	0.003792697	0.009690332	0.006312989	0	0	0.34581026	0.43636301	0.288599425	0.185811619	0.35382479	0	0.004564268	0	0.016601805	0	1.930714826	0.32389039	0.282011734	0.690572829
vOTU1390	0.067158593	0.186545548	0.074441607	0.142792002	0.142662787	0.120418218	2.648456397	1.358382493	2.393499944	0.692639359	1.880052025	1.644544867	28.90503542	22.64310821	0.081693844	0.010934758	0.025834231	5.843838776	0	0.901272751	1.434557145	1.878734647	304.3960885	117.8835885	0	0	0	0	0	0	0.00052862	0	0	0	0	2.501530212	4.791329912	3.244085399	2.721138028	3.644322952	0.109644922	0.032781279	0.138943178	0	0.010298066	2.092855651	0.686212612	0.638439507	0.947832763
vOTU1391	0.21725716	0.044694171	0.153885617	0.43231342	0.208657914	0.337765631	4.109762852	2.120734145	6.163410559	1.884199128	0.84344064	2.136181945	16.32495668	14.9047795	0	0	0	5.971690958	3.071545587	2.595755236	1.690059703	2.328379898	0.352560812	0.621388737	0	0	0.28056489	0.009142477	0.060057431	0	0.282092008	0.192914944	0.22473294	0.077631998	0.075758767	5.486245348	7.776326573	3.652323506	5.673738577	5.202659417	5.819327906	2.450505745	2.448676759	2.914026423	2.214208558	0.380688448	0.155642625	0.02577097	0.244155003
vOTU1392	0	0	0	0	0	0	0	0	0	0	0.845024864	0	3.241512366	17.57465761	0.60238858	0	0	0.59653963	0	0.443622316	0.063246749	0	0.981837505	0.266105104	0	0	0	0	0	0	0	0	0	0	0	0	0.067554944	0.008964597	0	0	0	0	0	0	0	0.799660989	0	0.038542268	0.016458908
vOTU1393	0.005806287	0.069478351	0	0.017791691	0.006149113	0.043192638	1.27500316	0.910152222	2.724337116	0.557414404	0.069082735	1.221074771	8.361971952	8.032720697	0	0	0	0.06001447	0.242812689	0.180968938	0.107871575	0.085539259	0.048779286	0.014809149	0.031144929	0	0.039050548	0.057078288	0.078606353	0	0.138204948	0.06717648	0.093503751	0.078569402	0	0.482073344	0.773983981	0.3631332	0.483116863	0.28326748	0.00712399	0.036050658	0.059949207	0.06532943	0.085651644	0	0	0	0
vOTU1394	0	0.063987432	0.172382469	0.025899765	0	0	0.082937464	0.23541751	0.290674182	23.98027853	0.050062785	0	5.098169035	25.66592801	0	0	0	0	0	0	0	0	0.019813031	0	0	0	0	0	0	0	0	0	0	0	0	0	0	0	0	0	0	0	0	0	0	0	0	0	0
vOTU1395	0	0	0	0	0	0	0	0	0	0	0	0	4.431194002	16.50447272	0	0	0	0	0	0	0	0	0	0	0	0	0	0	0	0	0	0	0	0	0	0	0	0	0	0	0	0	0	0	0	0.034440145	0	0.019359446	0
vOTU1396	0.029285864	0.100235113	0.065303982	0.215530879	0.039772502	0.060939413	0	0	0.041539884	0.027750512	0	0	34.86930681	30.0459932	0.011300234	0	0	0	0	0	0	0	0	0	0	0	0	0	0	0	0.778330997	1.329690725	1.088458353	0.964268013	1.174321611	0	0	0	0	0	0	0	0.032101156	0.011018982	0	0.004953188	0	0	0.0670495
vOTU1397	0	0	0	0	0	0	0	0	0	0	0	0	9.556244108	62.65192218	0	0	0	0	0	0	0	0	0	0	0	0	0	0	0	0	0	0	0	0	0	0.052231243	0	0	0	0	0	0	0	0	0	0	0	0	0
vOTU1398	0.980546917	1.446034999	0.181111896	0.269556768	0.33535347	0.840539881	0.250479638	0.381079843	0.312105421	0.148368785	0	0	30.02272717	24.08956172	0	0	0	0	0	0	0	0	3.979653566	24.65900922	0	0	0	0	0	0	0	0	0	0	0	0	0	0	0	0	0	0	0	0	0	0.054060799	0.118773636	0.367843641	0.175489079
vOTU1399	0	0	0	0	0	0	0	0	0	0.053166264	4.949764935	0	2.246650416	12.77422487	0	0	0	0	0	5.657134902	0.334409719	0	0	0	0	0	0	0	0	0	0	0	0	0	0	0	0	0	0	0	0	0	0	0	0	1.632493231	0.128828506	0	0
vOTU1400	2.02628626	9.434833164	2.905055279	2.315982547	1.409739308	4.52178557	11.51425709	15.92809946	18.6945323	10.03611319	0.063386261	0.091011655	21.93646987	15.94763236	0	0	0	0	0	0	0	0	0	0	0	0	0	0	0	0	0	0	0	0	0	0.016936794	0.026696096	0.120707536	0.016287114	0.40044923	0	0	0	0	0	0.84587002	0.08519197	0.332266025	0.077055058
vOTU1401	0.239199898	0.185173994	0.064706491	0.101301952	0.141890507	0.11105814	2.16260691	1.091138787	3.720586038	1.023444566	0.025127059	1.541662018	9.428250721	9.390387892	0	0	0	0.124239923	0.160223869	0.071098197	0.121735639	0.083371725	0.020012923	0	0	0	0.073471366	0	0.251773616	0	0.236684295	0.129655401	0.123311613	0.038120454	0.089435341	0.532747401	0.55790729	0.539918365	0.554076271	0.218356634	0	0	0.084315521	0.133167973	0.313703061	0	0	0	0
vOTU1402	0	0	0	0	0	0	0	0	0	0	0	0	5.1086587	26.15755984	0	0	0	0	0	0	0	0	0.165834328	0.127404134	0	0	0	0	0	0	0	0	0	0	0	0	0.020511815	0	0	0	0	0	0	0	0	0.041998502	0	0	0
vOTU1403	0.12067112	0.142224046	0	0	0.00826322	0.048332799	1.590642824	1.171972348	1.103759167	2.495761063	0.626825254	0.678283004	8.013526186	35.08878272	0	0	0	0	0	0.148765822	0.048635503	0	2.289219955	0.517133361	0	0	0	0	0	0	0	0	0	0	0	0.405252723	0.191059963	0.047016586	0.616403255	1.042793041	0	0	0	0	0	0.521136975	0.053368482	0.151722677	0.427694242
vOTU1404	0.206489855	0.526375103	0.109029231	0.044838494	0.081008392	0.258461875	0	0	0	0	0	0	15.44476241	24.96272927	0	0	0	0	0	0	0	0	0	0	0	0	0	0	0	0	0.123970544	0.003224006	0.091483079	0.018213729	0.03549358	0.248618134	0.26635934	0.143065582	0.327740243	0.586963537	0	0	0.063926515	0	0	0.298403544	0.039151955	0.051088415	0.272558851
vOTU1405	0.431021151	0.889724287	0.383051219	0.260730458	0.412291642	0.448866216	0	0	0	0	0	0	4.707742218	26.99026415	0	0	0	0	0	0	0	0	0	0	0	0	0	0	0	0	0	0	0	0	0	0	0	0	0	0	0	0	0	0	0	0	0	0	0
vOTU1406	2.331638168	3.448865243	1.273977243	1.12006634	0.65405896	2.383898835	0.307214646	0.460849672	0.530555083	0.468987881	0.62391648	0.002667671	24.40595603	21.49200973	2.605849951	0	0.472230472	0	0	0.216393206	0.881516708	0.044046463	0.359367149	0.143959281	0.326071653	0.296360243	0	0.010808742	0	0.135874365	0	0	0	0	0	0.043440031	0	0.014336209	0	0	0	0	0	0	0	5.394778585	0.990048193	4.885251262	3.730008245
vOTU1407	0	0	0	0	0	0	0	0	0	0	0	0	4.86107225	18.06747584	0	0	0	0	0	0	0	0	0	0	0	0	0	0	0	0	0	0	0	0	0	0	0	0	0	0	0	0	0	0	0	0	0	0	0
vOTU1408	0.348846479	0.607712165	0.159317717	0.206631455	0.125756295	0.211084772	6.039677169	5.689890723	8.658891973	9.918441049	0.584499466	0.034772966	11.05887594	35.50763139	0	0	0	0	0	0.332791817	0.228910758	0	0.451727091	0.020866401	0	0	0	0	0	0	0	0	0	0	0	0	0	0	0	0	0	0	0	0	0	0.085054598	0.104429033	0	0
vOTU1409	0	0	0	0	0	0	0	0	0	0	0.271807675	0	1.098647536	7.979091867	0	0	0	0	0	0.522485281	0	0	0.004288912	0	0	0	0	0	0	0	0	0	0	0	0	0	0	0	0	0	0	0	0	0	0	0.028356975	0.014107935	0	0
vOTU1410	0	0	0	0	0	0	0.003265759	0.052406083	0.168513566	0	0	0	6.537707783	5.634043821	0	0	0	0	0	0	0	0	0	0	0	0	0	0	0	0	0	0	0	0	0	0	0	0	0	0	0	0	0	0	0	0	0	0	0
vOTU1411	0	0.030891605	0	0	0	0	0.008585775	0.045502368	0.169415346	0	0	0	8.084023249	7.147317954	0.121624939	0	0	0	0	0	0	0	0	0	1.971686233	0.483367708	0	2.932407658	0.271370112	0.544704013	0	0	0	0	0	0	0	0	0	0	0	0	0.434171795	0	0	0.847016858	0.107447903	0.293355495	0.827332824
vOTU1412	0.249774672	0.626042984	0.096172904	0.040480448	0	0.215071099	1.028956962	2.368059642	1.031341754	1.689006182	1.057238349	0	8.680103798	7.491782134	0	0	0	0	0	0.589750355	0	0	0	0.954394129	0	0	0	0	0	0	0	0.031339338	0	0	0	1.037458058	0.488734699	1.342407085	0.76583541	2.563890198	0	0	0	0	0	0	0	0	0
vOTU1413	0	0	0	0	0	0	0.880784017	1.128510745	0.757590866	4.208906941	0	0	8.855895321	12.44349757	0	0	0	0	0	0.089182314	2.235788859	0.072318202	3.567310399	67.76852573	0	0	0	0	0	0	0	0.020172143	0	0	0	17.33693125	30.05878537	33.20890332	29.94320228	52.26909306	0	0	0	0	0	0.724864616	0.606251569	0.497539553	58.3948153
vOTU1414	0	0	0	0	0	0	0	0	0	0	0	0	6.48949099	17.57557512	0	0	0	0	0	0	0	0	0	0	0	0	0	0	0	0	0	0	0	0	0	0	0	0	0	0	0	0	0	0	0	0	0	0	0
vOTU1415	0.475063259	0.668923246	0.057235856	0.309056663	0.276227283	0.273491236	7.924553477	7.180123751	11.44790362	12.8616114	0.635071365	0.137915384	16.28036981	44.09427669	0	0	0	0	0	0.332759131	0.27188403	0	0.805427533	0.245037488	0	0	0	0	0	0	0	0	0	0	0	0	0	0	0	0	0	0	0	0	0	0.057071296	0.199007323	0	0
vOTU1416	7.490335679	6.118440805	1.690825937	2.684686876	2.176412979	3.730400674	2.423508733	2.589133289	3.040386391	11.07991163	13.88104126	1.212107754	67.39607444	56.11217312	0.020192401	0	0.017979459	0.111534854	0	4.949721437	2.860380895	0.736669506	1.359101176	1.165315864	0	0.200346908	0	0	0	0	5.28664367	4.146719553	5.361252234	4.319993353	5.227499003	0.452266308	0.489206486	0.473429798	0.299292526	0.329036509	0	0	0	0	0	75.40484534	20.06683048	42.31324898	27.81409122
vOTU1417	0	0	0	0	0	0	0	0	0	0	0	0	4.020772279	21.92198623	0	0	0	0	0	0	0	0	0.318419081	0.072818499	0	0	0	0	0	0	0	0	0	0	0	0	0	0	0	0	0	0	0	0	0	0.016272829	0.005173819	0	0
vOTU1418	0	0	0	0	0	0	0.069848419	0.156795314	0.051794012	0	0	0	2.579099795	11.72260754	0	0	0	0	0	0	0	0	0	0	0	0	0	0	0	0	0	0	0	0	0	0	0	0	0	0	0	0	0	0	0	0	0	0	0
vOTU1419	0	0	0	0	0	0	0	0	0	0	0	0	4.153393275	23.684858	0	0	0	0	0	0	0	0	0.35765111	0	0	0	0	0	0	0	0	0	0	0	0	0.034153835	0	0	0	0	0	0	0	0	0	0	0	0	0
vOTU1420	0.558855803	0.545196175	0.20295979	0.240639699	0.135217456	0.240647955	2.687644618	3.684477398	3.112632538	3.63748804	10.30306389	0.953997579	18.48892643	17.26440076	0	0	0	0.569273535	0	3.703085591	11.81176403	14.26401529	72.16557679	13.06074761	0	0	0	0	0	0	0.066436665	0.006177289	0.207914334	0	0	6.595651216	7.32108082	5.179087702	10.90996933	10.91398279	0.068538717	0.127953883	0.519560537	0.08329146	0	22.4088856	1.221194975	1.228572353	8.295284158
vOTU1421	1.553921438	1.605692002	0.61889394	1.054690556	0.723168691	1.099565846	8.978911013	27.41867707	15.43768682	2.063838025	0.230672797	1.061890806	19.0843997	16.58585281	0.364256292	0.197995809	0.900360516	0.028543906	0.209912066	0.134916264	0.016210208	0.114811775	17.14892783	2.0600068	0	0	0	0	0	0	0	0	0.006847669	0	0.047794431	0.69268745	0.836995415	0.641819482	0.884133956	0.613658512	0.062181526	0.013731461	0.905878785	0.113255139	0.248975959	2.467629353	0.496893938	1.684310337	1.137892864
vOTU1422	0	0	0	0	0	0	0.599741396	0.475843383	0.345281866	1.057057677	9.810665598	0.293722763	6.010490317	25.47323449	0.056080679	1.89756654	1.991586645	0.194852875	0	3.784259773	4.069915986	2.303879138	3.712242785	0.667555848	0	0	0	0	0	0	0.040952016	0.013575545	0.022125055	0	0	0.0488726	0.036408633	0.004725538	0.025474329	0.05994908	0	0	0	0	0	2.336495618	0.122269412	0.090578689	2.207345596
vOTU1423	6.032295814	8.629275452	2.753712082	3.536467175	2.227780396	5.696609025	1.598109546	3.720980659	3.809604596	2.37701022	0.716053759	0.178390329	13.84365166	12.37780623	0.265566122	0.074125148	0.136423216	0	0	0.151833989	0.393858111	0.117976443	5.604177595	4.746489887	0.012914557	0.073050603	0	0.061117619	0	0.229811782	0.035058833	0	0	0.009057166	0.015244591	0.427916981	0.764192646	0.507135541	0.67334998	0.642373331	0	0	0.092358037	0	0	7.242189418	1.948776174	4.736134522	5.009675964
vOTU1424	7.060512516	4.676730884	0.880817441	1.799827722	1.005431422	2.433207242	0.252738477	0.879175364	0.71312889	1.361154155	80.72144573	0.157173422	11.9917381	11.47095797	0	0	0	1.198396762	0	21.40660258	1.936729012	0.068017593	0.137811526	0.040561004	0	0.259473407	0	0	0	0	0	0	0	0	0	0	0	0	0	0	0	0	0	0	0	39.85555191	19.42432627	28.44970834	13.62001599
vOTU1425	0	0	0	0	0	0	14.52545558	17.9984911	12.60421398	40.34800293	1.794238282	0.260939327	18.2300743	10.26310528	0	0	0	0	0	4.91794288	1.097965167	3.286235204	0	0	0	0	0	0	0	0	0	0	0	0	0	0	0	0	0	0	0	0	0.058858855	0	0	0	0.36567546	0	0.398332245
vOTU1426	0	0	0	0	0	0	0	0	0	0	0	0	17.76169792	91.20639818	0	0	0	0	0	0	0	0	0	0	0	0	0	0	0	0	0	0	0	0	0	0.020768697	0	0	0	0	0	0	0	0	0	0	0	0	0
vOTU1427	0.030688877	0.333841304	0.179607046	0.052549896	0.216033551	0.218825119	6.152004195	12.93411578	7.575299475	0.448813916	0.393006257	1.626786286	451.378281	377.5694435	0	0	0	0.029185121	0	0.032804555	0.456803427	0.158860058	18.60733986	17.10105397	0	0	0	0	0	0	0.094397582	0.112630425	0.008963915	0	0	348.9176428	366.2639055	410.5207378	334.6200249	233.7699453	0.384548935	0	0.817114372	0.320832857	1.391544691	1.680543185	0.77112025	1.329613289	2.649261387
vOTU1428	2.907537378	0.395373164	0.22579658	0.074143921	0.300567575	0.327911131	0	0	0	0	0	0	4.537376894	5.203223694	0	0	0	0	0	0	0	0	0	0	0	0	0	0	0	0	0	0	0	0	0	0	0	0	0	0	0	0	0	0	0	0.177190109	1.263640799	0.139295831	0.043921355
vOTU1429	0	0	0	0	0	0	0.312968393	0.423473988	0.228003942	2.770304311	16.14173077	0.355590304	2.336108476	9.081234978	0	0	0	0	0	3.074889539	0	0.03287301	0.97934436	0.205452438	0	0	0	0	0	0	0	0	0	0	0	0.081376907	0.006207292	0	0.049613871	0.190460952	0	0	0	0	0	0.093097186	0.017943104	0	0.007140724
vOTU1430	0	0	0	0	0	0	0	0	0	0	0.780265691	0	2.806821538	15.03938636	0.493021565	0	0	0.47476517	0	0.302103371	0.013301995	0	0.730734925	0.130728289	0	0	0	0	0	0	0	0	0	0	0	0	0.105604957	0	0	0	0	0	0	0	0	0.559612454	0	0.031181371	0.003522981
vOTU1431	0	0	0	0	0	0	0.04683956	0.271725234	0.021600338	2.836333534	0	0	9.366294942	8.875653359	0	0	0	0	0	0	0	0	0.05408658	0.003433796	0	0.010507343	0	0	0	0	0	0	0	0	0	0.041736955	0	0	0	0	0	0	0	0	0	17.11738361	7.511335604	9.434766874	8.641351887
vOTU1432	0	0	0	0	0	0	0	0	0	0	0	0	9.211249832	60.82390717	0	0	0	0	0	0	0	0	0	0	0	0	0	0	0	0	0	0	0	0	0	0	0	0	0	0	0	0	0	0	0	0	0	0	0
vOTU1433	0	0	0	0	0	0	2.767609535	4.53745223	2.543257274	10.73552958	0.360208502	0	6.560756086	5.366463924	0	0	0	0	0	1.456420854	0.474232264	1.010151049	0.271153743	5.239944715	0	0	0	0	0	0	0	0	0	0	0	1.227825958	2.689667694	2.926922921	2.333447172	4.40225265	0	0	0.017064738	0	0	0.108612956	0.284907347	0.02298133	5.530342419
vOTU1434	0	0	0	0	0	0	0	0.13213937	0.059723425	1.476089491	0	0	6.998322739	7.933321154	0	0	0	0	0	0	0	0	0.025030831	0	0	0	0	0	0	0	0	0	0	0	0	0	0	0	0	0	0	0	0	0	0	12.36548343	5.021123836	6.382867603	6.394622165
vOTU1435	0	0	0	0	0	0	0	0	0	0	0	0	7.131087291	30.78975913	0	0	0	0	0	0	0	0	0.13087697	0.052419855	0	0	0	0	0	0	0	0	0	0	0	0	0	0	0	0	0	0	0	0	0	0.083803762	0	0	0
vOTU1436	0	0	0	0	0	0	0	0	0	0	0	0	10.40701424	64.19431481	0	0	0	0	0	0	0	0	0	0	0	0	0	0	0	0	0	0	0	0	0	0.009737632	0	0.000303159	0	0	0	0	0	0	0	0	0	0	0
vOTU1437	0.30626662	0.273003525	0.672789028	2.07324993	0.937155226	0.775879299	3.250054994	3.740495064	4.184316277	0.60969482	0.377693721	0.207363376	2.262619321	1.59841833	35.65483265	34.71297263	9.230355307	0.114832853	1.196869683	0.739385584	0.91759234	2.468497996	4.084173662	4.303172436	0.438257792	0.112237409	0.012670614	0.190783133	0.21546919	0.007344382	0.310919968	0.074453686	0.267396009	0.094346726	0.05611045	1.08733607	1.301714556	1.237011341	1.093347721	0.917667335	0	0	0.519598176	0.06527169	0	0.936159498	0.533182024	2.610143054	6.574261465
vOTU1438	0.635515178	0	0	0	0	0	0	0	0	0	0	0	0	0	69.89668773	0	0.04011805	0	0	0	0	0	0	0	0	0	0	0	0	0.208328728	0	0	0	0	0.397144782	0	0	0	0	0	0	0	0	0	0	0	0	0	0
vOTU1439	0.307000845	0.404652752	0.136432563	0.060743693	0.199521398	0.382898755	1.961936201	1.306394456	6.267990135	1.434510521	0.106991258	0.193911988	0	0	19.52658875	0.123302915	3.914472285	0	0	0	0	0	0	0	0	0.002517096	0	0	0	0	0	0	0	0	0	0	0	0	0	0	0	0	0	0	0	0.729531906	2.250405945	2.040135837	3.612715976
vOTU1440	0.032495872	0	0	0	0	0	0.134075453	0.08787238	0.483066034	0.043778679	0.428599568	0	0.273581742	0.271481232	21.56785828	10.13570486	8.85907645	0.053782365	1.152436179	1.27097599	0.394401864	0.33254378	0	0	0.588029072	0.189049167	0	0.327338881	0	0.375537723	0	0	0	0	0	14.54062491	18.02512365	17.62149405	13.29251815	10.78837327	0	0	1.108074153	0	0	0.005580159	0	0.076987738	0.09845407
vOTU1441	0.007803389	0	0.000288083	0	0	0	8.789122338	4.480161973	5.985985537	0.948641313	7.687954393	0.159275046	2.385881899	2.366335062	13.52324473	6.054930515	1.705013554	18.79959676	0.264283732	6.47101263	31.3593776	30.06303816	12.84899376	1.145711689	0	0	0	0	0	0	0	0	0	0	0	11.76810696	5.298374884	5.11400159	10.30208025	10.16695142	3.54644661	6.22049638	3.927956271	3.529400581	1.805016006	0.070986504	0.063411908	0	0
vOTU1442	0.092008752	0	0	0	0	0	0	0	0.008339395	0	0	0	0.003984756	0	38.31400543	0.015803351	0.099665194	0	0	0	0	0	0	0	0	0	0	0	0	0	0	0	0	0	0	0	0	0	0	0	0	0	0	0	0	0	0.200887073	0	0
vOTU1443	0.01529434	0	0	0.018480842	0	0.00911818	2.614359694	3.119406977	4.557673889	0.293857775	0	0.08099886	0.239717352	0.163479487	6.596622416	14.11111996	2.070862612	0	0	0	0	0	0	0	114.2988693	98.28188886	23.31238522	69.98902361	26.49645496	93.66938872	5.644818785	4.089150747	5.819635969	2.387258316	2.344961178	2.304193715	1.491034454	2.868606962	1.461665417	1.84366288	0	0	0.203197354	0	0	0	0	0	1.546562096
vOTU1444	2.7245692	0.936129196	0.313999911	0.229023744	0.349795003	0.618986592	0.171307938	0.820323187	1.960022092	0.001358664	0	0	1.508910426	1.294804327	338.9521906	1012.670073	2106.327361	0	0	0	0	0	0.002588553	0.000307289	0.440091318	0.228779245	0.46700411	0.148923973	0.085407112	0.308127059	1.784065952	2.093848995	1.725007457	1.69139679	1.688549061	0	0	0	0	0	0	0	0	0	0	0.049566129	0.017314968	0	0
vOTU1445	0	0	0	0	0	0	2.208819765	1.531925094	0.484565559	4.089548242	15.39687151	4.944199855	0	0	12.87108009	12.3813523	1.374167683	62.19530886	38.11991091	24.97773508	38.64988695	50.62590598	0	0	0	0	0.009026819	0	0	0	0	0	0	0	0	2.3831123	0.938714634	1.722973546	2.96313011	1.725390757	7.344129964	13.98657539	6.224800251	6.179597899	6.922033978	0	0	0	0.017757655
vOTU1446	0.517286715	0.931967335	0.7086194	1.497017835	0.317716485	0.948727462	1.150948588	1.05196944	1.170407363	0.233112247	0.740844118	0	0.028136968	0.062357404	9.627585491	0.208402187	1.100167742	0.041395813	0	0.2259387	0.075633791	0.49088083	0	0	0.230147475	0.23092004	0	0	0	0.009737257	0	0	0	0	0	0	0	0	0	0	0	0	0.078294885	0.011614205	0	1.414944566	0.123726173	0.134099054	12.42964108
vOTU1447	0.11000615	0	0	0	0	0	0	0	0	0	0	0	0	0	14.07534418	0	0	0	0	0	0	0	0	0	0	0	0	0	0	0	0	0	0	0	0.007502752	0	0	0	0	0	0	0	0	0	0	0	0	0	0
vOTU1448	0.329553013	0.536365888	0.231270973	0.297525955	0.216789193	0.267402527	1.4872866	1.493730463	1.628140207	1.539927136	2.17878947	2.340674078	11.71683059	10.29639081	21.46715627	58.20350244	46.49387818	0.035699693	0	0.419962485	0.515266582	3.761596825	46.02348272	18.49318352	0	0	0	0	0	0	0.023315577	0.037460056	0.012985743	0.004268216	0.007338003	0.960678829	1.609377227	1.113793473	0.979992028	1.173259181	0	0	0.025191887	0	0	1.40055792	0.386673811	0.530478173	1.246072312
vOTU1449	0.270624347	0.277076605	0.186661321	0.303600529	0.380234566	0.366743972	3.10095342	4.331330435	3.899290216	1.207509457	0.134325589	0.650313522	0.778045165	0.455712812	27.04967948	16.17518308	21.54920472	0.119046278	0.358192776	0.395222279	0.231719025	0.398484141	0.121002724	0.147901716	6.707413427	5.228627996	2.090390768	4.33366821	3.383274952	3.20706282	6.450371236	5.653419596	8.13646894	5.223004395	5.580412658	0.988890086	0.882980162	0.999630555	1.004079482	0.7511339	0	0.023718566	0.420876069	0.159112045	0.153418724	0.417684565	0.076001561	0.158432862	1.956513056
vOTU1450	0.423548717	0	0	0	0	0.03540132	0	0	0	0	0	0	0	0	42.54275581	0	0	0	0	0	0	0	0	0	0	0	0	0	0	1.668737266	0	0	0	0	2.099904716	0	0	0	0	0	0	0	0	0	0	0	0	0	0
vOTU1451	0	0	0	0	0	0	1.589311359	1.683720684	2.162688317	0.007291315	0.140230294	0	0	0	11.90455848	4.850583138	1.634666708	0.046525249	0	0.30201103	0.9216233	1.919459738	0	0	0	0	0	0	0	0	0	0	0	0	0	0	0	0	0	0	0.686829139	0.526661303	1.200353824	2.791954287	1.648363408	0	0	0	0
vOTU1452	0.094228688	0.117198695	0.13734233	0.287246861	0.32950941	0.336751485	2.282933028	2.076203952	2.174758283	0.58533975	0	0.094526158	0.157273301	0.017284617	28.89834121	23.15906059	31.39577956	0	0.015021741	0	0	0.001476802	0	0	0.01781925	0.063166167	0	0.088169558	0	0	0.014799162	0	0.054687186	0	0	1.429807702	2.17850208	1.423328087	0.999444222	1.503250681	0	0	0.097781283	0	0	1.523427681	0.432326369	1.002436373	10.54326543
vOTU1453	0	0	0	0	0	0	0.719109424	1.127813632	0.800994989	0	0.041937334	0	0	0	7.958807016	7.838513443	7.129455561	0.271009385	0.07693223	0.446017282	0.12353538	0.677295328	0	0	0.008572641	0.014833501	0	0.062693532	0	0	0	0	0	0	0	0	0	0	0	0	0	0	3.164817591	0.040950528	0.025002004	0	0	0	0
vOTU1454	0.04561297	0	0	0	0	0	2.132916562	2.132018164	4.243974072	0.2095983	0	1.105099801	0.470380846	0.396510459	34.01150919	2.606372892	8.577881145	0	0	0	0	0	0	0	1.410914176	2.239198391	0.331858302	2.008939028	0.217196754	1.127456389	0.453745362	0.715486599	0.750600221	0.822186551	1.024197303	0.025020827	0.055806411	0.06092733	0.020236879	0.046257755	0	0.024543106	0.222521337	0.126704915	0	0.240348155	1.103757383	2.577137857	3.264529979
vOTU1455	0	0.017815267	0.004482703	0.00946277	0	0	0.032387948	0.013995902	0.162450312	0	0	0.000666771	0	0	8.753153178	8.208138701	3.558922698	0	0	0	0	0	0	0	0.012912952	0.036656997	0	0.067061244	0	0	0	0	0	0	0	0	0	0	0	0	0	0	0.067342271	0.004394055	0	0	0	0.004740716	0.035597655
vOTU1456	0	0	0	0	0	0	0.123752961	0.004153695	0.062140882	0	0.30062898	0	0.020271145	0.095941276	12.14781328	0.686608818	3.789502267	0	0	0.088337492	0.023363014	0.054383516	0.676340569	0.051211098	0	0	0	0	0	0	0	0	0	0	0	0	0.03386094	0.072230485	0	0.016473282	0	0	0.008921057	0	0	0.079532578	0	0	0.273234823
vOTU1457	0.882513222	0	0	0	0	0.020738571	0	0	0	0	0	0	0	0	95.76934259	0.051575748	0.083357695	0	0	0	0	0	0	0	0	0	0	0	0	0.966660893	0	0	0	0	1.550011311	0	0	0	0	0	0	0	0	0	0	0	0	0	0
vOTU1458	0	0	0	0	0	0	0.371313004	0.184572805	0.230810126	0	0	0	0	0	11.35920018	0.033264785	3.408558875	0	0	0	0	0	0	0	0	0	0	0	0	0	0	0	0	0	0	0	0	0	0	0	0	0	0	0	0	0	0	0	0
vOTU1459	0.098880893	0	0	0	0	0	0	0	0	0.023924441	0	0.134308134	0	0	53.98837058	0.04341372	0.260275111	0	0	0	0	0	0	0	0	0	0	0	0	0	0	0	0	0	0	0	0	0	0	0	0	0	0	0.589605803	0	0	0	0	0
vOTU1460	0.04442975	0	0	0.056025424	0	0	0.028104407	0.145587197	0.065830871	0	0	0	0	0	15.24506357	5.888000112	4.76848272	0	0	0	0	0	0	0	0	0	0	0	0	0	0	0	0	0	0	0	0	0	0	0	0	0	0.002407019	0	0	0	0	0.000985384	0.011482676
vOTU1461	3.105141627	3.048496294	0.484222661	0.859294811	0.652729946	1.290944706	0.013894375	0	0	0	0	0	0.063190431	0.205113276	44.98069945	0	0.033846336	0	0	0	0	0	0	0	0	0	0	0	0	0	0	0	0	0	0.024311997	0	0	0	0	0	0	0	0	0	0	0.071563405	0	0	0
vOTU1462	2.538736306	0	0	0	0	0.365618326	0.014398553	0	0.050828699	0	0	0	0	0	228.6298454	0.113339352	0.275148698	0	0	0	0	0	0	0	0	0	0	0	0	8.651061385	0	0	0	0	12.44282226	0	0	0	0	0	0	0	0	0	0	0	0	0	0
vOTU1463	0.119752412	0	0	0	0	0	0.285133931	0.148107888	0.00231157	0	0	0	0.223723425	0.141909366	56.05555265	3.673398319	14.12422551	0	0	0	0	0	0	0	0	0	0	0	0	0	0.02299952	0.005532322	0	0.005448738	0	0	0	0	0	0	0	0	0.001873168	0.488664955	0	0	0	0	0
vOTU1464	0.116345739	0	0	0	0	0	0	0	0.562489889	0.111333251	0	0	0	0	66.8239664	0.037527934	0.031415634	0	0	0	0	0	0	0	0	0	0	0	0	0	0	0	0	0	0	0	0	0	0	0	0	0	0	0	0	0	0	0	0
vOTU1465	0.469811319	0	0	0	0	0.271296465	0.058853355	0	0.032665647	0	0	0	0	0	40.84013965	0.005242534	0.014586991	0	0	0	0	0	0	0	0	0	0	0	0	4.389672418	0	0	0	0	6.040095985	0	0	0	0	0	0	0	0	0	0	0	0	0	0
vOTU1466	0.38075744	0.096124066	0.318871078	0.04397307	0.090056895	0.177892396	0	0.002070378	0	0	0	0	0	0	13.16950475	0	0.451991931	0	0	0	0	0	0	0	0	0	0	0	0	0	0	0	0	0	0	0	0	0	0	0	0	0	0	0	0	0	0	0	0
vOTU1467	0.987297102	1.577666194	2.121179478	3.641078019	2.990848548	2.645896534	2.68062705	4.622455226	4.878127548	0.527119663	0.544607837	4.163724677	0.719419478	0.563396178	27.5812248	11.43136724	10.61720604	0.226607445	0.583015756	0.771610526	0.585448264	0.817566427	0.548821256	0.381280686	3.786150648	2.723680974	1.510277212	4.953255589	3.05809782	1.350015374	2.620863648	2.654697165	3.372730494	2.584355621	2.795613164	1.570576379	2.451721228	1.360402099	1.282206528	2.159155294	0.148520116	0.198635125	1.972114571	0.853487045	0.444373394	1.49706736	3.568745283	17.11222668	16.43936001
vOTU1468	0.316005883	0	0	0	0	0	0	0	0	0	0	0	0	0	14.557484	0	0	0	0	0	0	0	0	0	0	0	0	0	0	0.075982397	0	0	0	0	0	0	0	0	0	0	0	0	0	0	0	0	0	0	0
vOTU1469	0.392583496	0.66276137	0.086454367	0.099657361	0.141749428	0.348235193	0.071597876	0.293627511	0.530661407	0.072953241	0.596889706	6.41856021	0	0	26.77422514	0.675820085	0.451317732	0	0	0.177941425	0.008463557	0	0	0	3.246337876	6.547771311	1.685696231	5.083815444	1.424042748	2.367490982	0.249418704	0.221310214	0.313258755	0.287388031	0.245114712	0	0	0	0	0	0.765085578	0	0	0.1435776	0.368476149	0.152194984	0	0.08372156	0.277063617
vOTU1470	0	0	0	0	0	0	0.055032556	0.15224023	0.080491457	0.211410235	1.583727976	18.28662608	0	0	15.82683727	0.681705337	1.172199799	0	0	0.33155047	0.455425006	0.705826674	0	0.04567612	4.408366937	8.851116088	6.735937422	7.585833423	4.742293173	2.013965323	0.022534143	0.024769242	0	0	0.013250709	0	0	0	0	0.008744714	1.644827468	0.07290425	0.453982702	0.51228309	0.443767931	2.318815422	0.711853328	0.390181257	1.396724
vOTU1471	0.962651479	0	0	0	0	0	0	0	0	0	0	0	0	0	95.33734572	0.051808518	0.019999435	0	0	0	0	0	0	0	0	0	0	0	0	0.053377071	0	0	0	0	0.1675037	0	0	0	0	0	0	0	0	0	0	0	0	0	0
vOTU1472	0.337978494	0	0	0	0	0	0	0	0	0	0	0	0	0	27.51153834	0	0	0	0	0	0	0	0	0	0	0	0	0	0	0	0	0	0	0	0	0	0	0	0	0	0	0	0	0	0	0	0	0	0
vOTU1473	0.17137831	0	0	0	0	0	0	0	0	0	0	0	0	0	14.8980529	0	0	0	0	0	0	0	0	0	0	0	0	0	0	0.019535644	0	0	0	0	0.040346163	0	0	0	0	0	0	0	0	0	0	0	0	0	0
vOTU1474	0.063493794	0	0	0	0	0	0	0	0	0	0	0	0	0	11.34679616	0	0	0	0	0	0	0	0	0	0	0	0	0	0	0.872610623	0	0	0	0	2.276970356	0	0	0	0	0	0	0	0	0	0	0	0	0	0
vOTU1475	0	0	0	0	0	0	5.648829965	7.385888679	2.072086102	0.263972395	0	0.558276563	0	0	9.038175879	0.361205919	2.016998198	0	0	0	0	0	0	0	0	0	0	0	0	0	0	0	0	0	0	0	0	0	0	0	0	0.934100378	0.570335565	0.144352021	0.696852064	0	0	0	0
vOTU1476	0	0	0	0	0	0	2.388094599	0.775576117	2.647935852	0.398399257	0	2.068541225	0	0	9.717137668	0.418609001	7.483231255	0	0	0	1.624038872	0.016221234	0	0	0	0	0	0	0	0	0	0	0	0	0	0	0	0	0	0	0	0.036235954	0.627865245	1.806246649	1.092497917	1.526429706	1.774743986	2.103530464	4.156174975
vOTU1477	0.989734281	0	0	0	0	0	0	0	0	0	0	0	0	0	92.29760368	0.017935846	0.08137473	0	0	0	0	0	0	0	0	0	0	0	0	0.951019828	0	0	0	0	2.054772108	0	0	0	0	0	0	0	0	0	0	0	0	0	0
vOTU1478	0.516047899	0	0	0	0	0	0	0	0	0	0	0	0	0	45.13970974	0	0	0	0	0	0	0	0	0	0	0	0	0	0	0	0	0	0	0	0.205931908	0	0	0	0	0	0	0	0	0	0	0	0	0	0
vOTU1479	0.055790386	0	0	0	0	0	0.20601959	0.104134181	0.080794322	0	0.518502689	0	0	0	22.70220418	4.965356173	3.234284769	0.492303295	0.043642756	0.178437556	0.253845736	0.349241627	0	0	0	0	0.058389497	0	0.017705022	0	0	0	0	0	0	0.0569815	0.041520053	0.108258709	0.010747835	0.029192686	0	0.372084231	0.974981306	0.007396555	0.013993547	0.024723738	0	0	0
vOTU1480	0.120556395	0	0	0	0	0	0	0	0	0	0	0	0	0	11.82386003	0	0	0	0	0	0	0	0	0	0	0	0	0	0	0	0	0	0	0	0	0	0	0	0	0	0	0	0	0	0	0	0	0	0
vOTU1481	6.040422279	0	0	0	0	0.015526382	0	0	0	0	0	0	0	0	328.8299784	0.24735911	0.394809843	0	0	0	0	0	0	0	0	0	0	0	0	1.490277169	0	0	0	0	3.623969106	0	0	0	0	0	0	0	0	0	0	0	0	0	0
vOTU1482	2.433082624	0	0	0	0	0	0	0	0	0	0	0	0	0	169.8241809	0.065690424	0.17334742	0	0	0	0	0	0	0	0	0	0	0	0	0.896430979	0	0	0	0	2.133337202	0	0	0	0	0	0	0	0	0	0	0	0	0	0
vOTU1483	0.011389096	0	0	0	0	0	1.286721187	1.029707221	1.47021982	0.137568318	0.109212699	0	0.104546183	0.148921947	11.62816793	0.780204251	0.919815521	0	0	0.01814479	0	0	0	0	5.610486101	2.095733541	0.150437829	1.749035494	0.19967077	3.545924178	0	0	0	0	0	0.027909446	0.108047892	0.060733653	0.023407424	0.149109981	0.593445856	0.057265348	2.130015995	1.606399391	0.101161675	0.828347131	0.147674739	0.311583048	0.768750174
vOTU1484	0.263123744	0	0	0	0	0	0	0	0	0	0	0	0	0	22.62217723	0	0	0	0	0	0	0	0	0	0	0	0	0	0	0.232222382	0	0	0	0	0.361731494	0	0	0	0	0	0	0	0	0	0	0	0	0	0
vOTU1485	0.433469074	0	0	0	0	0	0	0	0	0	0	0	0	0	44.95880995	0	0.071220572	0	0	0	0	0	0	0	0	0	0	0	0	0	0	0	0	0	0	0	0	0	0	0	0	0	0	0	0	0	0	0	0
vOTU1486	0	0	0	0	0	0	0	0.170036993	1.928443608	3.620824566	0	0	0	0	8.587030465	0	0.085178201	0	0	0	0	0	0	0	0	0	0	0	0	0	0	0	0	0	0	0	0	0	0	0	0	0	0.002844921	0	0	0	0	0	0
vOTU1487	0.505856936	0	0	0	0	0	0	0	0	0	0	0	0	0	73.52033298	0.016084113	0.054670834	0	0	0	0	0	0	0	0	0	0	0	0	0.653086258	0	0	0	0	1.099720557	0	0	0	0	0	0	0	0	0	0	0	0	0	0
vOTU1488	0.180230645	0.066180299	0.061246719	0.116418408	0.058213124	0.06525559	6.840783211	4.427938156	4.537408484	1.782397414	2.581280783	0.22664994	2.321302911	1.984024005	35.61019103	40.01273407	42.56452835	1.037274986	3.860539895	3.431167221	5.702700391	8.456142994	1.599780786	1.942345413	0.092846686	0.048272665	0.022290021	0.049867547	0.093470908	0.01054908	0.300394092	0.182962053	0.381971145	0.156815593	0.170803275	28.64413839	46.70568882	30.51152056	27.95998694	27.63343477	0.510850589	0.182325045	4.25829258	0.463552416	0.554409579	0.424174103	0.070572804	0.405937758	8.017300303
vOTU1489	0	0	0	0	0	0	0.075625478	0.030395362	0.217288159	0	0	0	0	0	17.93444086	9.311772486	0.046484121	0	0	0	0	0	0	0	0.144819689	1.365972273	0	0	0	0	0	0	0	0	0	0	0	0	0	0	0.00368409	0.8356145	0.338466484	0.511078774	0.171372841	0	0	0	0
vOTU1490	0.263572037	0.382115117	0.154652879	0.147046621	0.061846143	0.212819985	0.452239886	0.60140228	0.856558012	0.110104939	0	0	0	0	77.0843946	0.030168609	0.131786203	0	0	0	0	0	0	0	0.311589574	0.782901248	0	0.098843186	0	1.096105093	0.931728903	1.421918877	1.02919122	0.629706335	0.931567804	0	0	0	0	0	0	0	0	0	0	0	0	0	0
vOTU1491	0.227996787	0	0	0	0	0	0	0	0	0	0	0	0	0	22.00730584	0	0	0	0	0	0	0	0	0	0	0	0	0	0	0	0	0	0	0	0	0	0	0	0	0	0	0	0	0	0	0	0	0	0
vOTU1492	0.333728468	0	0	0	0	0.013095456	3.469553643	6.346166378	20.04985344	2.636611801	0.201757705	28.24481451	0.077851811	0.063140535	79.60873423	27.31055955	15.98785994	0.009337377	0	0.13436462	1.188706422	0.313761345	0	0	82.97840893	95.888995	4.900669611	31.27478293	3.560505416	39.68997016	0.23503723	0.139365697	0.205758767	0.141225109	0.101027928	1.403811204	1.150012118	0.926240181	1.256304352	2.004605041	3.269343729	0.162796672	1.644086981	3.064660956	1.21389396	1.405121283	1.07988287	1.452476457	5.229870492
vOTU1493	0	0	0	0	0	0	2.745405634	1.842124233	0.96646957	0.026105725	0.513124361	0	0.731990108	0.674732669	4.232302357	5.959871953	3.584229952	0.799419913	0.107380541	0.319003855	0.287927329	0.74578235	0	0	1.003102278	0.199822306	5.499134922	0.683888592	7.597364018	0.187303575	0.166784982	0.034639691	0.3090534	0.044737226	0	3.529704206	2.859179573	3.600438819	1.961988658	2.688500887	4.63805061	6.692170704	4.338890609	3.060956031	3.44905848	0.079087636	0	0.013627338	0
vOTU1494	1.166920849	0	0	0	0	0	0	0	0	0	0	0	0	0	115.8472045	0.018212703	0.199602165	0	0	0	0	0	0	0	0	0	0	0	0	0.111486925	0	0	0	0	0.239049086	0	0	0	0	0	0	0	0	0	0	0	0	0	0
vOTU1495	0.229287445	0	0	0	0	0	0	0	0	0	0	0	0	0	14.65387205	0	0	0	0	0	0	0	0	0	0	0	0	0	0	0	0	0	0	0	0	0	0	0	0	0	0	0	0	0	0	0	0	0	0
vOTU1496	0.246248733	0	0	0	0	0.157611825	0	0	0	0	0	0	0	0	24.80691121	0	0	0	0	0	0	0	0	0	0	0	0	0	0	3.041115104	0	0	0	0	4.040333279	0	0	0	0	0	0	0	0	0	0	0	0	0	0
vOTU1497	0.624459833	0	0	0	0	0	0	0.02421429	0.079347461	0.025942857	0	0	0	0	206.6266159	53.01083349	29.01723707	0	0	0	0	0.006196971	0	0	0	0	0	0	0	0	0	0	0	0	0	0	0	0	0	0	0.181847084	0	0.248455299	2.057987237	0.033115906	0	0	0	0
vOTU1498	0.149533219	0.072751133	0.008972628	0.184626912	0.061507377	0.061224622	0.111166243	0.294022803	3.904395546	0.151465495	0	0.848017737	0.101523785	0.136059833	46.41508616	1.23034852	13.07744998	0	0	0	0.031647616	0	0	0	0	0	0	0	0	0	0	0	0	0	0	0	0	0	0	0	0	0	0.047579246	1.663507143	0.080189138	0	0	0	0
vOTU1499	0.045078968	0	0	0	0	0	0	0	0	4.124756426	0	0	0	0	19.86014418	0.166322514	0.322178561	0	0	0	0	0	0	0	0	0	0	0	0	0	0	0	0	0	0	0	0	0	0	0	0	0	0	0	0	0	0	0	0
vOTU1500	0.024460569	0.007782488	0.111633647	0	0.032348704	0.057569897	0.362078617	0.610272102	0.831059865	0.276965862	0.004847976	0	0.021599978	0.019563423	38.46730296	0.07966084	0.45881948	0	0	0	0	0	0	0	0	0	0	0	0	0	0	0	0	0	0	0	0.044448994	0.011983888	0	0	0	0	0.675667731	0	0	0.055191459	0	0.056166546	0.418490437
vOTU1501	0.090635081	0	0	0	0	0	0	0	0	0	0	0	0	0	17.01620925	0	0	0	0	0	0	0	0	0	0	0	0	0	0	0	0	0	0	0	0	0	0	0	0	0	0	0	0	0	0	0	0	0	0
vOTU1502	0.400323379	0	0	0	0	0	0	0	0	0	0	0	0	0	29.44467799	0	0	0	0	0	0	0	0	0	0	0	0	0	0	0.396641715	0	0	0	0	0.562862108	0	0	0	0	0	0	0	0	0	0	0	0	0	0
vOTU1503	0.032302525	0.009001014	0.246582093	0.307654302	0.023283322	0	0	0	0	0	0	0	0	0	6.827255342	0.166195147	0.178448597	0	0	0	0	0	0	0	0	0	0	0	0	0	0	0	0	0	0	0	0	0	0	0	0	0	0	0.039808368	0	0.044657707	0	0	0.039946233
vOTU1504	0	0	0	0	0	0	0.058083612	0.058810193	0.19929692	0	0	0	0	0	15.33312814	8.548384833	0.02449192	0	0	0	0	0	0	0	0.026431325	0.875591917	0	0	0	0	0	0	0	0	0	0	0	0	0	0	0.171651909	0.888675876	0.37641288	0.553862398	0.414995128	0	0	0	0
vOTU1505	0	0	0	0	0	0	0	0	0	0	0	0	0	0	10.57408747	3.032992152	1.672422473	0	0	0	0	0	0	0	0	0	0	0	0	0	0	0	0	0	0	0	0	0	0	0	0	0	0.126628526	0	0.035164217	0	0	0	0
vOTU1506	0	0	0	0	0	0	0	0	0	0	0.041710602	0	0.049190379	0.812940937	8.470256591	0	0	0	0	0.024980004	0	0.044412914	0	0	0	0	0	0	0	0	0	0	0	0	0	0	0	0	0	0	0	0	0	0	0	0.136177838	0	0	0
vOTU1507	0.066266663	0.110706737	0.026525306	0	0	0.030987341	0	0	0	0.105901354	0	0.087122138	0	0	19.8859028	0.339383197	0.292542676	0	0	0	0	0	0	0	0	0	0	0	0	0	0.042566881	0	0.022062226	0.063385979	0.106311284	0	0	0	0	0	0	0	0.367812353	0	0	0.204850472	0.551546719	2.695714456	2.156793596
vOTU1508	0.188016574	0	0	0	0	0	0	0	0	0	0	0	0	0	26.45875013	0	0	0	0	0	0	0	0	0	0	0	0	0	0	0	0	0	0	0	0	0	0	0	0	0	0	0	0	0	0	0	0	0	0
vOTU1509	0.059496343	0	0	0	0	0	0	0	0	0	0	0	0	0	9.741055178	0	0.002071071	0	0	0	0	0	0	0	0	0	0	0	0	0.386196011	0	0	0	0	0.51373855	0	0	0	0	0	0	0	0	0	0	0	0	0	0
vOTU1510	0.225523429	0	0	0	0	0.138980998	0	0	0.045861999	0.022797032	0	0	0	0	21.85196677	0	0	0	0	0	0	0	0	0	0	0	0	0	0	7.760914817	0	0	0	0	10.39234421	0	0	0	0	0	0	0	0	0	0	0	0	0	0
vOTU1511	0.455475909	0	0	0	0	0	0	0	0	0.01412671	0	0	0	0	106.9232307	7.349428951	3.189900319	0	0	0	0	0	0	0	0	0	0	0	0	0	0	0	0	0	0	0	0	0	0	0	0	0	0	0.47367125	0	0	0	0	0
vOTU1512	1.104914393	0	0	0	0	0	0	0	0	0	0	0	0	0	119.5118244	0.097260497	0.180794807	0	0	0	0	0	0	0	0	0	0	0	0	0.35085824	0	0	0	0	0.554926975	0	0	0	0	0	0	0	0	0	0	0	0	0	0
vOTU1513	0.117849851	0	0	0	0	0	0	0	0	0	0	0	0	0	22.30558757	0	0	0	0	0	0	0	0	0	0	0	0	0	0	0	0	0	0	0	0.217191258	0	0	0	0	0	0	0	0	0	0	0	0	0	0
vOTU1514	0	0	0	0	0	0	0	0	0	0	0	0	0	0	7.720523296	0	0	0	0	0	0	0	0	0	0	0	0	0	0	0	0	0	0	0	0	0	0	0	0	0	0	0	0	0	0	0	0	0	0
vOTU1515	0.214509461	0	0	0	0	0	0	0	0	0	0	0	0	0	18.63774893	0	0	0	0	0	0	0	0	0	0	0	0	0	0	0.845638871	0	0	0	0	1.549575377	0	0	0	0	0	0	0	0	0	0	0	0	0	0
vOTU1516	0.161175409	0	0	0	0	0	0	0	0	0.183466727	0	0.089332018	0	0	46.88867501	0.030161353	0.292246872	0	0	0	0	0	0	0	0	0	0	0	0	0	0	0	0	0	0	0	0	0	0	0	0	0	0.005376308	0.575248369	0	0	0	0	0
vOTU1517	0	0	0	0	0	0	0.364586134	0.22817226	0.492034375	0.189305707	0	0	0.055296543	0.053796567	9.049106674	4.789191221	2.128216656	0	0	0	0	0	0	0	0	0	0	0	0	0	0	0	0	0	0	0.683580783	0.92688	0.592268483	0.682461785	0.896353975	2.25739397	0.707207266	1.095142872	0.925345135	0.332119333	0	0	0	0
vOTU1518	0.40349021	0	0	0	0	0	0	0	0	0	0	0	0	0	43.99095211	0	0.021253745	0	0	0	0	0	0	0	0	0	0	0	0	0	0	0	0	0	0.011107409	0	0	0	0	0	0	0	0	0	0	0	0	0	0
vOTU1519	0.07828669	0	0	0	0	0	0	0	0	0	0	0	0	0	13.87431142	0	0	0	0	0	0	0	0	0	0	0	0	0	0	0	0	0	0	0	0	0	0	0	0	0	0	0	0	0	0	0	0	0	0
vOTU1520	0.019855807	0	0	0	0	0	0	0	0	0	0	0	0	0	7.900601061	0	0	0	0	0	0	0	0	0	0	0	0	0	0	0	0	0	0	0	0	0	0	0	0	0	0	0	0	0	0	0	0	0	0
vOTU1521	0.013822075	0	0	0	0	0	0	0	0	0	0	0	0	0	9.01417253	0	0	0	0	0	0	0	0	0	0	0	0	0	0	0.106444162	0	0	0	0	0.308712408	0	0	0	0	0	0	0	0	0	0	0	0	0	0
vOTU1522	0.047171298	0	0	0	0	0.082620024	0	0	0	0	0	0	0	0	16.55778482	0	0	0	0	0	0	0	0	0	0	0	0	0	0	1.631476446	0	0	0	0	2.552101854	0	0	0	0	0	0	0	0	0	0	0	0	0	0
vOTU1523	0	0	0	0	0	0	0	0.088280849	0	0.07668173	0	0.874629675	0	0	12.53154888	1.455964027	2.763922522	0	0	0	0	0	0	0	0	0	0	0	0	0	0	0	0	0	0	0	0	0	0	0	0	0	0	0	0	0	0	0	0
vOTU1524	0.154801593	0	0	0	0	0	0	0	0	0	0	0	0	0	21.06016957	0	0	0	0	0	0	0	0	0	0	0	0	0	0	0.046199801	0	0	0	0	0.067905423	0	0	0	0	0	0	0	0	0	0	0	0	0	0
vOTU1525	0.24396653	0	0	0	0	0	0	0	0	0	0	0	0	0	11.66537323	0	0	0	0	0	0	0	0	0	0	0	0	0	0	0	0	0	0	0	0	0	0	0	0	0	0	0	0	0	0	0	0	0	0
vOTU1526	0.030603169	0	0	0	0	0	0	0	0.033973456	0	0	0	0	0	32.85807986	3.276173643	0.542149817	0	0	0	0	0	0	0	0.026613587	0.002993641	0	0	0	0	0	0	0	0	0	0	0	0	0	0	0	0	0	0	0	0	0	0	0
vOTU1527	1.164421094	0	0	0	0	0	0	0	0	0	0	0	0	0	102.3081822	0.098776733	0.06829036	0	0	0	0	0	0	0	0	0	0	0	0	0.312113599	0	0	0	0	0.474655259	0	0	0	0	0	0	0	0	0	0	0	0	0	0
vOTU1528	0.221098846	0.297304989	0.012408645	0.1313107	0.036014206	0.205475878	3.256967757	2.753911757	3.580535628	4.008931244	64.57762175	4.588001944	5.108517547	16.98234877	9.675603184	48.79568229	54.68158074	2.607872971	0	27.2910844	13.33649899	12.33874348	50.15149749	14.07917224	0	0	0.007248506	0	0	0	0.706984267	0.391496363	0.437879362	0.145441639	0.175254881	0.522158046	0.205914041	0.164547721	0.708319722	1.364638404	0.741064359	0.635390728	0.100587849	0.113919431	0.036800878	26.87906609	1.28184566	0.586627982	20.66816576
vOTU1529	6.087482962	0	0	0	0	0	0	0	0	0	0	0	0	0	284.9230255	0.120906432	0.396512843	0	0	0	0	0	0	0	0	0	0	0	0	1.189716315	0	0	0	0	3.060727358	0	0	0	0	0	0	0	0	0	0	0	0	0	0
vOTU1530	0.066579633	0	0	0	0	0	0	0	0	0	0	0	0	0	8.439073591	0	0	0	0	0	0	0	0	0	0	0	0	0	0	0	0	0	0	0	0.064294662	0	0	0	0	0	0	0	0	0	0	0	0	0	0
vOTU1531	0	0	0	0	0	0	0	0	0	0	0	0	0	0	12.6231925	7.471135838	8.51017862	0	0	0	0	0	0	0	0	0.008483949	0	0	0	0	0	0	0	0	0	0	0	0	0	0	0	0	0	0	0	0	0	0	0
vOTU1532	0.035005699	0	0	0	0	0	0	0	0	0	0	0	0	0	18.56164269	2.458228423	7.235837657	0	0	0	0	0	1.079396117	0.046474288	0	0	0	0	0	0	0	0	0	0	0	0	0	0.052154027	0	0	0	0	0.090053979	0	0	0.071848338	0	0	0
vOTU1533	1.459576147	0	0	0	0	0.003532802	0	0	0	0	0	0	0	0	148.2353913	0.148735143	0.205782135	0	0	0	0	0	0	0	0	0	0	0	0	0.028798746	0	0	0	0	0.133791814	0	0	0	0	0	0	0	0	0	0	0	0	0	0
vOTU1534	0.088356786	0.142549224	0.135702341	0.774851153	0.999801624	1.16739706	0.183968864	0.586316284	0.409484983	0.603402757	0.111175188	0.278923568	0	0	12.53395831	2.358142671	2.245293302	0	0	0.143162266	0.27931291	0.136619283	0	0	0	0	0	0	0	0	0	0	0	0	0	0	0	0	0	0	0	0	0	0.546764562	0	0	0	0	0
vOTU1535	0.00606321	0	0	0	0	0	0	0	0	0	0	0	0	0	7.361721745	0	0	0	0	0	0	0	0	0	0	0	0	0	0	0	0	0	0	0	0	0	0	0	0	0	0	0	0	0	0	0	0	0	0
vOTU1536	0.390733913	0	0	0	0	0.016090072	0	0	0	0	0	0	0	0	43.91588694	0.032297004	0	0	0	0	0	0	0	0	0	0	0	0	0	1.505905449	0	0	0	0	2.098442445	0	0	0	0	0	0	0	0	0	0	0	0	0	0
vOTU1537	0.082509019	0.111910079	0.051336974	0.092951767	0.031960959	0.047505334	0	0	0.004933891	0.074303516	0	0	0	0	16.50560708	0.33568463	0.608188686	0	0	0	0	0	0	0	0	0	0	0	0	0	0.043467794	0	0.017588731	0.126913303	0.15939712	0	0	0	0	0	0	0	0.068834311	0	0	0.091258161	0.178013717	1.554403392	1.041481306
vOTU1538	0	0.002070346	0	0	0	0	0.071143972	0.096142547	3.144454111	0.02140312	0	0	0.136681878	0.033677883	5.834284498	4.863465964	2.347785503	0	0	0	0	0	0	0	24.11469801	44.51138747	0.775502848	9.087471341	0.173072111	11.39316023	0.013230101	0.054311879	0.112565588	0	0.12966835	0.360858047	0.073910305	0.244905663	0	0.100904859	0.026148363	0.070149778	0.955515542	0	0.022488231	0	0	0	0
vOTU1539	1.768175927	4.399467466	2.507839235	2.312063703	2.348590032	4.160678052	1.694261552	1.008823702	3.550487508	1.542749638	0	0.051968173	0	0	5.352407354	0.017125087	20.53755209	0	0	0	0	0	0	0	0	0	0	0	0	0	0	0	0	0	0	0	0	0	0	0	0	0	0	0	0	0.032535319	0	0.012537635	0.285436276
vOTU1540	0.904194105	0	0	0	0	0.115784439	0	0	0.04584753	0	0	0	0	0	84.79382219	0.025054355	0.032706143	0	0	0	0	0	0	0	0	0	0	0	0	8.791288377	0	0	0	0	16.0410047	0	0	0	0	0	0	0	0	0	0	0	0	0	0
vOTU1541	3.172798669	0	0	0	0	0	0	0	0	0	0	0	0	0	265.7507324	0.238023378	0.448718899	0	0	0	0	0	0	0	0	0	0	0	0	0.841564703	0	0	0	0	1.066727739	0	0	0	0	0	0	0	0	0	0	0	0	0	0
vOTU1542	0.231052801	0	0	0	0	0	0	0	0	0	0	0	0	0	17.4981072	0	0	0	0	0	0	0	0	0	0	0	0	0	0	0.560801138	0	0	0	0	1.660787798	0	0	0	0	0	0	0	0	0	0	0	0	0	0
vOTU1543	0	0	0	0	0	0	0	0.021654635	0.004950775	0	0.715835991	0.847326049	0.273229972	0.204996165	13.77953107	3.392071602	4.225270465	0	1.070934794	1.775453041	0.355379211	0.14308517	0.055050195	0	0.499317086	0.320741691	0	0.114817986	0	0.786536166	0	0.029603328	0	0	0	2.363647442	2.69783956	2.519188963	2.633576679	2.694923039	0	0	0.202119436	0	0.005750667	0	0.056095188	0.248953733	0.029019067
vOTU1544	0	0	0	0	0	0	2.581278763	1.909428385	1.772457617	0	0	0	0	0	13.36151463	7.079101627	0.953269521	0	0	0	0	0	0	0	0	0	0	0	0	0	0	0	0	0	0	0	0	0	0	0	0	0	0	0	0	0	0	0	0
vOTU1545	0.073438431	0	0	0	0	0	0	0	0	0	0	0	0	0	21.89723421	0	0	0	0	0	0	0	0	0	0	0	0	0	0	0	0	0	0	0	0	0	0	0	0	0	0	0	0	0	0	0	0	0	0
vOTU1546	1.172735672	0	0	0	0	0.063954511	0	0	0	0	0	0	0	0	105.1233884	0.030150404	0.076758358	0	0	0	0	0	0	0	0	0	0	0	0	2.28473977	0	0	0	0	3.388683346	0	0	0	0	0	0	0	0	0	0	0	0	0	0
vOTU1547	8.265768973	0	0	0	0	0	0	0	0	0	0	0	0	0	694.4021266	0.63238535	1.426591987	0	0	0	0	0	0	0	0	0	0	0	0	1.1427727	0	0	0	0	1.828420312	0	0	0	0	0	0	0	0	0	0	0	0	0	0
vOTU1548	0.172939892	0.515173911	0.21063208	0.106978086	0.051271854	0.112574616	0.048922236	0.032460588	11.66999516	0.509129158	0	0	0	0	12.60398813	0.062738772	0	0	0	0	0	0	0	0	0	0	0	0	0	0	0.106684254	0.347064717	0.390406769	0.123082832	0.772765179	0	0	0	0	0	0	0	0	0	0	3.613356242	0.222222436	0.597221206	0.555791455
vOTU1549	0.013845617	0	0	0	0	0	0.677667056	0.519685046	0.166458517	0.043117958	1.039197807	0.958040223	0.043617587	0	33.45978185	2.759491	0.810814728	3.101068533	4.392370491	2.399688175	2.450075875	3.199807522	0.138176728	0.234606395	0	0	0	0	0	0	0.011245325	0	0	0	0	0.461362863	0.520618701	0.579620676	0.703386834	0.77903597	6.425847723	14.66056048	4.91839771	5.55106793	5.085788589	0.049287373	0.031752817	0	1.592837469
vOTU1550	0.540131757	0	0	0	0	0.082564405	0.016197526	0	0.004369196	0	0	0	0	0	75.20425895	0.016033083	0.061627805	0	0	0	0	0	0	0	0	0	0	0	0	4.874535599	0	0	0	0	7.561749314	0	0	0	0	0	0	0	0	0	0	0	0	0	0
vOTU1551	0.10363657	0	0	0	0	0	0	0	0.466761583	0.068983935	0	0	0	0	60.18434862	0.019154194	0.058686054	0	0	0	0	0	0	0	0	0	0	0	0	0	0	0	0	0	0	0	0	0	0	0	0	0	0	0	0	0	0	0	0
vOTU1552	0.084588973	0	0	0	0	0	0	0	0.865121951	0.081093021	0	0	0	0	62.01973271	0.015641054	0.031454479	0	0	0	0	0	0	0	0	0	0	0	0	0	0	0	0	0	0	0	0	0	0	0	0	0	0	0	0	0	0	0	0
vOTU1553	0.25368677	0	0	0	0	0	0	0	0	0	0	0	0	0	31.54926832	0	0	0	0	0	0	0	0	0	0	0	0	0	0	0.023393222	0	0	0	0	0.058872232	0	0	0	0	0	0	0	0	0	0	0	0	0	0
vOTU1554	0	0	0	0	0	0	0	0	0	0.443198524	0	0.254591929	0	0	14.49036765	2.965297938	0	0	0	0	0	0	0	0	0	0	0	0	0	0	0	0	0	0	0	0	0	0	0	0	0	0	0.074155767	0.365197585	0	0.007341037	0.275548575	0.773821741	1.129321932
vOTU1555	1.644761238	0	0	0	0	0	0	0	0	0	0	0	0	0	149.3740292	0.096322965	0.161253592	0	0	0	0	0	0	0	0	0	0	0	0	0.012786115	0	0	0	0	0.042642452	0	0	0	0	0	0	0	0	0	0	0	0	0	0
vOTU1556	0.046859035	0	0	0	0	0	0	0	0	1.567416775	0	0	0	0	18.89488352	0.090567192	0.166327445	0	0	0	0	0	0	0	0	0	0	0	0	0	0	0	0	0	0	0	0	0	0	0	0	0	0	0	0	0	0	0	0
vOTU1557	0	0	0	0	0	0	0.00905263	0	0.023525604	0	0	0	0.538543868	0.638447871	12.35559733	2.976043846	1.103310852	0	0	0	0	0	0	0	0	0	0	0	0	0	0	0	0	0	0	0.16393457	0	0	0.016550045	0.009707103	0	0	0	0	0	0	0	0	0
vOTU1558	1.747606812	1.940644202	0.661972414	1.106844026	0.890529857	1.734637832	0.311524812	0.596902854	1.503669169	0.165410198	0.223281662	2.168172088	0.698235614	0.733946543	127.6666204	8.555448764	30.66957294	0	0	0	0.027250308	0	0	0	0	0	0	0	0	0	0	0	0	0	0	0.026468794	0.063585095	0.087323985	0.037673091	0.27002097	0.241063023	0.006912349	0.373428108	3.098312426	0.040194756	1.211942387	0.098615603	0.252533584	0.544690815
vOTU1559	0	0	0	0	0	0	0.068155527	0.113949853	0.268112261	0	0	0	0	0	14.18321104	7.95743885	0.01269705	0	0	0	0	0	0	0	0.080427557	1.402982326	0	0	0	0	0	0	0	0	0	0	0	0	0	0	0.012194065	0.677763478	0.441194458	0.71842665	0.256201089	0	0	0	0
vOTU1560	0	0	0	0	0	0	0	0	0	0	0	0	0	0	15.60703484	7.840217977	7.295881619	0	0	0	0	0	0	0	0	0	0	0	0	0	0	0	0	0	0	0	0	0	0	0	0	0	0	0	0	0	0	0	0
vOTU1561	0.164147236	0.180947419	0.174734799	0.976220911	1.000631555	1.219895163	0.274228148	0.511001319	0.476053741	0.634227257	0.175653941	0.627331322	0	0	16.92430178	2.509926631	2.262066786	0	0	0.146667659	0.310522905	0.1795494	0	0	0	0	0	0	0	0	0	0	0	0	0	0	0	0	0	0	0	0	0	0.604559586	0	0	0	0	0
vOTU1562	0.412772921	0	0	0	0	0	0	0	0	0	0	0	0	0	44.03861545	0	0.005227564	0	0	0	0	0	0	0	0	0	0	0	0	0.352539494	0	0	0	0	0.761295644	0	0	0	0	0	0	0	0	0	0	0	0	0	0
vOTU1563	0.038224426	0	0	0	0	0	0	0	0	0	0	0	0	0	14.09297215	0	0	0	0	0	0	0	0	0	0	0	0	0	0	0	0	0	0	0	0	0	0	0	0	0	0	0	0	0	0	0	0	0	0
vOTU1564	0.083615377	0	0	0	0	0	0	0	0	0	0	0	0	0	16.29711771	0	0	0	0	0	0	0	0	0	0	0	0	0	0	1.07363927	0	0	0	0	1.615255007	0	0	0	0	0	0	0	0	0	0	0	0	0	0
vOTU1565	1.697349473	0	0	0	0	0	0	0	0	0	0	0	0	0	157.4948868	0.117864381	0.197762704	0	0	0	0	0	0	0	0	0	0	0	0	0.033387635	0	0	0	0	0.264586574	0	0	0	0	0	0	0	0	0	0	0	0	0	0
vOTU1566	11.74105792	0	0	0	0	0.669382415	0.138562778	0	0.512623076	0.055644668	0	0	0	0	795.0165557	0.698301224	1.531605098	0	0	0	0	0	0	0	0	0	0	0	0	37.51570104	0	0	0	0	65.52183253	0	0	0	0	0	0	0	0	0	0	0	0.048926606	0	0
vOTU1567	0.470752833	0	0	0	0	0	0	0	0	0	0	0	0	0	22.03517704	0	0	0	0	0	0	0	0	0	0	0	0	0	0	0.429251115	0	0	0	0	0.447753501	0	0	0	0	0	0	0	0	0	0	0	0	0	0
vOTU1568	0.533952791	0	0	0	0	0	0	0	0	0	0	0	0	0	36.30826332	0	0	0	0	0	0	0	0	0	0	0	0	0	0	0.119502666	0	0	0	0	0.177659601	0	0	0	0	0	0	0	0	0	0	0	0	0	0
vOTU1569	0.487392868	0	0	0	0	0	0	0	0	0	0	0	0	0	52.58660966	0.001613212	0.004788925	0	0	0	0	0	0	0	0	0	0	0	0	0.014958806	0	0	0	0	0.020277462	0	0	0	0	0	0	0	0	0	0	0	0	0	0
vOTU1570	0.947380283	0	0	0	0	0	0	0	0	0	0	0	0	0	58.0326066	0.025513606	0.019669531	0	0	0	0	0	0	0	0	0	0	0	0	0	0	0	0	0	0.061983214	0	0	0	0	0	0	0	0	0	0	0	0	0	0
vOTU1571	5.377275789	0	0	0	0	0.031529796	0	0	0	0	0	0	0	0	516.9998475	0.374916069	0.847403102	0	0	0	0	0	0	0	0	0	0	0	0	2.391727254	0	0	0	0	4.947380684	0	0	0	0	0	0	0	0	0	0	0	0	0	0
vOTU1572	0	0	0	0	0	0	0	0	0	0	0	0	0	0	7.610519326	8.214232957	10.08515071	0	0	0	0	0	0	0	0	0	0	0	0	0	0	0	0	0	0	0	0	0	0	0	0	0	0.035806174	0	0	0	0	0	0
vOTU1573	0.718134264	0	0	0	0	0	0	0	0	0	0	0	0	0	64.52199678	0.002400719	0.050384071	0	0	0	0	0	0	0	0	0	0	0	0	0.110441815	0	0	0	0	0.48206013	0	0	0	0	0	0	0	0	0	0	0	0	0	0
vOTU1574	0.613254247	0	0	0	0	0	0	0	0	0	0	0	0	0	54.02551161	0.000490727	0.022736191	0	0	0	0	0	0	0	0	0	0	0	0	0	0	0	0	0	0.003315219	0	0	0	0	0	0	0	0	0	0	0	0	0	0
vOTU1575	0.194223669	0	0	0	0	0	0	0	0	0	0	0	0	0	20.07628469	0	0	0	0	0	0	0	0	0	0	0	0	0	0	0.176882517	0	0	0	0	0.259715042	0	0	0	0	0	0	0	0	0	0	0	0	0	0
vOTU1576	0.511804593	0.030853204	0.092627534	0.342400972	0.059038338	0.043009417	0.18153007	0.261852671	2.136717138	0.239586139	0.244035135	3.676217363	0.050532931	0.054313449	122.5543827	6.683109823	7.024174196	0.255274431	0.079362908	0.156971016	0.274193689	0.290088717	0	0	0.770615413	0.90911169	0.230011781	0.832420149	0.177238718	0.408374848	0.454595544	0.892799325	0.568067958	0.551427231	0.720861013	0.793074133	0.686599648	0.608199478	0.902209972	1.373913324	0.721025222	0.150389257	1.423517362	1.587470955	0.19488559	0.038075529	0	0.090953021	0.332290682
vOTU1577	0.33770191	0	0	0	0	0	0	0	0	0	0	0	0	0	40.03042188	0	0	0	0	0	0	0	0	0	0	0	0	0	0	0.371572981	0	0	0	0	0.799472653	0	0	0	0	0	0	0	0	0	0	0	0	0	0
vOTU1578	0	0	0	0	0	0	0.284151093	0.306576163	0.22339584	0	0	0	0	0	11.49877015	0.083793953	3.69444802	0	0	0	0	0	0	0	0	0	0	0	0	0	0	0	0	0	0	0	0	0	0	0	0	0	0	0	0	0	0	0	0
vOTU1579	0.125286049	0.146128557	0.288538303	1.06369316	0.912471427	1.087185723	0.285511821	0.36457997	0.529628606	0.676779464	0.082938774	0.450757655	0	0	12.83483891	2.85054205	2.389843852	0	0	0.119449042	0.154046215	0.108727774	0	0	0	0	0	0	0	0	0	0	0	0	0	0	0	0	0	0	0	0	0	0.680735571	0	0	0	0	0
vOTU1580	1.882792857	0	0	0	0	0.215941569	0	0	0.098820574	0	0	0	0	0	171.9773065	0.069277614	0.218692085	0	0	0	0	0	0	0	0	0	0	0	0	10.21373162	0	0	0	0	16.2256547	0	0	0	0	0	0	0	0	0	0	0	0	0	0
vOTU1581	0.107640394	0	0	0	0	0	0	0	0	0	0	0	0	0	27.24908086	0.000793634	0	0	0	0	0	0	0	0	0	0	0	0	0	0.260913965	0	0	0	0	0.432699709	0	0	0	0	0	0	0	0	0	0	0	0	0	0
vOTU1582	0.055543201	0	0	0	0	0	0	0	0.83606022	0.136720727	0	0	0	0	58.10710008	0.054508728	0.059185799	0	0	0	0	0	0	0	0	0	0	0	0	0	0	0	0	0	0	0	0	0	0	0	0	0	0	0	0	0	0	0	0
vOTU1583	0.00064358	0	0	0	0	0	0.195590663	0.155232491	2.072882255	0.240121858	0	0	0	0	18.30992149	0	0	0	0	0	0	0	0	0	0	0	0	0	0	0	0.10023481	0.713106811	0.937310644	0.127424748	0.383711449	0	0	0	0	0	0	0	0	0	0	0	0	0	0.06152352
vOTU1584	0.062526919	0	0	0	0	0	0	0	0	0	0	0	0	0	12.92540932	0	0	0	0	0	0	0	0	0	0	0	0	0	0	0	0	0	0	0	0	0	0	0	0	0	0	0	0	0	0	0	0	0	0
vOTU1585	0.753229375	0	0	0	0	0	0	0	0	0	0	0	0	0	71.66306193	0.012964955	0.053921238	0	0	0	0	0	0	0	0	0	0	0	0	0.188990591	0	0	0	0	0.594687413	0	0	0	0	0	0	0	0	0	0	0	0	0	0
vOTU1586	0.292474695	0	0	0	0	0.109285102	0	0	0	0	0	0	0	0	18.77364937	0	0	0	0	0	0	0	0	0	0	0	0	0	0	1.971922986	0	0	0	0	2.55562587	0	0	0	0	0	0	0	0	0	0	0	0	0	0
vOTU1587	0	0	0	0	0	0	0.130163922	0.174868868	0.258860338	0.135749366	0	0	0.14024581	0.162650394	4.759866926	3.303512904	0.202282062	0	0	0	0	0	0	0	0	0	0	0	0	0	0	0	0	0	0	0.222675215	0.15267687	0.067004558	0.104240994	0.227433732	1.992064108	1.040092749	0.399016855	2.011142113	3.15998479	0	0	0	0
vOTU1588	0.026128766	0	0	0	0	0	0.153570842	0.141836952	0.183736977	0	0.63708694	0	0.440174516	0.360971533	18.85934342	41.17640325	5.81188221	1.200853934	0.489098223	0.449304057	0.449841214	2.366472346	0	0	2.476367058	0.422286878	1.528659267	0.413457343	2.922975258	0.778428248	0.561068473	0.295271602	0.570918511	0.143841789	0.098398927	0.257195412	0.189398367	0.22671641	0.12705889	0.297599789	0	0	0	0	0.099501539	0	0	0	0
vOTU1589	0.208877176	0.784792448	0.266391895	0.426431451	0.284374511	0.570348021	4.523831299	6.197652897	3.238365878	5.384566565	0	1.521210739	21.18255476	14.44889622	6.523941044	18.23151583	8.439065098	0	0	0.023951698	0.000918314	0	6.117349897	1.495968639	0	0	0	0	0	0	0.001753678	0	0.003978392	0	0	6.637726546	11.46020014	7.560327034	5.276729395	6.68616349	0	0.058133479	0	0	0	0	0.012824482	0.048899327	0.000552052
vOTU1590	0.488013465	0.48194788	0.799705755	0.360043547	0.249077836	0.281132423	23.2495277	18.64044198	20.21981344	1.190303775	0.030995701	2.036884465	29.92319608	22.93787476	32.87924796	11.57538679	18.82097302	0	0	0	0	0	0	0	1.798812764	2.745172734	0.607527167	1.832588321	0.822909461	1.233569057	0.577182689	0.899937605	0.927820634	0.918947768	0.828869867	4.266975158	6.586128909	6.082831709	4.007245355	7.618369915	0.35687628	0	0.6148624	0.495938417	0.031297091	0.129606941	0.535578944	0.771907856	6.131820214
vOTU1591	0.089734121	0.081396702	0.154429719	0.148291638	0.187409238	0.144603378	0.351501088	0.727101869	1.523871662	0	0.468012855	1.205128071	0.026021596	0.016608456	22.93348711	14.10282197	9.984697928	0.524762374	0.329753551	0.839059782	0.694013702	0.94868591	0.009327254	0.012187172	0.501413525	0.593675908	0.316881303	3.202428829	0.457709107	0.126804456	0.826131353	0.564946741	0.893610955	0.557306167	0.551111537	2.154849046	3.817676152	2.342013411	1.698346916	2.530424308	0	0.109810808	2.477123047	0.378536233	0.236220285	0.725995682	0.502797595	0.592610974	2.713573826
vOTU1592	0.352365804	0.502751961	0.754148382	1.078024375	0.750223556	0.744762212	7.723335285	8.671473858	9.874706415	1.04438463	5.588595967	0.969567032	2.04144186	1.379295098	29.98366556	22.55670065	21.70917315	3.401688046	14.99178106	16.6673244	9.29489103	12.16979929	0.787358005	0.651720775	14.20540009	10.41325155	1.023478492	12.29737514	1.740370083	5.977465198	4.275570935	3.405755551	5.13544048	2.984545359	3.419835765	82.56071866	75.01377114	88.05645364	83.57755001	51.11688759	0.786374972	0.787718667	43.16684595	1.085490021	1.191319167	1.203113542	0.115698294	0.817326927	17.4186608
vOTU1593	0	0	0	0	0	0	0	0	0	0	0	0	0.271399924	0.244238474	12.30982035	22.98464916	17.66612163	0	0	0	0	0	8.232977679	5.660049767	0	0	0	0	0	0	0	0	0	0	0	1.631524139	2.199878598	1.794386474	1.995024997	2.118006948	0	0	0	0	0	0	0	0	0
vOTU1594	0	0	0	0	0	0	0.660402763	0.163981035	0.55492359	0.073425182	0	0.227955394	0	0	5.295472754	13.9872465	0.248085735	0	0	0	0	0	0	0	0	0	0	0	0	0	0	0	0	0	0	0	0	0	0	0	0	0.040886158	0	1.49409921	0.111487909	0	0	0	0
vOTU1595	0	0.014301737	0	0	0	0	1.058015237	1.499930236	1.127710185	0.169351535	0.256942652	0.287984502	5.82444906	4.5880935	1.137792926	22.97913941	25.67294966	0	0	0.163475369	0.681416161	2.422136543	6.527295459	14.11832547	0.012819604	0	0	0	0	0	0.216251129	0.062484423	0.126403533	0.053603834	0.064559	0.233100791	0.332204214	0.170256537	0.17925316	0.367471077	0	0	0	0	0	0.871301958	0.093740975	0.0405735	0.332971057
vOTU1596	0.016050132	0.036375916	0.050201818	0.050490486	0.015538893	0.040152488	0.598819773	0.805056512	0.909825119	0.153326498	1.03907218	0.121750085	0.102202124	0.069891325	3.264508285	7.138428339	5.646043991	1.663946196	4.043576447	2.540784839	2.21213233	2.449231835	0	0	0.075851813	0.054082537	0.367392747	0.082947358	0.74998028	0.069121026	0	0.022747298	0.019759546	0	0.091772946	0.903427581	0.502923281	0.704921248	0.469989615	0.368331614	7.251539151	9.23153625	7.446082331	14.88794168	12.84689896	0.018440113	0	0	0
vOTU1597	0	0	0	0	0	0	0	0	0	0	0	0	0	0	1.341838437	1152.20251	2.314976543	0	0	0	0	0	0.002843689	0	0	0	0	0	0	0	0	0	0	0	0	0	0	0	0	0	0	0	0	0	0	0	0	0	0
vOTU1598	0	0	0	0	0	0	0	0	0	0	0	0	0	0	1.888436289	18.40049606	0.171103679	0	0	0	0	0	0	0	0	0	0	0	0	0	0	0	0	0	0	0	0	0	0	0	0.072697	0	0.091547406	0.445251629	0.344868152	0	0	0	0
vOTU1599	0	0.018583808	0	0	0.007964737	0.001816504	0.117207945	0.298193735	0.309215369	0.177361547	5.836614411	0.005196523	3.262951671	2.905039126	0.316300082	22.00822441	17.52410919	0	0	2.315024199	1.043921551	0.245752121	0.146860715	0.365960152	0	0	0	0	0	0	0.333357962	0.179876284	0.271813378	0.07660382	0.080308462	0	0	0	0	0	13.21185124	0.381658691	0.086198937	0.119117157	0.222910018	1.736579356	0.799384885	0	0.004629239
vOTU1600	0	0	0	0	0	0	0	0	0	0	0	0	0	0	1.453059298	1193.524435	2.238142033	0	0	0	0	0	0	0	0	0	0	0	0	0	0	0	0	0	0	0	0	0	0	0	0	0	0	0	0	0	0	0	0
vOTU1601	0.001778666	0	0	0	0	0	0	0	0	0	0	0	0.342810892	0.204674246	13.97963693	24.4053084	22.56043687	0	0	0	0	0	7.899675553	5.788947982	0	0	0	0	0	0	0	0	0	0	0	1.725284012	1.694128611	1.336111077	1.507349853	1.617234193	0	0	0	0	0	0	0	0	0
vOTU1602	0.047607569	0.131450473	0.034762485	0.028350126	0.065979941	0.132409161	0.506797456	1.356157741	1.134875029	0.220483213	0	0.714802951	0.165357695	0.205004739	16.07315185	20.34856815	6.501342731	0	0	0	0	0	0	0	0.388092043	1.487562838	0.068144659	2.308603654	0.391253932	1.186488962	2.318805644	2.052609896	2.99772002	2.640994186	2.680169915	0.01423224	0.058885038	0.115006269	0.066543618	0.067924129	0	0.019677291	3.013657953	0.160451513	0.013570761	0.210083781	0.06981468	0.139782747	0.047391138
vOTU1603	0	0	0	0	0	0	0.016648302	0	0.085479595	0.091667808	0.143134332	1.156261177	0	0	8.207151297	13.93795948	140.3543941	0.161764958	0.271633258	0.199971016	0.176220389	0.611966148	0	0	0	0	0	0	0	0	0	0	0	0	0	0	0	0	0	0	0.499118424	0.178367503	0.604670223	6.219852793	0.832309096	0.003583097	0.088962891	0	0.785662524
vOTU1604	0.231393175	0	0	0	0	0	0.351412729	0.640008604	2.745580968	0.076059909	0	0	0.078622208	0.100093935	106.0379048	31.61990353	119.1735363	0	0	0	0	0	0	0	0	0	0	0	0	0	0	0	0	0	0	0	0	0	0	0	0	0	0	0.997290547	0	0	0	0	0
vOTU1605	0.179547713	0.311838738	0.143058545	0.063883496	0.294778222	0.287114259	0.5763674	1.111399251	0.065211539	4.427755046	0.794461708	0.615286761	0	0.000912956	1.607918345	64.39305307	0.112103999	18.20506308	0	0.629983622	14.7541024	24.58418884	0	0	0	0	0	0	0	0	0.070608843	0	0.461645074	0	0	0	0	0	0	0	0	0	0	0	0	0.015604076	0.20191894	0	0.078367439
vOTU1606	0.204612545	0.319708954	0.11706238	0.283997705	0.149100396	0.241805106	0.214568137	0.296308719	1.357205509	0.510357891	0.257399467	0.338862244	0.236600912	0.226870783	37.24709472	322.5560323	5.054846123	0.142190704	0.048005372	0.209675973	0.30048766	0.191266163	0.006534532	0	1.342615794	1.271586808	0.06632579	0.785424872	0.148095268	0.718472009	3.19846581	5.032453155	4.110117487	4.534698253	4.406771892	1.327123661	1.361559084	1.21799078	1.843705033	1.988237636	1.043560185	0.10630186	1.230435599	1.535346629	0.372419303	1.166549798	0.284837356	1.712300252	2.142380372
vOTU1607	0.123983512	0.114361026	0.041068188	0.04301516	0.002249979	0.064295371	0.58619333	0.658472144	1.718087447	0.011683706	0	0.180793477	0.074844557	0.059570818	24.17736169	10.08843742	20.05339297	0	0	0	0	0	0	0	0	0	0	0	0	0	0	0	0	0	0	0	0	0	0	0	0	0	0	0.271913602	0	0.063281311	0	0	0.014666937
vOTU1608	0.123837123	0	0	0	0	0	0	0	0	0	0	0.214114968	0	0	69.92224507	5.165401485	8.550170385	0	0	0	0	0	0	0	0	0	0	0	0	0	0	0	0	0	0	0	0	0	0	0	0	0	0	0.064384777	0	0	0	0	0.072546881
vOTU1609	0.002638782	0	0	0	0	0	0.007608379	0.055137653	0.134264517	0	0	0	0	0	7.152600625	4.856573753	0.000641474	0	0	0	0	0	0	0	0.058521461	1.007204918	0	0	0	0	0	0	0	0	0	0	0	0	0	0	0	0.53567414	0.341658039	0.274047292	0.028323449	0	0	0	0
vOTU1610	0	0	0	0	0	0	0	0	0	0	0	0	0	0	1.789822843	9.471965674	1.944234194	0	0	0	0	0	0	0	0	0	0	0	0	0	0	0	0	0	0	0	0	0	0	0	0	0	0	0	0	0	0	0	0
vOTU1611	0.050108065	0	0	0	0	0	0	0	0	0	0	0	0	0	57.27717999	19.47945213	61.54260977	0	0	0	0	0	0	0	0	0	0	0	0	0	0	0	0	0	0	0	0	0	0	0	0	0	0	0	0	0	0	0	0
vOTU1612	0.375588099	0	0	0	0	0	0	0	0.019781501	0	0	0	0.035876183	0	95.13415556	270.3722184	549.5271575	0	0	0	0	0	0	0	0	0	0	0	0	0	0.001035899	0	0.011536562	0.019870403	0.009219004	0	0	0	0	0	0	0	0	0	0	0	0	0	0
vOTU1613	0.033602677	0.005825837	0.010709641	0	0	0	2.263542984	1.807263762	1.636710031	1.074399407	4.337590502	0.473960875	0.91902632	0.708433825	27.2314622	16.20835982	19.20642541	5.208865417	5.287198579	7.782263838	4.460400883	7.000948502	2.223723419	2.214385159	0.969285471	0.277596126	0.057656629	0.250880221	0.209456956	0.027896499	0.069546748	0.084836219	0.079862094	0.042417935	0.028363117	6.558845402	10.54013067	8.263222058	6.975738738	7.86422961	2.642730706	3.336957502	23.59269017	8.103331938	12.25634543	3.379397281	0.640540684	2.946408899	14.41972829
vOTU1614	0	0	0	0	0	0	0	0	0	0	0	0	0	0	0.085234154	4.446653852	6.42177694	0	0	0	0	0	0	0	0	0	0	0	0	0	0	0	0	0	0	0	0	0	0	0	0	0	0	0	0	0	0	0	0
vOTU1615	0	0	0	0	0	0	0	0	0	0	0	0.013546727	0.181972429	0.074082973	2.64082562	10.24826572	15.8911948	0	0	0	0	0	0	0	0	0	0	0	0	0	0	0	0	0	0	0	0	0.008835273	0	0	0	0	0	0	0	0	0	0	0
vOTU1616	0	0	0	0	0	0	0	0	0	0	0	0	0	0	4.945911172	10.36676499	8.608418474	0	0	0	0	0	0	0	0	0	0	0	0	0	0	0	0	0	0	0	0	0	0	0	0	0	0	0	0	0	0	0	0
vOTU1617	0	0	0	0	0	0	0.496531292	0.214927138	0.489145796	0.01986294	0	7.248799003	0	0	2.10135084	2.581726844	0.0473763	0	0	0.076434557	0.074021692	0.092887749	0.023933951	0	0	0	0	0	0	0	0	0	0	0	0	1.250529981	1.381291148	1.620068703	2.029649326	1.339030942	0	0	0	0.116935435	0.026201068	0	0	0	0
vOTU1618	0.454865719	2.053668605	0.034807945	0.116661986	0.184895902	0.75943403	3.327078873	4.404477677	5.72602668	1.850776027	0	1940.415833	0.05078174	0	36.74127672	16.35403406	28.47573154	0	0	0	0.085486056	0	0	0	0.036664526	0.012696418	0	0.008890981	0.660238528	0	0.788852747	0.140654288	0.704447363	0.284770177	0.323960823	0.530762363	0.562226681	1.696326886	0.303953223	0.480999302	678.310818	47.11538242	122.191245	88.24179737	49.40671155	0.586039819	1.03409006	0.336491427	0.338082615
vOTU1619	0.087787694	0.261872851	0.025440262	0	0.01939196	0.144274308	3.528659175	3.979535569	3.749104765	4.744301544	59.62715024	5.064413994	3.431707901	8.063215033	6.539428268	35.94325543	35.36795045	2.484756188	0	28.67648041	15.60135626	22.04219707	44.10025187	12.03640129	0	0	0	0	0	0	0.363921043	0.229401094	0.459512663	0.186785193	0.162773931	0.478015837	0.428119151	0.256054364	0.831636544	1.494575233	0.097466261	0.097666014	0.053789311	0.035032827	0.033138141	21.10198337	1.11411039	0.55648866	19.62040072
vOTU1620	0.051835996	0.254799509	0.031089264	0.049720639	0	0.086021517	1.958880152	1.463117411	2.626969501	0.579250847	0.056962984	0.03430004	0.081682436	0.311479198	1.884204528	55.22502393	87.74669381	0	0	0.006667243	0.037642555	0.02424188	12.99223971	5.16038633	0	0	0	0	0	0	0.005269882	0	0	0	0	0	0	0	0	0.039818066	0.813379052	0.274704461	0.018481033	0.106644114	0	2.554657433	0.052270331	0.179247059	0.564496739
vOTU1621	0	0	0	0	0	0	0.207378797	0.396978111	15.31063506	0.035121366	0	0	0.092832728	0.031551801	10.34973935	7.810872637	3.99283564	0	0	0	0	0	0	0	12.80069329	26.3043309	0.158754643	4.185941107	0	4.535495283	0.01902097	0.045004249	0.071451274	0.063595469	0.057924953	0.020980588	0	0.027536196	0	0.026422468	0	0.041421509	1.535559919	0.013521767	0	0	0	0	0
vOTU1622	0	0.183488399	0.027089542	0	0	0.066700812	0.322959138	0.560148992	0.768667083	0.620200834	29.12743544	0.142279489	7.331165119	5.6070063	0.373497165	27.29125896	23.44257649	0	0	11.15888431	6.502835292	0.807843769	0.575452985	1.402426293	0	0	0	0	0	0	0.683947265	0.635363392	0.44819295	0.26458786	0.230170125	0	0	0	0	0	29.81580718	0.331448527	0.212511481	0.176564329	0.241993892	4.894442277	2.03653221	0.00033693	0.023490683
vOTU1623	0.049820894	0	0	0	0	0	0.1280866	0.171436177	0.356868669	0.214780087	0.414189034	0.04526012	0.11360741	0.121350646	28.37998557	18.66856391	24.02984911	0.125226624	0.143755473	0.467744804	0.274148764	0.266788584	0	0	0.3301586	0.11631052	0.041686816	0.19291228	0.047306659	0.014770298	0.137713653	0.076788691	0.150638197	0	0.022468817	8.112152805	9.12516624	9.03495864	7.491082044	6.128014002	0.459809159	0.40569217	13.51313167	1.111954298	1.011460581	0.291362322	0.012520489	0.105040891	1.404820277
vOTU1624	0	0	0	0	0	0	0	0	0	0	0	0	0	0	0.696009888	0.484595657	955.6797982	0	0	0	0	0	0	0	0	0	0	0	0	0	0	0	0	0	0	0	0	0	0	0	0	0	0	0	0	0	0	0	0
vOTU1625	0	0	0	0	0	0	0	0	0	0	0	0	0	0	5.987767407	4.006010118	23.52419685	0	0	0	0	0	0.112429934	0	0	0	0	0	0	0	0	0	0	0	0	0.120262905	0.013736154	0.122637784	0.108983672	0.322987891	0	0	0	0	0	0	0	0	0
vOTU1626	0	0	0	0	0	0	0	0.005025066	0.699904666	0	0	0	0	0	0.170324046	0.107279466	270.2127057	0	0	0	0	0	0	0	0	0	0	0	0	0.582028372	0	0.017367615	0	0	0	0	0	0	0	0	0	0.003206998	0	0	0	0	0	0	0
vOTU1627	0.226657234	0.326723026	0.094944527	0.122186354	0.170493012	0.126333127	0.877863558	1.434459817	1.343658827	1.583004455	3.593829291	2.789341131	30.43405212	22.79840458	20.8597119	56.14596688	70.95351334	0	0	2.058270497	0.157358056	0.365850756	29.58604955	16.02139724	0	0	0	0	0	0	0.023439383	0	0.071578503	0.038179695	0.011386951	0.955786115	1.382384414	0.945567292	0.81595954	1.222672199	1.175618524	0.116696217	0.06366614	0.099052943	0.331066696	4.233387471	1.157931946	1.008332611	0.846516044
vOTU1628	0.119016907	0	0	0	0	0	0	0.003483975	0.001004023	0.022655686	0.014033548	0	0	0	56.72033104	48.25268538	59.3489513	0	0.012980169	0.009713775	0.014031767	0.036841368	0	0	0.000950902	0	0	0	0	0	0	0	0	0	0	0.086916224	0.084180182	0.090537784	0.076680458	0.09981752	0	0	1.980296553	0.130267678	0.034062924	0.010456635	0	0	0.081279558
vOTU1629	0.238514511	0.628774058	1.006533087	3.870546928	1.467980313	1.33653292	1.226037584	1.913735434	1.620265594	0.183339841	0	0.210627152	0.321990385	0.161611408	11.96261263	29.7211869	20.7239883	0	0	0	0.022723379	0	0	0.026473836	0	0.014808863	0	0.091635149	0	0	2.095388605	1.929342969	2.539581341	2.287276209	2.292281911	0	0	0	0	0	0	0	0.094221798	0.009212829	0	0.556974948	0.635700145	4.291843385	6.092607967
vOTU1630	0.702212309	0.112484478	0.034680615	0.070755321	0.039990885	0.059508734	6.69668454	10.09667926	36.88181667	0.074557233	0.005522236	1.543846689	4.137801996	3.018827347	174.0889162	26.39725912	403.9687759	0	0	0	0	0	0	0.001772041	9.030304535	14.34637917	0.791002261	3.607063352	0.855042099	3.734382719	2.313680233	3.341281903	2.916868037	3.747575478	4.399695492	3.114330885	3.070484713	2.67444999	3.239895303	2.56147531	0.035172273	0	0.771208857	0.029037387	0.005628862	2.326510023	3.341809654	9.414500833	98.90267575
vOTU1631	0.368501709	0.812679697	0.324056112	0.370237555	0.3600065	0.475017647	0.508872855	0.638176569	0.880353533	0.306700124	1.466935811	0.519001991	27.487655	21.01872467	14.20793789	61.29383482	85.59741406	0	0	0.721690956	0.013224074	0.088443373	7.925566502	4.504944901	0	0	0	0	0	0	0.011939878	0	0.012927792	0.07871183	0.017329985	0.967408464	1.251074456	1.297933889	0.939208032	1.358194637	0.189285025	0	0	0.004916376	0.274255456	1.162903468	0.250478769	0.177727745	0.333723754
vOTU1632	0.120970107	0.081745512	0.069696857	0.036675682	0	0.083760088	0.4711632	0.718839916	1.887045351	0.008128424	0	0.28000551	0.030111097	0.100782308	23.06770797	9.147636404	19.60260524	0	0	0	0	0	0	0	0	0	0	0	0	0	0	0	0	0	0	0	0	0	0	0	0	0	0	0.289855396	0	0.0665545	0	0	0.007450323
vOTU1633	0	0	0	0	0	0	0	0	0	0	0	0	0	0	10.50399	4.923271178	23.79322269	0	0	0	0	0	0.231761391	0.013139869	0	0	0	0	0	0	0	0	0	0	0	0.22430965	0.16803288	0.279215447	0.155669199	0.682784408	0	0	0	0	0	0	0	0	0
vOTU1634	0.064610193	0	0	0	0	0	0	0	0	0	0	0	0	0	38.32258093	9.308510392	24.12321806	0	0	0	0	0	0	0	0	0	0	0	0	0	0	0	0	0	0	0	0	0	0	0	0	0	0	0	0	0	0	0	0
vOTU1635	0.443749502	0.522773366	0.263247211	0.269448147	0.088934762	0.393302498	2.647113157	3.243082008	4.597012985	5.513330476	12.24830748	16.27683818	36.1857446	27.2821433	34.86792112	233.6394329	267.185061	0.014536397	0	6.742969828	1.894769452	2.626768852	50.24181556	18.82528472	0	0	0	0	0.113467823	0	0.639971236	0.601262931	0.441324712	0.255467493	0.255819354	1.177855119	1.768245211	1.38183173	1.153135529	1.888416169	3.513600564	1.511997215	0.34472504	0.578261863	1.256367033	5.501357996	2.63880583	2.378938853	1.294859535
vOTU1636	0	0	0	0	0	0	0.039414623	0.079867772	0.126314118	0.41615631	0	0	0.067802187	0.040491644	0.998795668	2.794322183	10.65725964	0	0	0	0	0	8.18151534	9.769463381	0	0	0	0	0	0	0	0	0	0	0	0.213692624	0.198707467	0.165077022	0.157090376	0.136487783	4.506591019	0.325720209	2.76665792	1.510558154	0.536658586	4.19071853	0.169211149	0.765796983	2.329669331
vOTU1637	0.41500595	0.160482379	0.1073701	0.415820152	0.128045218	0.20976532	0.143606103	0.200342746	0.784781254	0.077199926	0.045276182	1.36848617	0.153758873	0.103892973	89.81470551	36.96099696	34.41186679	0.06252243	0	0.051098023	0.061567953	0.029711154	0	0	3.978868762	1.997858152	0.155411162	7.527030186	1.085652946	0.620674838	2.032124224	2.247347456	4.189357788	1.76774593	2.976266138	0	0	0.008853701	0	0.032212096	0.115131853	0	2.001173939	1.09114197	0.052338666	0.705003047	0.088119636	0.708275728	1.154256763
vOTU1638	0	0	0	0	0	0	0.03193238	0.014394068	0.161530585	0.61631928	0.307937159	1.136886531	0	0	8.786798884	15.0163116	153.0827569	0.124875479	0.186373138	0.260839081	0.175567239	0.685017327	0	0	0	0	0	0	0	0	0	0	0	0	0	0	0	0	0	0	0.522842405	0.206756364	1.595640201	5.514898313	0.816033442	0	0.129189657	0	1.448395314
vOTU1639	0.177323907	0	0	0.018758091	0	0.008916439	0.066297433	0.343674855	1.345611664	0.04560157	0.04740523	1.818054403	0.026869802	0.036069278	37.67449853	6.208339356	13.90775982	0	0	0.003904981	0.579783836	0	0	0	0.505541643	0.648682692	0.012147839	0.723347856	0.033951551	0.221734872	0.549262364	0.749697792	0.675512747	0.502796658	0.501327579	0	0	0	0	0.195675023	0.131496442	0.045050577	0.393384619	0.396314249	0.097429301	0.134022979	0.13799418	0.567788126	1.285470903
vOTU1640	0	0	0	0	0	0	0.363024989	0.428751936	0.34485918	0.421141845	0.382513536	0.262421978	0	0.012851042	0.030140655	0.033578107	0.053656928	129.5819605	0.33579036	0.478817193	0.099440889	0.127294377	0.194558938	0.063675987	0	0	0	0	0	0	0	0	0	0	0	0.090451187	0.030478611	0.030062788	0.098131756	0.082236231	0.090012907	0.086712561	0.252212104	0.139739299	0.153213592	0.142689856	0.096833326	0.060234096	0.397254727
vOTU1641	0.055924211	0.042542854	0.036081359	0.019082637	0.092543578	0.153031795	1.2903047	0.604039419	1.850795748	0.705470045	3.815750175	1.870713422	0.039225244	0.003599412	0	0	0	10.46108759	1.162088823	2.475737372	7.613235376	2.555459612	40.47159881	21.46366314	0	0	0.003684234	0	0	0	0	0	0	0	0	0.117915516	0.087690715	0.069861738	0.197010306	0.046189505	2.283551697	2.053387918	3.542798953	0.691704777	1.570930543	0.939029572	0.514148003	0.277811397	0.685306239
vOTU1642	0	0	0	0	0	0	0.018962237	0	0	0	149.4881869	0	0.070579886	0.055022797	0	0	0	93.03169694	0.000546261	80.55613072	0.132268868	0	0	0	0	0	0.029144321	0	0	0	0	0	0	0	0	0	0	0	0	0	0	0	0	0	0	1.816103478	0.910593182	0.081261838	0.074173377
vOTU1643	0	0	0	0	0	0	0	0	0	0	7.445963752	0	0.029315524	0.096328696	0	0	0	4.618009771	0	3.498253822	0.893963633	0.633491797	0.628392982	0.105915333	0	0	0	0	0	0	0	0	0	0	0	0	0	0	0	0	0	0	0	0	0	5.511590722	0.063636143	0.04991183	0
vOTU1644	0	0	0	0	0	0	0.894760668	1.060277719	2.433412397	0.718566693	49.56255944	0	0.976141557	0.708155668	0	0	0	8.682957223	163.1780129	363.1614041	108.4649692	54.11526385	0	0	0	0	0	0	0	0	0	0	0	0	0	2.233413958	3.027917452	2.607060147	2.641817844	2.154548819	0	0	0.437885101	0	0	0	0	0	0
vOTU1645	0	0	0	0	0	0	0.174719493	0.125260191	0.005475799	0.165740708	2.354856257	0.026338857	0	0	0	0	0	8.778281942	5.559268531	2.001043185	2.828592475	2.642513838	0	0	0	0	0	0	0	0	0	0	0	0	0	0	0	0	0	0	0	0	0	0	0	0	0	0	0
vOTU1646	0	0	0	0	0	0	0.247044954	0.139896798	0.274126076	0.874863792	4.255071665	0.295589398	0	0	0	0	0	13.10322884	0	4.896745483	13.27708965	29.97324799	0.031258123	0.002939353	0	0	0	0	0	0	0	0	0	0	0	0	0	0	0	0	0	0	0	0	0	0	0	0	0
vOTU1647	0	0	0	0	0	0	2.109971465	1.677300563	1.558329636	5.604633183	2.442248486	0.127407092	0.069456485	0.135349656	0	0	0	57.9310722	0.048586884	3.770167002	25.99214158	1.892104541	0	0	0	0	0	0	0	0	0	0	0	0	0	0.07170722	0.065166693	0.0586492	0.151911996	0.172988724	0.003888589	0.017540244	1.399975804	0	0.004365244	0.091847727	0.025154541	0.012187298	0.076887339
vOTU1648	0	0	0	0	0	0	0.046620936	0.043450417	0.126606294	0.393696457	1.51239308	0	0	0	0	0	0	4.484740769	0	1.7233881	5.031205095	12.13330022	0	0	0	0	0	0	0	0	0	0	0	0	0	0	0	0	0	0	0	0	0	0	0	0	0	0	0
vOTU1649	0	0	0	0	0	0	0.060555356	0.014267503	0.088310173	0.067113083	2.422398577	0	0.013951473	0	0.027472545	0	0	10.64429255	0.293418576	2.333344205	1.208286662	4.332640983	0	0	0	0	0	0	0	0	0	0	0.068283228	0	0	0	0	0	0	0	2.552752515	0.838739098	2.897780575	2.796107645	4.206495937	0	0	0	0.016674857
vOTU1650	0	0	0	0	0	0	0	0	0	0	0.140268933	0	0	0	0	0	0	8.397396164	0.573815512	0.272314914	0.13275636	0.751833936	0	0	0	0	0	0	0	0	0	0	0	0	0	0	0	0	0	0	0	0	0	0	0	0	0	0	0
vOTU1651	0	0	0	0	0	0	0.066095383	0.145687499	0	0.387931144	0.058027656	0	0	0	0	0	0	160.6857438	0.043805642	0	34.07958513	0	0	0	0	0	0	0	0	0	0	0.014802978	0.069269401	0	0	0	0	0	0	0	0	0	0	0	0	0	0	0	0
vOTU1652	0	0	0	0	0	0	0	0	0	0	3.432313757	0	0	0	0	0	0	5.40801844	0	2.343444725	6.42290024	0.222559019	0	0	0	0	0	0	0	0	0	0	0	0	0	0	0	0	0	0	0	0	0	0	0	0	0	0	0
vOTU1653	0	0	0	0	0	0	9.27925208	6.895592674	6.493671109	0.820244906	2.502818509	0	0.837837806	0.628310386	0.5255292	1.391274455	0.086293232	9.766288402	1.725856278	4.342940948	13.00071769	7.92970296	0	0	0	0	0	0	0	0	0	0	0	0	0	1.033380035	1.515097891	1.378017397	3.738108042	4.699421311	0	0.054360251	0.136360907	0	0	0	0	0	0
vOTU1654	2.716340399	2.244414193	1.006537562	0.677472374	1.298107859	2.020481679	0.708885526	1.814102022	0.198038641	0.578439216	0.000494455	0	0	0.022319282	0	0	0	14.35916674	0	0	0.006159303	0	0	0	0	0	0	0	0	0	0	0	0	0	0	0	0	0	0	0	0	0	0	0	0	0	0	0	0
vOTU1655	0.068843289	0.115743601	0.024873209	0	0.064925461	0.067200978	4.482685821	2.374953149	3.149678559	2.392416266	8.267873933	0.15318932	1.031739177	1.155228994	0.174955041	0.317799675	0.034571506	14.17529339	6.983420476	8.179448461	16.87790868	10.29185911	0	0	0	0	0	0	0	0	0.823136954	0.477741759	0.695800704	0.471996423	0.520494591	4.988889869	5.918854124	5.956324837	5.229870765	4.12819507	2.253493131	4.598731529	7.574201195	6.00060576	11.57498467	0.008514787	0	0	0
vOTU1656	0	0	0	0	0	0	0	0	0	0	7.249310016	0	0	0	0	0	0	5.510865823	0	2.305873326	0.65495531	0.556335717	0	0	0	0	0	0	0	0	0	0	0	0	0	0	0	0	0	0	0	0	0	0	0	0	0	0	0
vOTU1657	0	0	0	0	0	0	0.513157428	0.832490697	0.449126755	0	0.377800581	0	0	0	0	0	0	3.541728894	0	0.3791925	0	0	0	0	0	0	0	0	0	0	0	0	0	0	0	0	0	0	0	0	0	0	0	0	0	0.09387677	0	0	0
vOTU1658	0	0	0	0	0	0	17.47553996	13.39808377	12.20751065	1.49829373	4.462122391	0.004280351	0.726813507	0.634474244	0.951450314	2.125288641	0.18135167	14.30898331	3.159992093	6.867326028	20.72076465	13.15112786	0	0	0	0	0	0	0	0	0	0	0	0	0	2.300749607	2.506187461	1.437005822	6.140310154	7.069173299	0	0.106866964	0.182178605	0	0	0	0	0	0
vOTU1659	0	0	0	0	0	0	1.98130073	1.519519064	1.414578347	0.865504932	2.868079422	0.091710164	1.753267831	1.672611249	0.173529496	0.498363108	0	5.204684229	10.5325572	22.12900772	7.930226796	3.933445971	0	0	0	0	0	0	0	0	0	0	0	0	0	7.558108677	5.527955787	5.735533159	9.662082892	12.74050108	0.031491001	0	0.088995385	0	0	0	0	0	0
vOTU1660	0	0	0	0	0	0	0	0	0	0	0	0	0	0	0	0	0	11.92164649	0	0	0.14781959	0	0	0	0	0	0	0	0	0	0	0	0	0	0	0	0	0	0	0	0	3.166227646	0.625566937	0.075165094	0.051850615	0	0	0	0
vOTU1661	0.02778575	0	0	0	0	0.078914082	0.642342221	1.795957644	0.214792707	0.446457196	0.047128614	0	0	0	0	0	0	29.68238208	0	0	2.095544231	0	0	0	0	0	0	0	0	0	0	0	0	0	0	0	0	0	0	0	0	0	0	0	0	0.3318338	0	0	0
vOTU1662	0	0	0	0	0	0	0	0	0	0.401391212	3.32253302	0	0	0	0.020933724	0	0	5.696960547	0.862930654	1.924673851	4.009320554	2.08910145	0	0	0.000580641	0	0	0	0	0	0	0	0	0	0	0	0	0	0	0	0	0	0	0	0	0	0	0	0
vOTU1663	0.003924165	0.022748724	0	0.025080215	0	0.017619423	2.718438567	1.919750656	1.762988934	1.340993061	8.456103872	0.274515731	0.762258405	1.10664441	6.318259424	3.35773573	3.502102569	13.74511361	5.212272947	9.362081538	8.897482675	11.13046175	0.171549231	0.298522111	0.483386144	0.125107689	0.140919193	0.231733066	0.153590629	0.04285957	0.090221765	0	0.075854413	0.072009695	0.019658358	67.5062623	61.00074544	71.10231065	69.93469966	43.40540415	1.256500751	0.850400309	6.315776684	1.332164627	0.506267673	0.171374709	0	0.030487977	1.660055161
vOTU1664	0	0	0	0	0	0	0	0.002840288	0	0.071551313	0	0.026764931	0.00256174	0.001908637	0	0	0	7.961824846	0	0	0.170489668	0	0.074913335	0.012929534	0	0	0	0	0	0	0	0	0	0	0	0	0	0.004798784	0.002353679	0	0	1.705745764	0.252504875	0.015346136	0.049153076	0.017527325	0	0	0.017426065
vOTU1665	0.117320316	0.30305481	0.014451758	0.047007578	0.122190025	0.140249005	1.335943479	1.572192434	1.549518839	1.45112484	8.668419386	0.334597931	1.648279412	1.314777447	0	0	0	5.034971906	0	3.383214954	1.774798421	0.135119597	20.17823955	15.48581507	0	0	0	0	0	0	0	0	0	0	0	0.125483343	0.14527544	0.06752892	0.157311797	0.215145697	0	0	0	0	0	1.212691283	0.080775661	0.0995075	0.083783247
vOTU1666	0.009906205	0.042913922	0.050388143	0	0	0.002458751	1.071373356	1.645240414	1.255517599	0.420307491	2.829532401	0	2.570333952	2.022106875	0	0	0	140.876699	0.036016849	1.064393797	29.9307978	3.053654015	0.223204841	0.18062605	0	0	0	0	0	0	0	0	0	0	0	0.030076765	0.057013151	0.032612225	0.021827184	0.056257276	0	0	0.226208507	0	0.147398779	0.060647124	0	0	0.016704956
vOTU1667	0	0	0	0	0	0	1.992245472	2.244095046	2.343987072	1.297216368	0.400172528	0.906277419	0	0	0.02309726	0	0.009526854	149.4953999	0.572546436	0.973836353	0.64592015	0.885313075	0.705915086	0.23372998	0	0	0	0	0	0	0	0	0	0	0	0	0	0	0.003595613	0.005406545	0.175389677	0.134950757	0.314237679	0.191436406	0.240712265	0.198923934	0.096273613	0.05848504	0.69156455
vOTU1668	0	0	0	0	0	0	0.006343148	0.032660935	0	0.027684978	0	0.022612361	0	0.042869465	0	0	0	8.841900284	0	0	0.148421085	0	0.162485838	0.010665573	0	0	0	0	0	0	0	0	0	0	0	0.000804488	0	0.001313731	0	0.035755595	0	1.153896904	0.497087087	0.023059259	0.129483659	0.029133843	0	0.000620745	0.176529034
vOTU1669	0	0	0	0	0	0	13.14873403	8.791234958	9.622182756	0.875864614	3.249035388	0.062898789	1.161143908	0.826595856	0.733588025	2.312833591	0.111465007	13.13985863	2.700741201	5.976477424	18.06750228	10.98162065	0	0	0	0	0	0	0	0	0	0	0	0	0	2.294026611	1.968951216	2.260416654	6.396639007	7.019682362	0	0.03569153	0.191088066	0	0	0	0	0	0
vOTU1670	0.218206751	0.504565561	0.143883317	0.075228929	0.205680744	0.190517268	3.373431666	6.553010762	2.846335342	4.34504079	2.00021303	24.40113076	2.443578086	2.823312828	4.61514616	9.332896705	12.65638458	22.89218079	5.520697377	3.747918274	2.179177679	1.323735032	2.512321782	1.110040997	0	0	0	0	0	0	0.381833951	0.123930175	0.206625273	0.072595541	0.030317871	6.678599388	3.653216568	3.141353205	8.537307375	7.421021502	4.011605911	1.472341543	3.980160702	1.79334016	0.879540885	7.271762178	2.433318369	5.209436349	22.90691019
vOTU1671	0.265798807	0.325826346	0.034041755	0.085892151	0.059918122	0.150964592	2.725595975	4.215013166	8.184462955	2.200233276	7.619183815	4.233041027	1.460577654	1.374772236	1.216435282	3.934842728	6.457677722	19.46953371	4.176212041	7.285953894	4.830127357	1.203278974	18.13752309	11.97549567	0	0	0	0.000214746	0.168363779	0	0.092631356	0.101062676	0.143501653	0.006620742	0.02455639	1.7463293	0.892195701	0.885116481	1.651448221	1.028143522	1.881874955	1.235334087	4.96772639	1.495832921	0.921617058	0.988756398	0.285743714	0.703390846	1.227348889
vOTU1672	0.132360146	0.144968937	0	0.02612447	0.043258483	0.115889438	0	0	0.052366276	0	0.249522096	0	3.346782035	2.467563269	0	0	0	8.489384234	0.365806121	0.37429783	1.55768759	0	0	0	0	0	0	0	0	0	0.226341229	0.031652871	0.049214275	0.046739466	0	1.07853045	1.077056916	0.697817157	1.672872516	1.58589156	0	0	0	0	0	9.90825944	0.014789313	0.059560482	0.103584339
vOTU1673	0	0	0	0	0	0	0	0	0	0	17.65333469	0	0	0	0	0	0	13.88046848	37.62486847	15.00362226	41.74306661	66.02348892	0	0	0	0	0	0	0	0	0	0	0	0	0	0	0	0	0	0	0	0	0	0	0	0	0	0	0
vOTU1674	0	0	0.02545876	0.034912078	0.081470133	0.05407928	0.921605196	1.474790623	0.387961608	0	1.303492497	0	0	0	0.184247147	0.090419055	0	2.685474453	0.636841636	0.803999938	1.499790652	4.826812324	0	0	0.488240459	0.366499291	0.254040838	0.357260356	1.390037517	0	0	0	0	0	0	0	0.128680078	0.018448573	0	0.31687542	0.540314095	0.110057683	1.808312401	1.410626416	0.855727291	0.81507442	0.417009492	0.167944172	5.160719627
vOTU1675	0.314189272	0.417052843	0.203787325	0.252099317	0.125050837	0.302593723	4.313595986	5.782291751	3.962636537	5.988024157	1.100641192	4.780941639	0.174661766	0.262232735	0.055201403	0	0	12.33365471	0.277923274	2.039865243	3.271168351	6.614294962	0.353182443	0	0	0	0	0	0	0	0	0	0	0	0	0.640301888	1.015992168	0.97558575	1.434049423	0.97038922	3.603881083	0.522291096	1.760547316	3.385744235	2.547438265	0.030053536	0.157761478	0.142001442	0.221302851
vOTU1676	0.020140944	0.027462522	0	0.015832554	0	0	0	0	0	0.009015365	5.977075545	0	0.002379324	0	0	0	0	133.3200701	0.031618284	3.03913286	0.412204099	2.480009351	0	0	0	0	0	0	0	0	0	0	0	0	0	0	0	0	0	0	0	0	0	0	0	0.06164026	0	0	0
vOTU1677	0	0	0	0	0	0	0.023364933	0	0.013082901	0	160.2757321	0	1.349081658	1.264205783	0	0	0	23.29305654	0	124.0383893	0.416267378	0.19178956	0.005279562	0	0	0	0.036615052	0	0	0	0	0	0	0	0	0	0	0	0	0	0	0	0.326411397	0	0	0.068492678	0.082975013	0.211398787	0.008268661
vOTU1678	0	0	0	0	0	0	0.494816266	0.615110579	0.547391905	0.463764248	0.347988623	0.092036052	0	0	0.011296823	0.028573215	0.072455113	144.1827718	0.622461616	0.651797162	0.424379566	0.400831106	0.26308755	0.121153985	0	0	0	0	0	0	0	0	0	0	0	0.005552266	0	0.005296958	0.002207573	0.01519733	0.150032102	0.031411029	0.196604775	0.074138451	0.278206301	0.136639541	0.028726109	0.003511468	0.276230998
vOTU1679	0.330953014	0.304723325	0.083704086	0.041324692	0.055832086	0.217122941	0.784665936	1.750524693	0.499262396	0.289527977	7.534271021	0	0	0.02263366	0	0	0	107.4534951	0	1.409522319	2.521674549	0.048856582	0	0	0	0	0	0	0	0	0	0.081482698	0.081464489	0	0.039662028	0	0	0	0	0	0	0	0	0	0	3.421590229	0.239161425	0.11363372	0.348458147
vOTU1680	1.861580849	2.489417945	0.894237604	0.518498803	0.754033738	1.079425342	0.214380929	0.459456762	0.179988787	0.165355815	0.948911234	0	0	0	0	0	0	9.589033821	0	0.272069107	4.969918696	0	0	0	0	0	0	0	0	0	0	0.034003147	0.026584143	0	0	0	0	0	0	0	0	0	0	0	0	0.311932672	0.11831957	0.06044214	0.128718613
vOTU1681	0.104485683	0.147849975	0	0.021733155	0.011934084	0.030082342	3.976462313	5.796648308	3.763522512	2.562780706	3.195304649	0.9192909	3.990010588	4.03563537	3.866308302	5.03574039	6.756949013	11.27741536	0.966506687	1.920553392	1.595957398	2.238722269	0.030891874	0.074797366	0	0	0	0	0	0	0.491788026	0.253509602	0.517657521	0.155142751	0.15725058	4.553220922	1.914250683	1.092898398	3.852929078	3.506605439	2.586615034	0.64402883	2.311164131	0.643262166	0.454901264	1.475178081	0.154978067	0.028935802	1.192474163
vOTU1682	0	0	0	0	0	0	0	0	0.006577443	0	1.308567063	0	0	0	0	0	0	1.061834061	11.26269465	1.771719323	3.225440333	5.781280074	0	0	0	0	0	0	0	0	0	0	0	0	0	0	0	0	0	0	0	0	0	0	0	0	0	0	0
vOTU1683	0	0	0	0	0	0	0.691465987	0.356999523	0.089803451	0.713287503	2.119079313	0.591829659	0	0	0.263198119	0.061559997	0.052742278	8.269574578	17.7388414	9.6371786	8.924784823	6.357012584	0	0	0	0	0	0	0	0	0	0	0	0	0	0	0	0	0	0	0.873216384	1.721531484	1.140737834	1.000034376	1.175539047	0	0	0	0
vOTU1684	0	0	0	0	0	0	0.556498635	0.435798673	0.506333039	0	0.49208524	0	0.196843814	0.144647843	0	0	0	0.468507557	4.702285298	8.317224769	2.593425669	4.446044731	0	0	0	0	0	0	0	0	0	0	0	0	0	0.012538132	0.196933792	0.06159915	0.09681336	0.095871923	0	0	0	0	0	0	0	0	0
vOTU1685	0.054735631	0.009517153	0.412908523	0.763064087	0.494077996	0.417899138	0.25841673	0.309184838	0.235383773	0.077701125	2.415156097	0	0	0	0	0	0	1.549038613	23.77705991	3.401353507	4.432409423	6.662832889	0	0	0	0	0	0	0	0	0	0	0	0	0	0	0	0	0	0	0	0	0.051339752	0	0.018557513	0	0	0	0
vOTU1686	0	0	0	0	0	0	0	0	0	0	2.249216457	0	0	0	0	0	0	4.479831348	20.12740539	12.04589876	2.450054911	3.283985041	0	0	0	0	0	0	0	0	0	0	0	0	0	0	0	0	0	0	0	0	0	0	0	0	0	0	0
vOTU1687	0	0	0	0	0	0	0.097702307	0.241842717	0.132482858	0.209285986	3.577933915	0	0	0	0.029179449	0.02513001	0	4.210273564	14.12268537	9.911046435	8.529040672	16.4457818	0	0	0	0	0	0	0	0	0	0	0	0	0	0	0	0	0	0	1.508939799	0.380326187	0.805180654	2.764743051	2.46551257	0	0	0	0
vOTU1688	0.18576871	0.210981264	0.639083495	1.469778273	1.514330167	0.769978679	0.101485965	0.011315052	0.173755308	0.147028053	1.77152934	0	0.000915868	0	0	0	0	0.214537005	25.459683	4.141417424	3.125288691	6.239108148	0	0	0	0	0	0	0	0	0	0	0	0	0	0	0	0	0	0	0	0	0.125207331	0	0.014579033	0	0	0	0
vOTU1689	0	0	0	0	0	0	0	0	0	0	2.186683342	0	0	0	0	0	0	0.067915178	14.54999355	2.773265095	4.499285343	5.684305612	0	0	0	0	0	0	0	0	0	0	0	0	0	0	0	0	0	0	0	0	0	0	0	0	0	0	0
vOTU1690	0	0	0	0	0	0	0.007660055	0	0	0.471524618	30.99901834	0	0	0	0	0	0	101.4430178	22.70312497	27.79832572	77.91159064	71.96059804	0	0	0	0	0	0	0	0	0	0	0	0	0	0	0	0	0	0	0	0	0	0	0	0	0	0	0
vOTU1691	0.014841331	0.122389057	0.191254357	0.165180739	0.38093286	0.398414462	0.090073509	0.017321392	0.050524394	0	0.506488371	0.045915345	0	0	0	0	0	0.913073622	21.57489413	2.279742777	2.746135096	4.552445327	0	0	0	0	0	0	0	0	0	0	0	0	0	0	0	0	0	0	0.310314475	0.0046196	0.043121821	0.43178098	0.737394154	0	0	0	0
vOTU1692	0	0	0	0	0	0	0	0	0	0	12.8291879	0.003846056	0	0	0.031145275	0.0240808	0	4.12492067	60.94760992	30.95243392	15.51857818	6.678987604	0	0	0	0	0	0	0	0	0	0	0	0	0	0	0	0	0	0	0	0.008948982	0	0	0	0	0	0	0
vOTU1693	0.055640444	0.096514743	0	0	0.013333393	0.037613269	0.617123252	1.56235122	3.292456252	0.648404614	4.724769925	3.727343891	0.638911654	0.419702872	0.064734883	0.324628088	0.496303564	3.755210497	7.739403387	11.38542256	1.017087219	0.310834739	10.0908178	6.014401086	0	0	0	0	0	0	0.079065262	0.084751897	0.116630893	0.036375557	0	1.080653109	0.455122286	0.42579978	0.784649644	0.692710922	0.678636187	0.195653451	1.912493485	0.603093861	0.849251609	0.177785668	0.097868196	0.270464142	0.610149685
vOTU1694	0	0	0	0	0	0	0.086285021	0.089966344	0.032172058	0.965429505	1.904950865	0.021518766	0	0	0	0	0	2.601877233	7.022327704	1.233723768	1.026401891	3.237098979	0	0	0	0	0	0	0	0	0	0	0	0	0	0	0	0	0	0	0	1.347868928	0.817916099	13.32362453	3.106719676	0	0	0	0
vOTU1695	0	0	0	0	0	0	0	0	0	1.063452361	3.761247595	0.979947714	0	0	0	0	0	18.87011812	11.78067681	6.532393751	30.14649434	76.75814566	0	0	0	0	0	0	0	0	0	0	0	0	0	0	0	0	0	0	0	0	0	0	0	0	0	0	0
vOTU1696	0	0	0.001974614	0	0	0	0.369265818	0.17664509	0.087357296	0.381490119	1.680057291	0	0.103724359	0.244481932	0	0	0	1.651291153	3.324709348	1.173270766	1.432445629	1.730750936	0	0	0	0	0	0	0	0	0.162533237	0.146726703	0.546211398	0	0	0	0	0	0	0	0.024727201	0.279032755	5.937605037	0.707252168	1.475778377	0	0	0	0
vOTU1697	0	0	0	0	0	0	0	0	0	0	0.526326058	0	0	0	0	0	0	20.31581218	7.920983682	0.989126443	1.443893976	1.457822157	0	0	0	0	0	0	0	0	0	0	0	0	0	0	0	0	0	0	0	0	0	0	0	0	0	0	0
vOTU1698	0	0	0	0	0	0	0	0.049271152	0.094315398	0	0.906648031	0	0.244944149	0.426235152	0	0	0	0.187131112	7.271542281	4.903089315	1.919245211	0.200935908	0	0	0	0	0	0	0	0	0	0	0	0	0	0	0	0	0	0	0	0	0	0	0	0	0	0	0.023105039
vOTU1699	0	0	0	0	0	0	0.107909006	0.076942958	0	0.169259543	0.855146408	16.72274669	0	0	0.310695481	0.076884157	0	1.462748716	8.430513689	2.774042421	2.29307234	5.680719709	0	0	0.052987718	0	0.033221341	0	0	0	0	0	0	0	0	0	0	0	0	0	12.45293725	1.448729553	1.641446287	40.42440765	13.16560622	0.221057838	0.24985898	0.772603924	0.192052419
vOTU1700	0	0	0	0	0	0	0.287256542	0.222599797	0.193357011	0.84653842	2.750741969	3.175096528	0.766388028	0.378171229	0	0	0	11.42414639	13.7581975	9.279835747	6.382936254	8.919656133	0	0	0	0	0	0	0	0	0	0	0	0	0	1.17613851	0.368167119	0.604429887	0.708649527	0.558055157	72.54143601	48.93676779	10.75318742	46.66668571	52.92701719	0	0	0	0
vOTU1701	0.006155649	0	0	0	0	0	0.257469808	0.270983148	0.299946593	0.271634079	3.712700837	0.080170577	0.075037463	0.019631246	2.600689601	0.787379762	0	1.182302952	19.82739898	8.1899733	4.955295763	4.941935198	0.030138578	0	0	0	0.029115881	0.027053502	0.040049722	0	0	0	0	0	0	4.479045078	3.624684306	3.408740978	4.318339398	4.944892717	0.789692705	0.052371719	1.002737982	0.434901414	0.442708797	0.290965527	0.000493711	0.060115223	2.845984247
vOTU1702	0	0	0	0	0	0	0	0	0.070760148	0	3.50782889	0.098404178	0	0	0	0	0	0.58536248	6.008616232	4.387795639	8.948486405	10.44975075	0.800566357	1.853971188	0	0	0	0	0	0	0	0	0	0	0	0.15884886	0.099508692	0.424733509	0.403716717	0.23819114	1.200421731	0.562893563	1.045859057	7.133015766	1.81822761	0	0.169031333	0	0
vOTU1703	0.138609379	0.047502338	0.059613914	0	0.10958649	0.115444228	8.429987016	8.014073088	13.10755217	0.155323366	19.75753629	0.111635284	4.968207761	3.587825837	0.253399644	0.214602279	0.207126069	15.26740777	15.21122131	12.2783943	19.21145898	27.68117769	0	0	0	0	0	0	0	0	0	0	0.00032002	0	0	11.28809845	7.270219096	10.03171553	2.18916486	6.453272908	0	0.342969126	1.862215018	0.152183658	0.234292097	0.034567522	0.039774167	0.137810198	0.020140146
vOTU1704	0	0.036610038	0	0	0	0.02371488	0	0	0	0	163.1821119	0	0.114225613	0.11352941	0	0	0	0	0	32.56057479	0.000399721	0.010717647	0	0	0	0	0	0	0	0	0	0	0	0	0	0	0	0	0	0	0	0	0	0	0	0.718661759	0.359523892	0.077460947	0
vOTU1705	0	0	0	0	0	0	0	0	0	0	18.97964308	0	0	0.019369823	0.092570057	0	0	0.289741108	0	7.224912516	0.830231993	0.174483745	0.383338486	0.058485994	0	0	0	0	0	0	0	0	0	0	0	0	0	0	0	0	0	0	0	0	0	0.878807972	0.001702745	0.08109059	1.346658352
vOTU1706	0	0	0	0	0	0	0	0.013310479	0.097916751	0	20.29800133	0	0.494615618	0.444477424	0	0	0	0	0	6.498650064	0	0	0	0	0	0	0	0	0	0	0	0	0	0	0	0	0	0	0	0	0	0	0	0	0	5.919995075	0.483052339	0.255361259	0.029628776
vOTU1707	0	0	0	0	0	0	0	0	0	0	6.307820534	0	0	0	0	0	0	0	0	9.572905095	0.005880911	0	0	0	0	0	0	0	0	0	0	0	0	0	0	0	0	0	0	0	0	0	0	0	0	0	0	0	0
vOTU1708	0	0	0	0	0	0	0	0	0	0	1.760204918	0	0	0	0	0.019664674	0	0	1.393245169	8.828603562	0.975918202	0.200258369	0	0	0	0	0	0	0	0	0	0	0	0	0	0.719107982	0.961355508	1.891677883	0.898485125	0.734777565	0	0	0	0	0	2.650705002	0	0.040868672	3.007434513
vOTU1709	1.007460823	0.518149395	0.056413326	0.155175301	0.186694944	0.270576022	0.018902124	0.050362411	0	0.657502352	30.68275669	0	0.69145188	0.611952206	0	0	0	0.008103867	0	7.742664262	0.266622625	0	0	0	0	0	0	0	0	0	0	0	0	0	0	0	0	0	0	0	0	0	0	0	0	1.166827203	0.432601774	0.352405869	0.828877997
vOTU1710	0.358945398	0.624095095	0.10979338	0.057384049	0.044929286	0.406383245	0.164554141	0.439732985	0.235553953	0.24944063	12.88583377	0	0.537659414	0.630619798	0	0	0.69915337	0	0	10.20667803	0	0	0	0	0	0	0	0	0	0	0.428423605	0.291961868	0.306305518	0.132893259	0.144017116	0	0	0	0	0	0	0	0	0	0	2.083575616	0.92772627	0	0.077424125
vOTU1711	1.331601519	0.398349803	0.163950886	0.340805749	0.236103472	0.358930597	0.354399163	0.316078528	0.297742513	0.21378224	21.71797905	0	1.648051106	1.162322089	0.191184088	0.038993938	0.272156479	0.036865112	0	13.99815363	0.120296534	0.043104094	0.049063309	0.055507864	0	0	0	0	0	0	0.013449211	0.040547834	0.022826933	0	0.006351462	0.287713247	0.213922828	0.439461317	0.130784129	0.156254724	0	0	0.015448001	0.055673535	0	6.884200416	3.719467557	4.930799257	3.220689043
vOTU1712	0	0	0	0	0	0	0	0	0	0	1.101765129	0	0	0	0	0	0	1.401358121	5.101575432	3.197604591	2.598909544	6.275375914	0	0	0	0	0	0	0	0	0	0	0	0	0	0	0	0	0	0	0	0	0	0	0.006751182	0	0	0	0
vOTU1713	6.109355385	3.044017425	0.945289013	2.376190739	1.382510026	2.197323266	1.150069711	1.283975171	1.251210187	0.432538116	43.34214022	0.26723811	12.04987437	10.82311139	0.380086028	0.163556237	0.697088916	1.490508639	0	22.07076791	0.492082007	0.02610547	1.310806755	0.282341891	0	0.36279137	0	0	0	0	0.59606602	0.301815151	0.313707631	0.163019298	0.128602777	1.346883385	1.40773135	2.010270078	0.850464821	1.06808839	0	0	0.39577037	0.066350992	0	50.45436786	38.07049558	50.87618444	28.59599504
vOTU1714	0	0	0	0	0	0	0	0	0	0	1.862667036	0	0	0	0	0	0	1.135702587	7.121030031	16.57189541	0.835209804	1.415737697	0	0	0	0	0	0	0	0	0	0	0	0	0	0	0	0	0	0	0	0	0	0	0	0	0	0	0
vOTU1715	0	0	0	0	0	0	0	0	0	0	19.67679126	0	0.016629109	0	0.112420254	0	0	0.450400522	0	7.27922755	1.023893264	0.173853978	0.618974745	0.073117261	0	0	0	0	0	0	0	0	0	0	0	0	0	0	0	0	0	0	0	0	0	0.883429146	0.000207938	0.11256395	1.896605908
vOTU1716	0	0	0	0	0	0	0.07877858	0.093003911	0.055607741	0.008795044	13.07277519	1.243588451	1.574556858	1.997995679	0	0	0	0.202215772	0	23.10812726	0.401391688	0.184740554	0.044221715	0	0	0	0	0	0	0	0	0	0	0	0	0.283534723	1.060022861	0.519676341	0.610475985	0.673036803	0	0	0	0	0	0.455997644	0.277617525	0.372097754	0.376813225
vOTU1717	0	0	0	0	0	0	0	0	0	0	1.003884491	0	0	0	0	0	0	1.087570761	4.507944456	2.800124724	1.998343471	5.06811896	0	0	0	0	0	0	0	0	0	0	0	0	0	0	0	0	0	0	0	0	0	0	0	0	0	0	0
vOTU1718	0.225218849	0.435538599	0.021867032	0.159538133	0.13480883	0.165148778	7.097577296	6.894148955	7.803708703	6.954562225	1812.790329	8.991762761	5.645152718	18.05798888	0.259535047	1.250518859	1.368030456	4.368859024	0	644.6491513	69.64069659	21.6212701	51.46377439	16.58099092	0	0	0.995382413	0	0	0	0.40330219	0.250473982	0.489583451	0.188864654	0.089569447	0.514850868	0.219137113	0.280878176	0.598575662	1.236405339	0.239427701	0.420738739	0.191054805	0.177888083	0.181323546	26.93694242	1.287564426	0.770251371	22.54977521
vOTU1719	16.22521833	7.392959471	2.379123755	2.673028986	3.066828577	4.146755682	0.336799668	0.518711198	0.668464184	0.923839368	55.24742412	0.075445014	10.47452296	9.130729856	0	0	0	0.335654106	0	11.55291657	3.033109047	1.306815445	0.594510686	0.446786036	0.979371878	2.11427216	0.177790612	0.978101836	0.173774381	1.835003364	1.416864807	1.142757723	1.42251318	1.073831932	1.366453182	0.062815987	0.074719941	0.031139737	0.037700046	0.077814408	0	0	0	0	0	58.64516803	48.89713625	44.01445666	24.91277459
vOTU1720	0.005873125	0	0.017707615	0	0	0.022664529	0.044102351	0.195075381	0.040641449	0.300422785	17.11746947	0	0.568029546	1.852616835	0	0	0	2.13410758	0	10.8811212	0.259988857	0.076490835	0	0	0	0.028572099	0	0	0	0	0	0	0	0	0	0	0	0	0	0	0	0	0	0	0	4.46295103	5.507372582	1.29165367	0.844581745
vOTU1721	0	0	0	0	0	0	0	0	0	0	1.646078846	0	0	0	0	0	0	2.382188322	12.04862771	6.873364044	1.564193986	2.136782167	0	0	0	0	0	0	0	0	0	0	0	0	0	0	0	0	0	0	0	0	0	0	0	0	0	0	0
vOTU1722	0	0	0	0	0	0	0	0	0	0	3.667414098	0	0.030063713	0.018737722	0	0	0	0.54741815	0	6.148383582	0	0	0	0	0	0	0	0	0	0	0	0	0	0	0	0	0	0	0	0	0	0	0	0	0	0.844043112	0.015763768	0	0
vOTU1723	0	0	0	0	0	0	0.407040928	0.252709291	0.528252364	0.209659097	5.718343413	0.019086129	0.247396772	0.230789875	6.677221405	1.94214186	1.988234215	1.97033849	14.86792601	23.38901293	6.403347676	14.08971547	0.235165857	0.22314496	5.367432934	0.987404243	0.100815283	2.107130802	0.327576926	0.411349409	0	0	0.025740627	0	0.012359307	10.71296962	9.67710612	11.95853704	11.03257319	7.659965208	0.257222846	0.240876424	10.05917043	0.501960501	0.308141648	0.046093797	0	0.086038925	0.637469782
vOTU1724	0	0	0	0	0	0	0.002461964	0	0.089759121	0	7.455169322	0	0	0	0	0	0	0	0	4.199471462	0	0	0	0	0	0	0	0	0	0	0	0	0	0	0	0	0	0	0	0	0	0	0	0	0	0.004428607	0	0.005216555	0
vOTU1725	0.53564763	0.594348295	0.070666488	0.224359078	0.1397621	0.468561991	0.316863477	0.801231478	1.441247649	0.165450017	215.9975049	0	4.375464741	4.973705619	0	0	0	0.177670653	0	69.43892289	0.111750008	0.039941578	0	0	0	0.219616846	0.164226138	0	0	0	0	0	0	0	0	0	0	0	0	0	0	0	0	0	0	156.7550899	18.44852589	8.373846361	2.093575738
vOTU1726	0.120167578	0.167770704	0.079218633	0.152456016	0.029660156	0.090546916	5.883148617	5.305491276	6.033657632	5.63881516	50.76223246	3.346709899	75.44119252	58.6881009	15.09287054	71.25777458	90.73819446	0.720315636	0	14.00486969	3.769927312	2.903403212	57.71917956	44.33488716	0	0	0	0	0	0	2.574300903	1.164453428	1.249392933	0.782876423	0.854560492	5.076414835	7.830654564	6.312299423	5.281460289	7.054379969	0.051541671	0.471545311	0.312269044	0.018759775	0.309663152	2.699128742	1.373805842	1.134925956	1.527895282
vOTU1727	0	0	0	0	0	0	0.124212173	0.046778899	0	0.062791211	12.77682776	0.154985246	0	0	0	0	0	65.4131057	30.40420281	16.28791889	28.72009639	34.78551184	0	0	0	0	0	0	0	0	0	0	0	0	0	0	0	0	0	0	0	0.009492724	0	0	0	0	0	0	0
vOTU1728	0	0	0	0	0	0	1.835107907	0.646066398	0.236772191	2.304834531	6.466150236	0.035831394	0	0	0.066553505	0.006059723	0	0.899183304	33.22425439	9.051455094	12.49714044	18.67201474	0	0	0	0	0	0	0	0	0	0	0	0	0	0	0	0	0	0	0	0	0.164887668	0.068024545	0.191623876	0	0	0	0
vOTU1729	0	0	0	0	0	0	0	0	0	0	6.561142472	0	0	0	0	0	0	0	0	3.762090238	0	0	0	0	0	0	0	0	0	0	0	0	0	0	0	0	0	0	0	0	0	0	0	0	0	0	0	0	0
vOTU1730	0	0	0	0	0	0	0.29433929	0.050318551	0.274636044	0.086280251	19.5351842	0	0	0	1.226202634	1.467033864	0.358108134	34.49129572	6.182081551	39.11159484	22.42405405	11.50757907	0.057305181	0	0	0	0	0	0	0	0	0	0	0	0	0	0	0	0	0	0	0	0.352184958	0	0.071664611	0	0	0	0
[truncated: 3,948 more rows]
[truncated: 41 more columns]
