# Supplementary material for: Patterns and ecological drivers of viral communities in acid mine drainage sediments across Southern China
Source: Nat Commun. 2022 May 2;13:2389. doi: 10.1038/s41467-022-30049-5 (PMC9061769; doi:10.1038/s41467-022-30049-5)
Supplement: Supplementary file 6 — Source Data [file 41467_2022_30049_MOESM6_ESM.zip › Source Data/fig2/biotic_abiotic.factors]

	vOTUs	PCs	MAGs	pH	EC	Ferrous	Ferric	Fe	Zn	Cu	Mn	Cd	Pb	TOC	Sulphate	TN	TP	AP	MAT	MAP	Dist.	vOTUs_abun.	PCs_abun.	MAGs_abun.
BP4	2334	29026	1479	2.4	2.86	0.698764915	2.780717849	98.27981192	44.23546654	28.49291646	152.2410845	0.141573034	45.28055691	24.32663317	3.565872282	0.0895	5.1877	0.03205	15.7	1325	2855.75832	5045.07198	123459.2553	5217.102933
BP5	2359	33210	1465	2.52	2.38	0.358142887	3.517331712	97.28094832	55.09507557	28.29107752	151.2615797	0.217844954	15.47520722	46.25247525	3.922903362	0.0659	6.6819	0.19027	15.7	1325	2855.732618	8610.691927	221111.5686	5891.448279
BP6	2197	31150	1484	2.46	2.63	0.342938943	4.232525133	86.56839207	26.5051395	23.23788546	143.1167401	0.089623103	26.19488497	32.78606965	4.299530658	0.0851	1.7085	0.06677	15.7	1325	2855.733504	5473.281722	145564.0232	5368.14005
BP7	2263	31404	1393	2.43	2.46	0.262782901	3.712712553	72.81964714	30.46087374	25.04800768	142.31277	0.072587614	17.35979357	44.46305419	3.979531906	0.0158	2.0875	0.10131	15.7	1325	2855.722426	6204.934964	155301.1692	5423.40196
BP8	2107	29794	1345	3.45	2.37	0.308746772	2.927908666	91.82556654	62.72902604	81.32835101	138.9283992	0.0256027	35.73076181	47.68965517	3.810615576	0.1050	2.0249	0.10927	15.7	1325	2855.77527	5698.860111	148662.1569	5152.846209
BP9	2316	32673	1471	2.46	2.68	0.269928579	3.900748303	91.15918638	37.90439401	28.01786577	155.4019797	0.022380493	29.97160792	34.795	4.497994655	0.0984	1.8883	0.08729	15.7	1325	2855.759982	6924.468544	171111.6016	6168.484442
DBS1-1	2301	27692	1924	2.21	0.824	0.022	0.436	82.61831104	606.575	4292.3	459.425	8.703166667	96.827	24.50458716	5.045874237	0.2275	0.7117	0.00001	18.5	1753	2716.630999	7621.747635	215756.5736	10516.0198
DBS1-2	2585	31370	1975	2.1	0.95	0.031	0.956	99.58012325	589.825	4405.55	459.925	4.596816667	240.006	27.06315789	7.440349525	0.0983	0.7306	0.04006	18.5	1753	2716.922314	9027.417114	232599.5763	10553.09314
DBS1-3	2605	32886	1996	1.87	1.216	0.086	2.689	103.3933719	601.78	4350.25	449.82	5.4	157.73	35.3	5.627447242	0.1975	0.5960	0.06810	18.7	1738	2717.264582	10822.2561	242086.7333	9634.944034
DBS2-1	2306	30308	1765	2.42	0.378	0.077470717	0.127786749	119.602707	671.325	801.3	197.625	3.200566667	1354.198	4.212643678	14.18723475	0.3000	0.5988	0.06009	18.5	1753	2716.434388	17000.01254	544259.0737	9782.28685
DBS2-4	1951	27523	1539	2.46	0.4	0.045705672	0.248574705	102.4245908	515.075	703.6	198.425	2.458966667	1748.848	5.046703297	13.52534329	0.0578	0.6195	0.06009	18.5	1753	2716.418549	23547.10933	481496.9587	10847.11444
DBS2-5	1646	20033	1469	2.69	0.422	0.093985657	1.301339866	93.74775735	674.825	779.05	352.425	3.850616667	859.663	6.789189189	13.71549883	0.0849	0.5220	0.02804	18.5	1753	2716.470055	18227.88037	448715.8179	8332.296163
DS3	2118	24698	1719	2.47	7.27	0.268	1.954	116.1967121	4952.575	597.95	592.175	72.12186667	621.173	65.28776978	7.759729469	0.4827	10.4311	0.29182	17.3	1393	2782.623191	10598.12769	261966.3968	8461.34705
DS4	2220	25763	1763	3.01	2.28	0.197	1.773	55.27149229	3187.575	503.05	1023.025	24.87686667	1223.3405	85.72164948	5.965265475	1.1080	6.0067	0.23671	17.3	1393	2782.609454	11313.40115	268211.0029	8461.533019
DX1	1447	18686	1048	3.08	8.39	0.076	2.3	171.2916785	50.225	1190.85	322.975	0.030666667	81.75771605	76.63316583	30.9355533	1.7600	7.4150	0.11517	16.6	1849	3209.547854	18861.13621	494512.0043	8971.119457
DX2	1233	13875	940	2.79	8.09	0.085	2.879	164.9640475	91.225	650.05	308.075	0.030666667	135.9676344	64.6	23.14528698	2.9383	14.5433	0.46824	16.6	1849	3209.496981	16246.36442	471832.1217	9198.919935
DX4	1177	12688	793	2.88	9.5	0.074	2.414	176.0992245	190.875	1037.4	403.375	0.051266667	94.63225012	72.87878788	54.53140811	3.2050	18.3756	0.11350	16.6	1849	3209.551845	21224.76991	490478.4316	9330.186483
FK1	1008	12511	1088	3.06	2.9	0.909078116	0.08794951	259.2290605	6568.572802	451.1412782	133.1991831	4.439380106	8020.247525	35.79	15.73631276	0.0771	0.6246	0.06810	20.3	1504	2771.48505	7861.089659	253923.7058	13015.8687
FK2	699	8375	928	2.49	2.16	0.053516018	1.086295299	360.2413632	503.8811691	179.6717777	14.75203642	4.199784379	11537.41826	81.95	18.16815935	1.0174	3.0566	0.13020	20.3	1504	2771.484606	3257.593905	64918.29251	13852.32777
FK3	1650	23309	1345	5.45	2.88	1.340830256	3.629916138	206.2443875	10678.50334	423.9156339	556.0474261	0.893684461	11476.92655	52.27272727	15.78001976	0.0535	2.1510	0.02804	20.3	1504	2771.494355	12691.0919	293551.4664	11945.18393
FK4	1498	18427	1386	2.99	3.1	0.752012215	0.096308928	205.6288902	4748.512195	515.8902439	60.67682927	0.037268293	7452.652171	32.43842365	14.58096146	0.0500	1.9383	0.48068	20.3	1504	2771.486157	10327.21713	271559.7269	12921.70106
FK5	1304	16689	1330	2.61	3.24	0.947278213	0.136820133	171.0165017	3479.261226	750.6880734	22.08474167	0.140825688	15840.44759	29.12254902	17.10491815	0.0810	1.6106	0.16023	20.3	1504	2771.569459	6442.229063	154386.1547	12608.45023
HSP1	1147	14174	683	2.81	3.51	0.051	0.554	36.65095581	690.825	149.85	447.975	5.896116667	65.926	24.14592275	5.805341588	0.3200	1.1994	0.53076	18.2	1446	2841.133492	20862.12875	619541.1051	9280.816605
HSP2	1084	13187	652	2.83	3.36	0.134	0.47	32.67787187	647.325	121.8	453.575	2.216616667	347.418	32.68472906	5.342247601	0.5092	1.2789	0.15522	18.2	1446	2841.233197	14121.83916	422835.1595	10723.18122
JA1	867	10919	730	2.4	2.86	0.40653992	16.90307992	154.613853	3.400383142	1.688218391	18.83979885	0.03072318	0.573227969	25.20197044	31.70656537	1.0355	0.7485	0.24006	15.7	1216	2934.825111	20706.28243	408107.8129	8867.547547
JA2	1173	14518	775	2.52	2.38	0.406418299	20.29686652	158.8884321	9.75308642	2.308641975	16.36419753	0.007753086	0.546592593	34.01005025	17.35662281	1.8868	2.3745	0.22571	15.7	1216	2934.825665	20241.08361	399486.5042	9383.781274
JA3	757	8843	610	2.46	2.63	0.334039864	18.62452477	164.5629106	1.1352657	3.321256039	17.8442029	0.072149758	0.014637681	29.54	17.54300494	0.9278	1.8447	0.04762	15.7	1216	2934.833975	17353.5731	352611.9644	8782.502459
JA4	846	10604	700	2.43	2.46	0.333276002	15.74469364	132.2042464	15	3.696172249	13.00837321	0.761267943	0.660813397	28.6080402	17.62001369	1.0111	2.0458	0.21253	15.7	1216	2934.823227	17646.13116	334498.5893	9392.274485
JA5	732	8414	650	3.45	2.37	0.341437967	14.04133654	128.2305884	11.39832595	31.30231413	14.91260463	0.056031512	5.801206302	40.11940299	14.69728692	0.5478	1.6736	0.11093	15.7	1216	2934.845497	11476.33242	244791.9648	5748.976842
JA6	810	10524	547	2.46	2.68	0.398163928	18.32194974	309.3999878	0.170898437	2.673339844	21.9909668	0.060668945	1.355908203	38.79695431	16.31798537	0.9570	2.2717	0.00001	15.7	1216	2934.989865	19448.68106	377943.9007	10122.11459
LL2	1543	20121	1083	2.79	2.56	0.573270897	19.5967499	165.0292112	18.15533981	17.36650485	16.79004854	0.076674757	1.403665049	44.52970297	16.73932122	0.9249	0.8620	0.02672	14	1287	2919.477234	7633.712157	182668.4434	4595.583852
LL3	1535	20811	982	2.82	2.41	0.468212891	22.52526754	149.9330854	36.46341463	9.987804878	13.72560976	0.092317073	0.941268293	46.98039216	33.71507785	1.0804	0.9485	0.08013	14	1287	2919.49064	9863.050176	264604.3978	4358.174813
LL4	1670	22312	1137	2.85	2.67	0.605493433	17.19697333	152.8336486	19.31203931	7.481572482	17.68427518	0.07009828	3.05017199	63.56435644	23.97763951	1.2533	0.8269	0.14949	14	1287	2919.463053	9750.611938	235749.0521	5324.326367
LL6	1433	20197	866	3.13	2.3	0.197899985	5.480307269	57.28563488	773.1225296	521.5538538	310.2210968	1.578656126	1811.742515	6.462686567	24.97763951	0.0620	0.5752	0.02672	14	1287	2919.381841	9243.142692	234289.8306	4043.238932
LL7	1564	22073	879	3.26	2.67	0.643118694	16.52823012	137.0445605	16.18635927	7.841018252	24.58573487	0.104154659	1.494980788	103.3004926	25.97763951	0.2159	0.7367	0.21367	14	1287	2919.521552	9537.291497	245017.1009	4376.777149
LSA1	1344	16561	1143	2.53	3.56	0.125	1.865	136.5091809	2176.575	378	175.325	10.88226667	4648.053	131.4218009	7.300651708	1.1809	9.3599	0.10415	18.9	1410	2747.631182	11005.46873	243548.3267	11443.7696
LSA2	1307	16418	1139	2.54	3.08	0.107	1.627	139.0911757	2402.075	135.45	168.725	12.11371667	3209.013	75.76271186	6.309262395	1.2031	9.7261	0.06009	18.9	1410	2747.664413	11008.66743	234160.5456	10497.39646
LSA3	1333	16328	1151	2.51	3.3	0.147	1.796	157.8487234	2844.575	136.9	202.175	13.60151667	5598.653	71.31221719	6.377591727	1.6034	9.9761	0.06810	18.9	1410	2747.697645	11072.17157	237452.8589	11318.94034
LSA4	1301	16146	1096	2.53	3.32	0.097	1.446	130.7747063	2967.575	156.3	194.725	14.78721667	5115.643	161.0628019	7.386504538	1.5621	9.9761	0.10015	19.1	1408	2747.567711	11326.74776	249825.114	12063.80351
LSA5	1423	18367	1155	2.56	3.23	0.109	1.592	113.3557619	2904.075	153.1	224.475	14.58576667	6145.993	89.527897	6.454492698	1.5034	10.2078	0.19628	18.9	1410	2747.774187	11025.98749	264691.0318	12360.52245
MAS1	961	11466	924	2.62	3.38	0.079	0.749	83.71104567	115.9134615	131.15	433.675	0.030216667	97.5065	29.14761905	4.83134375	0.4348	3.0456	0.19227	15.6	1110	3506.060857	10394.28119	227502.1657	15689.87417
MAS2	1018	12421	1023	2.8	3.68	0.091	0.694	96.62572851	62.21466731	113.55	403.125	0.247960175	24.36117047	24.36651584	5.19360822	0.3971	4.1872	0.32446	15.6	1110	3506.145237	6274.42099	130207.9785	14869.89064
MAS3	1534	19261	1489	2.58	4.3	0.133	1.394	134.4925592	57.73520854	102.8	376.575	0.241707799	29.26345015	28.34146341	9.561563493	0.5659	5.3822	0.15222	15.6	1110	3506.121841	7519.589039	169232.5355	11426.10136
MAS4	1231	15518	1192	2.61	3.75	0.054	0.616	46.98286857	69.46107784	131.15	407.925	0.252061106	24.58377789	33.74033149	5.67619385	0.1159	3.0367	0.13219	15.6	1110	3506.060191	8975.229922	239460.5534	12753.9692
MAS5	1068	12687	1179	2.67	3.11	0.055	0.7	75.86121507	83.22738386	105.3	303.025	0.259356287	38.1635479	42.75647668	5.917045628	1.5525	2.7778	0.06009	15.6	1110	3506.147898	6865.403883	206858.5026	13057.0009
SKS1	2252	32925	1394	3.37	3.14	0.054	0.448	268.3640244	3989.575	516.75	169.525	23.51266667	1278.078	82.33333333	6.926395566	0.2333	0.3656	0.09213	18.4	1402	2935.991905	18020.10586	455841.7583	7994.306101
SKS3	2019	26916	1280	6.09	2.51	0.012	0.265	227.0383482	3599.575	440.55	758.325	24.51061667	2547.208	83.44660194	5.185238398	0.4158	0.5839	0.03606	18.4	1402	2935.997223	13992.85706	439152.9177	6885.795173
SKS4	1808	22292	1132	6.8	2.4	0.022	0.512	94.77457041	9726.575	661.2	965.175	651.2146167	1718.943	108.0104712	5.878895113	0.1242	0.4550	0.01603	18.4	1402	2936.054283	13106.76447	355074.9112	7592.965303
SKS5	1932	24597	1360	2.85	2.91	0.036	0.238	204.430883	2533.075	342.45	74.975	17.09446667	820.448	64.8019802	3.83134375	0.2042	0.2761	0.18157	18.4	1402	2935.967752	17431.48797	422290.0281	8064.553777
TL1-1	941	11981	776	2.54	5.2	0.057	0.312	164.8595732	1328.075	886.85	905.975	6.286066667	935.988	59.54751131	10.50165628	0.7280	1.2972	0.05608	16.5	1263	3424.364982	12330.65313	281804.2501	11710.27761
TL1-2	985	12187	832	2.49	6.11	0.06	0.563	147.2847555	1273.575	782.65	1128.975	7.027666667	1319.313	100.6465517	18.53432829	0.4067	1.2711	0.12418	16.5	1263	3424.372299	10476.63689	233143.5056	10887.51023
TL1-3	889	10914	846	2.56	8.23	0.036	0.612	120.0152569	1484.075	1025.9	2134.925	8.117216667	1086.418	87.69585253	60.64772571	1.8583	1.3150	0.05608	16.5	1263	3424.410771	7690.238514	169327.1783	11402.31095
TL1-4	838	10405	773	2.7	8.15	0.04	0.693	107.9946732	1869.075	1060.4	2306.925	9.925466667	1635.573	55.33980583	42.19141751	1.2623	1.2794	0.02003	16.5	1263	3424.317087	6848.909963	158723.811	12016.23744
TL1-5	1221	15778	1144	2.5	4.48	0.04	0.717	127.4221596	1198.575	785.85	1010.275	4.844016667	1422.618	110.3043478	16.99321643	0.1476	1.5650	0.08813	16.5	1263	3424.382167	6024.038948	118375.6791	11701.00456
TL2-1	713	8986	499	2.58	3.46	0.035	0.74	114.0076478	264.925	1306.7	311.525	0.465466667	992.9405	20.15525114	7.882330034	0.1685	1.1743	0.14020	16.4	1261	3424.918216	18700.0987	378528.311	11805.88319
TL2-2	537	6628	487	2.62	3.31	0.032	0.666	106.1182033	251.175	1742.3	379.525	0.424266667	813.7405	26.93969849	7.96822089	0.1833	2.4656	0.18026	16.4	1261	3424.929524	7888.73739	236508.1429	15781.14344
TL2-3	643	8213	562	2.6	3.45	0.034	0.598	140.8868768	248.575	1713.5	373.125	0.438916667	423.1705	18.30735931	23.63683132	0.0930	1.4580	0.31545	16.4	1261	3424.96345	9267.048373	221856.0499	16462.14982
TL2-4	626	7716	538	2.55	3.69	0.038	0.726	136.5442861	251.075	1699.1	383.225	0.393166667	868.7905	26.01104972	59.28628537	0.1945	1.4473	0.28643	16.4	1261	3424.982409	9511.390108	255263.2561	15028.69809
TL2-5	601	7485	489	2.57	3.02	0.038	0.734	123.3537518	276.875	1426	328.775	0.493866667	677.8105	19.34343434	7.858880871	0.5350	2.8905	0.17025	16.4	1261	3424.926863	10212.26477	269297.1815	14365.61899
WH1	665	8502	393	2.83	2.87	0.156289716	3.2116678	310.4174246	51.79961089	581.75	184.925	0.002266666	77.13613813	59.17431193	4.578502485	0.0040	4.1070	0.15728	16.4	1220	3440.12832	31015.42765	831932.2749	8011.547579
WH2	1605	20852	1448	2.96	3.04	0.403511508	5.693615764	284.8631299	53.23616601	603.35	188.875	0.136416667	69.09310771	67.24	8.989467843	0.0480	2.6997	0.30146	16.4	1220	3440.151159	7380.53576	165738.1339	11251.36708
WH3	642	7746	490	2.94	2.78	0.206352351	2.28522438	185.4341302	41.83085055	584.65	153.825	0.192599712	79.76972609	62.67676768	4.484733551	0.0130	2.2507	0.39243	16.4	1220	3440.070556	8958.737897	259780.0156	12840.67457
WH4	878	11438	473	4.66	2.53	0.334322929	8.818620122	216.8779179	58.0451489	678.05	298.775	0.21104707	55.72588857	40.0052356	4.307859731	0.2417	7.0572	0.15522	16.4	1220	3440.178101	23992.35085	741645.9752	8060.051981
WH5	827	10735	662	2.77	3.44	0.36037299	7.566124857	270.6824196	35.57079863	580.7	176.125	0.010516667	67.71145224	51.48305085	6.18825566	0.0581	4.3060	0.19221	16.4	1220	3440.166792	25406.39309	558393.0784	11753.58968
WY1	3141	51868	1830	3.95	1.707	0.369278946	18.49813979	289.3916543	486.075	400.3	299.075	3.012866667	97.0535	38.31527094	18.28829004	0.6137	2.4300	0.03299	17.3	1393	2782.453815	14099.60486	379906.4348	6581.880883
WY2	3199	51507	1886	4.3	1.487	0.300535855	15.6415252	387.7658309	472.075	457.8	275.425	2.884716667	56.5015	39.00502513	18.52997897	0.3194	2.2339	0.23224	17.3	1393	2782.46589	11500.60427	329329.8067	6794.947349
WY3	3191	52631	1901	3.92	1.43	0.363219367	23.37686733	353.1009054	402.075	461.75	265.875	2.646666667	71.952	32.6980198	18.12468619	0.3529	2.3678	0.02647	17.3	1393	2782.509092	12816.61823	372111.5495	7106.519421
WY4	3095	50915	1770	4.37	1.885	0.378541227	23.70593026	344.89406	486.575	387.75	343.375	3.369966667	42.682	37.61304348	26.20120437	0.4067	1.3061	0.20549	17.3	1393	2782.556061	13199.08192	388162.0213	5854.57504
WY5	1586	21002	756	4.29	1.558	0.275413668	17.96176095	304.0196001	560.075	581.4	264.525	3.768216667	82.917	35.80454545	17.28938466	0.4743	2.1178	0.17912	17.3	1393	2782.435205	9951.803165	349970.4594	5760.006216
YF1	1821	21537	1561	2.69	1.91	0.878415472	33.14256418	176.1635045	128.825	34.85	360.375	0.093866667	317.513	54.10958904	6.330250612	0.3675	2.1128	0.27639	20.9	1630	2540.639731	12984.91547	327122.1547	9914.610851
YF2	1666	20590	1407	2.53	3.01	0.49883817	3.942707185	170.9648329	68.825	25.9	213.325	0.029316667	398.618	36.83673469	6.715833725	0.1283	0.6733	0.08813	20.9	1630	2540.565532	11508.85009	263857.767	11190.96904
YF3	1458	18256	1197	2.82	1.667	0.844119496	1.117469801	212.2474188	98.525	21.95	139.225	0.022416667	420.818	62.20994475	6.969754311	0.0433	0.3956	0.17225	20.9	1630	2540.598312	18998.86584	467338.3774	9686.802515
YF4	1522	18759	1234	2.57	3.11	0.659129774	2.373550222	168.8124397	65.025	29.1	327.225	0.010516667	397.258	54.89626556	8.08311763	0.3782	0.4550	0.19628	20.9	1630	2540.676165	17558.27634	423437.2981	9913.813819
YF5	1372	15020	1192	2.89	1.726	1.222706306	0.223560928	226.1168491	31.075	21.95	87.975	0.180121655	549.498	61.52263374	5.228882609	0.0417	0.3161	0.14020	20.9	1630	2540.551136	12715.4194	281795.4899	9521.624093
YP1	1256	14865	1081	2.72	2.55	0.138768965	4.779819909	229.9481657	90.025	916.3	106.575	0.094316667	47.122	18.98404255	28.46433799	0.4800	2.0833	0.08012	18.5	1792	3119.620748	8352.933438	215275.6849	14213.16818
YP2	967	11234	978	2.79	1.944	0.104609112	4.750282616	188.5460864	92.125	882.15	167.625	0.097066667	42.682	11.82683983	36.9041701	0.3358	1.4478	0.09257	18.5	1792	3119.632162	4458.095155	125807.5447	11604.17018
YP3	1595	20590	1335	2.82	1.913	0.165025216	4.985136729	225.4062903	152.725	992.85	103.675	0.078266667	51.472	23.86243386	37.64712293	0.3583	2.0139	0.23702	18.3	1815	3119.682919	12050.68799	296421.0115	12591.12144
YP4	1441	18048	1305	2.93	2.51	0.16499227	4.090433363	151.767629	276.475	1292.4	189.675	0.317266667	232.8925	18.05154639	53.37279129	0.4217	1.8844	0.00401	18.5	1792	3119.657762	8358.451788	234740.3408	11838.57471
YP5	1045	12063	935	2.94	1.509	0.2327632	4.929103068	197.1283519	212.775	1546.1	168.725	0.135066667	99.183	16.77832512	36.13443649	0.2408	1.5472	0.07611	18.5	1792	3119.613433	8432.715885	204474.4973	11350.14322
YS1	1664	19004	1146	2.84	2.42	0.575290768	30.54520032	100.8775884	487.325	488.7	1187.125	2.152216667	515.3755	34.465	10.25140058	0.9775	1.9739	1.06707	17.5	1790	3206.806336	14777.79868	409412.2722	8243.852241
YS2	1929	22077	1434	3.03	2.158	0.369425674	23.03779553	107.5094675	440.325	548	1295.975	1.950816667	756.423	37.30434783	9.555504873	1.0333	1.8650	0.02003	17.5	1790	3206.819969	16566.36118	354978.0626	8082.521326
YS3	1525	16839	1145	2.75	2.38	0.577415308	31.32821743	99.02385222	589.075	758.55	568.525	2.193416667	639.523	32.57077626	12.90397246	1.0067	2.4906	0.02003	17.5	1790	3206.73529	31077.15926	649028.8697	9782.361004
YS4	1778	21208	1351	2.82	2.53	0.607902071	31.48796122	77.08886274	461.325	684.55	555.525	1.689866667	593.308	31.86666667	10.30150994	0.9492	2.4306	0.27653	17.5	1790	3206.721436	16882.76897	375827.1458	10578.92093
YS5	1372	15020	1192	2.95	1.791	0.514494876	26.92124352	85.16705417	469.575	740.95	571.725	1.767666667	746.003	18.11574074	7.101061891	0.9367	2.3511	0.92930	17.5	1790	3206.747704	12715.41951	281795.4676	9521.627202
ZJ1	1506	15901	1094	1.46	2.18	0.005582351	2.296738631	65.33395522	146.1001444	456.5599422	40.798026	2.016853933	138.7316803	18.66176471	12.33785437	0.1329	0.3082	0.02404	14.8	1198	2943.257734	5476.157008	99284.56887	6847.083233
ZJ2	1188	13495	704	1.7	0.922	0.005605708	0.36036694	16.11967513	92.79433317	432.4255007	35.11846605	1.358858931	1.648534441	7.581673307	6.301092333	0.0184	0.2619	0.11274	14.6	1201	2943.397338	6215.85767	129434.8901	6796.835388
ZJ3	1531	18812	878	2.35	0.615	0.053815469	1.991975551	15.93489093	200.9915716	2188.28706	41.29276153	2.28215171	275.0667576	14.31004367	4.504208177	0.0504	0.4201	0.11454	14.6	1201	2943.372963	8886.747859	184959.0432	7119.706696
ZJ4	1659	19193	1058	1.5	1.739	0.029701184	1.766016323	57.45323414	230.275455	918.5809149	45.51770782	2.226487949	0.080545991	14.81094527	7.285864321	0.1545	0.6604	0.15222	14.6	1201	2943.421271	7431.249096	146715.2723	7136.378886
ZJ5	1471	16962	904	2.09	0.912	0.013626079	0.264506244	21.68050322	203.3713436	845.7734259	35.98785325	2.32169063	138.9417947	10.95169082	4.662164527	0.0917	0.3939	0.29241	14.8	1198	2943.286541	7116.903278	140516.1033	7082.164559
ZJ7	1132	12208	772	2.7	0.357	0.053826225	0.626633666	20.33697612	48.95224172	859.3932749	60.73952242	0.60082846	113.1848928	24.49333333	3.895857018	0.1199	0.2206	0.08722	14.6	1201	2943.363988	5162.903088	105155.0518	6526.007753
