# Supplementary material for: Patterns and ecological drivers of viral communities in acid mine drainage sediments across Southern China
Source: Nat Commun. 2022 May 2;13:2389. doi: 10.1038/s41467-022-30049-5 (PMC9061769; doi:10.1038/s41467-022-30049-5)
Supplement: Supplementary file 6 — Source Data [file 41467_2022_30049_MOESM6_ESM.zip › Source Data/fig2/fig2a.heatmap.R]

data<-read.table('biotic_abiotic.factors',header = T)
library(Hmisc)
cor<-rcorr(as.matrix(data),type='pearson')
r<-cor$r
p<-cor$P
p_adjust<-p.adjust(p,method="BH")
for (i in 1:ncol(p)){
  for (j in 1:nrow(p)){
    p[j,i]=p_adjust[(i-1)*nrow(p)+j]
  }
}

cols<-colorRampPalette(c(rgb(15,153,183,max=255),rgb(255,255,255,max=255),rgb(198,113,113,max=255)))(200)
library(corrplot)
corrplot(r,type='upper',tl.srt=90,tl.col = 'black',method='square',
         p.mat = p,insig = 'label_sig',sig.level = c(0.001,0.01,0.05),pch.cex = 1,pch.col = 'white',
         col=cols)
