# Supplementary material for: Patterns and ecological drivers of viral communities in acid mine drainage sediments across Southern China
Source: Nat Commun. 2022 May 2;13:2389. doi: 10.1038/s41467-022-30049-5 (PMC9061769; doi:10.1038/s41467-022-30049-5)
Supplement: Supplementary file 6 — Source Data [file 41467_2022_30049_MOESM6_ESM.zip › Source Data/fig2/fig2a.mantel.R]

library(vegan)
chem<-read.table('biotic_abiotic.factors',header = T)
chem<-decostand(chem[,c(4:21)],method = "standardize")
chem_dist<-list()
for (i in 1:18){
  chem_dist[[i]]<-vegdist(chem[,i],method='euclidean',upper = FALSE)
}
names(chem_dist)<-colnames(chem)[1:18]

votu<-read.table('vOTUs_sites.abun',header = T)
pc<-read.table('PCs_sites.abun',header = T)
mag<-read.table('MAGs_sites.abun',header = T)

votu<-decostand(t(votu),method='hellinger')
pc<-decostand(t(pc),method='hellinger')
mag<-decostand(t(mag),method='hellinger')

distv<-vegdist(votu,method = 'bray',upper = FALSE)
distp<-vegdist(pc,method = 'bray',upper = FALSE)
distm<-vegdist(mag,method = 'bray',upper = FALSE)

#mantel test for votus and chem
r<-c()
p<-c()
for (i in 1:18){
  r[i]<-mantel(distv,chem_dist[[i]],permutations = 999,method="pearson")$statistic
  p[i]<-mantel(distv,chem_dist[[i]],permutations = 999,method="pearson")$signif
}

#mantel test for pcs and chem
r2<-c()
p2<-c()
for (i in 1:18){
  r2[i]<-mantel(distp,chem_dist[[i]],permutations = 999,method="pearson")$statistic
  p2[i]<-mantel(distp,chem_dist[[i]],permutations = 999,method="pearson")$signif
}

#mantel test for mags and chem
r3<-c()
p3<-c()
for (i in 1:18){
  r3[i]<-mantel(distm,chem_dist[[i]],permutations = 999,method="pearson")$statistic
  p3[i]<-mantel(distm,chem_dist[[i]],permutations = 999,method="pearson")$signif
}
