# Supplementary material for: Patterns and ecological drivers of viral communities in acid mine drainage sediments across Southern China
Source: Nat Commun. 2022 May 2;13:2389. doi: 10.1038/s41467-022-30049-5 (PMC9061769; doi:10.1038/s41467-022-30049-5)
Supplement: Supplementary file 6 — Source Data [file 41467_2022_30049_MOESM6_ESM.zip › Source Data/fig2/fig2bc.pcoa.R]

votu<-read.table('vOTUs_sites.abun',header = T)
votu<-decostand(t(votu),method='hellinger')
pcoa.votu<-capscale(votu~1,distance = 'bray')
sumd<-summary(pcoa.votu)
sites<-as.data.frame(sumd$sites[,1:2])
Location<-factor(c(rep("BP",6),rep("DBS",6),rep("DS",2),rep("DX",3),
                   rep("FK",5),rep("HSP",2),rep("JA",6),rep("LL",5),
                   rep("LSA",5),rep("MAS",5),rep("SKS",4),rep("TL",10),
                   rep("WH",5),rep("WY",5),
                   rep("YF",5),rep("YP",5),rep("YS",5),rep("ZJ",6)))
colorvalue <- c("BP"=rgb(253,128,119,max=255),"DBS"=rgb(95,204,209,max=255),
                "DS"=rgb(101,190,4,max=255),"DX"=rgb(69,82,170,max=255),"FK"=rgb(224,47,16,max=255),
                "HSP"=rgb(225,145,207,max=255),"JA"=rgb(0,167,64,max=255),"LL"=rgb(234,127,0,max=255),
                "LSA"=rgb(195,64,151,max=255),"MAS"=rgb(95,178,227,max=255),"SKS"=rgb(230,136,184,max=255),
                "TL"=rgb(222,218,129,max=255),
                "WH"=rgb(112,59,147,max=255),"WY"=rgb(195,19,27,max=255),"YF"=rgb(95,178,227,max=255),
                "YP"=rgb(122,127,189,max=255),"YS"=rgb(0,159,79,max=255),"ZJ"= rgb(0,105,180,max=255))
shapevalue<-c("BP"=1,"DBS"=2,"DS"=4,"DX"=5,"FK"=6,"HSP"=7,"JA"=8,"LL"=9,
              "LSA"=10,"MAS"=11,"SKS"=12,"TL"=13,"WH"=15,"WY"=16,"YF"=17,
              "YP"=18,"YS"=19,"ZJ"= 20)
texts<-rownames(votu)
sites$Location<-Location
pc1<-round(sumd$cont$importance[2,1]*100,2)
pc2<-round(sumd$cont$importance[2,2]*100,2)
label1<-paste("PCoA 1 (",pc1,"% of total variation)",sep = "")
label2<-paste("PCoA 2 (",pc2,"% of total variation)",sep = "")
ggplot(sites,aes(MDS1,MDS2))+geom_point(size=4,aes(color=Location,shape=Location))+labs(x=label1,y=label2)+
  #geom_text_repel(aes(MDS1,MDS2,label=texts,color=factor(Location)),size=5)+
  scale_shape_manual(values=shapevalue)+scale_color_manual(values=colorvalue)+
  theme_bw()+
  theme(panel.grid.major=element_blank(),panel.grid.minor = element_blank(),axis.line.x = element_line(size = 0.5),
        axis.line.y = element_line(size=0.5),axis.text.x = element_text(size=18,color = "black"),
        axis.text.y = element_text(size=18,color="black"),axis.title.x = element_text(size=18),
        axis.title.y = element_text(size=18),legend.text = element_text(size=18))+
  expand_limits(x=0,y=0)+theme_bw()+
  geom_hline(yintercept=0,linetype=4,color="grey",size=1)+ 
  geom_vline(xintercept=0,linetype=4,color="grey",size=1)


pc<-read.table('PCs_sites.abun',header = T)
pc<-decostand(t(pc),method='hellinger')
pcoa.pc<-capscale(pc~1,distance = 'bray')
sumd<-summary(pcoa.pc)
sites<-as.data.frame(sumd$sites[,1:2])
Location<-factor(c(rep("BP",6),rep("DBS",6),rep("DS",2),rep("DX",3),
                   rep("FK",5),rep("HSP",2),rep("JA",6),rep("LL",5),
                   rep("LSA",5),rep("MAS",5),rep("SKS",4),rep("TL",10),
                   rep("WH",5),rep("WY",5),
                   rep("YF",5),rep("YP",5),rep("YS",5),rep("ZJ",6)))
colorvalue <- c("BP"=rgb(253,128,119,max=255),"DBS"=rgb(95,204,209,max=255),
                "DS"=rgb(101,190,4,max=255),"DX"=rgb(69,82,170,max=255),"FK"=rgb(224,47,16,max=255),
                "HSP"=rgb(225,145,207,max=255),"JA"=rgb(0,167,64,max=255),"LL"=rgb(234,127,0,max=255),
                "LSA"=rgb(195,64,151,max=255),"MAS"=rgb(95,178,227,max=255),"SKS"=rgb(230,136,184,max=255),
                "TL"=rgb(222,218,129,max=255),
                "WH"=rgb(112,59,147,max=255),"WY"=rgb(195,19,27,max=255),"YF"=rgb(95,178,227,max=255),
                "YP"=rgb(122,127,189,max=255),"YS"=rgb(0,159,79,max=255),"ZJ"= rgb(0,105,180,max=255))
shapevalue<-c("BP"=1,"DBS"=2,"DS"=4,"DX"=5,"FK"=6,"HSP"=7,"JA"=8,"LL"=9,
              "LSA"=10,"MAS"=11,"SKS"=12,"TL"=13,"WH"=15,"WY"=16,"YF"=17,
              "YP"=18,"YS"=19,"ZJ"= 20)
texts<-rownames(pc)
sites$Location<-Location
pc1<-round(sumd$cont$importance[2,1]*100,2)
pc2<-round(sumd$cont$importance[2,2]*100,2)
label1<-paste("PCoA 1 (",pc1,"% of total variation)",sep = "")
label2<-paste("PCoA 2 (",pc2,"% of total variation)",sep = "")
ggplot(sites,aes(MDS1,MDS2))+geom_point(size=4,aes(color=Location,shape=Location))+labs(x=label1,y=label2)+
  #geom_text_repel(aes(MDS1,MDS2,label=texts,color=factor(Location)),size=5)+
  scale_shape_manual(values=shapevalue)+scale_color_manual(values=colorvalue)+
  theme_bw()+
  theme(panel.grid.major=element_blank(),panel.grid.minor = element_blank(),axis.line.x = element_line(size = 0.5),
        axis.line.y = element_line(size=0.5),axis.text.x = element_text(size=18,color = "black"),
        axis.text.y = element_text(size=18,color="black"),axis.title.x = element_text(size=18),
        axis.title.y = element_text(size=18),legend.text = element_text(size=18))+
  expand_limits(x=0,y=0)+theme_bw()+
  geom_hline(yintercept=0,linetype=4,color="grey",size=1)+ 
  geom_vline(xintercept=0,linetype=4,color="grey",size=1)
