# Supplementary material for: Patterns and ecological drivers of viral communities in acid mine drainage sediments across Southern China
Source: Nat Commun. 2022 May 2;13:2389. doi: 10.1038/s41467-022-30049-5 (PMC9061769; doi:10.1038/s41467-022-30049-5)
Supplement: Supplementary file 6 — Source Data [file 41467_2022_30049_MOESM6_ESM.zip › Source Data/fig2/fig2de.distance_dicay.R]

library(vegan)
votu<-read.table('vOTUs_sites.abun',header = T)
votu<-decostand(t(votu),method='hellinger')
distv<-vegdist(votu,method = 'bray')
distv_num<-1-as.numeric(distv)

library(SoDA)
loca<-read.table('site.lat_lng',header = T)
xy_loca<-geoXY(loca$lat,loca$lng)
rownames(xy_loca)<-rownames(loca)
dist_loca<-vegdist(xy_loca,method = 'euclidean')
dist_loca_log<-log10(dist_loca)
dist_loca_num<-as.numeric(dist_loca_log)

data_new<-data.frame(distv_num,dist_loca_num)
data_new$group<-ifelse(data_new$dist_loca_num < 3, "Local","Regional")
data_new$group<-as.factor(data_new$group)

data_local<-data_new[which(data_new$group == "Local"),]
data_regional<-data_new[which(data_new$group == "Regional"),]

library(ggplot2)
ggplot(data_new)+geom_point(size=1,color="grey",aes(dist_loca_num,distv_num))+
  labs(x="Log10 geographic distance (m)",y="Community taxonomic similarity")+
  geom_smooth(method="lm",fill= NA,level=0,aes(dist_loca_num,distv_num,color=group))+
  theme_bw()+
  theme(panel.grid.major=element_blank(),panel.grid.minor = element_blank(),
        axis.title.x = element_text(size=18),axis.title.y = element_text(size=18),
        axis.text.x = element_text(hjust =0.5,size=18,colour = 'black'),
        axis.text.y=element_text(size=18,colour = 'black'),
        axis.line = element_line(size=0.5,colour="black"),
        legend.text = element_text(size=18))+expand_limits(x=0,y=0)+
  scale_y_continuous(breaks = seq(0,1,0.2))+
  scale_x_continuous(breaks = seq(0,6.5,1))+
  scale_shape_manual(values=c(16,16))+
  scale_color_manual(values=c(rgb(195,19,27,max=255),rgb(112,59,147,max=255),rgb(0,105,180,max=255)))+
  geom_smooth(method="lm",fill= NA,level=0,aes(dist_loca_num,distv_num))+
  theme(legend.position = 'none')#+coord_cartesian(ylim=c(0,1),xlim = c(0,6.5))

lmall<-lm(distv_num~dist_loca_num,data=data_new)
lmall
summary(lmall)
lmlocal<-lm(distv_num~dist_loca_num,data=data_local)
lmlocal
summary(lmlocal)
lmregional<-lm(distv_num~dist_loca_num,data=data_regional)
lmregional
summary(lmregional)

###pc_loca.lm
library(vegan)
pc<-read.table('PCs_sites.abun',header = T)
pc<-decostand(t(pc),method='hellinger')
distp<-vegdist(pc,method = 'bray')
distpc_num<-1-as.numeric(distp)

library(SoDA)
loca<-read.table('site.lat_lng',header = T)
xy_loca<-geoXY(loca$lat,loca$lng)
rownames(xy_loca)<-rownames(loca)
dist_loca<-vegdist(xy_loca,method = 'euclidean')
dist_loca_log<-log10(dist_loca)
dist_loca_num<-as.numeric(dist_loca_log)

data_new<-data.frame(distpc_num,dist_loca_num)
data_new$group<-ifelse(data_new$dist_loca_num < 3, "Local","Regional")
data_new$group<-as.factor(data_new$group)

data_local<-data_new[which(data_new$group == "Local"),]
data_regional<-data_new[which(data_new$group == "Regional"),]

library(ggplot2)
ggplot(data_new)+geom_point(size=1,color="grey",aes(dist_loca_num,distpc_num))+
  labs(x="Log10 geographic distance (m)",y="Community functional similarity")+
  geom_smooth(method="lm",fill= NA,level=0,aes(dist_loca_num,distpc_num,color=group))+
  theme_bw()+
  theme(panel.grid.major=element_blank(),panel.grid.minor = element_blank(),
        axis.title.x = element_text(size=18),axis.title.y = element_text(size=18),
        axis.text.x = element_text(hjust =0.5,size=18,colour = 'black'),
        axis.text.y=element_text(size=18,colour = 'black'),
        axis.line = element_line(size=0.5,colour="black"),
        legend.text = element_text(size=18))+expand_limits(x=0,y=0)+
  scale_y_continuous(breaks = seq(0,1,0.2))+
  scale_x_continuous(breaks = seq(0,6.5,1))+
  scale_shape_manual(values=c(16,16))+
  scale_color_manual(values=c(rgb(195,19,27,max=255),rgb(112,59,147,max=255),rgb(0,105,180,max=255)))+
  geom_smooth(method="lm",fill= NA,level=0,aes(dist_loca_num,distpc_num))+
  theme(legend.position = 'none')#+coord_cartesian(ylim=c(0,1),xlim = c(0,6.5))

lmall<-lm(distpc_num~dist_loca_num,data=data_new)
lmall
summary(lmall)
lmlocal<-lm(distpc_num~dist_loca_num,data=data_local)
lmlocal
summary(lmlocal)
lmregional<-lm(distpc_num~dist_loca_num,data=data_regional)
lmregional
summary(lmregional)
