# Supplementary material for: Patterns and ecological drivers of viral communities in acid mine drainage sediments across Southern China
Source: Nat Commun. 2022 May 2;13:2389. doi: 10.1038/s41467-022-30049-5 (PMC9061769; doi:10.1038/s41467-022-30049-5)
Supplement: Supplementary file 6 — Source Data [file 41467_2022_30049_MOESM6_ESM.zip › Source Data/fig2/MAGs_sites.abun]

	BP4	BP5	BP6	BP7	BP8	BP9	DBS1-1	DBS1-2	DBS1-3	DBS2-1	DBS2-4	DBS2-5	DS3	DS4	DX1	DX2	DX4	FK1	FK2	FK3	FK4	FK5	HSP1	HSP2	JA1	JA2	JA3	JA4	JA5	JA6	LL2	LL3	LL4	LL6	LL7	LSA1	LSA2	LSA3	LSA4	LSA5	MAS1	MAS2	MAS3	MAS4	MAS5	SKS1	SKS3	SKS4	SKS5
BP4.bin1	5.331936997	4.646550069	4.83444415	5.678374876	4.289296467	4.45699464	0.713372841	0.614402289	0.529090367	0.467588628	0	0.236762447	0.090522065	0.104450211	0	0	0	0	0	0	0	0	0	0	0	0	0	0	0	0	0.161746002	0.295674446	0.255196054	0.196434898	0.236257761	0	0	0	0	0	0	0	0	0	0	0.05679278	0.035718041	0.043708931	0.02059597
BP4.bin10	9.712883121	0.538659038	0.249443752	0.126138048	0.027475052	0.377747844	0	0	0	0	0	0	0	0	0	0	0	0	0	0	0	0	0	0	0	0	0	0	0	0	0	0	0	0	0	0	0	0	0	0	0	0	0	0	0	0	0	0	0
BP4.bin11	37.98190736	21.54840795	48.4526235	116.1725412	65.8346825	78.19994115	2.064815891	1.009938772	4.418964665	17.7535388	0.085268768	0.319336374	0	0	0	0	0	0	0	0	0	0	0	0	0	0	0	0	0	0	0	0	0	0	0	0	0	0	0	0	0	0	0.404680577	0	0	0	0	0	0
BP4.bin12	31.34197933	21.58192483	41.92436574	7.838163509	17.88275974	30.6453917	2.875864249	4.160607242	8.055564857	1.546267524	0	0.03460604	0	0	1.903913365	0	0	0	0	0	0	0	0	0	0	0	0	0	0	0	0	0.105805477	0.021518046	0.018214537	0.071621273	0	0	0	0	0	0	0	0	0	0	0.749829309	0	0.037653554	0.105444762
BP4.bin13	10.76804906	8.886199718	9.448975066	4.399386801	5.088928541	5.22632596	0.124422432	0.151185612	0.094199773	0.054542269	0	0	0.069670925	0.068749325	0	0	0	0	0	0	0	0	0	0	0	0	0	0	0	0	8.110911892	9.382403475	8.664753298	7.596401201	5.663984848	0	0	0	0	0	0	0	0	0	0	0.010875145	0.008825984	0.070227172	0.027533263
BP4.bin14	7.998020538	3.22258039	2.678790564	4.228186932	1.145388096	3.831542478	0	0	0.096191183	0	0	0	0	0	0	0	0	0	0	0	0	0	0	0	0	0	0	0	0	0	0	0	0	0	0	0	0	0	0	0	0	0	0	0	0	0	0	0	0
BP4.bin15	6.130745974	23.35906274	6.515787721	6.192077017	3.3398976	9.626222246	0.272862121	0.23480167	4.257223222	0.179354211	0	0	0.037604641	0.063655136	3.059878727	0	0	0	0	0	0	0	0	0	1.144317282	2.622371862	0	1.963741981	0	6.955184028	0.129383334	0.662757785	0.457890829	1.656066255	1.812010209	0	0	0	0	0	0	0	0	0	0	0.150954474	1.442716928	1.879358606	0.856995364
BP4.bin16	8.116850353	3.377628487	2.919686	0.849908174	1.518795863	3.210962717	0	0	0	0.092160053	0	2.707550497	0	0.018843218	0	0	0	0	0	0	0	0	0	0	0	0	0	0	0	0	0	0	0	0	0	0	0	0	0	0	0	0	0	0	0	0	0	0	0
BP4.bin17	13.68053213	9.603242912	6.740310891	12.51962508	7.187031408	9.797635754	0.129686046	0.160607198	0.14829587	0.547426453	0.014480509	0.027759545	0.449018834	0.39393606	0	0	0.105783868	0	0	0	0.030921683	0	0	0	0.001424268	0.014337177	0	0	0	0.005487878	0.38875542	0.480023922	0.594206394	0.39342333	0.681665475	0	0	0	0	0	0	0	0	0	0	0.16236395	0.210281971	0.255082748	0.175193669
BP4.bin18	8.545904028	1.323199987	2.027601256	0.7629674	1.651407459	0.455677616	0	0	0	0	0	0	0	0.022097005	0	0	0	0	0	0	0	0	0	0	0	0	0	0	0	0	0	0	0	0	0	0	0	0	0	0	0	0	0	0	0	0.012918119	0.32970345	0.357798662	0.007849359
BP4.bin2	37.18157278	36.74056742	18.39238183	13.83089565	12.89738673	25.07022213	8.671343452	4.15884848	6.314673106	7.114673646	0.539935617	0.335536764	1.035951013	1.092405558	0	0	0	0	0	0.024531451	0.069392914	0	0	0	3.238624992	4.459449023	0.091992693	0.551070386	0	1.399149497	2.25466843	2.850188749	3.542373576	2.450924476	3.322241678	0	0	0	0	0	0	0	0	0	0	1.908694567	2.687159644	1.669285017	3.322919143
BP4.bin20	8.922739723	2.516338107	1.104350656	3.201619071	1.694735202	2.830103241	0.018707606	0.09076033	0	0.128993719	0	0	0.041509791	0.068978694	0	0	0	0	0	0	0	0	0	0	0	0	0	0	0	0	0.538386152	0.315506761	0.254752645	0.111205919	0.051454226	0	0	0	0	0	0	0	0	0	0	1.004536421	0.387487393	0.504895919	0.036985887
BP4.bin27	8.036352007	9.882582316	6.086977343	9.168857886	4.83466332	7.844719295	0.090515189	0.230799034	0.294057182	1.212214381	0	0.10720516	0.385103547	0.339428783	1.384074352	0.931515368	2.647516854	0	0	0	0	0	1.196491934	0.595191179	0.140718763	0.504510536	0	0.353556138	0	0.650709116	0.009023082	0.026137366	0.029956853	0.05669736	0.067078075	0	0	0	0	0	0	0	0.113219654	0	0	15.62408191	13.72263552	67.18704088	83.54599059
BP4.bin28	13.60891857	13.95357083	14.27479857	8.888244246	9.028339173	14.66832089	0.191542846	0.046753168	0.123560478	0.030213968	0	0	0	0	0	0	0	0	0	0	0	0	0	0	0	0	0	0	0	0	0.110829541	0.228989332	0.25101146	0.184135393	0.264357091	0	0	0	0	0	0	0	0	0	0	0	0	0	0
BP4.bin29	8.136993953	2.617747637	5.249310597	2.417015382	1.119604385	2.088900095	0	0	0	0	0	0	0	0	0	0	0	0	0	0	0	0	0	0	0	0	0	0	0	0	0	0	0	0	0	0	0	0	0	0	0	0	0	0	0	0	0	0	0
BP4.bin32	43.2645424	54.00762485	24.93861155	20.69144529	18.43182381	35.32316925	5.070415713	2.361964427	3.918803939	10.41154125	0.566015012	0.26198476	0.401242096	0.358622208	0	0	0	0	0	0	0.033399113	0	0	0	5.43954528	7.557499253	0.085590596	0.996263619	0	2.39305262	3.80032011	4.478760511	5.975992724	3.887341303	5.536149338	0	0	0	0	0	0	0	0	0	0	0.461257564	0.507362269	0.51174657	1.56237857
BP4.bin33	7.070435867	3.012374215	2.936009036	1.959063138	2.04200771	2.490983639	0.247144274	0.187184969	0.17278556	0.032839469	0	0.048591144	0.076829917	0.098638078	0	0	0	0	0	0	0	0	0	0	0	0	0	0	0	0	0.230437248	0.344393495	0.306225376	0.246919577	0.243029355	0	0	0	0	0	0	0	0	0	0	0.003849668	0.009389358	0.005591336	0.000111519
BP4.bin34	53.23180249	3.889280514	2.240322984	1.157734793	1.202534975	2.815611669	0.204678322	1.943501614	0.833460358	0.001296642	0	0	4.501567111	5.328653301	0	0	0	0	0	0	0	0	0	0	0	0	0	0	0	0	0	0	0	0	0	0	0	0	0	0	0	0	0.007322713	0	0	0.882642122	0.529319081	0.037294495	0
BP4.bin37	85.82729348	17.8622208	6.505306739	7.189797789	8.27607139	10.77564406	0.023206749	0.158047113	0.056145314	0.238637533	0.661939773	0.00542532	9.536149173	11.09992121	0	0	0	0	0	0.166059111	0	0	0	0	0	0	0	0	0	0	0	0	0	0	0	0	0	0	0	0	0	0	0	0	0	0.357939691	1.518527576	0.13907782	0
BP4.bin38	17.52840644	9.07663181	12.32139128	6.87759329	6.96559268	6.62462706	0	0	0	0	0	0	0	0	0	0	0	0	0	0	0	0	0	0	0	0	0	0	0	0	0	0	0	0.004492557	0.002293161	0	0	0	0	0	0	0	0	0	0	0	0	0	0
BP4.bin39	6.154458315	1.973200265	1.808624076	1.631721193	1.893772442	1.705311563	0	0.001475152	0	0	0	0	0.503035514	0.669672238	0	0	0	0	0	0	0	0	0	0	0	0	0	0	0	0	0	0	0	0	0.001834495	0	0	0	0	0	0	0	0	0	0	0	0	0	0
BP4.bin40	29.99753747	17.40653074	3.363624461	6.156973658	5.446290799	11.36377268	0	0.075938504	0.01714853	2.819762225	0	0	0.047427803	0.064703258	0	0	0	0	0	0	0	0	0	0	0	0	0	0	0	0	0	0	0	0	0	0	0	0	0	0	0	0	0	0	0	0	0	0	0
BP4.bin41	8.511396898	2.645481946	5.594217467	1.800976023	2.096062712	2.667182904	0	0	0	0	0	0	0	0	0	0	0	0	0	0	0	0	0	0	0	0	0	0	0	0	0	0	0	0	0	0	0	0	0	0	0	0	0	0	0	0	0	0	0
BP4.bin44	7.227642879	0.905987882	0.460095855	0.370543642	0.389781515	0.471570574	0.011718562	0.062614686	0.030646574	0	0.16574087	0	0.126309719	0.14544514	0	0	0	0	0	0.036256904	0	0	0	0	0	0	0	0	0	0	0	0	0	0	0	0	0	0	0	0	0	0	0	0	0	0.052204026	0.086499419	0.019261913	0.007209324
BP4.bin47	8.938635877	0.918496847	1.755733771	1.270700844	0.705152272	0.975518295	0	0	0.029502745	0.648139223	0	0	0	0	0	0	0	0	0	0	0	0	0	0	0	0	0	0	0	0	0	0	0	0	0	0	0	0	0	0	0	0	0	0	0	0	0	0	0
BP4.bin48	11.04990976	0.512827119	0.145065611	0.296677342	0.201927368	0.333336366	0	0.02662355	0	0	0	0	0	0	0	0	0	0.013613212	0	0	0.049456783	0	0	0	0	0	0	0	0	0	0.015271278	0.001631628	0.001723091	0	0	0	0	0	0	0	0	0	0	0	0	0	0	0	0
BP4.bin5	9.498850151	22.014904	6.797816288	6.382873102	6.286463812	13.6954021	5.125287015	3.036394141	4.963177519	0.187984756	0	0.053128471	0.529290762	0.459062267	0	0	0	0	0	0	0	0	0	0	0	0	0	0	0	0	0	0	0	0	0	0	0	0	0	0	0	0	0	0	0	0	0	0	0
BP4.bin52	25.34158461	9.850092704	3.699048672	1.28882938	1.419976738	7.264490585	0	0	0	0	0	0.008847438	0	0	0	0	0	0	0	0	0	0	0	0	0	0	0	0	0	0	0	0.083277184	0	0.023433559	0.004533539	0	0	0	0	0	0	0	0	0	0	0	0	0	0
BP4.bin56	23.7414719	0.627155007	0.280011314	0.153124081	0.13454615	0.367578534	0	0.104112374	0.078135091	0	0	0	1.392693326	1.417902186	0	0	0	0	0	0	0	0	0	0	0	0	0	0	0	0	0	0	0	0	0	0	0	0	0	0	0	0	0	0	0	0	0	0	0
BP4.bin57	102.5571675	43.69511329	10.47116707	17.08777368	13.353001	26.47530274	0	0.005466834	0.022417713	0	0	0	0.014789784	0.009519192	0	0	0	0	0	0	0	0	0	0	0	0	0	0	0	0	0	0	0	0	0	0	0	0	0	0	0	0	0	0	0	0	0	0	0
BP4.bin6	177.9963264	10.13040762	38.05673686	5.232783744	6.358087495	38.51454667	0.045158766	0.277334471	0.040117555	0.012146711	0	0	0.341031328	0.349805191	0.872896081	0	0.96286648	0	0	0	0	0	0	0	0	0	0	0	0	0	6.227034791	5.684126384	11.14798213	7.577389928	11.32769846	0	0	0	0	0	0	0	0	0	0	0	0	0	0
BP4.bin60	9.223211882	5.9072544	2.389197566	2.49909579	2.570858023	4.602862601	0.061400728	0.102523859	0.125842727	0.054200599	0.001104488	0	0.244506188	0.252419755	0.005798738	0	0.000876134	0	0	0	0	0	0	0	0	0	0	0	0	0	0.018241396	0.091236951	0.112733198	0.049115758	0.117900207	0	0	0	0	0	0	0	0	0	0	0.535019914	0.497375535	0.391051409	0.457466588
BP4.bin62	71.13676159	38.9936691	10.38545002	19.86445585	12.57351249	23.61453356	0.343726621	0.639403685	0.32930762	0	0	0	0.177540993	0.152786925	0	0	0	0	0	0	0	0	0.118578749	0.045802322	0	0	0	0	0	0	0	0	0	0	0	0	0	0	0	0	0	0	0	0	0	0	1.032099449	0	0
BP4.bin63	52.88547293	13.70238459	17.24234493	13.21170172	13.95404023	20.67760432	2.392979056	0.628072692	0.706887241	0.313960682	0	0	0	0.00525645	0	0	0	0	0	0	0	0	0	0	0	0	0	0	0	0	0	0	0	0	0	0	0	0	0	0	0	0	0	0	0	0.015108041	0	0	0
BP4.bin64	42.93937402	11.49587336	8.603897125	4.142377465	10.13900391	3.692587389	1.002375753	4.809780092	1.088395355	0.04923369	0	0.004444164	0.512116045	0.581918205	0	0	0	0	0	0	0	0	0	0	0	0.097870913	0	0	0	0	0.414465826	0.30998678	0.231732536	0.305397333	0.242683063	0	0	0	0	0	0	0	0	0	0	0.375430911	14.10114182	15.82339648	0.409958282
BP4.bin65	9.190634971	5.871931588	6.567667249	5.91148265	7.119942875	5.925501878	0	0	0	0.039159986	0	0.139480363	0	0	0	0	0	0	0	0	0	0	0	0	0	0	0	0	0	0	0	0	0	0	0	0	0	0	0	0	0	0	0	0	0	0	0	0	0
BP4.bin66	17.49245044	6.508640917	36.11948993	25.25384717	24.4355016	14.81667439	0	0	0	0	0	0	0	0	0	0	0	0	0	0	0	0	0	0	0	0	0	0	0	0	0	0	0	0	0	0	0	0	0	0	0	0	0	0	0	0	0	0	0
BP4.bin67	9.155808223	1.606333227	1.150777788	1.503766086	0.891535521	1.712664279	0.853841876	3.00773463	0.827194753	1.14583062	0	10.43176039	0.514923907	0.584549261	0	0	0	0	0	0	0	0	0	0	0	0	0	0	0	0	0	0	0	0	0	0	0	0	0	0	0	0	0	0	0	0.04838226	0	0	0
BP4.bin68	15.73828309	9.819592941	6.012151659	5.262915468	3.221738681	7.207658039	0.157123767	0.295506838	0.091906889	0.151482472	1.714028095	0	0.061889257	0.133985186	0	0	0	2.250871989	0	0.514497801	0.205143518	0	0	0	0	0	0	0	0	0	0.692871104	3.94883532	5.534835787	1.755346804	4.835962036	0	0	0	0	0	0	0	0	0	0	7.827429274	1.807151031	1.501889496	2.752332758
BP4.bin7	42.30539166	41.87045747	16.72806793	10.50858487	12.12007844	29.65828249	18.43081878	6.850776204	56.55986783	6.818195971	0	0	0.070307433	0.067816857	0	0	0	0	0	0	0	0	0	0	0	0	0	0	0	0	0	0	0	0	0	0	0	0	0	0	0	0	0	0	0	0.105980004	0.025734128	0	0
BP4.bin70	5.971865976	3.341712048	0.439731951	0.942435388	0.876090757	1.870211191	0	0.037189105	0.024031791	1.890460718	0	0	0.653165941	0.927418794	0	0	0	0	0	0	0	0	0	0	0	0.091787797	0	0	0	0	0.002559305	0	0	0	0	0	0	0	0	0	0	0	0	0	0	40.02123385	15.52293221	25.42502913	1.16666815
BP4.bin71	21.91144451	6.430687106	2.865367532	1.947953432	4.781967828	3.125541916	0	0	0	0	0	0	0	0	0	0	0	0	0	0	0	0	0	0	0	0	0	0	0	0	0	0	0	0	0	0	0	0	0	0	0	0	0	0	0	0	0	0	0
BP4.bin73	18.45825057	1.234028626	1.487727164	1.95775211	1.003148024	0.903919081	0	0.071800017	0.009199618	0	0	0	0.041009624	0.045892797	0	0	0	0	0	0	0	0	0	0	0	0	0	0	0	0	0.134601656	0.493975591	0.284761779	0.159236825	0.217632394	0	0	0	0	0	0	0	0	0	0	0.002641726	0	0	0
BP4.bin75	18.14912853	4.301010546	1.704749923	1.244860605	2.125095798	2.442552118	0	0	0	0	0	0	0	0	0	0	0	0	0	0	0	0	0	0	0	0	0	0	0	0	0	0	0	0	0	0	0	0	0	0	0	0	0	0	0	0	0.02161015	0	0
BP4.bin76	11.66361615	3.220599599	2.125523025	0.645746606	0.724541153	3.857242286	0	0	0	0	0	0	0.092074923	0.142915724	0	0	0	0	0	0	0	0	0	0	0	0	0	0	0	0	0	0	0	0	0	0	0	0	0	0	0	0	0	0	0	0	0	0	0
BP4.bin77	23.88085784	18.8379831	7.850038151	9.149789157	8.949560747	13.36143628	1.190896552	1.265083547	2.016883691	2.064319869	0.262803999	0.139494768	6.321322147	5.597585581	0.047793549	0	0.266286606	0	0	0.074832281	0.048047991	0.005226797	0.047410132	0.03580169	0	0.030426488	0	0	0	0	5.901975692	3.406562421	5.013307757	3.355147112	3.749662033	0.013960045	0.031330676	0.01505614	0	0.025619922	0	0	0	0	0	1.561687715	0.666047695	1.811038368	1.276945508
BP4.bin8	5.484914951	3.799315893	2.757968163	1.468917831	1.74218409	3.740384702	0.159533131	0.080430187	0.175992494	0.102311912	0	0	0.511319474	0.599875637	0	0	0	0	0	0	0	0	0	0	0	0	0	0	0	0	0	0.127394311	0.399983707	0	0.074584943	0	0	0	0	0	0	0	0	0	0	0.35143574	0	0	0
BP4.bin80	11.85622994	78.1037106	7.534465985	5.935443644	7.164129751	16.32500134	0	0	0	0	0	0	0	0	0	0	0	0	0	0	0	0	0	0	0	0	0	0	0	0	0	0	0	0.040870066	0.387874896	0	0	0	0	0	0	0	0	0	0	0	0	0	0
BP4.bin82	14.26674854	6.378257606	4.795621825	2.404673828	1.927744029	4.21316515	0.00981348	0.073714894	0.012198059	0	0	0.002665288	0.059153464	0.059265179	0	0	0	0	0	0	0	0	0	0	0	0	0	0	0	0	0.14406225	0.173232055	0.121811289	0.151796899	0.128158591	0	0	0	0	0	0	0	0	0	0	0	0.022560722	0.01221193	0
BP4.bin83	25.52745947	6.588763136	8.479930321	4.089681127	6.542154029	13.65168834	0.124618188	0.032247714	0.083150419	0.49066358	0.024769001	0	0	0.001890932	0	0	0	0	0	0	0	0	0	0	0	0	0	0	0	0	0	0	0	0	0	0	0	0	0	0	0	0	0	0	0	0.048986642	0	0	0
BP4.bin84	81.52466518	18.84556726	8.16380018	3.812233835	8.769427885	10.86987999	0	0	0	0	0	0	0	0	0	0.006039083	0.202974322	0	0	0	0	0	0	0	0	0	0	0	0	0	0.05386665	0.025994061	0.038990852	0.009302605	0	0	0	0	0	0	0	0	0	0	0	0	0	0	0
BP4.bin85	13.560949	4.429392918	1.382674695	1.108991477	1.855310406	2.389727398	0	0	0	0	0	0	0	0	0	0	0	0	0	0	0	0	0	0	0	0	0	0	0	0	0	0	0	0	0	0	0	0	0	0	0	0	0	0	0	0	0	0	0
BP4.bin87	4.933554658	1.778981638	2.056091263	0.525316132	0.615269344	1.536271021	0	0	0	0	0	0	0	0	0	0	0	0	0	0	0	0	0	0	0	0	0	0	0	0	0	0	0	0	0	0	0	0	0	0	0	0	0	0	0	0	0	0	0
BP4.bin89	13.70362449	9.095206808	5.0568907	2.833094654	3.303823925	8.371448131	0	0	0	0	0	0	0	0	0	0	0	0	0	0	0	0	0	0	0	0	0	0	0	0	0	0	0	0	0	0	0	0	0	0	0	0	0	0	0	0	0	0	0
BP4.bin9	8.389433965	4.066525448	1.333402133	1.262169143	2.020435694	2.96656076	0	0	0	0	0	0	0.089234242	0.098712888	0	0	0	0	0	0	0	0	0	0	0	0	0	0	0	0	0	0	0	0	0	0	0	0	0	0	0	0	0	0	0	0	0	0	0
BP4.bin97	3.331474959	7.282886014	4.992008356	2.761011348	2.101519242	4.042946472	0.168929025	0.223306224	0.290809571	0.064494386	0	0	0	0	0	0	0	0	0	0	0	0	0	0	0	0	0	0	0	0	0	0	0	0	0	0	0	0	0	0	0	0	0	0	0	0	0	0	0
BP5.bin10	44.5054157	25.23635851	23.55660389	16.85389338	21.07348419	16.3858751	3.291110583	4.151733073	3.345906387	8.216292837	0	1.90187897	0.013532461	0.167997496	0	0	0	0	0	0	0	0	0	0	0	0	0	0	0	0	0	0	0.010608303	0	0	0	0	0	0	0	0	0	0	0	0	0	0	0	0
BP5.bin100	8.025288623	11.47438337	3.68380695	3.363124982	3.616960037	6.323268235	0.023726687	0.133285223	0.363939445	0.541571746	0	0	0.674734351	0.665350369	0	0	0	0	0	0	0	0	0	0	0.016338693	0.055204128	0	0	0	0.200890222	0.033710422	0.112836885	0.082285017	0.063125908	0.096047861	0	0	0	0	0	0	0	0	0	0	0.739970192	5.025747879	7.694794427	1.290932381
BP5.bin101	0.739158207	16.04299755	2.522361378	4.741040594	2.445177145	8.927970779	0	0	0	0	0	0	0	0	0	0	0	0	0	0	0	0	0	0	0	0	0	0	0	0	0	0.021794209	0.035564281	0.005331199	0.017528413	0	0	0	0	0	0	0	0	0	0	0	0	0	0
BP5.bin102	5.106052862	9.598630124	0.805332402	1.501687276	1.417659397	4.847623912	9.660654697	40.59441899	50.88126089	5.197371784	0.044866915	0.108975828	20.62855126	17.00564821	0	0	0	0	0	0	0	0	0	0	0	0.1099796	0	0	0	0	0	0	0	0	0	0	0	0	0	0	0	0	0	0	0	17.9235851	17.90761287	11.44478725	8.785039469
BP5.bin105	15.80144316	15.51430141	4.138102053	3.459540687	2.431497437	9.548213664	0	0	0	0	0	0	0	0	0	0	0	0	0	0	0	0	0	0	0	0	0	0	0	0	0	0	0	0	0	0	0	0	0	0	0	0	0	0	0	0.964701633	0	0	0.033276217
BP5.bin107	14.4496732	9.516939132	2.321985835	1.469221069	1.843942399	8.204291282	0	0	0	0	0	0	0.030949063	0.035950293	0	0	0	0	0	0	0	0	0	0	0	0	0	0	0	0	0	0.028350312	0.058711518	0.002457373	0.006134892	0	0	0	0	0	0	0	0	0	0	0	0	0	0
BP5.bin108	6.222095621	17.35315234	11.75741704	10.21512488	11.08608607	15.01975822	0.049399715	0.12143502	0.088214613	0.016058396	0	0	0.290424147	0.313042643	0.006240141	0	0	0	0	0	0	0	0	0	0	0	0	0	0	0	15.4729691	10.1522686	12.44508361	15.70591703	18.52692242	0	0	0	0	0.001539342	0	0	0	0	0	0.007544915	0.265412852	0.204477461	0.043074824
BP5.bin109	0.189509091	5.409686026	3.847154056	1.274169767	3.79889336	3.543196492	0.053679947	0.041020293	0.046119312	0	0	0	0	0	0	0	0	0	0	0	0	0	0	0	0.034846129	0.028439376	0.18328596	0.071048597	0.33676388	0	0	0	0	0	0	0	0	0	0	0	0	0	0	0.025646454	0.02355926	0	0	0	0
BP5.bin11	8.484836881	11.5143319	12.18745097	6.631172344	14.25661368	10.10908344	0.019286356	0.023276431	0.019685113	0	0.23959732	0	0.143449604	0.314470059	0	0	0	0	0	0.053422935	0	0	0	0	0	0	0	0	0	0	0.050838493	0.46617674	0.868329929	0.552748721	2.861289859	0	0	0	0	0	0	0	0	0	0	4.197945701	0.221863569	0.088544319	0.208593412
BP5.bin111	0.161940941	7.15768324	6.092852282	6.888170572	2.344934068	7.894706119	0	0	0	0	0	0	0	0	0	0	0	0	0	0	0	0	0	0	0	0	0	0	0	0	0	0.030377898	0.028716737	0.053857304	0.003109089	0	0	0	0	0	0	0	0	0	0	0	0	0	0
BP5.bin112	3.303178515	3.205600413	3.628992386	0.975433383	1.182772508	2.556171882	0	0	0	0	0	0	0	0	0	0	0	0	0	0	0	0	0	0	0	0	0	0	0	0	0	0	0	0	0	0	0	0	0	0	0	0	0	0	0	0	0	0	0
BP5.bin115	12.45919497	29.06377775	21.22985917	24.11632371	23.98919304	31.03572653	6.824426842	14.59174807	5.993496619	4.535779543	0.018572731	0.089796886	7.219774244	6.038288876	0.368833102	0.044171836	6.075721789	0	0	0	0.038943829	0	0	0	1.178693919	1.132708104	0.046657535	1.04694154	0.171692468	1.231482643	200.1018481	161.633529	228.6785244	189.1877144	220.9057525	0.070051799	0.012636042	0.017108109	0.002135405	0.146468936	0	0	0.107306208	0.045024106	0.083387082	0.08031541	0.002990541	0.190634368	0.434551291
BP5.bin117	0.581521396	4.196519939	9.115764172	4.789868975	7.220852182	6.443447673	0	0	0	0	0	0	0	0	0	0	0	0	0	0	0	0	0	0	0	0	0	0	0	0	0	0	0	0	0	0	0	0	0	0	0	0	0	0	0	0	0	0	0
BP5.bin119	0.244651647	25.02636342	3.651979016	0.622370633	1.047798034	3.28619673	0	0	0	0	0	0	0	0	0	0	0	0	0	0	0	0	0	0	0	0	0	0	0	0	0	0.017166156	0.037447844	0.004361334	0.048007052	0	0	0	0	0	0	0	0	0	0	0	0	0	0
BP5.bin120	33.89531349	20.22588615	44.97903405	107.3569062	61.93708543	73.62513295	1.633956348	0.822343973	3.680349848	15.78960314	0.075531825	0.315057819	0	0	0	0	0	0	0	0	0	0	0	0	0	0	0	0	0	0	0	0	0	0	0	0	0	0	0	0	0	0	0.385884641	0	0	0	0	0	0
BP5.bin122	2.955177897	7.692056877	8.028384912	2.308759596	2.703460114	5.843646355	0	0	0	0	0	0	0	0	0	0	0	0	0	0	0	0	0	0	0	0	0	0	0	0	0	0	0	0	0	0	0	0	0	0	0	0	0	0	0	0	0	0	0
BP5.bin128	1.018039967	7.834465508	30.08485192	17.07915597	29.70258071	40.63781621	0	0	0	0	0	0	0	0	0	0	0	0	0	0	0	0	0	0	0	0	0	0	0	0	0.398328722	0.617539397	0.45617006	1.12869345	0.856141777	0	0	0	0	0	0	0	0	0	0	0	0	0	0
BP5.bin129	31.78608101	20.14981165	4.757602166	10.17796246	5.721481545	11.82364848	0.077394669	0.328523961	0.091066786	0.955811721	0	0	0.328573122	0.44445581	0	0	0	0	0	0	0	0	0	0	0	0	0	0	0	0	0	0	0	0	0	0	0	0	0	0	0	0	0	0	0	0.263845066	0.166155336	0	0
BP5.bin13	0.046900983	5.662561279	0	0.018185255	0.46583647	0.513630379	0	0	0	0	0	0	0	0	0	0	0	0	0	0	0	0	0	0	0	0	0	0	0	0	0	0	0	0	0	0	0	0	0	0	0	0	0	0	0	0	0	0	0
BP5.bin132	12.60967895	20.6618598	7.543528339	6.331908377	9.359684608	14.24071371	11.96889026	9.411444212	13.01082179	4.16659281	0.105151825	0.35066201	0	0	0.020433501	0.039291152	0.043858742	0	0	0	0	0	0	0	0.149281289	0.063062244	0	0.025857005	0	0.030562128	0	0	0	0	0	0	0	0	0	0	0	0	0	0.084234111	0	0	0	0	0.006948937
BP5.bin133	2.333737438	5.330405033	9.413032125	4.008788799	3.691834242	4.092650233	0	0	0	0	0	0	0	0	0	0	0	0	0	0	0	0	0	0	0	0	0	0	0	0	0	0.011470669	0	0	0	0	0	0	0	0	0	0	0	0	0	0	0	0	0
BP5.bin134	37.2044803	15.40070537	17.54510896	4.012434501	4.931570858	12.5509812	0	0.006211897	0	0	0.005308863	0	0	0.002407559	0	0	0	0	0	0	0	0	0	0	0	0	0	0	0	0	0	0.001553649	0	0	0	0	0	0	0	0	0	0	0	0	0	1.875857029	0.085699908	0.027639454	0.001390837
BP5.bin135	15.60869459	30.91949572	8.838403333	8.172397444	8.156909	15.12271638	0.472030978	0.284292283	0.470140312	0.06637328	0	0	0.035967201	0.02939505	0	0	0	0	0	0	0	0	0	0	0	0	0	0	0	0	0	0	0	0	0.047883179	0	0	0	0	0	0	0	0	0	0	0	0	0	0
BP5.bin15	3.602981691	21.88430969	1.920131933	4.623300287	4.93792412	5.961482114	0	0.034372514	0	0	0	0	0	0	0	0	0	0	0	0	0	0	0	0	0	0	0	0	0	0	0	0	0	0	0	0	0	0	0	0	0	0	0	0	0	0	0	0	0
BP5.bin17	0.003513704	5.48421569	0.098184986	0.443922767	0.149160972	0.263190944	0	0	0	0	0	0	0	0	0	0	0	0	0	0	0	0	0	0	0	0	0	0	0	0	0	0	0	0	0	0	0	0	0	0	0	0	0	0	0	0	0	0	0
BP5.bin18	0.364213213	8.662364421	4.275420371	1.648655667	7.296389903	0.635749097	0	0	0	0	0	0	0	0	0	0	0	0	0	0	0	0	0	0	0	0	0	0	0	0	0	0	0	0.008613857	0.001965971	0	0	0	0	0	0	0	0	0	0	0	0	0	0
BP5.bin21	1.044876183	5.188020432	12.66775326	6.376619774	8.220924664	7.434790218	0	0	0	0	0	0	0	0	0	0	0	0	0	0	0	0	0	0	0	0	0	0	0	0	0	0	0.018417419	0	0.01930566	0	0	0	0	0	0	0	0	0	0	0	0	0	0
BP5.bin22	10.3699126	13.81861974	5.870568017	5.019173163	3.274505819	9.967762192	0.043902055	0.091365514	0.020891154	0.040513953	0.502182337	0	0.060630726	0.131017117	0	0	0	0.699893158	0	0.133938178	0.048502541	0	0	0	0	0	0	0	0	0	0.280688295	1.890837253	2.500581862	0.800939443	2.299711451	0	0	0	0	0	0	0	0	0	0	2.575886078	0.554506472	0.463472662	0.873995529
BP5.bin24	16.00074773	21.92013436	13.89554086	12.0956034	5.943291666	13.8714901	0.071729992	0.03629378	0.044987164	0	0	0	0.018489402	0.029392284	0	0	0	0	0	0	0	0	0	0	0	0	0	0	0	0	0.544869501	1.387282197	1.206686061	1.404541197	1.201780336	0	0	0	0	0	0	0	0	0	0	0	0	0	0
BP5.bin25	4.567849159	5.843109749	2.347337171	1.545267177	2.575164133	2.835557994	0	0	0	0	0	0	0	0	0	0	0	0	0	0	0	0	0	0	0	0	0	0	0	0	0	0.221038958	0.048730512	0	0	0	0	0	0	0	0	0	0	0	0	0	0	0	0
BP5.bin27	4.995626289	5.186825783	4.479870154	4.182707089	4.041242363	5.387517705	0.0057802	0.015709938	0.012119593	0	0	0	0.102330763	0.141098735	0	0	0	0	0	0	0	0	0	0	0	0	0	0	0	0	0	0	0.034738716	0.000475495	0.076839316	0	0	0	0	0	0	0	0	0	0	0.021494393	0	0.003780976	0
BP5.bin29	4.042203629	8.471808945	1.959534513	2.897201373	2.982955404	4.154803602	0	0	0	0	0	0	0.266483376	0.307752181	0	0	0	0	0	0	0	0	0	0	0	0	0	0	0	0	0.010692502	0	0.04109929	0	0	0	0	0	0	0	0	0	0	0	0	0	0	0	0
BP5.bin31	1.403443817	13.92477394	4.259700065	10.89004298	5.349012182	4.896208295	0	0	0	0.109770333	0	0	0	0	0	0	0	0	0	0	0	0	0	0	0	0	0	0	0	0	0	0	0	0	0	0	0	0	0	0	0	0	0	0	0	0	0	0	0
BP5.bin33	0.773413861	4.361845931	6.693208253	2.856565472	7.830681707	2.033893137	0	0	0	0	0	0	0	0	0	0	0	0	0	0	0	0	0	0	0	0	0	0	0	0	0	0	0	0	0	0	0	0	0	0	0	0	0	0	0	0	0	0	0
BP5.bin34	3.933225636	7.285431874	10.11975655	4.016177042	4.773517596	4.604722325	0	0	0	0	0	0	0	0	0	0	0	0	0	0	0	0	0	0	0	0	0	0	0	0	0.341370191	2.295318936	1.640504355	1.150772169	2.67668485	0	0	0	0	0	0	0	0	0	0	0	0	0	0
BP5.bin35	3.464567703	21.20258746	3.764036092	3.795128374	3.085358742	6.412957539	0	0	0	0.012028531	0	0	0	0	0	0	0	0	0	0	0	0	0	0	0	0	0	0	0	0	0.036651042	0.350819733	0.134298457	0.276265769	0.32904415	0	0	0	0	0	0	0	0	0	0	0.135715906	0.3784144	0	0
BP5.bin36	1.835292796	7.966317685	2.617631233	1.732215052	4.408715051	6.050043179	0	0	0	0	0	0	0	0	0	0	0	0	0	0	0	0	0	0	0	0	0	0	0	0	0	0	0	0	0	0	0	0	0	0	0	0	0	0	0	0	0	0	0
BP5.bin37	1.966701002	5.89943364	5.658560224	4.808184828	6.233270867	7.280013771	0	0	0	0	0	0	0	0	0	0	0	0	0	0	0	0	0	0	0	0	0	0	0	0	0	0	0	0	0	0	0	0	0	0	0	0	0	0	0	0	0	0	0
BP5.bin40	10.2908766	24.75803889	18.87212955	4.860373142	13.39957028	13.47678855	0	0	0	0	0	0	0	0	0	0	0	0	0	0	0	0	0	0	0	0	0	0	0	0	0	0.053462038	0.035312274	0	0.564261371	0	0	0	0	0	0	0	0	0	0	0.054456888	0	0	0
BP5.bin41	3.500738673	9.904634235	6.25796039	4.195761075	2.823542318	5.503973127	0	0	0	0	0	0	0	0	0	0	0	0	0	0	0	0	0	0	0	0	0	0	0	0	0	0	0	0	0	0	0	0	0	0	0	0	0	0	0	0	0	0	0
BP5.bin43	3.754525506	14.79913623	1.094588279	2.243894399	3.109637874	10.82384205	0	0	0	0	0	0	0	0	0	0	0	0	0	0	0	0	0	0	0	0	0	0	0	0	0	0	0	0	0	0	0	0	0	0	0	0	0	0	0	0	0	0	0
BP5.bin44	46.91844358	45.08917813	16.07272782	14.48247557	9.292995772	27.06987696	0.039260401	0.10854687	0.012752459	0	0	0	0	0	0	0	0	0	0	0	0	0	0	0	0	0	0	0	0	0	0	0	0	0	0	0	0	0	0	0	0	0	0	0	0	0	0	0	0
BP5.bin47	3.525266134	7.018660955	2.949459788	3.783425862	2.219336325	5.166535951	0	0	0.102733558	0	0	0	0	0	0	0	0	0	0	0	0	0	0	0	0	0	0	0	0	0	0	0	0	0	0	0	0	0	0	0	0	0	0	0	0	0.819856671	0.470541187	0.314520391	2.499489185
BP5.bin48	4.809313007	11.72595547	7.138053484	4.614169893	5.424615596	10.35452027	4.347501429	2.070563312	1.230904547	0	0	0	0.084134343	0.124237462	0	0	0	0	0	0	0	0	0	0	0	0	0	0	0	0	0	0	0	0	0	0	0	0	0	0	0	0	0	0	0	0	0	0	0
BP5.bin5	1.383498437	13.26264797	6.776666743	8.653434479	1.94536211	8.142492324	0	0.062015866	0.108520364	0	0	0	0	0	0	0	0	0	0	0	0	0	0	0	0	0	0	0	0	0	0.080214944	0.240883271	0.47791375	0.061736901	0.131996778	0	0	0	0	0	0	0	0	0	0	0	0	0	0
BP5.bin54	30.43193896	28.23691212	7.140038164	5.547224558	5.639128932	19.83582307	4.07352607	2.136841702	0.44924777	1.178594016	0	0.048040799	0.049860628	0.046260049	0	0	0	0	0	0	0	0	0	0	0	0	0	0	0	0	0	0	0	0	0	0	0	0	0	0	0	0	0	0	0	0.091690878	0	0	0.075511152
BP5.bin56	4.42828965	8.759745917	12.49588718	8.603759896	8.366919876	8.301521045	3.560384108	2.131652806	2.420154334	0.262748998	0	0.140397912	1.280470711	1.060290631	0.084114476	0	0	0	0	0	0	0	0	0	0	0	0	0	0	0	0	0	0.013285903	0.003159473	0.009205652	0	0	0	0	0	0	0	0	0	0	1.112638602	0.312574754	1.384264257	0.784938621
BP5.bin57	47.6435766	70.50175975	47.66905514	46.78628556	48.61102086	65.23495982	0.183014651	0.76108411	1.103103398	0.110776641	0	0	0	0	0	0	0	0	0	0	0	0	0	0	0	0	0	0	0	0	0.555461661	1.546602693	1.761266173	1.166012278	2.060513319	0	0	0	0	0	0	0	0	0	0	0	0	0	0
BP5.bin58	0	7.933885837	0.218699788	0.352403201	0.438519019	2.256843736	0	0	0	0	0	0	0	0	0	0	0	0	0	0	0	0	0	0	0	0	0	0	0	0	0	0	0	0	0	0	0	0	0	0	0	0	0	0	0	0	0	0	0
BP5.bin60	7.799528965	10.86974396	11.57131116	14.57948541	12.71601049	12.83826834	8.140787937	11.25744667	13.23638188	0.865357468	0	0.029560023	0.106058212	0.092021187	0.013740698	0	0.012755448	0	0	0	0	0	0	0	0.157338737	0.253332344	0.063734704	0.536091529	0.106880702	0.028288827	3.13565435	2.613444516	3.517286275	2.866826035	3.148608279	0	0	0	0	0	0	0	0.033929235	0	0	1.062801008	0.108804819	0.916926283	2.841060371
BP5.bin62	5.245087698	12.51213596	6.01176706	3.176151947	2.594827486	10.93252114	0.014123647	0	0.002716688	0.013130645	0	0	0.748723405	0.814982012	0	0	0	0	0	0	0	0	0	0	0	0	0	0	0	0	0.147813832	1.01589708	2.627950199	0.071797387	0.499992033	0	0	0	0	0	0	0	0	0	0	0.024324821	0	0	0
BP5.bin66	0.682865385	2.867430352	0.744135224	1.010697856	1.049200157	2.38071716	37.85784557	107.8648974	11.56306472	10.72726171	14.02075118	8.85038975	106.0565804	142.1801605	0	0	0	37.69879981	0.000624461	23.85372241	90.14887613	89.04369581	13.39937585	119.149069	0.107008273	0.04019996	0.037897131	0.034737679	0	0	0.03936114	0.043806027	0	0	0	75.3525997	63.7045536	135.2604715	97.29235444	76.03105409	0.865429882	8.179886413	2.912895538	0.617514794	0.725428284	24.71427139	8.478602052	6.854335313	62.18082675
BP5.bin68	3.367532234	10.14008884	6.252690419	3.371858146	2.424184569	5.283406313	0.107162379	0.194036908	0.265544049	0	0	0	0	0	0	0	0	0	0	0	0	0	0	0	0	0	0	0	0	0	0	0	0	0	0	0	0	0	0	0	0	0	0	0	0	0	0	0	0
BP5.bin7	2.516822295	7.495414018	7.877791942	10.05348358	7.506703554	11.47230814	0	0	0	0	0	0	0	0	0	0	0	0	0	0	0	0	0	0	0	0	0	0	0	0	0.354584842	0.43908886	0.391412105	0.616708505	0.441185102	0	0	0	0	0	0	0	0	0	0	0	0	0	0
BP5.bin72	133.9980694	51.68188862	21.54492979	34.78224054	29.49963475	58.01545914	0.270717745	0.685429555	0.034822	1.715375292	0	0.126174961	0.171772556	0.320228073	0	0	0	0	0	0	0	0	0	0	0	0	0	0	0	0	4.787036498	2.730444213	2.367840268	1.22294362	0.589803617	0	0	0	0	0	0	0	0	0	0	0	0	0	0
BP5.bin73	3.638217781	18.18543946	7.658627376	7.355643983	5.47175774	9.415835691	0.180136154	0.412659154	0.885867041	0	0	0	0.287675985	0.426111356	0	0	0	0	0	0	0	0	0	0	0	0	0	0	0	0	5.801547273	17.50829545	15.08006485	17.29196347	35.51010227	0	0	0	0	0	0	0	0	0	0	0	0.099489579	0.180527997	0.014362344
BP5.bin74	0.015796349	25.69384525	2.767828124	0.26209583	1.004114043	6.758239875	0	0	0	0	0	0	0	0	0	0	0	0	0	0	0	0	0	0	0	0	0	0	0	0	0	0	0	0	0	0	0	0	0	0	0	0	0	0	0	0	0	0	0
BP5.bin75	9.650440272	21.68738587	7.467871772	5.514286024	3.481512967	15.04183147	0.14962524	0.479420482	1.196535426	0.66222947	0	0	1.254827065	1.200152385	1.233387444	0.087925267	0.166545557	0	0	0	0	0	0	0	0	0	0	0	0	0	0	0	0	0	0.0440536	0	0	0	0	0	0	0	0	0	0	7.695372152	1.100040674	0.999336596	3.08715529
BP5.bin76	9.548905899	14.6160748	6.874191654	3.484946101	5.152140948	11.91210751	0	0	0	0	0	0	0	0	0	0	0	0	0	0	0	0	0	0	0	0	0	0	0	0	0	0	0	0	0	0	0	0	0	0	0	0	0	0	0	0	0	0	0
BP5.bin78	0.23914049	38.16389957	6.330431974	5.040618243	9.051412844	19.15516623	0	0	0	0	0	0	0	0	0	0	0	0	0	0	0	0	0	0	0	0	0	0	0	0	0.045370173	0.277572961	0.251771218	0.242460917	0.172230463	0	0	0	0	0	0	0	0	0	0	0	0	0	0
BP5.bin79	15.928261	16.83636294	7.041433397	7.524242967	8.910938393	12.10403114	0.010113248	0.022505902	0.091262502	0.06518022	0	0	0.446416668	0.393742782	0	0	0.477411948	0	0	0	0	0	0	0	0.04199608	0.063516129	0	0.029301471	0	0.095388117	7.94570757	5.125171095	7.254667229	5.662447902	6.617436287	0	0	0	0	0	0	0	0	0	0	0	0	0	0
BP5.bin81	3.488892611	15.569324	1.843659078	2.638280038	2.080301596	4.488775668	0	0	0	0.030612796	0	0	0	0	0	0	0	0	0	0	0	0	0	0	0	0	0	0	0	0	0.013395751	0.292159878	0.11479752	0.305565795	0.497378479	0	0	0	0	0	0	0	0	0	0	0.081087994	0.015115416	0	0
BP5.bin83	14.40672605	15.30859563	5.91411411	4.759483382	11.41024229	13.72408511	0	0	0	0	0	0	0	0	0	0	0	0	0	0	0	0	0	0	0	0	0	0	0	0	0	0	0	0	0	0	0	0	0	0	0	0	0	0	0	0	0	0	0
BP5.bin84	14.75755432	13.7597986	9.702245194	5.049102379	9.605454583	18.33614374	4.872781034	2.517875849	4.661501608	1.024389971	0.012156997	0	1.377243874	1.050273272	0.023428441	0.001930618	0	0	0	0	0	0	0	0	0.035904363	0.026031094	0	0.02841584	0	0	0.17773407	0.094193011	0.183151252	0.054315697	0.041103048	0	0	0	0	0	0	0	0	0	0	0	0	0	0
BP5.bin86	1.133470767	11.59585192	26.93742936	35.93281542	71.21649758	22.80152485	0	0	0	0	0	0	0	0	0	0	0	0	0	0	0	0	0	0	0	0	0	0	0	0	0.100933962	0.162580881	0.121154069	0.073559189	0.044177747	0	0	0	0	0	0	0	0	0	0	0	0	0	0
BP5.bin88	4.171938464	18.18880362	5.274549949	5.594300629	3.581550712	12.06346884	0.021496676	0.005097585	0.69272424	0.210554365	0	0	0	0	1.47419603	0	0	0	0	0	0	0	0	0	0	0	0	0	0	0	0	0.196253098	0.374986481	0.105082557	0.362764501	0	0	0	0	0	0	0	0	0	0	0.04828293	0.220239679	0	0
BP5.bin90	0.681125116	11.23182104	0.556716671	3.10142209	1.843757852	4.081095141	0	0	0.043126554	0.286625352	0	0	0.05728187	0.073082233	0	0	0	0	0	0	0	0	0.187041822	0	0	0	0	0	0	0	0	0	0	0	0	0	0	0	0	0	0	0	0	0	0	9.068399585	0.605341126	0.053976103	0.947990357
BP5.bin93	1.026842251	10.27294472	1.060246781	1.434554055	1.013232803	2.912595583	0	0	0	0	0	0	0	0	0	0	0	0	0	0	0	0	0	0	0	0	0	0	0	0	0.150999416	4.176423974	1.835254034	7.061570698	7.479519606	0	0	0	0	0	0	0	0	0	0	0	0	0	0
BP5.bin97	7.792890164	10.22120682	7.036579743	9.410708413	2.566251853	4.709951137	0.070879407	0.023719034	0.009405994	0	0	0	0	0	0	0	0	0	0	0	0	0	0	0	0	0	0	0	0	0	0.012491967	0.02517769	0.021997467	0.024070815	0.018147262	0	0	0	0	0	0	0	0	0	0	0	0	0	0
BP6.bin101	2.243238628	1.877193178	11.08607223	6.223737942	6.351043458	3.755024659	0	0	0	0	0	0	0.01985174	0.022698689	0	0	0	0	0	0	0	0	0	0	0	0	0	0	0	0	0.073762677	0.082623656	0.064939584	0.121997734	0.096845863	0	0	0	0	0	0	0	0	0	0	0	0	0	0
BP6.bin107	30.44795545	5.483475296	16.23626854	8.41448912	6.048402642	2.988376974	0	0	0	0	0	0	0	0	0	0	0	0	0	0	0	0	0	0	0	0	0	0	0	0	0	0	0	0	0	0	0	0	0	0	0	0	0	0	0	0	0	0	0
BP6.bin110	1.817343293	3.570895905	25.25572337	18.10851127	49.33652371	34.67633064	0	0	0	0	0	0	0	0	0	0	0	0	0	0	0	0	0	0	0	0	0	0	0	0	0	0	0	0	0	0	0	0	0	0	0	0	0	0	0	0	0	0	0
BP6.bin118	5.739216734	8.171880203	5.648551308	6.002965361	4.571075677	6.261862579	0.685274402	1.075954078	1.49438384	0.136775595	0	0.079730958	0.598657539	0.495276868	0.004703384	0	0.005416152	0	0	0	0	0	0	0	0	0.009913393	0	0.003648181	0	0.011872623	0.438161868	0.492636826	0.570984005	0.527349417	0.681952763	0	0	0	0	0.000905774	0	0	0	0.00039952	0	0.049101249	0.167254932	0.36099994	0.439599607
BP6.bin120	2.130441784	2.289669426	3.481435345	1.668776711	1.989522249	2.572140134	0	0	0	0	0	0	0	0	0	0	0	0	0	0	0	0	0	0	0	0	0	0	0	0	0	0	0	0	0	0	0	0	0	0	0	0	0	0	0	0	0	0	0
BP6.bin123	1.482859411	2.085740561	16.28720919	12.53370945	6.377306763	6.540442406	0	0	0	0	0	0	0	0.000725141	0	0	0	0	0	0	0	0	0	0	0	0	0	0	0	0	0	0	0	0.008724626	0.006598527	0	0	0	0	0	0	0	0	0	0	0	0	0	0
BP6.bin125	6.554406971	15.45581853	68.29344462	13.2131543	16.013795	31.5120591	0	0	0.002569228	0	0	0	0.115880281	0.149849311	0	0	0	0	0	0	0	0	0	0	0.174113315	0.101870368	0	0	0	0	14.19295341	33.35480934	39.88559571	16.75242092	18.8818763	0	0	0	0	0	0	0	0	0	0.087568775	0	0	0	0
BP6.bin126	16.74296969	21.07162531	29.78582005	12.07690019	12.24215505	16.9160697	2.464909749	1.232628909	2.464008814	1.609055679	0.121654692	0.020995598	0.200846831	0.195434641	0.001756806	0	0	0	0	0	0.028015774	0	0	0	0.082039007	0.227012722	0	0.095208815	0	0.081693116	0.296598482	0.947595329	0.547876578	1.035521212	0.949529641	0	0	0.001309001	0	0.005066094	0	0	0.006432734	0	0	2.93142963	0.592330925	1.170182205	3.290409744
BP6.bin131	10.37947128	6.243937112	5.547433464	3.175296916	2.688914798	4.624357607	0.043246092	0.122841975	0.04154004	0	0	0.007701048	0.053621664	0.048765163	0	0	0	0	0	0	0	0	0	0	0	0	0	0	0	0	0.010529916	0.014016999	0.012989503	0.014709795	0.015677686	0	0	0	0	0	0	0	0	0	0	0	0.07512506	0.067219893	0.002994099
BP6.bin132	0.195524907	2.000340114	9.061813277	1.204620604	2.558431818	4.098463501	0	0	0	0	0	0	0.000798464	0.006511651	0	0	0	0	0	0	0	0	0	0	0	0	0	0	0	0	0.018545032	0.285867691	0.122331163	0.058149729	0.013387256	0	0	0	0	0	0	0	0	0	0	0	0	0	0
BP6.bin134	4.873958618	13.48672357	12.34022428	9.646165672	7.617293515	16.11943384	9.857345046	21.59280528	6.125145382	5.67934701	1.734259385	0.752822466	86.85282954	115.7581189	0	0	0	0	0	2.415269474	0.760788785	0.322456765	0.414867726	0.386000718	1.092162285	0.283618375	0.636208233	0.21614674	0.4844242	0.109008191	0.10457864	0.136284769	0.099751403	0.016794713	0	5.438371446	8.16119333	7.899508573	3.965016831	9.281709218	0	0.238878511	0.070220498	0	2.173659513	0.107092897	0.182678797	0.353587548	0.415427109
BP6.bin137	1.572849818	1.327337264	17.35030509	1.418473663	1.340121523	2.347793343	0	0	0.005275654	0	0	0	0.004557795	0.013328019	0	0	0	0	0	0	0	0	0	0	0	0	0	0	0	0	0.411497238	3.620846824	0.802206564	1.294499929	0.745576169	0	0	0	0	0	0	0	0	0	0	0	0	0	0
BP6.bin14	0.525395034	1.627474326	6.148976702	3.075587642	2.053927479	1.008237207	0	0	0	0	0	0	0	0	0	0	0	0	0	0	0	0	0	0	0	0	0	0	0	0	0	0	0	0	0	0	0	0	0	0	0	0	0	0	0	0.551744799	0.16857398	0	0
BP6.bin140	7.423200615	17.86682342	10.09970544	8.697649055	8.037550992	16.32151133	7.770224078	4.735818305	6.845435896	0.330290821	0	0.115951752	0.795784045	0.696700249	0	0	0	0	0	0	0	0	0	0	0	0	0	0	0.006409567	0	0.008080435	0.027477773	0.013976403	0.023496573	0.001074827	0	0	0	0	0	0	0	0	0	0	0	0	0	0
BP6.bin141	2.483966104	5.775577179	10.39311087	4.371174767	4.023817395	4.65336985	0	0	0	0	0	0	0	0	0	0	0	0	0	0	0	0	0	0	0	0	0	0	0	0	0	0.016416767	0	0	0	0	0	0	0	0	0	0	0	0	0	0	0	0	0
BP6.bin143	1.909571888	5.476500291	9.780369499	0.929538367	1.138313353	4.358887896	0.713336002	0.557976291	2.479398921	0.272591157	0	0	0	0	0	0	0	0	0	0	0	0	0	0	0	0	0	0	0	0	0	0	0	0	0	0	0	0	0	0	0	0	0	0.430269817	0	0	0	0	0
BP6.bin145	11.19187622	10.60131406	5.986653118	2.957771003	3.358439985	8.842389934	1.321071662	0.694817381	0.188822312	0.338599716	0	0	0.008812051	0.014455333	0	0	0	0	0	0	0	0	0	0	0	0	0	0	0	0	0	0	0	0	0	0	0	0	0	0	0	0	0	0	0	0.013844518	0	0	0.007549229
BP6.bin146	0.853629577	3.325448988	7.758988183	1.982181444	3.739669041	4.890903328	0.462062185	0.211652782	0.097115851	0	0	0	0	0	0	0	0	0	0	0	0	0	0	0	0	0	0	0	0	0	0.074050523	0.560823779	0.12059777	0.157362214	0.067896281	0	0	0	0	0	0	0	0	0	0	0	0	0	0
BP6.bin147	4.13872848	7.166199384	5.193511136	2.009500281	1.669387429	5.858110507	0.018010857	0.087868782	0.215882323	0.114579764	0	0	0.227464995	0.246987921	0.13440295	0	0	0	0	0	0	0	0	0	0	0	0	0	0	0	0	0	0	0	0	0	0	0	0	0	0	0	0	0	0	1.709756811	0.235048158	0.159966347	0.436195351
BP6.bin148	1.859823338	3.700890119	4.287770059	2.205440792	2.143452382	3.001487743	0	0	0	0	0	0	0	0	0	0	0	0	0	0	0	0	0	0	0	0	0	0	0	0	0	0	0	0	0	0	0	0	0	0	0	0	0	0	0	0	0	0	0
BP6.bin16	2.528505179	3.150842706	6.740751628	9.073950969	4.103432186	3.787341967	0.571835238	0.357261822	0.593440106	0.060288227	0	0	0	0	0	0	0	0	0	0	0	0	0	0	0	0	0	0	0	0	0.137874664	0.175893422	0.173583135	0.123324033	0.126950784	0	0	0	0	0	0	0	0	0	0	0	0	0	0
BP6.bin18	1.122520885	1.281584153	9.328437838	4.476781058	1.847071875	3.406408998	0.128001176	0.089590899	0.139378917	0.035598337	0	0	0.013408015	0.00599685	0	0	0	0	0	0	0	0	0	0	0	0	0	0	0	0	0.407382994	0.308110072	0.25679325	0.315842308	0.213582083	0	0	0	0	0	0	0	0	0	0	0	0	0	0
BP6.bin19	1.37672919	4.959123268	16.40549505	8.122727608	8.973708596	8.19491712	0	0	0	0	0	0	0	0	0	0	0	0	0	0	0	0	0	0	0	0	0	0	0	0	0	0.008914256	0.035501579	0	0.034900964	0	0	0	0	0	0	0	0	0	0	0	0	0	0
BP6.bin2	116.7605813	16.63684668	8.458533652	13.07442396	11.25158149	19.41709342	0.281272281	0.453004041	0.007068913	7.114599591	0	0.021135231	0.024968165	0.060470769	0	0	0	0	0	0	0	0	0	0	0	0	0	0	0	0	0.982598044	0.62787966	0.515896448	0.257020669	0.111774722	0	0	0	0	0	0	0	0	0	0	0	0	0	0
BP6.bin21	4.180417279	6.215209543	9.935614047	8.752925106	6.394949492	9.201943268	0.846935158	0.781648814	0.843506925	0.139923863	0	0	0.197664975	0.186418949	0	0	0	0	0	0	0	0	0	0	0.00871395	0.037117551	0	0.068099177	0	0	2.407619472	1.686868845	2.457806265	1.680955806	1.761305447	0	0	0	0	0	0	0	0.095308029	0	0	0.809767087	1.129494243	2.947733349	1.67631477
BP6.bin22	0.409059409	1.460261814	6.020878157	4.365562095	3.396247698	2.327940191	0	0	0	0	0	0	0	0	0	0	0	0	0	0	0	0	0	0	0	0	0	0	0	0	0	0	0	0	0	0	0	0	0	0	0	0	0	0	0	0	0	0	0
BP6.bin28	0.887829971	1.852318964	13.46127761	6.115699189	10.91497692	12.02861441	0	0	0	0	0	0	0	0	0	0	0	0	0	0	0	0	0	0	0	0	0	0	0	0	1.11623782	0.969810635	0.577916188	1.050212492	0.806291068	0	0	0	0	0	0	0	0	0	0	0	0	0	0
BP6.bin29	2.24869831	4.827653996	8.431396698	3.043512398	5.694675982	6.868159871	2.34262922	1.836661844	4.623408756	0.49349947	0.165409818	0.067565271	0.218579341	0.162267248	0.409160691	0.000902512	0.091981764	0	0	0.00813931	0	0	0	0	0.00862128	0.00266393	0	0	0	0	0	0	0	0.018725834	0.016620666	0	0	0	0	0	0	0	0	0.010350577	0	0.425711999	0.75838814	0.77689703	1.427348172
BP6.bin3	1.767759558	4.59648408	20.8688867	3.866319718	3.615597915	6.105947076	0.081547463	0.03594366	0.055813189	0	0	0	0	0	0	0	0	0	0	0	0	0	0	0	0	0	0	0	0	0	0.626605336	0.442075328	0.624489956	0.46195539	0.477806838	0	0	0	0	0	0	0	0.013109345	0	0	0	0	0	0
BP6.bin30	2.859315867	4.96982002	7.607297067	4.96082988	3.888195595	5.977019476	0	0	0	0	0	0	0	0	0	0	0	0	0	0	0	0	0	0	0	0	0	0	0	0	0	0.003870892	0	0.016775811	0.009548981	0	0	0	0	0	0	0	0	0	0	0	0	0	0
BP6.bin33	8.17673145	5.662374586	8.539793709	4.107347684	4.333203128	7.28321811	3.653285762	1.662454	2.44161913	1.880147765	0.087512716	0.05367486	0.499340594	0.540415032	0	0	0	0	0	0	0	0	0	0	0	0.022411592	0	0	0	0	0.601504622	0.837484336	0.850191065	0.700459925	0.664234584	0	0	0	0	0	0	0	0	0	0	0.491473659	0.878734675	0.334400702	0.23277608
BP6.bin34	1.166469149	4.671713841	6.213407995	2.713135406	4.253329531	2.699982583	0.040910391	0	0	0	0	0	0	0	0	0	0	0	0	0	0	0	0	0	0	0	0	0	0	0	0.029903078	0.384840111	0.220554201	0.226692175	0.711787786	0	0	0	0	0	0	0	0	0	0	0	0	0	0
BP6.bin35	5.995229529	13.46745263	5.105755411	4.147604584	3.487069865	8.053638776	9.111118353	16.74356235	35.73061782	1.480131045	0	2.918250091	17.67356386	14.25459878	0	0	0	0	0	0	0	0	0	0	0	0	0	0	0	0	0.007791839	0	0	0	0	0	0	0	0	0	0	0	0	0	0	1.405537346	1.432820744	0.385575473	0.2960576
BP6.bin37	0.760814359	1.823946943	6.753395628	2.311954901	4.247012405	2.900350323	0	0	0	0	0	0	0.052384333	0.025935606	0	0	0	0	0	0	0.090848427	0	0	0	0	0	0	0	0	0	0	0	0	0	0	0	0	0	0	0	0	0	0.045561919	0	0	0.280685352	0	0	0
BP6.bin38	52.66836124	64.9281788	41.20234491	63.63233214	47.32998172	58.42806495	0.954553423	1.353384723	4.230452272	0.055667163	0	0.022536338	2.470171277	2.117616448	0	0	0	0	0	0	0	0	0	0	0	0	0	0	0	0	0	0	0	0	0	0	0	0	0	0	0	0	0	0	0	0.058620381	0.243647124	0.121996788	0.104638348
BP6.bin4	6.425542227	9.581074541	13.78565235	6.884466008	15.50962237	10.83395581	0.020932034	0.035415665	0.033258412	0	0.350795817	0	0.191836166	0.345163223	0	0	0	0	0	0.09377579	0	0	0	0	0	0	0	0	0	0	0.042306269	0.292031665	0.512525138	0.341163229	1.426470304	0	0	0	0	0	0	0	0	0	0	6.021096121	0.28838341	0.122201069	0.291991764
BP6.bin40	4.802811295	7.842641169	9.203493239	5.710450879	8.483250657	7.440334879	2.791073067	3.446128892	4.189537813	0.232958683	0.003226594	0.047473505	1.969838341	1.680459142	2.135667616	0.791840774	3.131580831	0	0	0	0.016934191	0	0	0	0.878430049	0.970147025	0.014540317	0.688055255	0.033595814	0.573293121	1.817367823	2.639294435	3.262100839	3.332155307	3.923591568	0.861732569	1.278301433	1.260388412	0.700665278	1.168915051	0	0	0.628848157	0.013571013	0	0.239592022	0.232221957	0.754158279	1.236319028
BP6.bin42	1.236748691	1.365766568	4.648532374	3.964186868	1.746746917	2.523362503	0	0	0	0.021915028	0	0	0	0	0	0	0	0	0	0	0	0	0	0	0	0	0	0	0	0	0.279799264	0.390074669	0.300827214	0.39635241	0.321412161	0	0	0	0	0	0	0	0	0	0	0	0	0	0
BP6.bin43	0.663489636	3.054865102	12.16353442	5.538457785	4.343325986	8.782953403	0	0	0	0	0	0	0	0	0	0	0	0	0	0	0	0	0	0	0	0	0	0	0	0	0	0	0	0	0	0	0	0	0	0	0	0	0	0	0	0	0	0	0
BP6.bin45	2.491946432	6.33897201	12.80232597	4.093539019	3.595021955	5.173205679	0.006678804	0.034870343	0.067560534	0	0	0	0	0	0	0	0	0	0	0	0	0	0	0	0	0	0	0	0	0	0.090029192	0.284355393	0.096686047	0.15502023	0.123514346	0	0	0	0	0	0	0	0	0	0	0	0	0	0
BP6.bin46	0.581385896	0.961099713	4.074332157	0.477249426	0.654546126	1.6387954	0.117251423	0	1.433770891	0.233878486	0	0	0.00305654	0.004186276	0	0	0	0	0	0	0	0	0	0	0	0	0	0	0	0	0	0	0	0	0	0	0	0	0	0	0	0	0	0	0	0	0	0	0
BP6.bin49	1.273945036	3.257816141	6.013317228	3.597560114	4.932942484	3.861877232	0	0	0	0	0	0	0	0	0	0	0	0	0	0	0	0	0	0	0	0	0	0	0	0	0.00807692	0.060786982	0.037726194	0.039144189	0.028383611	0	0	0	0	0	0	0	0	0	0	0	0	0	0
BP6.bin50	0.784359092	1.384229182	4.538370468	3.838926637	2.823368737	1.791825255	0	0	0	0	0	0	0	0	0	0	0	0	0	0	0	0	0	0	0	0	0	0	0	0	0.00863584	0.015127449	0.025866974	0.014563635	0.015663452	0	0	0	0	0	0	0	0	0	0	0	0	0	0
BP6.bin51	0.114856451	8.848410159	6.094946026	7.89922996	9.965966787	8.758757415	0	0	0	0	0	0	0	0	0	0	0	0	0	0	0	0	0	0	0	0	0	0	0	0	0	0.025656435	0.028858676	0.029992906	0.009148006	0	0	0	0	0	0	0	0	0	0	0	0	0	0
BP6.bin52	0.156108376	0.571913101	6.068668169	1.632577838	1.751719049	2.588825787	0	0	0	0	0	0	0	0	0	0	0	0	0	0	0	0	0	0	0	0	0	0	0	0	0	0	0	0	0	0	0	0	0	0	0	0	0	0	0	0	0	0	0
BP6.bin53	5.106071249	10.44436558	5.476265411	2.764276055	1.924337471	8.423197682	0.018124815	0.12673462	0.364364054	0.179014485	0	0	0.359408022	0.369713501	0.488444162	0.019131318	0.024875768	0	0	0	0	0	0	0	0	0	0	0	0	0	0	0	0	0	0.001987169	0	0	0	0	0	0	0	0	0	0	2.833497422	0.322948719	0.312029576	1.140838297
BP6.bin56	2.025865751	4.948540287	21.80089493	11.55989603	17.93492394	10.1809887	0	0	0	0	0	0	0	0	0	0	0	0	0	0	0	0	0	0	0	0	0	0	0	0	0	0	0	0	0	0	0	0	0	0	0	0	0	0	0	0	0	0	0
BP6.bin57	1.045951715	0.573410284	25.77590702	0.274800645	0.4680757	0.808418897	0.055691285	0	0.01266265	0	2.303519477	0	0	0	0	0	0	0	0	2.335582475	1.180102301	2.776053179	0	0	1.5148405	0.406611479	0	0	0	0	0	0	0	0	0	0	0	0	0	0	0	0.045180003	0	0.030710354	0	0	0	0	0
BP6.bin59	1.249427876	3.822945458	12.97869574	8.80975248	7.508086356	5.268707877	0	0	0	0	0	0	0	0	0	0	0	0	0	0	0	0	0	0	0	0	0	0	0	0	0.034837981	0.055830791	0.071282621	0.07765316	0.10028468	0	0	0	0	0	0	0	0	0	0	0	0	0	0
BP6.bin6	5.15296086	8.269061143	21.97824736	13.17276866	30.78067911	12.28259255	0	0	0	0	0	0	0	0	0	0	0	0	0	0	0	0	0	0	0	0	0	0	0	0	0	0	0	0	0	0	0	0	0	0	0	0	0	0	0	0	0	0	0
BP6.bin67	1.497428479	1.282362255	31.31198961	34.90662732	10.0977486	7.223012134	0	0	0	0	0	0	0	0	0	0	0	0	0	0	0	0	0	0	0	0	0	0	0	0	0.005632085	0	0	0.014569905	0	0	0	0	0	0	0	0	0	0	0	0	0	0	0
BP6.bin72	2.181690707	2.145057913	7.123963128	2.029117763	5.680900188	2.632322326	0	0	0	0	0	0	0	0	0	0	0	0	0	0	0	0	0	0	0	0	0	0	0	0	0	0	0	0	0	0	0	0	0	0	0	0	0	0	0	0	0	0	0
BP6.bin76	3.704485354	6.731275281	11.41576209	3.887433931	5.09822245	4.010504933	0	0	0	0	0	0	0	0.020937496	0	0	0	0	0	0	0	0	0	0	0	0	0	0	0	0	0.233945285	1.272710257	1.0771646	0.533220838	1.071142564	0	0	0	0	0	0	0	0	0	0	0.03596191	0.053791475	0	0
BP6.bin84	0.306302866	0.492863875	5.123092433	1.827166022	5.04558649	1.485346688	0	0	0.00096036	0	0	0	0	0	0	0	0	0	0	0	0	0	0	0	0	0	0	0	0	0	0	0	0	0	0	0	0	0	0	0	0	0	0	0	0	0	0	0	0
BP6.bin86	1.320862662	1.545494607	12.44841114	34.36594034	15.4739134	14.41596278	0	0	0.031710339	0	0	0	0.006694628	0.006930989	0	0	0	0	0	0	0	0	0	0	0	0	0	0	0	0	0.013586082	0	0.087000682	0	0	0	0	0	0	0	0	0	0	0	0	0	0	0	0
BP6.bin87	1.641643042	2.034375301	12.97435064	4.166648628	4.455712022	1.401106541	0	0	0	0	0	0	0	0	0	0	0	0	0	0	0	0	0	0	0	0	0	0	0	0	0	0	0	0	0	0	0	0	0	0	0	0	0	0	0	0	0	0	0
BP6.bin89	2.110662856	22.17371941	54.4035701	41.22303035	91.49290954	51.57567682	0	0	0	0	0	0	0	0	0	0	0	0	0	0	0	0	0	0	0	0	0	0	0	0	0.507551687	1.262948353	0.960353898	0.635040669	0.589424155	0	0	0	0	0	0	0	0	0	0	0	0	0	0
BP6.bin90	0.2359491	0.659066925	7.707214607	0.322140099	0.272269181	0.450142132	0	0	0	0	0	0	0	0	0	0	0	0	0	0	0	0	0	0	0	0	0	0	0	0	0.011222168	0.00515018	0.003734624	0.006640711	0.003142877	0	0	0	0	0	0	0	0	0	0	0	0	0	0
BP6.bin91	5.821736276	3.732566047	8.612542578	1.317934137	1.631968655	3.50208579	0	0.233585914	0	0	0	0	0	0	0	0	0	0	0	0	0	0	0	0	0	0	0	0	0	0	0	0	0	0	0	0	0	0	0	0	0	0	0	0	0	0	0	0	0
BP6.bin95	1.300604789	3.150528749	6.703783512	5.845665109	4.541957785	5.272485149	0.401608075	0.620090999	0.922501442	0.195283925	0.134813862	0.018938928	0.311821846	0.312781599	0.052632949	0.017168658	0.018799503	0.002359152	0.137630529	0.105429654	0.051871956	0.103251544	1.360951668	0.961884851	0.162638102	0.203626146	0	1.010165727	0.003781782	0.01544066	2.271485952	2.05759919	2.754638503	2.13979006	2.252946006	0.083158938	0.191243947	0.089765017	0.060542468	0.074382274	0	0	1.460919239	0.007205736	0	0.308906014	1.512453205	2.614082373	1.960170917
BP6.bin97	0.735162941	3.762119315	17.65815755	4.655741335	8.993731017	4.280883698	0.013841712	0	0.003605256	0	0	0	0	0	0	0	0	0	0	0	0	0	0	0	0	0	0	0	0	0	0.747031233	0.71137927	0.670592815	0.845932006	0.717323871	0	0	0	0	0	0	0	0	0	0	0	0	0	0
BP7.bin10	0.353352285	0.141947732	1.317814924	8.842722345	0.72526351	0.132031789	0	0	0	0	0	0	0	0	0	0	0	0	0	0	0	0	0	0	0	0	0	0	0	0	0	0	0	0	0	0	0	0	0	0	0	0	0	0	0	0	0	0	0
BP7.bin11	2.023751174	1.114479036	4.372517096	6.332739103	1.891191074	2.878113199	0	0	0	0.083594595	0	0	0	0	0	0	0	0	0	0	0	0	0	0	0	0	0	0	0	0	0	0	0	0	0	0	0	0	0	0	0	0	0	0	0	0	0	0	0
BP7.bin13	0.93153676	2.677510556	12.11651467	9.026319498	7.473329997	6.347072599	1.371227686	0.678954827	0.996027098	0	0	0	0	0	0	0	0	0	0	0	0	0	0	0	0	0	0	0	0	0	0.118763784	0.354827971	0.251751018	0.42427253	0.439805723	0	0	0	0	0	0	0	0	0	0	0.459654036	0.311019747	0.249345207	0.13928556
BP7.bin16	45.96574294	49.55421115	36.68800386	92.36403052	44.65352362	53.08161057	2.76583765	6.263762441	1.559949029	6.513670975	0	0	0.159969441	0.141938369	0	0	0	0	0	0	0	0	0	0	0	0	0	0	0	0	2.72758301	7.939776601	7.256466648	11.6045026	11.60789272	0	0	0	0	0	0	0	0	0	0	1.752861761	2.655987561	5.593188832	1.123490623
BP7.bin18	3.771235915	12.22229185	26.2135444	24.62346548	24.19348733	30.59636831	0.850873361	0.924549324	0.866311406	0.197424656	0	0.013695256	0.40834689	0.262728792	0	0	0.472319385	0	0	0	0	0	0	0	0	0.053762793	0	0	0	0	6.333059452	7.428058109	11.35347423	5.749475104	6.62586015	0	0	0	0	0	0	0	0	0	0	0.019613908	0	0	0
BP7.bin23	0.759166355	1.241037827	11.97210953	22.42612138	58.61848109	39.96889222	0	0	0	0	0	0	0	0	0	0	0	0	0	0	0	0	0	0	0	0	0	0	0	0	0	0	0	0	0	0	0	0	0	0	0	0	0	0	0	0	0	0	0
BP7.bin24	7.408056332	11.53639307	19.09415599	17.96861507	33.13224259	29.11350669	0	0	0	0	0	0	0	0	0	0	0	0	0	0	0	0	0	0	0	0	0	0	0	0	12.03249445	9.686123641	11.08660987	7.7606261	5.277212466	0	0	0	0	0	0	0	0	0	0	0	0	0	0
BP7.bin25	1.667081798	9.532957735	13.37961378	13.66245095	17.53563167	6.238723015	0	0	0	0	0	0	0	0	0	0	0	0	0	0	0	0	0	0	0	0	0	0	0	0	0.006465201	0.020036979	0.000703655	0.024779283	0.025465253	0	0	0	0	0	0	0	0	0	0	0	0	0	0
BP7.bin26	0.08940156	0.88327471	3.182571106	12.51689175	1.735666437	3.983302424	0.150037898	0.048029161	0.214115037	0.07142369	0	0	0	0	0.014818566	0.047886305	0	0	0	0	0.049149606	0.086025792	0	0	0.022963701	0.02070466	0.408354438	0.00727474	1.408924604	0	0	0.957832535	0.123062936	0.524947365	0.151257032	0	0	0	0	0	5.137975676	1.387860016	2.217943864	10.96942725	14.02234738	0	0	0	0
BP7.bin30	1.412764612	1.784087129	1.743838052	7.441155433	1.477314745	1.827426924	0	0	0	0	0	0	0	0	0	0	0	0	0	0	0	0	0	0	0	0	0	0	0	0	0.087528758	0.16112934	0.1853839	0.155124257	0.149700078	0	0	0	0	0	0	0	0	0	0	0.012830299	0.093138118	0.12345751	0.01275401
BP7.bin31	1.054316739	1.526136331	6.651558497	6.985198452	27.71195869	5.228274006	0	0	0	0	0	0	0	0	0	0	0	0	0	0	0	0	0	0	0	0	0	0	0	0	0	0	0	0	0	0	0	0	0	0	0	0	0	0	0	0	0	0	0
BP7.bin34	0.531532074	1.227797526	6.98037817	51.35784062	59.72154303	29.63615888	0	0	0	0	0	0	0	0	0	0	0	0	0	0	0	0	0	0	0	0	0	0	0	0	0	0	0	0	0	0	0	0	0	0	0	0	0	0	0	0	0	0	0
BP7.bin36	2.331561536	1.049912754	4.510364202	8.191101602	4.795463406	3.123817242	0.135182704	0.040117155	0.026776681	0.164892599	0	0	0.038003963	0.030847206	0	0	0	0	0	0	0	0	0	0	0	0	0	0	0	0	0	0	0	0	0	0	0	0	0	0	0	0	0	0.007696738	0	0	0	0	0
BP7.bin39	0.006221561	0	0.19524689	12.68665707	0.624553477	0.139839586	0	0	0	0	0	0	0	0	0	0	0	0	0	0	0	0	0	0	0	0	0	0	0	0	0	0	0	0	0	0	0	0	0	0	0	0	0.032399541	0	0	0	0	0	0
BP7.bin41	2.110475321	1.275891135	6.874594739	25.91434386	14.57131275	9.417427741	0	0	0	0.034471338	0	0	0	0	0	0	0	0	0	0	0	0	0	0	0	0	0	0	0	0	0	0	0	0	0	0	0	0	0	0	0	0	0	0	0	0	0	0	0
BP7.bin43	0.633134096	0.303784945	2.291475053	21.78259428	12.06262586	3.175140847	0	0	0	0	0	0	0	0	0	0	0	0	0	0	0	0	0	0	0	0	0	0	0	0	0	0	0	0	0	0	0	0	0	0	0	0	0	0	0	0	0	0	0
BP7.bin46	7.380652025	8.001012026	18.7676301	9.76091318	11.09483824	11.41539725	0	0	0	0	0	0	0	0	0	0	0	0	0	0	0	0	0	0	0	0	0	0	0	0	0	0	0	0	0	0	0	0	0	0	0	0	0	0	0	0	0	0	0
BP7.bin47	0.972829215	1.940979232	9.415653198	18.06977759	5.363107566	1.482658669	0	0	0	0	0	0	0	0	0	0	0	0	0	0	0	0	0	0	0	0	0	0	0	0	0	0	0	0	0	0	0	0	0	0	0	0	0	0	0	0	0	0	0
BP7.bin48	0.954056061	1.251465816	3.763064621	10.21573249	4.839920367	4.15407706	0.052812531	0.031229892	0.026097539	0	0	0	0.093441562	0.072840902	0.104873752	0	0.033633945	0	0	0	0	0	0	0	0	0	0	0	0	0	0	0.006353127	0	0.013827928	0.00873511	0	0	0	0	0	0	0	0	0	0	0	0	0	0
BP7.bin50	3.522164112	6.313440398	18.94217854	57.38796683	28.30630533	19.76535225	9.033646498	4.762383282	7.479342929	1.670128924	0	0.32069723	0.102132494	0.136020126	0	0	0	0	0	0	0	0.003245793	0	0	0	0	0	0	0	0	0.071216581	0.13430307	0.121145466	0.152351325	0.181715968	0	0	0	0	0	0	0	0.002355237	0	0	0.556536679	0.01607542	0.007227935	0.092273869
BP7.bin53	3.741954337	1.306618257	6.071314149	10.82113068	3.213402916	2.606326678	1.111874004	0.547025522	0.494174096	3.643926845	0	0.612694715	0	0	0	0	0	0	0	0	0	0	0	0	0	0	0	0	0	0	0	0	0	0	0	0	0	0	0	0	0	0	0.088421531	0	0	0	0	0	0
BP7.bin54	0	0	0.050173299	6.446412744	0.818160945	0.435177758	0	0	0	0	0	0	0	0	0	0	0	0	0	0	0	0	0	0	0	0	0	0	0	0	0	0	0	0	0	0	0	0	0	0	0	0	0	0	0	0	0	0	0
BP7.bin56	1.176770554	3.138607866	7.355644531	18.32647296	5.320461406	4.431263121	0.401706345	0.013427849	0.056039964	0.56643107	0	0	0	0.016511724	0	0	0	0	0	0	0	0.012155662	0	0	0	0	0	0	0	0	0	0	0.021877345	0.000394186	0.011863252	0	0	0	0	0	0	0	0.02897719	0	0	0	0	0	0
BP7.bin59	1.206839623	3.633415406	7.785956139	10.44884853	6.898775382	7.291930083	0	0	0.047202015	0	0	0	0	0	0	0	0	0	0	0	0	0	0	0	0	0	0	0	0	0	0	0	0	0	0	0	0	0	0	0	0	0	0.057613139	0	0	0	0	0	0
BP7.bin61	1.218407271	0.446891105	1.886749841	12.84243676	2.133985623	1.30881894	0	0	0	0	0	0	0	0	0	0	0	0	0	0	0	0	0	0	0	0	0	0	0	0	0	0	0	0	0	0	0	0	0	0	0	0	0	0	0	0	0	0	0
BP7.bin67	0.383479069	0.485832178	6.361896129	10.70523059	18.81946148	7.943302347	0	0	0	0	0	0	0	0	0	0	0	0	0	0	0	0	0	0	0	0	0	0	0	0	0	0	0	0	0	0	0	0	0	0	0	0	0	0	0	0	0	0	0
BP7.bin70	0.492463906	0.666671658	1.413196764	32.17948777	2.608550014	0.792968319	0	0	0	0	0	0	0	0	0	0	0	0	0	0	0	0	0	0	0	0	0	0	0	0	0	0	0	0	0	0	0	0	0	0	0	0	0	0	0	0	0	0	0
BP7.bin71	0.453398781	0.686231692	2.571739114	6.482562154	0.925103997	1.516927474	15.41850844	20.90662145	10.06646201	3.474170691	0.672096094	1.331343725	4.682744381	3.819886395	0	0	0	1.186163602	0	0.810767657	16.25890644	3.795262727	0.031152173	0.014642754	0.035651156	0	0	0	0	0	0	0	0	0	0	0.6096729	1.103519696	1.361387613	0.67505663	1.191471721	0.08768381	1.140462967	0.410476234	0.627773142	4.794849909	0.657677054	0.720420526	0.313926509	2.212314115
BP7.bin73	1.173204605	2.382624642	10.0038816	9.131753378	6.616777472	3.308942712	0	0	0	0	0	0	0.133002688	0.175028246	0	0	0	0	0	0	0	0	0	0	0	0	0	0	0	0	0.693057312	0.950014956	0.769705524	1.144030024	0.86616857	0	0	0	0	0	0	0	0	0	0	0	0	0	0
BP7.bin84	0.752474692	1.577936252	6.321067137	5.022483726	5.415774127	2.92662381	0	0	0	0	0	0	0	0	0	0	0	0	0	0	0	0	0	0	0	0	0	0	0	0	0	0	0	0	0	0	0	0	0	0	0	0	0	0	0	0	0	0	0
BP7.bin85	6.955585866	9.306060493	3.18966639	4.867881768	3.000785396	6.240103631	0.759266637	0.4489209	0.159696214	0.207773494	0	0.012773752	0.028468358	0.033641799	0	0	0	0	0	0	0	0	0	0	0	0	0	0	0	0	0.096515263	0.347390767	0.166632331	0.225678265	0.172152614	0	0	0	0	0	0	0	0	0	0	0.032902159	0.013905194	0.005007232	0.027212517
BP8.bin1	5.195093562	6.358480103	5.770429232	6.899971632	5.80158366	5.921669393	0.574292903	0.860760934	1.216404652	0.116066033	0	0.063950595	0.530181443	0.446247275	0.025331086	0	0.038152785	0	0	0	0	0	0	0	0.069720096	0.106174503	0.011591679	0.090240318	0.00137327	0.087044798	0.884094738	0.895517715	1.202822206	0.883269376	1.090334653	0	0	0	0	0	0	0	0.000559066	0	0	0.10007051	0.194686462	0.456913739	0.510694996
BP8.bin10	9.132410686	8.88391227	4.96199912	5.598144471	6.741167352	5.830931873	0.317824864	0.393641166	0.619459727	0.520096243	0.006153084	0.013209802	1.700385953	1.61299197	0.000444688	0	0	0	0	0	0	0	0	0	0	0.00182127	0	0	0	0	0.749681248	0.569508073	0.71655036	0.514420117	0.60549588	0	0	0	0	0	0	0	0	0	0	0.09027409	0.135471138	0.238819677	0.154999084
BP8.bin106	1.496979185	4.171709497	11.41467338	72.62127465	59.73639457	22.17275466	0.031936511	0	0.057098084	0	0	0	0.001912332	0.00504	0	0	0	0	0	0	0	0	0	0	0.060520735	0.022690313	0	0.071028957	0	0	0	0	0	0	0	0	0	0	0	0	0	0	0.020568202	0	0	0	0	0	0.006805532
BP8.bin108	0.835319455	8.903046422	9.52931765	5.720447601	20.65195744	3.185608925	0	0	0	0	0	0	0	0	0	0	0	0	0	0	0	0	0	0	0	0	0	0	0	0	0.032975428	0	0.019507577	0.004154666	0.002620582	0	0	0	0	0	0	0	0	0	0	0	0	0	0
BP8.bin11	1.680095619	16.55728047	3.703478518	3.597093389	6.061528289	3.491894152	0	0	0	0	0	0	0	0	0	0	0	0	0	0	0	0	0	0	0	0	0	0	0	0	0.012073086	0.02462541	0.049196789	0.005453481	0.003943198	0	0	0	0	0	0	0	0	0	0	0.020892732	0.138206506	0.086374503	0
BP8.bin110	3.953935883	5.56486259	17.31695988	35.03348349	15.58157556	14.36013192	0.492219674	0.088784991	0.489835766	0.537499298	0	0	0	0	0	0	0	0	0	0	0	0	0	0	0	0	0	0	0	0	0	0	0	0	0	0	0	0	0	0	0	0	0.123897968	0	0	0.002907792	0	0	0
BP8.bin112	6.607424861	13.97073084	34.20934493	23.40101237	88.79429111	11.70638938	0	0	0	0	0	0	0	0	0	0	0	0	0	0	0	0	0	0	0	0	0	0	0	0	0	0	0	0	0	0	0	0	0	0	0	0	0	0	0	0	0	0	0
BP8.bin115	0.390499822	0.934008755	2.757112277	3.44771969	5.845086237	3.928857487	0	0	0	0	0	0	0	0	0	0	0	0	0	0	0	0	0	0	0	0	0	0	0	0	0	0	0	0	0	0	0	0	0	0	0	0	0	0	0	0	0	0	0
BP8.bin116	56.09653164	45.2129406	38.54414251	17.4248131	21.94921107	40.34714072	0	0	0	0	0	0	0	0	0	0	0	0	0	0	0	0	0	0	0	0	0	0	0	0	0.53124011	2.518061931	1.073888574	1.982254143	1.610294421	0	0	0	0	0	0	0	0	0	0	0	0	0	0
BP8.bin121	2.366416299	4.218343576	10.68906244	18.09825109	10.06835049	7.56845153	5.241424435	4.016697407	2.845756162	3.71124799	0.001539968	1.759639019	0.055281745	0.046041035	0.022475113	0	0	0	0	0	0	0	0	0	0	0	0	0	0	0	0.08977016	0.131611386	0.107988331	0.095783799	0.074398952	0	0	0	0	0	0	0	0.050081482	0.005000178	0	0.11139657	0.000542343	0.066718702	0.073280881
BP8.bin122	0.095187906	0.175489366	0.768171646	19.72696543	8.11969044	2.739455349	0	0	0	0	0	0	0	0	0	0	0	0	0	0	0	0	0	0	0	0	0	0	0	0	0.014463575	0.009338857	0.017619789	0.0082444	0.007417705	0	0	0	0	0	0	0	0	0	0	0	0	0	0
BP8.bin124	1.392194245	11.2758514	14.51575725	12.68606275	21.88773803	27.19460526	0	0	0	0	0	0	0.003354201	0.026250478	0	0	0	0	0	0	0	0	0	0	0	0	0	0	0	0	0	0	0.0121783	0.006623936	0.08053397	0	0	0	0	0	0	0	0	0	0	0	0	0	0
BP8.bin125	0.992249055	0.831107033	5.483851538	3.642470981	4.849199445	3.003211298	0	0.003966622	0	0	0	0	0.00650169	0.005927391	0	0	0	0	0	0	0	0	0	0	0	0	0	0	0	0	0	0	0	0	0	0	0	0	0	0	0	0	0	0	0	0.01841751	0	0	0
BP8.bin126	2.352289401	6.372629376	4.539143656	3.93165145	7.627236317	6.639996824	0	0.008207956	0.01137847	0	0	0.006765926	0	0	0	0	0	0	0	0	0	0	0	0	0	0	0	0	0	0	0	0.00166088	0.000278372	0.009178107	0.002597852	0	0	0	0	0	0	0	0	0	0	0.003988399	0.034515428	0.006763686	0
BP8.bin14	0.000479052	0.720413552	0.804676521	0.912338156	11.33317304	4.74424074	0	0	0	0	0	0	0	0	0	0	0	0	0	0	0	0	0	0	0	0	0	0	0	0	0	0	0	0	0	0	0	0	0	0	0	0	0	0	0	0	0	0	0
BP8.bin16	0.575625225	1.201930699	3.161526638	4.675065832	6.829650246	4.898866375	0	0	0	0	0	0	0	0	0	0	0	0	0	0	0	0	0	0	0	0	0	0	0	0	0.0264205	0.013965602	0.020822099	0.022885941	0.008086633	0	0	0	0	0	0	0	0	0	0	0	0	0	0
BP8.bin17	2.534809633	3.837480778	10.27401455	14.8044214	14.6108709	6.667073145	0	0	0.02194719	0	0	0	0	0	0	0	0	0	0	0	0	0	0	0	0	0	0	0	0	0	0	0	0	0	0	0	0	0	0	0	0	0	0.018317284	0	0	1.342635522	0	0	0
BP8.bin18	1.170117986	2.317385989	3.22700996	2.534535238	5.203569985	3.507067405	0	0	3.05E-05	0	0	0	0	0	0	0	0	0	0	0	0	0	0	0	0	0	0	0	0	0	0	0	0	0	0	0	0	0	0	0	0	0	0	0	0	0	0	0	0
BP8.bin2	0.98621772	1.944988504	4.551893218	2.235860849	4.672538627	2.479732966	0.189097653	0.205726557	0.251435666	0.346480709	0	0	0.018194519	0.016380422	0.066757626	0.044822612	0.125702496	0	0	0	0	0	0.04446689	0.017056649	0	0.007693227	0	0.000143007	0	0.000482429	0.023235406	0.060937568	0.051328156	0.047796317	0.057546918	0	0	0	0	0	0	0	0	0	0	1.132921176	0.955897565	4.678661883	5.872971132
BP8.bin20	0.580605673	2.089382825	5.909934113	2.147153049	7.054099909	2.19929323	0	0	0	0	0	0	0	0	0	0	0	0	0	0	0	0	0	0	0	0	0	0	0	0	0.024780099	0.01899209	0	0.048644186	0.021996982	0	0	0	0	0	0	0	0	0	0	0	0	0	0
BP8.bin23	0.598782037	2.146130472	4.291640762	2.243938546	6.836798306	1.471162427	0	0	0	0	0	0	0	0	0	0	0	0	0	0	0	0	0	0	0	0	0	0	0	0	0	0	0	0	0	0	0	0	0	0	0	0	0	0	0	0	0	0	0
BP8.bin24	294.4874663	262.7647895	245.8617556	266.4006634	238.1026752	347.5144052	30.68245001	12.15885056	12.96283205	2.918561851	0	0	0.508739158	0.507085065	0	0	0	0	0	0	0	0	0	0	0	0	0	0	0	0	3.539258371	7.04076043	5.298409363	8.006439792	8.795236723	0	0	0	0	0	0.00565475	0	0	0	0	0.470704854	0.169979515	0.072143974	0.042497018
BP8.bin25	0.442658788	1.821665041	3.944307406	3.272629174	4.872345076	1.665743853	0	0	0	0	0	0	0	0	0	0	0	0	0	0	0	0	0	0	0	0	0	0	0	0	0.002304898	0.138484471	0.085161244	0.080585681	0.240268978	0	0	0	0	0	0	0	0	0	0	0	0	0	0
BP8.bin27	4.915369581	8.901737725	23.37183288	15.65408159	37.67671605	14.09217508	0	0	0	0	0	0	0	0	0	0	0	0	0	0	0	0	0	0	0	0	0	0	0	0	0	0	0	0	0	0	0	0	0	0	0	0	0	0	0	0	0	0	0
BP8.bin28	2.685835803	4.04039494	6.453709944	5.815031437	5.263398915	6.502398755	0.385972147	0.376194858	0.416584841	0.064820235	0	0	0.049791199	0.04683016	0	0	0	0	0	0	0	0	0	0	0	0	0	0	0	0	1.268956827	0.989147038	1.24194659	1.0879401	1.019394478	0	0	0	0	0	0	0	0.047718097	0	0	0.31673171	0.403148041	1.094313565	0.659146494
BP8.bin29	0.925357169	1.452033103	8.006354866	5.56209247	5.647182811	2.692223881	0	0	0	0	0	0	0	0	0	0	0	0	0	0	0	0	0	0	0	0	0	0	0	0	0	0	0	0.002444631	0.003341751	0	0	0	0	0	0	0	0	0	0	0	0	0	0
BP8.bin31	0.435325763	7.956996913	7.5739464	7.923571664	15.76601349	14.54977239	0	0	0	0	0.008382138	0	0	0	0	0	0	0	0	0.003519926	0	0	0	0	0	0	0	0	0	0	0	0.011790259	0.01545985	0.0491129	0.160025106	0	0	0	0	0	0	0	0	0	0	0.404123655	0.179154974	0.07471597	0.008699962
BP8.bin34	1.735906022	5.697399152	6.195996932	5.952143331	12.78373382	3.40384493	0	0	0	0	0	0	0	0	0	0	0	0	0	0	0	0	0	0	0	0	0	0	0	0	0.004364884	0	0.016182562	0.007688393	0	0	0	0	0	0	0	0	0	0	0	0	0.152665527	0.083838056	0
BP8.bin39	1.554702575	2.602664808	3.47602498	6.348882346	6.243132205	3.818789944	0	0.006158944	0	0	0	0	0	0	0	0	0	0	0	0	0	0	0	0	0	0	0	0	0	0	0	0	0	0	0	0	0	0	0	0	0	0	0	0	0	0	0	0	0
BP8.bin42	3.389331684	6.710395644	24.22350047	13.3326697	28.28897018	6.091362145	0.028428273	0.071737985	0.095074302	0	0	0	0	0	0	0	0	0	0	0	0	0	0	0	0	0	0	0	0	0	0	0	0	0	0	0	0	0	0	0	0	0	0	0	0	0	0	0	0
BP8.bin43	1.756381562	4.480630173	8.97804598	3.453557369	12.4403082	1.908340553	0	0	0	0	0	0	0	0	0	0	0	0	0	0	0	0	0	0	0	0	0	0	0	0	0	0	0	0	0	0	0	0	0	0	0	0	0	0	0	0	0	0	0
BP8.bin47	0.970334562	0.900586456	6.501485363	19.99900503	9.847826041	8.145324811	0	0	0	0	0	0	0	0	0	0	0	0	0	0	0	0	0	0	0	0	0	0	0	0	0	0	0.017919427	0	0	0	0	0	0	0	0	0	0	0	0	0	0	0	0
BP8.bin48	0.159942254	1.292536637	2.573652672	3.442030496	8.53523835	4.00044564	0	0	0	0	0	0	0	0	0	0	0	0	0	0	0	0	0	0	0	0	0	0	0	0	0	0	0	0	0	0	0	0	0	0	0	0	0	0	0	0	0	0	0
BP8.bin49	0.101846562	3.393914005	7.780105913	12.67564022	16.30334568	9.076909989	0	0	0	0	0	0	0	0	0	0	0	0	0	0	0	0	0	0	0	0	0	0	0	0	0	0	0	0	0	0	0	0	0	0	0	0	0	0	0	0	0	0	0
BP8.bin5	11.03050407	3.806483414	5.899394949	4.493873133	5.535287857	8.308544438	1.233083709	0.377081535	0.945504984	7.825349861	0.558309665	0	0.005073525	0.018433501	0	0	0	0	0	0	0	0	0	0	0	0	0	0	0	0	0	0	0	0	0	0	0	0	0	0	0	0	0.05470423	0	0	0.01631986	0	0	0
BP8.bin55	4.063915473	6.578781547	15.48347978	6.450757015	18.66059076	5.674255319	0	0	0	0	0.042891231	0.098773791	0.104935725	0.367408831	0	0	0	0	0	0.004846666	0	0	0	0	0	0	0	0	0	0	0.07037675	0.387361896	0.267082922	0.567283046	0.898220246	0	0	0	0	0	0	0	0	0	0	0	0	0	0
BP8.bin57	2.078227847	0.578163268	35.39207908	10.77342135	21.45485956	2.420136018	0	0.04193558	0.038953652	0	0	0	0	0	0	0	0	0	0	0	0	0	0	0	0	0	0	0	0	0	0	0	0	0	0	0	0	0	0	0	0	0	0	0	0	0	0	0	0
BP8.bin59	0.726807834	2.255820747	7.301849208	3.35060532	10.08485585	2.769903607	0	0	0	0	0	0	0	0	0	0	0	0	0	0	0	0	0	0	0	0	0	0	0	0	0	0	0	0	0	0	0	0	0	0	0	0	0	0	0	0	0	0	0
BP8.bin61	0.431265331	2.143128601	5.167357814	3.809227841	10.08324798	4.384291585	0	0	0	0	0	0	0	0	0	0	0	0	0	0	0	0	0	0	0	0	0	0	0	0	0	0	0	0	0	0	0	0	0	0	0	0	0	0	0	0	0	0	0
BP8.bin62	2.24422819	4.134605434	18.12859822	13.06136589	20.14813729	8.246994034	0	0	0	0	0	0	0	0	0	0	0	0	0	0	0	0	0	0	0	0	0	0	0	0	0	0	0	0	0	0	0	0	0	0	0	0	0	0	0	0	0	0	0
BP8.bin68	0.529656286	0.398053941	1.663122446	51.8352253	14.24348855	3.43307215	0	0	0	0	0	0	0	0	0	0	0	0	0	0	0	0	0	0	0	0	0	0	0	0	0	0	0	0	0	0	0	0	0	0	0	0	0	0	0	0	0	0	0
BP8.bin69	1.409364344	5.110440745	12.75237382	9.35388911	15.19739124	3.646583022	0.012348915	0.054365958	0	0	0.213963231	0	0	0.015023217	0	0	0	0	0	0.145806431	0	0	0	0	0	0	0	0	0	0	0.048235001	0.088092896	0.087272781	0.078643506	0.041625839	0	0	0	0	0	0	0	0	0	0	1.255224301	0	0	0
BP8.bin7	1.416428756	2.524730221	5.746633319	2.094810458	4.380723245	2.106955079	0	0	0	0	0	0	0	0	0	0	0	0	0	0	0	0	0	0	0	0	0	0	0	0	0.091003878	0.756713872	0.511192921	0.348408158	0.849494346	0	0	0	0	0	0	0	0	0	0	0	0	0	0
BP8.bin73	12.24129578	7.655659195	7.578696535	14.83887898	8.913533757	10.5942427	0.166858248	0.165510984	0.066225299	1.046204208	0	0.040372205	0.463937341	0.363342301	0	0	0.238325216	0	0	0	0.018251119	0	0	0	0	0	0	0	0	0	0.430507947	0.440287278	0.599248093	0.347852755	0.710245336	0	0	0	0	0	0	0	0	0	0	0	0	0	0
BP8.bin74	6.451978536	4.223745926	10.62292366	4.522189316	8.746488421	4.774553483	0	0	0	0	0	0	0	0	0	0	0	0	0	0	0	0	0	0	0	0	0	0	0	0	0	0	0	0	0	0	0	0	0	0	0	0	0	0	0	0	0	0	0
BP8.bin75	1.151620224	47.70264847	17.91274794	10.94746278	15.86621019	15.1532815	0	0	0	0	0	0	0	0	0	0	0	0	0	0	0	0	0	0	0	0	0	0	0	0	0	0.008426118	0.002639653	0.020851188	0.001920187	0	0	0	0	0	0	0	0	0	0	0	0	0	0
BP8.bin77	37.30602045	10.70538415	8.084904342	3.978602865	10.13932664	3.425072915	0.91812541	4.543602784	1.0014619	0.026049872	0	0	0.364004644	0.429835349	0	0	0	0	0	0	0	0	0	0	0	0.10447758	0	0	0	0	0.430517446	0.330369134	0.257592665	0.307455246	0.248897273	0	0	0	0	0	0	0	0	0	0	0.354155011	13.87327196	15.70871463	0.381699599
BP8.bin83	7.300698953	4.979854752	8.744924251	5.67408453	6.770430417	5.94287201	0	0.023005435	0.011849185	0	0	0	0.123344387	0.130788727	0	0	0	0	0	0	0	0	0	0	0	0	0	0	0	0	0.346299579	0.513834218	0.956332154	0.588185264	0.87750938	0	0	0	0	0	0	0	0	0	0	0	0.015714062	0.014730195	0
BP8.bin84	1.564243156	2.474371716	4.351547835	2.105463217	9.430260745	4.12088128	0	0.153366568	0	0	0	0	0	0	0	0	0	0	0	0	0	0	0	0	0	0	0	0	0	0	0	0	0	0	0	0	0	0	0	0	0	0	0	0	0	0	0.043125613	0.040823334	0
BP8.bin86	6.105355353	11.83892395	30.0851117	43.96339222	30.13159171	22.34939479	0.007832851	0.115339595	0.086757556	0.045914502	0	0	0.400477262	0.362129177	0	0	0	0	0	0	0	0	0	0	0	0	0	0	0	0	0.07492735	0.093996048	0.098789428	0.114679314	0.093685533	0	0	0	0	0	0	0	0	0	0	0	0.235499376	0.265426018	0
BP8.bin87	19.54333155	12.06406425	2.659875547	5.497862898	3.952483745	7.338367205	0.016198664	0.136576016	0.030424481	1.006382941	0	0	0.132014545	0.186443047	0	0	0	0	0	0	0	0	0	0	0	0	0	0	0	0	0	0	0	0	0	0	0	0	0	0	0	0	0	0	0	0.082136842	0.052059777	0	0
BP8.bin89	7.886584283	2.447987879	4.828060273	3.880143003	7.200919058	2.779228058	0	0	0	0	0	0	0	0	0	0	0	0	0	0	0	0	0	0	0	0	0	0	0	0	0	0	0	0	0	0	0	0	0	0	0	0	0	0	0	0	0	0	0
BP8.bin90	3.997750813	5.181020749	14.13901067	9.003161697	14.29543552	3.704907263	0	0	0	0	0	0	0	0	0	0	0	0	0	0	0	0	0	0	0	0	0	0	0	0	0	0	0	0	0	0	0	0	0	0	0	0	0	0	0	0	0	0	0
BP8.bin91	0.474515375	1.14831228	2.42391588	8.355271153	3.398620497	2.859828501	1.027023845	1.352882298	2.702451788	0.063970145	0	2.840370815	0.034067473	0.027836747	2.73384639	3.877743987	3.095186543	0	0	0	0	0	0.002331593	0.070981211	12.07979429	11.27042952	1.709965652	17.57282172	4.330015942	7.38049185	0.486343665	0.411389938	0.587037958	0.381651586	0.433657215	0.02864627	0.030240311	0.01391398	0.016537732	0.045286774	0	0	0.838908238	0.090882746	0.016797325	1.793311553	4.367583148	20.4028808	17.53986388
BP8.bin96	0.400201703	2.220794887	7.307786511	3.842860482	4.115985913	5.80863105	0	0	0	0	0	0	0	0	0	0	0	0	0	0	0	0	0	0	0	0	0	0	0	0	0	0	0	0	0	0	0	0	0	0	0	0	0	0	0	0	0	0	0
BP8.bin98	0.491338997	1.448839918	4.568695713	3.154664998	5.313480765	5.937291162	0	0	0	0	0	0	0	0	0	0	0	0	0	0	0	0	0	0	0	0	0	0	0	0	0.06480355	0.361679264	0.32668664	0.277526994	0.143089793	0	0	0	0	0	0	0	0	0	0	0	0	0	0
BP9.bin1	1.080653216	2.65201046	9.834198778	6.844533233	6.195777523	5.871399041	1.30551743	0.643604304	0.942780259	0	0	0	0	0	0	0	0	0	0	0	0	0	0	0	0	0	0	0	0	0	0.082850605	0.226164964	0.173245218	0.281403227	0.28933386	0	0	0	0	0	0	0	0	0	0	0.282593274	0.182557679	0.147762913	0.092197858
BP9.bin105	4.442782856	7.168626019	4.527059675	4.859498078	2.874526645	8.038477462	0.026875168	0.046690557	0.111696702	0.291381165	0	0.036987741	0.61051602	0.555785188	0.282681396	0.212402249	0.572489212	0	0	0	0	0	0.24993018	0.112698739	0	0.064323182	0	0.045140812	0	0.053877304	0.106545735	0.141497769	0.120422315	0.2069299	0.23460945	0	0	0	0	0	0	0	0.007155166	0	0	4.286286224	3.944225634	18.99080498	22.87575404
BP9.bin106	0.954291115	4.033807738	12.63318021	6.054674321	6.41732372	8.393853413	0	0	0	0	0	0	0	0	0	0	0	0	0	0	0	0	0	0	0	0	0	0	0	0	0	0	0.002057547	0	0.003727429	0	0	0	0	0	0	0	0	0	0	0	0	0	0
BP9.bin112	34.8897473	38.23060616	26.6819069	89.24105038	56.96967422	111.2791706	12.81965283	4.989126881	5.108021521	51.00174206	2.954270046	0.268664954	0	0	0	0	0	0	0	0	0	0	0	0	0	0	0	0	0	0	0	0	0	0.003863086	0	0	0	0	0	0	0	0	0	0	0	0	0	0	0
BP9.bin115	4.426207612	22.36697315	2.590802017	3.051806559	4.277450329	14.4211605	0	0	0	0	0	0	0	0	0	0	0	0	0	0	0	0	0	0	0	0	0	0	0	0	0	0	0	0	0	0	0	0	0	0	0	0	0	0	0	0	0.060211324	0	0
BP9.bin117	0.584214115	1.02288797	2.266831717	2.579751906	3.888313091	3.761626024	0.004221596	0	0.000991373	0	0	0	0.01017855	0.01345944	0	0	0	0	0	0	0	0	0	0	0	0	0	0	0	0	0	0	0	0	0	0	0	0	0	0	0	0	0	0	0	0	0	0	0
BP9.bin118	1.784374177	2.497768931	2.819516082	3.16071316	2.670778585	3.085034364	0	0	0	0	0	0	0	0	0	0	0	0	0	0	0	0	0	0	0	0	0	0	0	0	0	0	0	0	0	0	0	0	0	0	0	0	0	0	0	0	0	0	0
BP9.bin120	4.442802688	4.973140284	6.093581006	8.889815505	4.402368369	4.784482484	0.163526495	0.15185638	0.121845234	0	0	0	0	0	0	0	0	0	0	0	0	0	0	0	0	0	0	0	0	0	0.016971073	0.025414508	0.024380532	0.029812218	0.033387855	0	0	0	0	0	0	0	0	0	0	0	0	0	0
BP9.bin124	1.030558477	1.812483457	3.437583849	4.842843298	5.896736272	5.564831964	0.002255068	0.012971926	0.011967361	0	0	0	0	0	0	0	0	0	0	0	0	0	0	0	0	0	0	0	0	0	0.104286019	0.092634925	0.104459797	0.084671692	0.062510989	0	0	0	0	0	0	0	0	0	0	0	0.008374306	0.005652502	0
BP9.bin126	1.717213023	1.113210819	5.197326966	9.766446292	3.803268402	8.60632726	0	0	0	0	0	0	0	0	0	0	0	0	0	0	0	0	0	0	0	0	0	0	0	0	0	0	0	0	0	0	0	0	0	0	0	0	0	0	0	0	0	0	0
BP9.bin128	7.591151201	18.29070271	25.91697696	21.30619697	29.160251	29.42061658	2.615800773	3.251835	2.767689886	0.115782037	0	0.030965781	1.79533392	1.162153879	0	0	2.334565812	0	0	0	0	0	0	0	0.048155103	0.284188383	0	0	0	0.000720952	18.96928151	19.53801745	29.86899933	12.42242786	14.82112886	0	0	0	0	0	0	0	0	0	0	0.112811854	0.082295961	0	0
BP9.bin130	6.579338383	10.3583557	6.925128414	2.757433054	5.491630811	16.33854915	0.528940839	0.285180777	1.418281167	0	0	3.270958262	0	0	0	0	0	0	0	0	0	0	0	0	0	0	0	0	0	0	0	0	0	0	0	0	0	0	0	0	0	0	0	0	0	0	0	0	0
BP9.bin131	0.432999371	3.747145082	15.1694609	23.29620129	14.25164593	16.00715281	0.008241995	0	0	0	0	0	0.015740478	0.007853446	0	0	0	0	0	0	0	0	0	0	0	0	0	0	0	0	0.069718882	0.134902729	0.075333846	0.127525139	0.127859654	0	0	0	0	0	0	0	0	0	0	0	0	0	0
BP9.bin133	5.785041884	9.400775611	14.60078157	7.962114515	19.54659779	14.52860102	0.029072072	0.060531526	0.058552605	0	0.55926078	0	0.285715439	0.457877544	0	0	0	0	0	0.155230223	0	0	0	0	0	0	0	0	0	0	0.040342677	0.11258856	0.195467071	0.168130053	0.215873845	0	0	0	0	0	0	0	0	0	0	9.345651492	0.393161178	0.219449015	0.482329801
BP9.bin135	4.072261724	7.871263839	4.611085966	2.003997075	2.973094276	5.971620124	0	0	0	0	0	0	0	0	0	0	0	0	0	0	0	0	0	0	0	0	0	0	0	0	0.867594147	3.78017274	1.453642365	9.996469207	7.943578629	0	0	0	0	0	0	0	0	0	0	0	0.212248467	0	0
BP9.bin136	3.230944494	5.713892527	5.091763126	1.62086792	1.628628835	6.938992383	0	0	0	0	0	0	0	0	0	0	0	0	0	0	0	0	0	0	0	0	0	0	0	0	0	0.065476882	0	0.021283869	0	0	0	0	0	0	0	0	0	0	0	0	0	0	0
BP9.bin138	0.55863313	0.864146316	2.838836811	12.8829933	3.368461431	8.995512122	0	0	0	0	0	0	0	0	0	0	0	0	0	0	0	0	0	0	0	0	0	0	0	0	0	0	0	0	0	0	0	0	0	0	0	0	0	0	0	0	0	0	0
BP9.bin140	0.235044939	0.02520161	1.58976715	2.565536423	3.512226511	5.733217127	0.592085955	0.299141586	1.047054892	0.10664372	0	0	0.075708732	0.071122528	0	0	0	0.079443405	0	0	0	0	0	0	0	0	0	0	0	0	0	0	0	0	0	0	0	0	0	0	0	0	0.015190293	0	0	0	0	0	0
BP9.bin141	0.920126851	3.251451214	5.444356334	1.699473519	2.556142154	4.461461146	0.166980217	0.094887329	0.087301623	0	0	0	0.007715789	0.01423879	0	0	0	0	0	0	0	0	0	0	0	0	0	0	0	0	0.01329024	0.144387086	0.063068076	0.042963316	0.01346088	0	0	0	0	0	0	0	0	0	0	0	0	0	0
BP9.bin142	1.895014854	4.328293927	5.786839442	3.448495161	3.125622494	4.660603557	0.050484314	0.0385134	0.118331822	0.002058113	0	0.033071721	0.027126903	0.022790427	0.040857485	0	0.005811297	0	0	0.003028453	0.004844976	0.03300678	0	0	0.584287305	0.267934516	0.005340327	0.243493556	0.044985422	0.164014364	0.278047296	0.309868743	0.375672323	0.273833134	0.274375667	0	0.301677495	0.146793406	0.454845776	0.006142666	0	0	0.008102925	0.003545078	0.003737504	0.108330238	0.138539221	0.055072319	0.118307866
BP9.bin143	1.210738186	3.199013765	4.826795853	6.089936611	3.737397549	8.604433029	0	0.008290061	0.000223892	0	0	0	0	0	0	0	0	0	0	0	0	0	0	0	0	0	0	0	0	0	0	0	0	0	0	0	0	0	0	0	0	0	0	0	0	0	0	0	0
BP9.bin144	0.380464046	1.111470695	2.70618982	4.060737579	4.96669934	3.875819933	0	0	0	0	0	0	0	0	0	0	0	0	0	0	0	0	0	0	0	0	0	0	0	0	0	0	0	0	0	0	0	0	0	0	0	0	0.032602837	0	0	0	0	0	0
BP9.bin16	1.68829939	36.13514704	78.37184777	57.28581598	123.6040964	170.322595	0	0	0	0	0	0	0	0.031475374	0	0	0	0	0	0	0	0	0	0	0	0	0	0	0	0	0.000263153	0.100212771	0.145055141	0.144803352	0.554388978	0	0	0	0	0	0	0	0	0	0	0	0	0	0
BP9.bin23	1.566269838	2.733603762	3.434751748	3.769049171	2.812764822	3.840978195	0.476187281	0.430113032	0.55556255	0.145864461	0	0.014476213	0.054457379	0.052481808	0.001186415	0	0	0	0	0	0	0	0	0	0.003228775	0.007041036	0	0.016937185	0	0	0.231835386	0.312934814	0.349741653	0.194897962	0.267109197	0	0	0	0	0	0	0	0.006492312	0	0	0.01956225	0.006006297	0.018273505	0.056019054
BP9.bin24	0.743847679	3.041496981	10.2461946	3.710667437	4.604252467	8.843730166	0	0	0	0	0	0	0.019983373	0.113556077	0	0	0	0	0	0	0	0	0	0	0	0	0	0	0	0	0	0	0	0	0	0	0	0	0	0	0	0	0	0	0	0	0	0	0
BP9.bin25	3.21436819	4.691913159	6.646381149	8.029474548	5.852164948	7.729002352	1.49043038	1.693616597	1.919024161	0.319410242	0.085318603	0	0.466910946	0.441133958	0.051488499	0.012936733	0.040618415	0	0.069083712	0.05162118	0.032429879	0.049639377	0.757705528	0.555976483	0.09928596	0.164939434	0	0.614269662	0	0.003903896	1.398352891	1.149198103	1.650422451	1.075938952	1.18077586	0.043247536	0.108360027	0.051901909	0.031852265	0.035691865	0	0	0.849919324	0	0	1.543254652	2.746443016	6.126058416	4.053472274
BP9.bin26	4.454027325	37.60679378	31.58176743	26.54985041	28.32858264	31.97944001	0	0	0	0	0	0	0.055610813	0.204062486	0	0	0	0	0	0	0	0	0	0	0	0	0	0	0	0	0	0.098678849	0.10246143	0.071262526	0.246620229	0	0	0	0	0	0	0	0	0	0	0.595917152	0	0	0
BP9.bin3	11.66427175	8.111625598	6.895222891	13.12914746	7.304355633	10.10036494	0.161482979	0.157480738	0.120057742	0.805833775	0	0.037530421	0.448939158	0.368427208	0	0	0.13857154	0	0	0	0.022971805	0	0	0	0.00157499	0.002851691	0	0	0	0.001085175	0.369674855	0.399058835	0.503867015	0.349727516	0.635265709	0	0	0	0	0	0	0	0	0	0	0.003279448	0.008718773	0.022246394	0.010352822
BP9.bin31	1.711643978	2.586861549	4.755989536	7.39583547	3.387603204	4.125917735	0.500241298	0.294129844	0.688374563	0.081942557	0	0	0	0	0	0	0	0	0	0	0	0	0	0	0	0	0	0	0	0	0.169594928	0.185298627	0.232296849	0.101233554	0.151661404	0	0	0	0	0	0	0	0	0	0	0	0	0	0
BP9.bin35	5.194879553	3.950973207	4.066127636	3.435218826	3.724124953	5.240832174	0	0	0	0	0	0	0.008740852	0.037141553	0	0	0	0	0	0	0	0	0	0	0	0	0	0	0	0	0	0	0.035825033	0.005210358	0.085027248	0	0	0	0	0	0	0	0	0	0	0	0	0	0
BP9.bin36	0.614516794	19.58020485	3.765522826	6.580744885	7.06552306	4.742241118	0	0	0	0	0	0	0	0	0	0	0	0	0	0	0	0	0	0	0	0	0	0	0	0	0.05258637	0.014718451	0.04076125	0	0	0	0	0	0	0	0	0	0	0	0	0.053523342	0	0	0
BP9.bin38	11.31848901	10.29016574	5.208838086	7.291220923	5.230681353	8.485888263	0.535439187	0.716935932	1.050043177	1.525029559	3.39960007	0.087282955	7.243741439	6.385992177	0.023408387	0	0.01525099	0	0	1.003486683	0.471661482	0.133226928	0.150871344	0.125107724	0.004906921	0.129016233	0	0.011046527	0	0.009896283	0.861619783	0.824488261	0.946043005	0.795889884	0.946266812	0.043913423	0.06563242	0.0478697	0.021629647	0.040374915	0	0	0	0	0	14.42677259	4.959708953	12.78308243	9.504836345
BP9.bin39	0.108608379	3.762703977	2.533139103	2.825231141	6.549298016	6.84645054	0	0	0	0	0	0	0	0	0	0	0	0	0	0	0	0	0	0	0	0	0	0	0	0	0	0.049227673	0.018427765	0.054560056	0.030131896	0	0	0	0	0	0	0	0	0	0	0	0	0	0
BP9.bin4	3.531794128	7.345225292	7.447653905	3.197973655	6.665661069	8.432462723	2.837590919	2.793537323	2.941429647	2.370609574	0	0	0	0	0	0	0	0	0	0	0	0	0	0	0	0	0	0	0	0	0	0.035404892	0	0.057807035	0	0	0	0	0	0	0	0	0	0	0	0	0	0	0
BP9.bin43	30.16911427	20.41324429	78.59987718	146.8421578	60.48642126	52.3966635	0.210059322	0.006514935	1.305913007	4.986508802	0.038192822	0.090827711	0	0	0	0	0	0	0	0	0	1.118587075	0	0	0	0	0	0	0	0	0	0	0	0	0	0	0	0	0	0	0	0	0.135110395	0	0	0	0	0	0
BP9.bin45	0.176965445	1.306056423	4.789973287	1.995069853	5.022789693	7.304772153	0	0	0	0	0	0	0	0	0	0	0	0	0	0	0	0	0	0	0	0	0	0	0	0	0.078221069	0.476806442	0.457511753	0.37581288	0.167088825	0	0	0	0	0	0	0	0	0	0	0	0	0	0
BP9.bin48	3.565228711	4.82016651	18.8182633	3.329115618	6.78009363	13.38510532	0	0	0	0	0	0	0	0	0	0	0	0	0	0	0	0	0	0	0	0	0	0	0	0	0.044324591	0.177289875	0.173020952	0.26856224	0.362426533	0	0	0	0	0	0	0	0	0	0	0	0	0	0
BP9.bin49	3.023471575	4.246071507	10.68196006	5.32743119	15.99438461	15.23601866	0.454734645	0.111588053	0.424928764	0.259896249	0.063244344	1.797239247	0.26244571	0.705586673	0.511653949	0	0	0.000612227	0	0.027680317	0	0.031812143	0	0	0	0	0	0	0	0	0	0	0	0	0	0	0	0	0	0	0	0	0	0	0	0.090489998	0.010428351	0	0
BP9.bin5	1.104233666	88.62179207	4.711031429	1.672525993	4.159944899	9.447780215	0	0	0	0	0	0	0	0	0	0	0	0	0	0	0	0	0	0	0	0	0	0	0	0	0	0.071802611	0.223585732	0	0	0	0	0	0	0	0	0	0	0	0	0	0	0	0
BP9.bin53	7.856824241	18.22600538	6.940385896	10.01916937	10.41155731	13.62674996	67.86577544	50.45346722	54.68607869	31.59879909	58.96892436	19.18260761	93.12997195	70.95592872	1.455903503	1.896256972	1.53691995	2.057968839	0	14.32610026	7.746140953	8.326236269	34.89643712	22.58203953	0.135830713	0.093303728	0.103549331	0.023138825	0.019602767	0.041374359	1.114939721	0.946135325	0.926196937	0.87140034	0.772974368	11.8166602	22.70540616	16.12824728	10.62507545	14.63433935	0.121878261	0.638074824	0.519275847	0.092478038	0.168912881	1.716886718	0.777586693	0.530447526	1.216517632
BP9.bin57	1.358984646	3.889528205	10.78290443	4.618608345	7.711491849	11.80861774	0	0	0	0	0	0	0	0	0	0	0	0	0	0	0	0	0	0	0	0	0	0	0	0	0.523752994	1.764684316	1.796289916	1.521654865	1.046696865	0	0	0	0	0	0	0	0	0	0	0	0	0	0
BP9.bin58	0.615515695	1.430280077	2.64035887	8.546975245	3.339006925	3.489454874	1.302638707	1.79158439	3.158414266	0.100385159	0	3.248523293	0.115994184	0.089393288	2.963235361	4.078894543	3.2854164	0	0	0	0	0	0.020910965	0.088930278	12.66183258	11.69442889	2.005062175	18.10257197	4.850995659	7.532310459	2.765113756	2.263675809	3.214421279	2.204758643	2.519998244	0.055143027	0.060001315	0.041712741	0.042960712	0.07714334	0	0.000895714	0.92299073	0.124458108	0.029303067	1.775414146	4.245760498	19.42669773	17.00549762
BP9.bin59	2.559883043	4.5051359	9.641794156	14.39861589	10.37412506	8.506020653	5.471754679	3.95030889	2.772645744	1.786527144	0	0.832404663	0.09634359	0.072730805	0.315471202	0	0	0	0	0	0	0	0	0	0	0	0	0	0	0	0.570908365	0.901916471	0.66454941	0.676286171	0.521227691	0	0	0	0	0	0	0	0.003512252	0	0	0.222238789	0	0.063224332	0.061635067
BP9.bin6	0.65562957	3.044532401	6.953560045	1.767993436	3.275980947	4.960105085	0.008111086	0	0	0	0	0	0	0	0	0	0	0	0	0	0	0	0	0	0	0	0	0	0	0	0.087366605	0.62448834	0.107514374	0.171042732	0.08859042	0	0	0	0	0	0	0	0	0	0	0	0	0	0
BP9.bin63	4.366854654	3.64284274	6.672449243	1.557050293	4.936337867	9.809095343	0	0	0	0	0	0	0	0	0	0	0	0	0	0	0	0	0	0	0	0	0	0	0	0	0	0	0	0	0	0	0	0	0	0	0	0	0	0	0	0	0	0	0
BP9.bin69	0.130585017	5.656357906	7.411326657	9.423464571	4.072208133	8.623006945	0	0	0	0	0	0	0	0	0	0	0	0	0	0	0	0	0	0	0	0	0	0	0	0	0	0	0	0	0	0	0	0	0	0	0	0	0	0	0	0	0	0	0
BP9.bin72	9.425414194	44.80574165	11.26469141	11.69001625	7.520590055	18.03480142	0.107770861	0.279523262	0.366492789	0	0	0	0.100636256	0.269406602	0	0	0	0	0	0	0	0	0	0	0	0	0	0	0	0	0.576949337	1.642365185	1.195988407	2.122615009	3.689922816	0	0	0	0	0	0	0	0	0	0	0	0	0.021559726	0
BP9.bin73	0.576651948	1.05430909	5.390266408	2.993274155	3.842740802	5.290589004	0.006575955	0.00470017	0.004344285	0	0	0	0	0	0	0	0	0	0	0	0	0	0	0	0	0	0	0	0	0	0.699068022	0.72433611	0.45621621	0.983017035	0.442773671	0	0	0	0	0	0	0	0	0	0	0	0	0	0
BP9.bin74	2.921590821	6.660404424	10.10996401	4.356004851	9.653186297	9.133771447	0	0	0	0	0	0	0	0	0	0	0	0	0	0	0	0	0	0	0	0	0	0	0	0	0.16985317	0.53420296	0.263254732	0.352727794	0.184524171	0	0	0	0	0	0	0	0	0	0	0	0	0	0
BP9.bin76	3.554503043	7.206801902	9.104288467	3.134298913	16.92179108	17.34314759	0	0	0	0	0	0	0	0	0	0	0	0	0	0	0	0	0	0	0	0	0	0	0	0	0.037081236	0.118839202	0.032151115	0.047879786	0.007664072	0	0	0	0	0	0	0	0	0	0	0	0	0	0
BP9.bin78	1.835158884	21.52710742	6.794139003	7.927524022	5.445739872	17.02960515	0	0	0	0	0	0	0.052865248	0.129403286	0	0	0	0	0	0	0	0	0	0	0	0	0	0	0	0	0	0	0	0	0	0	0	0	0	0	0	0	0	0	0	0	0	0	0
BP9.bin79	82.5668972	90.44251718	52.72872716	44.20754505	58.53277247	109.2022402	170.7060021	96.59329208	33.66318881	24.54304764	0.139481371	4.373778675	7.593263777	6.080193674	0	0	0	0	0	0.015177018	0.055518844	0	0	0	0	0	0	0	0	0	0.051160327	0	0.04258775	0.048511327	0	0.008762335	0.081218105	0.073305011	0	0.197050638	0	0	0	0	0	0	0.011023327	0	0.110890382
BP9.bin80	14.61593492	22.36436222	19.05995557	63.50181222	26.88430818	30.63967729	0.044257847	0.050148793	0	0.012962632	0	0	0	0	0	0	0	0	0	0	0	0	0	0	0	0	0	0	0	0	0.217731722	0.73470802	0.523870411	1.262329361	1.276873438	0	0	0	0	0	0	0	0	0	0	0	0	0	0
BP9.bin81	0	21.88939938	0.03235201	0.025579402	41.20728692	19.32299833	0	0	0	0	0	0.040473274	0	0	0	0	0	0.062886966	0	0	0	0	1.295692872	0	0	0	0	0	0	0	0	0	0	0	0	0	0.568568059	0	10.62200902	0	0	0	0	0	0	0	1.502321404	0	0
BP9.bin82	0.313545936	2.662270702	7.888552544	9.388113608	7.512706834	10.17951509	0	0	0	0	0	0	0	0	0	0	0	0	0	0	0	0	0	0	0	0	0	0	0	0	0.717908106	0.788913185	0.483719608	0.666390014	0.508726385	0	0	0	0	0	0	0	0	0	0	0	0	0	0
BP9.bin83	6.88744574	16.71074648	41.6202863	12.04916058	48.1594892	32.18781762	0.036896537	0.038063546	0.102781382	0.005909708	0	0.210722021	0.164029381	0.345480572	0	0	0	0	0	0	0	0	0	0	0	0	0	0	0	0	0	0	0.005319147	0	0	0	0	0	0	0	0	0	0.035407352	0	0	0	0	0	0
BP9.bin84	3.374016521	9.802340503	13.42366025	16.90596331	13.18790871	21.12510653	0	0	0	0	0	0	0.018222322	0.024457441	0	0	0	0	0	0	0	0	0	0	0	0	0	0	0	0	0.809429331	1.006486911	0.889300743	1.355012886	0.986022286	0	0	0	0	0	0	0	0	0	0	0	0	0	0
BP9.bin85	8.862655496	4.762509337	4.856979634	3.713395732	5.404483407	11.58982605	0.05952742	0.003757386	0.047811768	0.135681724	0	0.134398505	0	0	0	0	0	0	0	0	0	0	0	0	0	0	0	0	0	0	0	0	0	0	0	0	0	0	0	0	0	0	0.065422364	0	0	0	0	0	0
BP9.bin86	0.523867706	1.114342343	8.239228011	11.49019192	18.28687823	13.82518541	0	0	0	0	0	0	0.015844801	0.012246918	0	0	0	0	0	0	0	0	0	0	0	0	0	0	0	0	0	0	0	0	0	0	0	0	0	0	0	0	0	0	0	0	0	0	0
BP9.bin9	4.196341063	8.06647739	4.948778465	5.535009084	5.321206803	7.083326213	0	0.002021416	0.244110745	0	0	0	0	0.02438893	0	0	0	0	0	0	0	0	0	0	0	0	0	0	0	0.031768602	5.041903777	4.351290219	4.544597088	5.603446173	6.209760453	0	0	0	0	0	0	0	0	0	0	0	0.081492464	0.344520569	0.13142669
BP9.bin90	0.068262839	2.639668871	4.348344659	4.443654068	10.00113005	9.183297071	0	0	0	0	0	0	0	0	0	0	0	0	0	0	0	0	0	0	0	0	0	0	0	0	0	0	0	0	0	0	0	0	0	0	0	0	0	0	0	0	0	0	0
BP9.bin91	13.02888513	15.39976821	13.89291493	13.37484022	8.853761017	14.54524899	0.072491782	0.115753187	0.124642877	0.001010083	0	0	0.207999804	0.204245791	0.255009706	0	0.222224908	0	0	0	0	0	0	0	0	0	0	0	0	0	0.456789039	0.903973067	0.796333529	1.230021938	1.416757672	0	0	0	0	0	0	0	0	0	0	0	0	0.006384383	0.008415242
BP9.bin92	6.028621465	34.32511148	11.33094208	11.45097215	10.33891376	20.7523943	1.30165208	3.753489905	3.635117653	0	0	0	0.144527195	0.120642487	0	0	0	0	0	0	0	0	0	0	0.038507165	0.022125001	0.003515173	0.042676542	0	0.1309763	0.304950739	0.807823475	1.37619635	1.642449055	3.185673009	0	0	0	0	0	0	0	0	0	0	0	0.041287569	0.135869789	1.314203687
BP9.bin93	6.822315023	1.450313404	2.176040452	1.598876175	9.577742678	16.802413	0	0	0	0.272406019	0	0	0	0	0	0	0	0	0	0	0	0	0	0	0	0	0	0	0	0	0	0	0	0	0	0	0	0	0	0	0	0	0	0	0	0	0	0	0
BP9.bin95	6.63759925	11.26240305	14.1192709	14.73516731	13.99544803	16.2679319	0.847201333	0.828583013	0.955816849	0.805534859	0	0.018692521	0.166428791	0.126540619	1.463619672	0.017636922	3.043477175	0	0	0	0	0	0	0	0.005750695	0.003363375	0	0.005703905	0	0.002974061	3.112193661	2.81712516	3.494554758	2.830944042	3.100866653	0	0	0	0	0	0	0	0	0	0	0.067432821	0.060510309	0.142303092	0.472321922
BP9.bin99	10.30615854	59.35283258	35.80523949	29.04229223	26.9890533	62.82130205	0	0	0	0	0	0	0.074394364	0.273029033	0	0	0	0	0	0	0	0	0	0	0	0	0	0	0	0	0.136032998	2.739634162	2.810377805	1.360676535	5.680371028	0	0	0	0	0	0	0	0	0	0	0.307746466	0	0	0
DBS1-1.bin1	0	0.007568363	0	0	0	0	3.847391687	2.133921207	5.147053556	0.871677009	0	0.765835775	0.38164437	0.32208775	0	0	0	0	0	0	0	0	0	0	0	0	0	0	0	0	0	0	0	0	0	0.062690319	0.095912065	0.053965878	0.053293113	0.088140733	0	0.040621541	0.07964027	0.031392385	0.040858818	0	0.06778266	0	0
DBS1-1.bin102	0.843520145	0.875499172	0.40817344	0.320728377	0.375174077	0.872327438	10.61460774	12.29505782	4.239545776	1.552275796	0.097079168	3.794916131	0.058395255	0.043450357	0.456665022	0.020689525	0.224405292	0	0	0	0	0	0	0	0.000686566	0	0.129236289	0.007483511	0.430198479	0	0	0	0	0	0	0	0	0	0	0	0.016968389	0.087999407	0.188969332	0.141613726	0.274154126	0.081092138	0.074687172	0.060729187	0.309703858
DBS1-1.bin103	0	0	0	0	0	0	10.55437683	24.12019196	22.33264335	0	0	0	0	0	0	0	0	0	0	0	0	0	0	0	0	0	0	0	0	0	0	0	0	0	0	0	0	0	0	0	0	0	0	0	0	0	0	0	0
DBS1-1.bin105	0	0	0	0	0	0	9.39142857	0.671458538	3.829732088	0	0	0	0	0	0	0	0	0	0	0	0	0	0	0	0	0	0	0	0	0	0	0	0	0	0	0	0	0	0	0	0	0	0	0	0	0	0	0	0
DBS1-1.bin109	0.018632708	0	0.028844447	0.0176641	0.024813327	0.047898282	8.924897784	2.702243237	6.405995502	18.24415109	1.681094307	0	0.008818896	0.011422778	0	0	0	0.01568742	0	0.103880995	0.009386601	0	0	0	0	0	0	0	0	0	0	0	0	0	0	0	0	0	0	0	0	0	0.058146646	0	0	0.011946789	0	0	0
DBS1-1.bin110	3.212331399	3.473326237	18.64009069	43.89076776	29.52549022	9.858375211	12.14680292	2.174825939	15.07073663	1.956308091	0	14.05754939	0	0	0	0	0	0	0	0.022571371	0.028899385	0.333816485	0	0	0	0	0	0	0	0	0	0	0	0	0	0	0	0	0	0	0	0	0	0	0	0	0	0	0
DBS1-1.bin111	10.10483999	11.08121502	5.47367985	5.326123199	4.359416196	8.723923512	11.16341987	6.552910131	8.047339506	8.348404104	1.490793645	0.864694416	2.313909209	2.026721574	0.470834081	0.064293628	0.532905043	0	0	0.16004817	0.159600236	0.010229904	0	0	0.08081618	0.124979534	0	0.046276669	0	0.004506702	0.08579411	0.121331065	0.179754666	0.103565933	0.156444006	0	0.029200842	0.030710416	0	0.073036162	0	0	0.102128363	0.03579436	0	12.08646718	3.059207582	3.682610979	32.14929968
DBS1-1.bin113	0.792682335	0.661044352	0.40276041	0.2105047	0.272672387	0.526359466	21.42633271	34.95736756	19.41394345	0.97305649	0.0366061	0.559269086	9.843395182	8.932106884	0	0	0	0.020781429	0	0	0	0	0	0	0.027772903	0	0	0	0	0	0.09930205	0.045258239	0.07482586	0.016664553	0.010167541	29.6445664	17.02973965	16.21171028	3.320353685	6.06785841	0	0	0.075606046	0.038686554	0.033875517	0.059591839	0.028828462	0.03504387	0.092704795
DBS1-1.bin115	0	0	0	0	0	0	11.3747369	4.499482513	6.320050555	5.180588119	0.158751402	0.24733705	0	0	0.039988092	0	0	0.077573023	0.003748364	0.071868372	1.357289418	0.467643904	0	0	0	0	0	0	0	0	0	0	0	0	0	0	0	0	0	0	0	0.128327615	0.349488026	0.152450317	0.72194096	0	0	0	0
DBS1-1.bin116	0	0	0	0	0	0	52.55849552	52.27904576	27.11236995	2.976601424	0.012869746	0.783430146	0	0	0	0	0	0	0	0	0.010602559	0	0	0	0	0	0	0	0	0	0	0	0	0	0	0	0	0	0	0	0	0	0	0	0	0	0	0	0
DBS1-1.bin117	0	0	0.000233752	0	0	0	2.621452923	1.364494146	2.655670964	0.310318863	3.409717285	0	0.12835833	0.11392528	0.09128353	0.055234582	0.035653626	2.761606631	11.2498408	9.497067817	5.123356051	4.915345324	0	0	0	0	0	0.030452236	0	0	0	0	0	0	0	0.065501052	0.075819441	0.066094338	0.036731943	0.039341722	0	0.013381332	3.413406245	0.265547515	0.16811082	0	0	0	0
DBS1-1.bin119	0.749306494	1.708428621	1.223908338	1.11974155	0.942837924	2.150472696	19.06051287	49.49990956	6.861982775	7.060660858	1.335594516	1.99295015	26.90388913	37.71872936	0	0	0	0.295911102	0	1.824033762	10.09267389	2.20441389	1.027442198	0.617913974	0.20527228	0.050728924	0.115062999	0.026831191	0.057545042	0	0.004792036	0	0.000998881	0	0	2.428879205	3.344098585	3.587019978	1.762789557	3.49550543	0.050583497	0.887633575	0.408775226	0.140545424	7.653641825	1.197827851	1.717207671	1.582073695	4.632657627
DBS1-1.bin122	0.28978856	0.997283899	2.228733057	1.41164889	1.005709935	1.794731515	24.77576524	29.99862663	32.71496166	5.711583935	0.07164258	0.588788483	0.292073175	0.241255018	0.107254957	0.106954481	0.096695009	0.050036844	0	0.011783688	0.034154282	0	0	0	0	0.008598956	0	0	0	0	0	0	0	0	0	0.051691233	0.139447847	0.118037013	0.068027454	0.235616449	0.443299873	0.083307604	0.082332189	0.461966291	0.29598544	0	0	0	0
DBS1-1.bin125	0	0.020242441	0.022842403	0.021306964	0.007929694	0.026996635	21.24898432	42.7491335	5.840010704	101.4567215	0.367114386	26.64812859	1.391616273	1.418363175	0	0	0	0.012414078	0	0.077834671	0.364153577	0.174532847	0	0	0	0	0	0	0	0	0	0	0	0	0	0.148099378	0.196050376	0.211122564	0.123013049	0.234610297	0	0.055751192	0.018421648	0	0.037456985	0.069748272	0.058425492	0.017910787	0.204338196
DBS1-1.bin129	0	0	0	0	0	0	13.6147506	5.267310799	1.555902089	10.08988775	0.09919695	2.983900538	0	0	0	0	0	0.032503265	0	0.000309879	0	0	0	0	0	0	0	0	0	0	0	0	0	0	0	0	0	0	0	0	0	0	0	0	0	0	0	0	0
DBS1-1.bin13	0	0	0	0	0	0	4.034171514	1.838997728	1.321597556	2.813594417	0.00203608	4.149727121	0.477136916	0.421940765	0	0	0	0	0.023705697	0.005141803	0.018239785	0.422394288	0	0	0	0	0	0	0	0	0.024885416	0	0.030856698	0	0	0.239049244	0.109023067	0.145209452	0.045780798	0.077817424	14.3935037	16.40317281	8.738344994	24.72007299	40.97271325	0	0	0	0
DBS1-1.bin132	0	0	0	0	0	0	4.370632978	3.113566993	1.569727332	0.84563733	0.751358272	9.962162492	0.777566646	0.747535715	1.042474956	1.068174509	0.123669449	2.844761506	2.986059437	3.171827144	3.02921205	3.189821926	0.232446753	0.135735242	0	0	0	0	0.063840966	0	0	0	0	0	0	6.259058537	4.824344762	4.823615981	8.158560386	9.1518429	4.920662385	10.69742397	4.410083499	5.250582383	5.442810091	0.122434669	0.083669568	0.065886485	3.96151056
DBS1-1.bin134	0	0	0	0	0	0	13.46115524	4.070812305	1.578108067	59.37057545	0.559260669	0.351071927	0	0	0.006302882	0	0	0	0	0	0	0	0	0	0	0	0	0	0	0	0	0	0	0	0	0	0	0	0	0	0	0	0.025048268	0.00260525	0.014354268	0	0	0	0
DBS1-1.bin137	2.927933302	1.193598567	5.220014129	5.641225746	4.193191769	6.299981869	38.06357786	12.37277848	29.27963789	140.0683621	8.64481722	0.110577818	0.227252919	0.25681036	0.005015323	0	0	0	0	0.008119281	0.01054229	0	0	0	0	0	0	0	0	0	0	0	0	0	0	0	0	0	0	0	0	0	2.230894074	0	0	0.010547025	0	0	0
DBS1-1.bin14	8.737402045	7.546939353	2.061189998	1.497131289	1.449720964	5.220297808	65.43387007	32.52401712	7.005425591	1.356780377	0	0.085467427	0.009435686	0.006389452	0	0	0	0	0	0	0.001904062	0	0	0	0	0	0	0	0	0	0	0	0	0	0	0	0	0	0	0	0	0	0	0	0	0.600124029	0	0	0.544972099
DBS1-1.bin141	0.014146801	0.018062856	0	0	0	0	10.86954575	10.71271808	6.477009523	3.028197558	2.320961932	15.98019763	4.247171559	3.764047121	4.979817695	4.604428765	0.165283498	2.002846842	33.96696578	13.19575741	9.228412956	10.57005065	0	0	0.039201098	0	0.420452485	0.473083033	26.43270855	0.008007205	0.511889863	0.418891125	0.323820193	0.044912545	0.038565465	120.9049423	93.75979675	101.1616293	183.8191516	203.4652506	925.75493	262.3103149	133.044379	183.6677086	89.44921119	0.671668555	0.154836897	0.191323198	2.032155605
DBS1-1.bin143	2.559255553	3.670211242	1.323636935	1.240967774	1.592553175	2.881926098	119.3358113	158.2785916	83.06635712	5.393827979	0	0.390528223	1.80313273	1.472296037	0	0	0	0	0	0	0.099293924	0	0	0	0.005150266	0.014838267	0	0	0	0	0	0	0	0	0	0	0	0	0	0	0	0	0	0	0	14.96335411	5.028600609	1.641194537	31.77553125
DBS1-1.bin144	0.065715843	0.023349577	0.12968154	0.126274875	0.109661959	0.196939236	14.13645356	3.85396471	8.977323	12.32109007	5.014260291	0	0	0	0	0	0	0.320482831	0	1.033133457	0.135182402	0.057019591	0	0	0	0	0	0	0	0	0	0	0	0	0	0	0	0	0	0	0	0	0.114782233	0	0	0.127249188	0.016119742	0	0.009946707
DBS1-1.bin147	0	0	0	0	0	0	5.951153608	8.453625704	5.049116113	0.509021439	0.064851993	0	0.225265929	0.167140551	0	0	0	0	0	0.127678373	0.252040709	0.506668545	0	0	0	0	0	0	0	0	0	0	0	0	0	0.365722426	0.625185432	0.720215646	0.402166152	0.7256604	0.04916336	0	0	0	0	0.19887043	0	0	0.536689541
DBS1-1.bin148	0.301328772	0.358922654	0.296151127	0.132497328	0.198319802	0.36854462	12.7231344	13.20757222	18.20168624	15.61832676	0.536421509	0.716150364	0.240135019	0.190188783	0.312300434	0.066080169	0.082429429	0	0	0	0.028493993	0	0	0	0.003928777	0	0	0	0	0	0	0	0	0	0	0	0	0	0	0	0	0	0.010894265	0.042744242	0	0.119274692	0.082891264	0.012081234	0.051621752
DBS1-1.bin149	0	0	0	0	0	0	2.636012188	3.894475318	3.814547924	103.7523269	1.614804522	0.572867614	0	0	0	0	0	0	0	0	0	0	0	0	0	0	0	0	0	0	0	0	0	0	0	0	0	0	0	0	0	0	0	0	0	0	0	0	0
DBS1-1.bin2	0.049032238	0.034690466	0.07773525	0.02995951	0.033686578	0.062975974	3.777904794	1.608606022	2.768556363	1.716295429	0.570359583	0.023566136	0.252361556	0.226842072	0.248997642	0.150466156	0.122211461	0.101002671	0.173891036	0.35586975	0.399188272	0.384709976	0	0	0.086290659	0.042696188	0	0.091130893	0	0.01923162	0.047450167	0.038629827	0.164432657	0	0	0.210310155	0.276252922	0.26180404	0.17585963	0.184165258	0	0	0.658664843	0.043772559	0.048519049	0.209569183	0.032035986	0.022703334	0.153585039
DBS1-1.bin24	0.076372759	0.048134642	0.003065616	0.012126601	0.020970246	0.047368336	14.12360701	7.241661519	20.70308237	4.716512775	0.318977562	8.690310379	19.4940777	17.46286136	0	0	0	0.168741789	0.387629245	0.60830179	0.384923631	0.224703536	0.317425939	0.431020457	0	0	0	0	0	0	0.158754106	0.084772851	0.117590592	0.024792441	0.019497764	7.970227587	6.926893178	3.754024135	5.639146593	3.838184173	3.838610292	2.218441378	2.490447001	2.0868948	1.189343391	0.140011573	0.050105679	0	0.04257875
DBS1-1.bin27	0.079772382	0	0	0	0	0	18.63801521	15.35235785	10.57262463	6.882959143	10.61248226	18.21790913	8.740747972	10.35402215	23.07908192	4.271319121	5.373297407	33.94311705	25.52435382	19.38797664	25.64479636	29.75789102	1.609290454	0.248062573	0.078745145	0.005717271	1.339850202	0.119003819	3.53015022	0	0.021005562	0	0.029953285	0	0	12.10191693	8.213690397	9.197484983	12.69752808	11.86267559	86.66979755	197.3242027	59.01047657	113.339236	97.53857835	0.272989364	0.13344592	0.072307102	1.377935844
DBS1-1.bin28	6.608082772	10.93020929	3.01969305	2.995293912	2.689301022	7.126949128	17.81608894	36.86257711	56.67729747	4.228877024	0.068583848	2.994687946	58.03191746	45.35360704	0	0	0	0	0	0	0	0	0	0	0.099082347	0.024714701	0	0	0	0	0.005496794	0	0.01349353	0	0	0.039564741	0	0	0	0	0	0	0	0	0	2.082185857	1.99298507	0.534667328	1.222410192
DBS1-1.bin29	0	0	0.000360091	0	0	0.006818142	4.23948606	1.753237442	3.289909941	1.367529469	0.757430952	0.007175847	0.604189436	0.536622106	0.05481064	0.043660472	0	0.714587254	0.297466898	0.695641042	0.661806867	0.46197516	0	0	0.126243408	0.041549108	0.0559054	0.174630811	0.108133783	0.002028939	0.012034429	0	0.011409833	0	0	3.831356617	4.040256983	3.70888842	2.676482551	2.212765494	0	0.01135602	1.532204587	0	0.019634292	0.020623912	0	0	0.024814405
DBS1-1.bin30	1.932247975	2.606675559	1.212300898	1.347541886	0.937287658	1.847346667	27.39772619	31.22623339	57.14571012	1.203027993	0.052238006	0.783714297	17.26215435	14.12473582	49.59478466	32.94086193	73.99950856	0	0	0	0.092353989	0.023520005	0.0379031	0.064639318	120.3064462	147.962549	3.754167707	59.43080935	4.527255592	42.1670084	9.5269137	13.67098481	12.52100806	16.27288786	18.88889374	5.956912541	7.44219122	7.313289913	5.103547029	6.826852481	0.060680148	0	3.563174828	0.14674832	0.01547139	1.633639743	0.983241476	3.123836965	8.590154156
DBS1-1.bin33	0.03684271	0	0.03504911	0.013284454	0.014282123	0.034170605	6.129648679	2.3174998	7.221319085	19.20885827	0.651913587	0	0.33402586	0.303194654	0.085577588	0.031639426	0	0	0	0	0.093181546	0	0	0	0	0	0	0	0	0	0	0	0	0	0	0	0	0	0	0	0	0	0.480463531	0	0	0.012878912	0	0	0
DBS1-1.bin34	0	0	0	0	0	0	3.467846821	1.240517495	2.702382522	1.120301879	0.350576292	0	0.414619934	0.372988936	0.043702717	0.039580941	0	0.368673505	0.334693593	0.297965844	0.551842818	0.425146166	0	0	0	0	0	0	0	0	0	0	0	0	0	0.235057192	0.221475325	0.190591849	0.147186601	0.122849627	0	0	0.590679952	0	0.026887865	0	0	0	0
DBS1-1.bin37	0	0	0	0	0	0	94.23872228	19.29333352	5.27320884	1.362610249	0.434322895	8.991899518	0	0	0.583375365	0.917517838	0.043478774	1.702936162	0.501195496	0.396964053	5.561319047	3.221162073	0	0	0	0	0	0	0	0	0	0	0	0	0	0.800970617	0.338514211	3.031486466	0.39740739	0.187342691	9.037285341	1.909076437	2.61731104	19.39439242	38.36331161	0	0	0	0
DBS1-1.bin38	0.119312961	0.104245152	0.060506086	0.236906852	0.099465867	0.153291214	8.522071813	9.722787095	16.7793764	0.224709484	0	0.918999587	0.347433688	0.28514066	0	0	0	0	0	0	0	0	0	0	0.835056832	0.042920186	0	0.088117595	0	0	0	0	0	0	0	0.050518675	0.048492355	0.044933411	0.030900052	0.024092631	0	0	0	0	0.001736865	5.71981425	2.707685476	1.410687178	19.69153646
DBS1-1.bin39	0.253664214	0.015319143	0.105444069	0.182960029	0.01726388	0.108073681	30.86018308	5.421740971	19.12327409	27.6431113	0.101491556	6.121808021	0.274218816	0.250389402	60.85278048	0.351451723	4.333256901	0	0	0	0.728467397	0.118983738	0	0	0	0	0	0	0	0	0	0	0	0	0	0	0	0	0	0	0	0.422308989	0.567409889	0.814016651	0.969700112	0.457642866	0.014064186	0	0.10399143
DBS1-1.bin42	1.844533783	3.412925975	3.174477207	3.888800595	3.536997143	4.020455852	4.628358932	5.940735571	4.816281855	0.978602796	0.162009545	0.129724104	0.727570971	0.61063709	1.024685372	1.370815494	1.317022781	0.062549127	0.291752862	0.140165219	0.255622684	0.25162171	0.015338356	0.002556151	7.159939823	6.187982537	0.513514284	5.117334098	0.829903871	5.810335535	15.5297954	12.41647583	17.85590266	14.05077626	16.28983435	0.22677645	0.198748683	0.299384881	0.178104925	0.217031475	0	0	0.371029152	0.054759154	0.02597397	0.528354967	0.233284439	0.689735316	4.161449573
DBS1-1.bin43	0	0	0	0	0	0	2.685664595	2.693899254	1.577790329	0.946179385	0	2.136641854	0.076688999	0.246165323	0.056095652	0.41185866	0	0	0	0	0	0	0	0	0	0	0	0	0	0	0	0	0	0	0	0.018573533	0.030316622	0.022588034	0.04197587	0.061681241	0	0	0	0	0	0	0	0	0
DBS1-1.bin44	0.061218657	0.452529243	0.084366919	0.067228219	0.074768726	0.192715304	7.614064014	6.194627114	7.230336794	0.677513547	0.090497745	154.7913646	0.248938748	0.191194428	0.552573213	1.535562438	0.544096553	0	0	0.006150344	0.013052533	0.085178834	0	0	26.02719439	27.70718806	58.93322153	37.17499151	73.49464857	33.67576692	2.279809905	3.269172917	2.520136211	2.808924968	2.810018169	0.294273606	0.331903517	0.273864325	0.182425957	0.224160634	16.4334268	20.20239899	35.73203967	23.1012302	15.36747324	0.295786365	1.210679308	0.585518976	0.972107845
DBS1-1.bin46	0	0.028210597	0	0	0	0.009404668	3.567814914	2.128759432	5.166431925	1.344294279	0	0.956154746	0.34194111	0.280151766	0	0	0	0	0	0	0	0	0	0	0	0	0	0	0	0	0	0	0	0	0	0.013395452	0.038560349	0.015451433	0.011036254	0.041120712	0	0.02384666	0.079135646	0.02723432	0.03715014	0	0.044029956	0	0
DBS1-1.bin47	0	0.008612031	0	0.024068997	0	0.009431561	5.420406735	8.121172198	3.243837828	1.921674023	0.197641232	1.671662301	1.267114829	1.349261322	0	0	0	0.437566359	0	0.382725294	1.156067051	0.92363302	0.035560003	0.045865608	0.013664943	0	0	0	0.004919786	0	0	0	0	0	0	1.854340108	1.451779966	1.961432991	2.050865889	2.459435584	22.77718298	8.515329044	6.756817457	6.455535314	5.234807544	0.514187209	0.400479248	0.065745581	1.561087644
DBS1-1.bin48	0	0	0	0	0	0	25.51668884	21.2009447	10.99932905	2.467429439	5.917295783	7.699423406	2.060503366	1.737859902	6.924764799	6.796805404	8.006300122	24.36059437	2.783357464	7.745396626	7.808693895	15.95975345	0	0	0	0	0	0	0	0	0	0	0	0	0	8.98884744	5.363962326	7.153653362	10.33336114	9.137698897	0.647566355	1.830011533	0.639638936	2.102619888	0.844672223	0.020289565	0.044139466	0.02486515	0.609377907
DBS1-1.bin49	0.300494724	0.322792886	0.258450531	0.230293663	0.223170843	0.443609094	5.087064616	4.412127561	3.474234216	0.744121693	0.17428538	0.080559377	1.940024753	1.703351114	0.661994176	0.844117957	0	0	0	0	0	0	0	0	0	0	0	0	0	0	0	0	0	0	0	0.083238438	0.213916372	0.172143398	0.094650376	0.157152888	0	0	0.264995361	0	0	0.228979597	0.106025294	0.148683329	1.045265955
DBS1-1.bin5	0.614257057	1.087713588	0.985684761	0.465657225	0.752180784	1.028186329	3.888411163	2.767102016	12.35776668	0.187502643	0.002042059	0.130581278	0.206192874	0.137884502	5.459639088	0.645135698	9.627319159	0	0	0	0	0	0	0	0.037709722	0.013203873	0	0	0	0	0	0	0	0	0	0	0	0	0	0	0	0	0.084247114	0.121358933	0	0.366292658	0.998049296	1.546578683	4.199084101
DBS1-1.bin51	0	0	0	0	0	0	29.01896111	12.92664698	11.52514622	52.53777295	0.421336742	0.640670316	0.008108298	0.007596898	0.233928841	0.475290215	0	0.1316943	0	0	2.394507443	0.087054809	0	0	0	0	0	0	0	0	0.006351695	0	0.015235935	0	0	0	0	0	0	0	0	0.002941481	1.910586994	0.251975433	0.312560273	0	0	0	0
DBS1-1.bin53	0	0	0	0	0	0	14.49626011	15.57055575	13.09261912	0.001085788	0	0	0	0	0	0	0	0	0	0	0	0	0	0	0	0	0	0	0	0	0	0	0	0	0	0	0	0	0	0	0	0	0	0	0	0	0	0	0
DBS1-1.bin55	11.34571907	12.57977324	12.61663651	14.16891485	16.85231576	37.47395038	262.6413728	96.32673827	65.05686721	5.892094786	0.454858192	0	0.105288263	0.100639732	0	0	0	0	0	0.040292629	0.08072508	0	0	0	0.972151201	2.183420561	0.026230291	1.314511344	0.127116899	0.380843068	0.022957668	0.01986326	0.045404406	0.043993081	0.048689016	0.095858874	0.047835837	0.211427652	0.038697553	0.005160213	0	0	0	0	0	0	0	0	0
DBS1-1.bin59	0.185345467	0.478074265	0.351375782	0.116075133	0.108440128	0.228354522	5.403528889	2.180410419	1.347591501	20.78578977	2.611352144	0.080293334	0	0	0.016440563	0.057507786	0	8.129843073	3.203866878	1.444581346	4.081339601	2.538529072	0	0	0.020791301	0	0	0.030605039	0	0	0.017706866	0	0.042490496	0	0	3.076534477	1.220354574	1.980379502	2.286350657	0.479391289	0	0	0.839121273	0	0.008059296	0.024306305	0.140720682	0	0
DBS1-1.bin6	0.008500719	0	0	0	0	0	3.128458843	2.719567956	1.387766544	2.096852799	1.324957732	6.249895323	0.71514753	0.717280464	5.375795957	0.668994857	0.839500528	3.686269731	0.996839559	1.434475348	4.079680085	3.27374995	0.0678062	0.023144982	0	0	0.042812998	0	0.448280761	0	0.005269423	0	0.041590331	0	0	1.305886601	0.899697021	1.024726097	1.314937163	1.174460306	9.776149552	28.76791043	8.585368957	13.32598765	26.53128451	0.269605187	0.025400506	0	0.172021946
DBS1-1.bin61	0	0	0.041153646	0	0	0	42.15655315	24.2013023	40.95174366	7.49911077	0.186575627	0.089796532	1.546500916	1.322500772	0.306457233	0.24481699	0.000526812	0	0	0.017023148	0.037370069	0.016868298	0	0	0.331237411	0.317543935	0.176655882	1.571657547	0.597610709	0.218041795	0.043990512	0	0.05674545	0	0	0	0	0	0	0	0	0	0	0	0	0	0	0	0
DBS1-1.bin66	0	0	0	0	0	0	5.377119412	6.316912485	2.945405204	0.602609785	0.292367139	6.680710901	2.225410878	2.049455473	0.20744802	0.428558694	0.097316977	0.61011995	0.896303646	1.237721976	1.075100008	1.160762243	3.726345084	6.282969965	0.060307747	0	0.035774442	0	0.16885472	0	0.056040599	0.029656452	0.026934442	0	0	15.66515262	11.2764968	10.56444896	17.0112621	17.99960368	21.29511412	39.66973832	15.43286163	16.87893275	12.13220311	0.158947045	0.15578336	0.037777423	0.559561131
DBS1-1.bin68	0.032746828	0.007459319	0.040713206	0.003436998	0.01054494	0.055195579	4.761107671	2.694372275	4.762842662	4.164245684	1.367836762	0	0.786000023	0.704349323	0.453818025	0.458719558	0.063371218	1.246798648	1.339418164	1.069686971	2.285360545	1.557688625	0	0	0	0	0	0	0	0	0	0	0	0	0	1.143855143	1.183737393	0.985927147	0.786297762	0.641973276	0	0	1.494046757	0.015617326	0.078636013	0	0	0	0.110162346
DBS1-1.bin69	0.419580753	0.424154005	1.876608606	4.000962883	2.667259961	1.220114432	4.638958836	0.768594827	4.072547062	2.344511999	0.526996549	7.21406237	0	0	0	0	0	0.295275025	0	0.726314351	0.31342023	1.055809009	0	0	0	0	0	0	0	0	0	0	0	0	0	0	0	0	0	0	0	0	0.036804201	0	0.152778661	0.731949351	0.232065514	0	0.09713105
DBS1-1.bin70	0	0	0	0	0	0	82.3429664	58.11118645	36.85528149	3.916724461	0.006373309	0.515754524	0	0	0	0	0	0	0	0	0.001185149	0	0	0	0	0	0	0	0	0	0	0	0	0	0	0	0	0	0	0	0	0	0	0	0	0	0	0	0
DBS1-1.bin71	16.93203881	26.53894115	13.40873649	11.09234144	9.564043649	18.25425996	7.055843905	4.606386752	7.50523752	5.200661361	1.268969782	0.181890878	1.830313212	1.650624074	0.16598729	0	0.225046754	0	0	0.180841277	0.440322176	0.017373372	0	0	0.048599214	0.183558228	0	0.019359262	0	0.007383332	0.03099873	0.038831244	0.079289303	0.051015879	0.071777706	0	0	0	0	0.007391415	0	0	0.064638441	0.002528223	0	8.247417895	3.620905249	5.16313011	29.10302132
DBS1-1.bin73	0.362491765	0	0.037517053	0	0	0	14.95486767	11.764613	8.023621695	4.111465962	42.95800267	22.87599924	8.731732012	7.549977898	98.19224951	22.92336367	37.86822861	160.8114401	70.96034909	64.72108747	86.58673008	91.14834426	0.072220937	0.230831096	0	0	0.07433749	0	0.246988036	0	0	0	0.088228973	0	0	40.42458033	25.99076745	28.45557058	41.36288184	37.5321356	89.76996619	218.8612046	71.88613802	96.84406183	138.2386562	0.43939178	0.211942223	0.090819217	2.65021525
DBS1-1.bin75	0.109565733	0.021169937	0.066482223	0.002398245	0	0.010479026	9.512703926	3.540860964	4.317323697	12.90936453	0.020855294	0.022324421	0.214255591	0.199706984	0.035075279	0.16573554	0	0	0	0	0	0.020559451	0	0	0	0	0	0	0	0	1.055815982	0.594799441	1.994707064	0.138521761	0.09538984	0	0	0	0	0	0	0	0.044032898	0	0	0	0	0	0
DBS1-1.bin76	0.00192358	0.008496338	0.006938507	0.010525544	0.007059254	0.009887095	2.910262023	3.075220593	4.001442158	9.549251082	0.071739861	0.455325346	0	0	0	0	0	0	0	0	0	0	0	0	0	0	0	0	0	0	0	0	0	0	0	0	0	0	0	0	0	0	0	0	0	0	0	0	0.001294016
DBS1-1.bin77	1.724317387	2.989620073	4.208291435	11.6362317	4.736016105	6.111505354	27.23928994	17.70248762	17.86879688	5.369853316	0.854518188	0.442595479	0.227629566	0.186158378	8.391557404	0.065883317	2.404871839	0	0	0.70378316	1.324062242	1.056910644	0.008717373	0	0.124259843	0.090868123	0.046333919	0.123551184	0.153020664	0	0.322938254	0.577868251	0.667560285	0.267643837	0.475265637	0	0	0	0	0	0	0.00029483	0.629491085	0.567669829	1.121751095	0.872823782	0.064334071	0.161330267	18.47370817
DBS1-1.bin81	0	0	0	0	0	0	5.219548396	7.433023228	1.923378867	0.847740829	0.039367306	16.12390412	0.414066619	0.340589262	0.086995188	0.408159282	0	0.058280787	0.24148787	0.124187463	0.122684861	0.097141323	0	0	0	0	0	0	0.153331235	0	0	0	0	0	0	1.011594897	0.699975421	1.023307757	1.337741716	1.461020965	126.7472218	33.74736817	11.47631229	15.43508662	13.14750882	0	0	0	0
DBS1-1.bin82	0.015073633	0.01625732	0.044228701	0.040537083	0.011417358	0.017302923	8.76229776	5.290964778	10.61381668	0.274976798	0.002114556	0.019792164	0	0	0	0	0	0	0	0	0	0	0	0	0	0	0	0.040074192	0	0.096817483	0.258491826	0.958543148	0.825664217	0.251309256	0.441090383	0	0	0	0	0	0	0	0	0.357720314	0	0.010055565	0	0	0
DBS1-1.bin84	1.983984988	2.39804019	2.171000773	7.895748505	2.957696719	2.660640763	37.12866551	44.4960782	26.52856768	0.043544513	0.803661455	0	23.49557948	18.17845766	0.593203549	0.13676714	0.41632391	0	0	0.205199211	0.070462942	0.082478907	0.091948843	0.432958283	1.471253333	0.764584357	0.029377602	0.11511579	0.021069546	0.132703244	0.955457974	1.738817643	1.334920458	2.148772229	2.464674652	5.652572114	14.00009168	13.46234175	6.252447884	20.07655484	0	0	0.1408994	0.002112919	0	0.273580308	0.287713059	0.491542074	4.269211599
DBS1-1.bin87	0.682315065	1.032401072	0.369879989	0.293059856	0.572792797	0.874560785	4.666654244	4.088562834	2.216060187	0.615403961	0.032475834	0.426910836	2.477105581	1.970183257	5.98231165	0.015377457	0.860967169	0	0	0	0.000895797	0	0	0	0	0	0	0	0.074428162	0	0	0	0	0	0	0.062941198	0.072830517	0.09150998	0.019815891	0.107311148	0.064524289	0.176146825	0.230752897	0.083841155	0.341526659	0.612347616	0.179770088	0.082711918	0.19609321
DBS1-1.bin90	0.345238845	0.163285791	0.374415564	0.241496088	0.123750815	0.31039404	3.104452637	1.303565278	2.250841898	2.138048666	0.041436865	3.130538499	0.04319002	0.070039595	2.764316203	1.722075292	0.806527066	0	0	0	0.219857973	0.393731251	0	0	0.068198605	0	0	0	0.096802346	0	0	0	0	0	0	0	0.064314856	0	0	0	0.386695061	0.493677304	1.167612883	5.880350352	1.53984997	0.358922292	0.46615753	0.573280574	0.87802706
DBS1-1.bin91	0.140462207	0.054828224	0.102856644	0.122092733	0	0.11841632	9.738962643	3.331842783	5.019458791	1.952414324	3.744723405	0.045764704	0.192128063	0.179534485	2.355241114	2.90314388	0.771078071	4.407969637	3.023500253	2.166341405	5.0567065	3.767110612	0	0	0.178323603	0.000730072	0	0.011089054	0.802442838	0	0	0	0	0	0	0.42029603	0.089256858	0.456998224	0.028876698	0.221961681	0.454285838	0.132103645	1.609094743	4.241212115	6.048897944	0	0	0	0
DBS1-1.bin93	0	0	0	0	0	0	3.143853609	1.282636923	0.529475164	0.154277745	0.006681188	0	0.088071094	0.072289133	0	0	0	0	0.007594097	0.012378082	0	0	0	0	0	0	0	0	0	0	0	0	0	0	0	0	0	0	0	0	0	0	0.910766716	0.160913745	0.031669296	0	0	0	0
DBS1-1.bin95	0.487058271	0.647850594	0.794341897	0.911565248	0.666565115	0.802486576	22.19039993	9.58079948	9.337109313	1.775914737	0	0	0	0	0	0	0	0	0	0	0	0	0	0	0	0.007756792	0	0	0	0	0.065424655	0.257387311	0.127347273	0.347346232	0.334122194	0	0	0	0	0	0	0	0	0	0	6.862213079	3.889468338	6.393771922	3.608322382
DBS1-1.bin97	6.891710514	13.30486548	9.764812354	8.996043085	6.260647411	12.60034501	34.35401986	18.61259217	45.94172936	4.290023462	0.776679126	1.640910164	3.477165713	3.10718369	0.631956495	0.015206876	1.081268153	0	0	0.065234869	1.213458844	0.111226234	0	0.001328559	1.085730446	2.637919739	0.281111243	1.511484165	0.313917657	1.224064484	0.417937473	0.90411334	0.839851964	0.932316581	1.284399911	0.270258359	0.470437892	0.7735559	0.268543998	0.98005609	0.191138406	0	0.853622428	0.744101709	0.084295451	83.60464108	14.73357722	32.76369492	93.95163913
DBS1-1.bin98	0	0	0	0	0	0	11.14989718	10.30586419	4.240978816	0.80183965	0.885722908	29.53606082	9.357867042	7.657761322	3.718038262	3.333609151	0.381261448	3.21665358	3.654377024	5.576336313	3.478118616	2.698547933	0.454851774	0.180192758	0.536588945	0.033265459	0.164695464	0.079336191	3.518221417	0.111626233	0.103115403	0.083670026	0.06764385	0	0	41.67181691	29.77547797	30.82030954	45.42888635	54.01089375	23.71697482	72.23540074	23.92342661	20.77053575	17.72915632	0.172171019	0.180365939	0.121774996	2.681494707
DBS1-2.bin101	0	0	0	0	0	0	6.101534735	10.01263582	5.502990136	6.236718835	0.414228496	0.161133921	0.043078939	0.043796348	0	0	0	0	0	0	0	0	1.010256184	0.574335259	0	0	0	0	0	0	0	0	0	0	0	0	0	0	0	0	0	0	0	0	0	0	0	0	0
DBS1-2.bin105	0	0	0	0	0	0	3.401748254	4.226789475	0.634946452	0.109346914	0	0	0	0	0	0	0	0.046348828	0	0	2.275182877	0.610377798	0	0	0	0	0	0	0	0	0	0	0	0	0	0	0	0	0	0	0	0	0	0	0	0	0	0	0
DBS1-2.bin107	0.076526378	0.17817861	0.094031263	0.101027585	0.104522335	0.188043389	11.6191168	11.31976401	9.409622462	4.15427401	0.307835596	0.721252015	0.278504765	0.218827145	0	0	0	0	0	0.088859448	0.192006784	0.340446527	0	0	0	0	0	0	0	0	0	0	0	0	0	0.401764888	0.747857202	0.848482147	0.502865423	0.844384089	0.058362351	0	0	0	0	0.205712527	0	0	0.6567162
DBS1-2.bin11	2.549859667	3.504565655	1.564844876	2.630604127	1.672521813	2.654736282	1.740297964	3.348069326	8.763830052	0.629905554	1.121021875	0.110336628	2.049396526	1.77877915	2.32139599	1.019829367	1.665897677	0	0	0.30318019	0.178204645	0.067290749	0.115540807	0.11985625	0.240944973	0.718520658	0	1.82241946	0	0.13550709	0.197291726	0.165377606	0.196751255	0.169332074	0.21593253	0.058847572	0.076742468	0.051854305	0.022316166	0.053766907	0	0	0.80454587	0	0	6.609780542	8.666046911	50.25429066	34.23122226
DBS1-2.bin14	0.017207891	0.017431512	0.034609491	0.021387456	0.014574299	0.056012066	3.181870322	2.830986717	2.73384877	1.382837745	0.423712195	0.059692831	0.739992395	0.650838275	0.825303188	0.697903336	0.706530246	0.303549144	0.151330883	0.328880788	0.45715154	0.398392436	0.028082032	0	0.06391111	0.035680357	0.000686714	0.121808828	0	0.002967884	0.01273122	0	0.015046743	0	0	2.533966561	2.97435544	2.61585869	1.896793757	1.734619396	0	0.027781622	2.765592015	0.073616395	0.086900068	0.152249653	0.00687555	0.071716375	0.853027013
DBS1-2.bin18	2.419492625	1.792570279	0.745760503	1.02292776	0.794181288	1.407280094	3.65775453	5.149751438	3.777325255	1.333140849	2.334910175	0.069295806	4.331455364	3.756940711	0	0	0	0	0	0.719493965	0.321349521	0.089989396	0.082561605	0.070798066	0	0.029726803	0	0	0	0	0.030387557	0	0.022360268	0	0	0.012542345	0.025394291	0.021863866	0	0.015176143	0	0	0	0	0	10.98692114	4.093821159	9.411746776	7.43495603
DBS1-2.bin26	0.629762546	1.54931201	1.099306015	1.045454399	0.79433231	1.854322961	21.70199144	52.971693	9.17233582	6.534039036	1.515748933	2.390966184	27.10342694	36.59758484	0	0	0	1.192196501	0	2.109935916	11.83329663	3.239343619	0.951866947	0.789312307	0.215117263	0.047243235	0.103577603	0.032246179	0.030245752	0	0.002321686	0	0	0	0	3.556049087	4.531794413	5.622051452	3.31080175	4.858848578	0.073728307	1.106046128	0.488677091	0.190704208	6.006703909	1.726388466	1.753588898	1.45320463	5.840103867
DBS1-2.bin3	8.482768995	9.339317671	6.542785546	21.23340162	13.57789004	26.81434222	9.732847012	5.112830768	7.526401784	22.59100392	1.562512383	0.439311513	0.140954711	0.13501516	0.033445786	0.042394463	0	0	0	0	0	0	0	0	0	0	0	0	0	0	0	0	0	0	0	0	0	0	0	0	0	0	0.001517577	0	0	0	0	0	0.028864865
DBS1-2.bin31	0.079693801	0.361834903	0.117480516	0.08912303	0.100671912	0.232757104	15.72499262	16.79566408	10.76122976	3.095330925	0.353538814	100.4130642	0.560408047	0.443752986	0.339346257	0.933277001	0.253853167	0.362955701	0.047874181	0.17227829	0.358555644	0.420937856	0	0	0.174977827	0.222323682	0.839668876	0.601527453	5.009921332	0.410153383	0.170756853	0.16322846	0.214056683	0.085878541	0.101733318	0.797122119	0.649702575	0.78451045	0.426087494	0.544004387	9.436605471	14.25550518	23.31522534	15.8400564	12.09312144	0.429332116	0.774546388	0.478649505	1.340797578
DBS1-2.bin32	35.32889395	58.80813355	24.18200113	18.68683632	28.88126455	44.24557671	26.77304472	35.67444479	112.7466743	8.568881744	0.435616284	2.46998247	0.858117518	0.616346033	1.174385253	2.171937612	0.785442807	0	0	0	0	0	0	0	7.043599881	3.767656792	0.83013238	2.213102523	1.231097394	2.089206372	0.044168288	0.175128755	0.3112095	0.23963253	0.346724133	0	0	0	0	0	0.479151332	0	0.549608514	0.10598504	0	1.117528266	1.261414264	0.453044068	1.752407152
DBS1-2.bin33	3.519505704	6.9367707	6.282394545	5.460849342	4.563924171	7.944723254	29.28883884	19.34587083	18.12104215	0.99526476	0.032922046	0.514841685	0.976152704	0.769688661	0	0	0	0	0	0	0	0	0	0	0	0	0	0	0	0	0	0	0	0	0	0	0	0	0	0	0	0	0	0	0	0	0	0	0
DBS1-2.bin35	0.05415934	0.244885785	0.198828955	0.140136887	0.119059609	0.31865317	5.499238709	11.37144111	1.911333696	4.103309662	0.937655483	0.786179422	27.8614844	23.46778344	0	0	0	0.219066162	0	1.109295005	3.187203994	3.867230649	0.013950644	0.027630943	0.128364122	0.020803639	0.041767209	0.044877724	0	0	0	0	0	0	0	7.005295454	8.763516036	11.71415063	8.40604783	12.70376484	0.240326768	2.495354566	1.690144869	0.191251013	0.252680258	8.467022072	0.701889909	0.76925359	1.93007917
DBS1-2.bin37	0.605282228	0.661529799	0.319171421	0.254727326	0.290375524	0.647766322	9.17304991	11.15822546	4.417149211	1.376086874	0.147915804	3.657554462	0.261227907	0.214200908	0.478607436	0.099686505	0.264080667	0	0	0.044336049	0.044756072	0.053665228	0.001508446	0.004547612	0.037717886	0.011715637	0.175880984	0.037757131	0.583248497	0	0.015356161	0.010308668	0.020310557	0.001714138	0.004297578	0.142663575	0.176735475	0.154743102	0.103193875	0.191702038	0.491586974	0.300387258	0.442958849	0.518252405	0.625396788	0.274198374	0.157924149	0.108400309	0.377150001
DBS1-2.bin39	0.272737818	0.38821153	0.225013284	0.454561618	0.283673439	0.388666639	6.816568374	7.611763125	11.74581098	0.437934134	0.015192601	0.803265462	0.803868881	0.638419753	0.068486898	0.034644188	0.080451486	0	0	0.007393196	0.025473461	0.009211944	0.002056964	0	0.612610724	0.082333255	0.023138356	0.09335971	0.050176566	0.006552883	0.023656553	0.019788278	0.032949169	0.016594867	0.019699496	0.058475505	0.068117441	0.063357218	0.050879269	0.060751666	0	0	0.076548981	0.03626068	0.04446125	6.083575528	4.093565171	2.033357202	19.43986041
DBS1-2.bin41	0	0	0	0	0	0	26.5537603	13.7487285	22.93944873	5.488910837	0.029452826	1.129261659	0	0	0	0	0	0	0	0.010252715	0.026523199	0.01741398	0	0	0	0	0	0	0	0	0	0	0	0	0	0	0	0	0	0	0	0	0	0	0.062988315	0	0	0	0.004519857
DBS1-2.bin45	0.258443043	0.15415846	0.234464011	0.141958551	0.117822023	0.159226781	8.616241931	4.375413632	3.458365959	9.479712596	0.354801008	0.086930161	0.105843297	0.091259808	0	0.005270336	0	0.49884061	0.425957418	0.247493016	0.614398003	0.880860186	0	0	0.009425674	0	0	0.05357067	0	0	0.053391253	0.014034442	0.09415178	0	0	0.170519105	0.061484595	0.123616839	0.113913368	0.02037376	0	0	0.122982352	0	0.000209395	0	0	0	0
DBS1-2.bin46	0	0	0	0	0	0	6.247857878	7.404560687	4.644660374	0	0	1.633908804	0	0	0	0	0	0	0	0	0.000185952	0.056183764	0	0	0.018155138	0.039063186	0.128231011	0.003239867	0.107191217	0	0	0	0	0	0	0	0	0	0	0	3.27309889	0.427152639	2.37337941	4.048068158	3.442467795	0.207138755	0.6920648	0.640330056	2.20480312
DBS1-2.bin47	0	0.030561695	0	0	0	0.011055264	4.735343711	3.497881058	7.363726541	2.240451875	0	1.607575039	2.053993772	1.61599716	0	0	0	0	0	0	0.015230781	0	0	0	0	0	0	0	0	0	0	0	0	0	0	0.046660063	0.107145042	0.05207773	0.066728444	0.073726697	0	0.070093552	0.212763338	0.063463631	0.08825008	0	0	0	0
DBS1-2.bin48	0	0	0	0	0	0	2.742342323	3.053748538	1.815091089	2.532483442	0	6.175066847	0.346731148	0.830956229	0.269436783	1.409091558	0	0	0	0	0	0	0	0	0.038628899	0	0	0	0	0	0	0	0	0	0	0.105527362	0.148218464	0.115868642	0.173863156	0.246080466	0	0	0	0	0	0	0	0	0
DBS1-2.bin49	0	0	0	0	0	0	3.713527671	4.439619404	2.095950915	0.993361588	0	0.06069157	0	0	0	0	0	0	0	0	0	0	0	0	0	0	0	0	0	0	0	0	0	0	0	0	0	0	0	0	0	0	0	0	0	0	0	0	0
DBS1-2.bin51	2.425992315	3.810164957	7.166811534	10.21540495	9.818996094	6.807955295	30.25224304	21.54210709	14.38755602	0.947589989	0	0.425375721	0.267989194	0.205717321	1.332725579	0	0.084181657	0	0	0	0	0	0	0	0	0	0	0	0	0	1.387365754	2.110436162	1.528903888	1.627818171	1.189156414	0	0	0	0	0	0	0	0	0	0	0.874686471	0.019626998	0.190223096	0.20046391
DBS1-2.bin54	0	0	0	0	0	0	3.438082285	11.42314698	2.486642471	0.072414702	0	3.229997859	0	0	0	0	0	0	0	0	0	0	0	0	0	0	0	0	0	0	0	0	0	0	0	0	0	0	0	0	214.6221821	59.502809	46.43264163	46.94124274	34.22229582	0	0	0	0
DBS1-2.bin56	0.260907082	0.124079402	0.185277679	0.135235336	0.091363929	0.140156662	9.023136484	4.551429549	3.889502207	8.451802044	0.096611474	0.056262156	0.168095806	0.154123441	8.28E-05	0.028944133	0	0.066214712	0.120201726	0.075108343	0.205479641	0.553394853	0	0	0.011648513	0	0	0.061809922	0	0	0.187504	0.082872714	0.327601159	0.025960289	0.017008427	0.057889524	0.016225892	0.042447347	0.030454369	0.00418548	0	0	0.026737192	0	0	0	0	0	0
DBS1-2.bin61	0	0	0	0	0	0	31.21880516	16.68901516	4.805417368	0.606105854	0	0.930435731	0	0	0	0	0	0	0	0	0	0	0	0	0	0	0	0	0.044629865	0	0	0	0	0	0	0	0	0	0	0	0	0	0	2.421040154	0.119638408	0	0	0	0
DBS1-2.bin7	0	0	0	0	0	0	4.653510348	6.636045607	2.808435286	0	0	0.572851102	0	0	0	0	0	0.163569876	0.165854051	0.060719078	1.584155981	0.328472828	0	0	0	0	0.003057953	0	0.081776204	0	0	0	0	0	0	8.263998905	13.84629669	12.78773652	16.55408283	11.7733469	3.569913274	0.490661891	1.251076289	1.347964667	1.530347619	0	0.000333235	0	0.168397782
DBS1-2.bin72	0.34894763	0.180977087	0.268095874	0.212745696	0.147564807	0.209223491	81.4470932	57.09584383	57.09206798	22.62595318	32.29052976	0.880852432	28.61721557	23.77563913	49.98272598	38.63898244	14.10863126	10.13492017	31.16286534	35.71440524	58.5219257	70.5987587	26.09128975	28.9078783	0.337614139	0.068339098	0.007816022	0.07174758	0	0.005859124	0.379168344	0.426666156	0.221798195	0.169850141	0.168719466	327.1740329	561.9217748	368.9876364	327.1398116	315.6387963	1.176047782	0.79272093	55.98171994	2.032985083	1.576119179	5.727585904	1.042658612	5.021104324	104.7404313
DBS1-2.bin79	0	0	0	0	0	0	4.109263062	5.475505029	2.354311908	0.308490123	0.173154669	3.600030634	1.732217875	1.647722919	0.080690588	0.257103238	0.023057341	0.22558149	0.576369752	0.915429789	0.515870017	0.716278172	4.873530684	8.547048747	0.046882575	0	0.02717033	0	0.129244115	0	0.065182409	0.042644437	0.032489799	0	0	14.96472202	11.61620345	10.70680051	17.97781564	19.85111627	13.69587483	20.53269144	7.879471664	10.27486414	5.979600691	0.18772166	0.179953661	0.04079552	0.573052519
DBS1-2.bin8	0.126065049	0.090888472	0.050197362	0.012736559	0.076378629	0.077949321	12.59645095	9.29943591	18.35562348	0.387853877	33.57762895	0.171125969	6.992420422	6.75899454	0.003704847	0.018022967	0	30.5646456	22.61588765	21.84982893	34.77713874	46.94599037	0	0	0	0	0	0	0	0	0	0	0	0	0	6.890182049	5.625116334	9.091628091	2.590961278	8.061268613	0.70449719	0.956257526	3.099583871	1.105294522	1.779653341	0.01271504	0	0.339600036	0.061372534
DBS1-2.bin80	0	0	0	0	0	0	1.889148908	43.70504714	0	0	0	0	0	0	0	0	0	0	0	0	0	0	0	0	0	0	0	0	0	0	0	0	0	0	0.055141538	0	0	0	0	0	0	0	0	0	0	0	0	0	0
DBS1-2.bin84	4.008967556	4.816794674	5.924529322	5.615612224	5.061038251	7.05470317	3.472175455	4.161942294	3.652126976	0.489217167	0	0	0.030590102	0.0306191	0	0	0	0	0	0	0	0	0	0	0	0	0	0	0	0	0.062965668	0.079690756	0.073317257	0.09146012	0.083775373	0	0	0	0	0	0	0	0	0	0	0.166727216	0.188916499	0.39629285	0.406738825
DBS1-2.bin86	0.459027485	0.659863382	0.274822155	0.172952948	0.359201885	0.559889736	3.701686781	4.993413293	1.773748509	0.982902335	0.057714649	0.661064664	1.895291447	1.473496275	4.672690347	0.049737088	0.688514641	0	0	0	0.171208025	0	0	0	0	0	0.001245184	0	0.109384158	0	0	0	0	0	0	0.039312183	0.040777447	0.059521516	0.012050365	0.069742699	0.078501609	0.467932396	0.470240103	0.452892532	1.671399642	0.691591112	0.152412942	0.060272846	0.195924054
DBS1-2.bin9	0	0	0	0	0	0	2.210528158	3.07674047	1.391513658	2.795794138	0.521067007	4.079330592	0.105814749	0.102374957	1.452914343	0.289464774	0.333857557	1.196389657	0.158185776	0.456614337	1.86849764	1.305407011	0.004887534	0	0	0	0	0	0.021728545	0	0	0	0	0	0	0.19418463	0.125780814	0.160397797	0.181080256	0.165464215	3.598444329	17.89967355	5.932485087	6.530736395	22.61123356	0.156153635	0	0	0.067252541
DBS1-3.bin10	0.175170446	0.616054463	1.298009968	1.24583583	0.930667694	1.092001324	2.092419938	2.665854762	2.446270839	0.221313094	0.28129701	4.83325917	0.141984988	0.116794648	0.279225278	0.230875065	0.257229706	0.500048444	0.406582169	0.276861575	0.82507489	1.676811839	0	0	0.842579302	0.696271456	1.328192208	1.89784244	3.867327426	0.481646238	6.358830311	4.189031112	6.804209397	2.214345247	2.524365313	0.549560201	0.718879613	0.616030373	0.671987314	0.880051416	2.813898588	2.049916709	2.229418933	5.680663445	2.614693915	0.053967456	0.055450495	0	1.026323331
DBS1-3.bin100	17.50786331	17.95047654	14.90516845	10.04337815	12.46401112	23.43395107	163.9126961	107.4044369	37.48213406	8.9597553	0.034516581	1.458013716	3.940409835	3.182422382	0	0	0	0	0	0.009965538	0.046326637	0	0	0	0	0	0	0	0	0	0.017252387	0	0	0	0	0	0	0	0	0.009853488	0	0	0	0	0	0.012441187	0.007770123	0	0.136572027
DBS1-3.bin101	0.332618048	0.556884709	0.116974379	0.113205263	0.063776206	0.329803582	0.056203164	0.236928594	15.90953979	2.597313986	0	0.107697563	1.368923112	1.481451039	26.14038279	1.248936633	3.527582789	0	0	0	0	0	0	0	0	0.04615751	0	0	0	0	0	0	0	0	0	0	0	0	0	0	0	0	0	0	0	54.8705361	10.83996762	11.56637179	33.67640101
DBS1-3.bin104	0	0	0	0	0	0	14.1356057	7.118769164	18.23036908	3.439913689	0	3.346233984	8.914421711	7.069241938	0	0	0	0	0	0	0.209206227	0	0	0	0	0	0	0	0	0	0	0	0	0	0	0.318308734	0.59917813	0.301667111	0.404377652	0.453251153	0.0185582	0.194788678	0.514407281	0.228865005	0.266489998	0	0	0	0
DBS1-3.bin108	0.336449106	0.164470837	0.382329831	0.245575409	0.124747425	0.308651198	2.601294795	1.295385482	2.850559548	3.02700028	0.043928856	3.477545718	0.039282617	0.068164669	2.010055571	1.248831895	0.543336266	0	0	0	0.144361777	0.283720663	0	0	0.039794868	0	0	0	0.042216451	0	0	0	0	0	0	0	0.038387775	0	0	0	0.216978035	0.351719194	1.019729313	4.040161678	1.134484747	0.241529979	0.333879219	0.41466792	0.62677634
DBS1-3.bin109	0	0	0	0	0	0	20.30913099	8.798796904	26.07577543	3.597280544	0.041799665	8.131978334	0	0	0	0	0	0	0	0	0	0	0	0	0	0	0	0	0	0	0	0	0	0	0	0	0	0	0	0	0.084370719	0.015393644	0.044837162	0.123061188	0.024752861	0	0	0	0
DBS1-3.bin11	0.071348152	0	0.015889853	0	0	0.020245463	5.743541481	1.909028783	4.625305828	10.73102914	1.214344037	0	0	0.002963461	0	0	0	0	0	0.167289511	0	0	0	0	0	0	0	0	0	0	0	0	0	0	0	0	0	0	0	0	0	0	0.018878357	0	0	0.204810295	0	0	0
DBS1-3.bin110	0.035648391	0.076026658	0.055668444	0.024444657	0.023705383	0.090052733	6.478668971	4.887901452	8.210975639	0.041084245	0.356276692	0.395937102	0.462057778	0.456470643	0.760074969	0.676833564	0.369554698	0.385210335	0.855746832	0.398654544	0.834287411	1.802709895	0	0	0.230547757	0.066011764	0.279670242	0.104330686	1.520498771	0.118028555	0.239173712	0.32797699	0.243070633	0.228153798	0.222179385	0.211822671	0.255201749	0.240853415	0.222333157	0.33923493	9.272807604	2.695167936	2.835820467	13.13088668	8.107248703	0.028939352	0	0	2.324784118
DBS1-3.bin117	0	0	0	0	0	0	4.015922067	8.636948793	9.065750377	148.2973273	2.696910304	0.196139682	0	0	0	0	0	0	0	0	0	0	0	0	0	0	0	0	0	0	0	0	0	0	0	0	0	0	0	0	0	0	0	0	0	0	0	0	0
DBS1-3.bin12	9.492080422	14.74057665	3.756124714	3.947279927	3.198473465	9.672921445	22.51865387	53.9011065	61.9945422	7.043011169	0.124684178	1.856824766	125.7728641	98.43240297	0	0	0	0	0	0	0	0	0	0	0.377672579	0.116398954	0	0	0	0	0.063348447	0.059701199	0.071478527	0.020163926	0	0.110751771	0	0	0	0.005658988	0	0	0	0	0	2.391793396	1.531752317	1.175785842	2.525786372
DBS1-3.bin120	0.034602833	0.020247674	0.016179728	0	0.017153036	0.049840315	24.99962363	10.46259856	67.76562478	53.21195779	11.86464612	0.107031576	2.79887456	2.669100798	0.013025781	0	0	0.033862219	0	0.459426721	1.539365802	0.374713082	0	0	0	0.130373129	0	0	0	0	0	0	0	0	0	0.227965028	0.278435611	0.65738261	0.315403484	0.008254867	0	0	0.431090834	0	0	41.69289268	9.458455978	2.73786188	5.176044391
DBS1-3.bin123	0.026458297	0.147951242	0.028064659	0.040391301	0.028828767	0.102490439	3.596421091	3.460078267	8.257566843	3.924665603	0.047134085	2.539876746	0.369394214	0.293392593	0	0	0	0	0	0	0	0	0	0	0	0	0	0	0	0	0	0	0	0	0	0	0	0	0	0	0.006354937	0.115369722	0.245921706	0.096969135	0.136755963	0	0	0	0
DBS1-3.bin125	0	0	0	0	0	0	0.715026868	0.451054664	6.976436479	0.138669508	0	0	0	0	0	0	0	0	0	0	0	0	0	0	0	0	0	0	0	0	0	0	0	0	0	0	0	0	0	0	0	0	0	0	0	0	0	0	0
DBS1-3.bin126	0	0	0	0	0	0	2.96389067	5.205824168	4.913280909	54.42613361	1.914109835	1.063879053	0.948439604	3.265979492	0	0	0	0	0	0	0	0	0.100695995	0.041235872	0	0	0	0	0	0	0	0	0	0	0	0	0	0	0	0	0	0	0	0	0	0	0	0	0
DBS1-3.bin127	0.429286957	0.312814956	0.382882747	0.358793147	0.528823211	0.503354028	7.429019566	3.294659394	9.238168629	8.649579804	0.191680929	12.16109776	1.287406649	1.145133029	0	0	0	0.111825853	0.244198448	0.179602199	0.125386656	0.137564458	0.33712087	0.246767085	0	0	0.219191144	0.086155698	0.744778313	0	1.12638373	0.646114568	0.91875201	0.374674092	0.312499567	0.057982803	0.078677634	0.052463303	0.060791548	0.032116117	1.054271091	0.812955915	0.929573899	1.567451218	9.608143015	0.002469897	0.033034978	0	0.00967551
DBS1-3.bin128	0	0	0.028797993	0.022830404	0.002112397	0.022645613	7.621251451	3.304362628	10.14270401	26.240178	0.275595642	0	0.671385137	0.610688429	0.126587842	0	0.012518638	0	0	0	0.155646445	0	0	0	0	0	0	0	0	0	0	0	0	0	0	0	0	0	0	0	0	0	0.546481451	0.032389435	0	0	0	0	0
DBS1-3.bin13	0.047721633	0	0.015988927	0	0	0.014272571	5.734212593	1.982866653	5.218746111	13.66838935	1.107027456	0	0.004217217	0.01448678	0	0	0	0	0	0.064277009	0.006432157	0	0	0	0	0	0	0	0	0	0	0	0	0	0	0	0	0	0	0	0	0	0.083871804	0	0	0.091694382	0	0	0
DBS1-3.bin130	0.001429948	0	0.027842158	0	0	0.019326694	3.009195601	1.778481704	3.384348477	1.696227577	2.156028325	0	0.507185623	0.4660088	0.170392328	0.095821931	0.047743116	1.205067939	4.181498109	4.704595227	3.533702311	2.650030103	0	0	0.023406161	0.008902564	0	0.033437513	0	0.002944692	0	0	0	0	0	0.697726093	0.80188098	0.693754913	0.548581535	0.470349255	0	0	1.442339651	0.016250151	0.060741493	0	0	0	0.036912276
DBS1-3.bin133	32.85370144	14.06348384	7.676667632	5.689843076	5.496976111	11.66162685	22.80822193	10.9976914	14.75046942	12.62671985	0.989687286	0.804590092	2.293380436	2.441540594	0	0	0	0	0	0.07845952	0.048813449	0	0	0	0	0.065466503	0	0	0	0	0.050342556	0.11423372	0.081372689	0.120708114	0.098401324	0	0	0	0	0	0	0	0.017524357	0	0	3.38582004	6.159144075	2.593871611	2.610026193
DBS1-3.bin136	0.041120471	0.158542679	0.051921909	0.042365303	0.038389349	0.093945692	1.722987844	2.791048483	8.577754647	0.022247501	0	0.077185228	0.009321507	0.005426273	0	0	0	0	0	0	0	0	0	0	11.31106966	13.36280958	26.21700731	30.19197057	39.04850803	20.93740375	3.860178232	5.054813697	4.236032411	4.851136194	4.529218886	0	0	0	0	0	0	0.002778328	0.017042727	0	0.012432266	0	0	0	0
DBS1-3.bin14	0.250633056	0.563822792	0.613731419	0.265024829	0.518391958	0.662315253	2.282398499	1.731205889	3.042859467	0.376306866	0.87717221	0	0.034644396	0.024734074	0	0	0	1.646777554	1.211028859	0.546618504	1.273086831	1.934675045	0	0	0.033982663	0	0.144580959	0.127250388	0.411483276	0	0.022694221	0	0.037883558	0	0	0.249543771	0.147570734	0.177712434	0.027828529	0.169593126	0	0	0.0329378	0.015819306	0.118518135	0	0	0	0
DBS1-3.bin140	0.188433597	0.52624391	0.352297224	0.128439454	0.138572587	0.275781149	6.171919445	22.18425156	15.4728003	0.052772148	0	0.074428791	6.601100658	5.454750251	0	0	0	0	0	0	0	0	0	0	0	0	0	0	0	0	0	0	0	0	0	2.620760223	1.590851815	1.243341607	0.668360865	1.334374961	0	0.026135141	0.218416832	0.275701726	0.095722591	0	0	0	0
DBS1-3.bin146	0	0	0	0	0	0	2.002645086	1.57558805	10.6609373	1.481121249	0	0	0	0	0	0	0	0	0	0	0	0	0	0	0	0	0	0	0	0	0	0	0	0	0	0	0	0	0	0	1.631727057	0.348043863	0.502241108	4.250937888	3.371910943	0	0	0	0
DBS1-3.bin15	0.032850781	0.354337528	0.069292459	0.035822962	0.043956935	0.147157336	6.986156036	6.677251867	8.077705011	0.469324956	0.073295177	139.5152407	0.212822338	0.180042887	0.355410678	1.10269815	0.376758144	0	0	0	0	0.069776176	0	0	42.69593647	45.577198	106.6503689	61.96140247	118.4415816	57.15719853	3.425735884	4.89378399	3.761029671	4.178871659	4.157478287	0.280640208	0.314438721	0.257238737	0.158932058	0.212931073	14.45888716	18.31438637	28.71319949	19.65010595	12.96143007	0.159470222	0.831243439	0.36288533	0.67805318
DBS1-3.bin152	0	0	0	0	0	0	8.237721472	8.395142758	3.975570773	0.691464901	0.905624256	23.54518465	7.163644871	5.77660888	2.564506597	2.336995393	0.286658824	2.863438156	3.269430568	4.718221295	3.207430422	2.794010215	0.293977768	0.12001288	0.356684853	0.006732885	0.095698269	0.045403699	2.292081683	0.057964152	0.075822433	0.054359385	0.041873649	0	0	32.07683361	22.21590227	23.01713646	33.80036843	39.46842767	26.73548008	75.39755327	25.44623625	23.0401485	18.9398768	0.120103861	0.136943655	0.087150217	1.891158537
DBS1-3.bin155	0	0.005573282	0.021653409	0	0.001997527	0.023852372	28.30423305	19.62129972	18.05347551	1.303561823	0.052296841	1.81642375	0.431433273	0.35560652	0.907689161	1.282470834	0.282160257	0.101444533	0	0.017157952	0.027754274	0.136443523	0	0	0.063168367	0.027693881	0.142414961	0.035431404	0.150105168	0.00966562	0.021731659	0.008736314	0.025797032	0.005090908	0.002517785	2.410983056	3.463504421	2.669037927	1.976725452	2.317954675	8.571449015	3.711620381	2.750279214	6.098231839	7.177118003	0.124012689	0.061196508	0.050557676	0.338092133
DBS1-3.bin157	0	0	0	0	0	0	2.317631088	2.593007588	14.88691477	0.242548849	0	0	0	0	0	0	0	0	0	0	0	0	0	0	0	0	0	0	0	0	0	0	0	0	0	0	0	0	0	0	0	0	0	0	0	0	0	0	0
DBS1-3.bin158	0	0	0	0	0	0	2.271925972	0.684561361	7.80254046	2.99311571	0.033471899	0.242946557	0	0	0	0	0	0	0	0	0	0	0	0	0	0	0	0	0	0	0	0	0	0	0	0	0	0	0	0	0	0	0	0	0	0	0	0	0
DBS1-3.bin162	0	0.001432464	0.016876408	0.054383106	0.000546221	0.023997534	4.687449842	3.790355876	6.697422548	0.094497478	0.024712296	0	0.03075676	0.038113281	0	0	0	0	0	0.02751701	0.146596776	0.346683107	0	0	1.044293192	0	0.056452327	0.179758318	2.814021852	0.056419948	0	0	0	0	0	0	0	0	0	0	1.219079174	0.059318836	0.112853511	8.506617575	0.587027444	0	0	0	0
DBS1-3.bin164	0	0.009803786	0.004268813	0.002968912	0.005716435	0.012813048	5.030484628	7.895117402	5.086892551	0.443042329	0.034987089	0.007286389	0.216116272	0.157926899	0	0	0	0	0	0.095664082	0.234806786	0.410411427	0	0	0	0	0	0	0	0	0	0	0	0	0	0.366538259	0.644199051	0.67790478	0.422342353	0.714068209	0.038605698	0	0	0	0	0.14264885	0	0	0.428341339
DBS1-3.bin165	3.544207896	7.343206423	5.802488626	5.226724949	4.3707418	7.909513022	22.4548362	14.39370288	14.9579385	0.854306875	0.036386523	0.36817072	0.790742939	0.664487394	0	0	0	0	0	0	0	0	0	0	0	0	0	0	0	0	0	0	0	0	0	0	0	0	0	0	0	0	0	0	0	0	0	0	0
DBS1-3.bin2	0	0	0	0	0	0	2.330170487	1.276674939	2.95762923	0.961366899	7.408390254	0	0.512288485	0.476734008	0.045297646	0.029994093	0	1.659883436	27.22149008	45.30054831	15.17017651	8.16251916	0	0	0	0	0	0	0	0	0	0	0	0	0	0.747040719	0.955506397	0.85359801	0.734435577	0.679361067	0	0	0.969446752	0	0.017616362	0	0	0	0
DBS1-3.bin21	0	0	0	0	0	0	4.268901342	1.455961368	9.744226248	8.01953417	0.106074075	0.089950571	0	0	0	0	0	0	0	0	0	0	0	0	0	0	0	0	0	0	0	0	0	0	0	0	0	0	0	0	0	0	0	0	0	0	0	0	0
DBS1-3.bin22	0.003461327	0	0.014840163	0	0	0.019441038	2.80306361	1.62513181	3.519639883	1.846791712	0.570816805	0.030936874	0.382998138	0.351491683	0.286714103	0.233848471	0.193460379	0.133367364	0.088625428	0.414159647	0.772987129	0.825427378	0	0	0.045289076	0.029081577	0	0.071333458	0	0	0	0	0	0	0	1.073478843	1.309469218	1.146469305	0.810774211	0.748435182	0	0	1.218140603	0.014002468	0.02291689	0.119187455	0.012859494	0.030237191	0.301597616
DBS1-3.bin23	0.102764293	0.211946992	0.066560696	0.287887223	0.059012272	0.122163103	14.8115095	41.85545227	24.39929059	3.086108533	0.902423145	5.421072726	40.50147897	33.68499086	0	0	0	0.383300096	0.116146132	0.543288663	0.482331607	4.157460589	239.2674165	145.7712043	0	0	0	0.010321165	0	0	0.007486711	0.006746375	0	0	0	86.12722245	105.9772123	87.56046357	78.43150392	65.80645113	0.229533662	0.127243146	2.315229005	0.632217394	0.422987961	8.822588043	3.590712493	4.122747533	3.362959982
DBS1-3.bin26	0.121658372	0.056073917	0.099170758	0.107394062	0.060694076	0.179411158	3.109311482	1.362801771	2.576875595	13.74686403	0.129770967	5.528961597	0	0	0.816839438	0.460868419	0.212237062	0	0	0.008448449	0.088122993	0.1024176	0	0	0.004639193	0	0	0	0.011166684	0	0	0	0	0	0	0	0	0	0	0	0.092527324	0.151887107	0.296539891	1.844009785	0.476318546	0.106611782	0.130886022	0.166917455	0.268007556
DBS1-3.bin30	0.085697901	0.037211687	0.073646591	0.025095573	0.031227972	0.078126722	2.589000532	1.415491943	3.221086288	2.486612726	0.347976323	0	0.310170858	0.286819292	0.164862835	0.057653707	0.11550821	0.019260133	0.035778982	0.226899141	0.112090002	0.102578659	0	0	0.211373535	0.141056505	0	0.268807239	0	0.188226179	0.069293867	0.032159684	0.089118527	0.01602204	0.019022666	0.162031126	0.222537843	0.221964523	0.142491702	0.155573916	0	0	0.734257038	0	0	0.099544138	0	0	0.043385671
DBS1-3.bin31	0	0	0	0	0	0	0	0	6.296949159	0.569216221	0.021321294	0	0	0	0	0	0	0	0	0	0	0	0	0	0	0	0	0	0	0	0	0	0	0	0	0	0	0	0	0	0	0	0	0	0	0	0	0	0
DBS1-3.bin32	0.369190966	0.398808651	1.644395691	3.59216628	2.393010648	1.080020286	4.362970776	1.441675125	4.75135523	2.361657101	0.511975528	6.614755739	0	0	0	0	0	0.270582396	0	0.683678612	0.309598977	0.962558144	0	0	0	0	0.015087555	0	0.094074401	0	0	0	0	0	0	0.014078359	0.045665786	0.011004577	0	0.054840418	0.585747647	0.143727642	0.202740433	0.734216428	0.475045795	0.683791215	0.231847688	0	0.105385591
DBS1-3.bin33	2.175125649	2.880656051	2.198355664	1.838004958	1.340712451	2.559741357	4.013257175	4.334172215	4.49849848	1.375125775	0	0.036571976	1.335275219	1.182388249	0.356529129	0.109151166	0.118774513	0	0	0	0.054560567	0	0	0	0.454650008	0.530476238	0	0.189657602	0	0.149227926	0.06545435	0.054648969	0.1154952	0.026753931	0.048261763	0	0	0	0	0	0	0	0.188536254	0	0	1.55560635	0.37971794	0.407022436	5.338102084
DBS1-3.bin35	0	0	0	0	0	0	4.321563676	2.281919935	5.689843782	0.379801878	0	0.029608086	0	0	0	0	0	0	0	0	0	0	0	0	0	0	0	0	0	0	0	0	0	0	0	0	0	0	0	0	0	0	0.017525823	0	0	0	0	0	0
DBS1-3.bin37	1.372549326	0.876153549	1.490849295	0.291070253	0.687046973	1.319861723	2.954494756	2.722432474	6.753177316	0.618551572	0	0	0	0	0.080063511	0	0	0	0	0	0	0	0	0	0	0	0	0	0	0	0	0	0	0	0	0	0	0	0	0	0	0	0	0	0	0.006651679	0	0	0
DBS1-3.bin38	12.95021111	18.38455646	9.16803871	7.663764157	6.576134076	12.64088772	6.872880165	4.157271804	6.704115241	6.774079078	1.184706853	0.256694616	1.662712154	1.509018964	0.171507709	0	0.230290632	0	0	0.132644471	0.256504252	0	0	0	0.063855591	0.135027093	0	0.033555353	0	0.00981445	0.052292737	0.078564973	0.127934361	0.085261079	0.129055589	0	0	0	0	0.004634049	0	0	0.063358153	0	0	8.732805334	2.641802215	3.665916209	21.73939568
DBS1-3.bin39	0	0	0	0	0	0	2.160595288	1.449062564	7.434072616	1.148011203	0	0.169661522	0.068838138	0.066648549	0	0	0	0	0	0	0	0	0	0	0	0	0	0	0	0	0.001073247	0	0.007613059	0	0	0	0	0	0	0	0	0	0	0	0	0	0	0	0
DBS1-3.bin41	0	0	0	0	0	0	5.234890759	5.28679023	4.608350152	0.514209758	0.111215609	6.073287072	0.255194526	0.204686746	0.101926082	0.159709305	0	0.338306651	0.243774487	0.397231523	0.776845509	0.487352919	0	0	0	0	0	0	0.119498059	0	0.001257191	0	0	0	0	1.698040325	1.246817651	1.476568136	2.269449732	2.320870547	34.97310612	11.77314723	4.056529508	7.948393776	5.704764624	0.034597732	0.040283215	0.021988082	0.040160944
DBS1-3.bin42	0	0.018138776	0.003737114	0.014206914	0	0.029947295	0.252750822	0.220514522	6.018809294	0	0	0	0.019800446	0.068574362	0	0	0	0	0	0	0	0.000958894	0	0	0	0	0	0	0	0	0	0	0	0	0	0	0	0	0	0	0	0	0	0.465073668	0.020992432	0	0	0	0
DBS1-3.bin45	0	0	0	0	0	0	1.568849902	2.297063187	9.636751828	117.4928343	0.710431782	0.044220593	0	0	0	0	0	0	0	0	0	0	0	0	0	0	0	0	0	0	0	0	0	0	0	0	0	0	0	0	0	0	0	0	0	0	0	0	0
DBS1-3.bin5	0.155181629	0.195153291	0.073948754	0.116725354	0.103460434	0.154920412	8.497904669	6.635242019	15.51721737	3.958095926	0.721601632	18.59248407	14.71562462	13.10547965	0.05875203	0.062938029	0.061034862	0.198664532	1.503561789	1.454097816	0.858442742	0.462950327	0.318845303	0.395599658	0.043104218	0.04346472	0.54681122	0.553833333	2.842918676	0.023828368	0.781714808	0.583679494	0.632390241	0.295459669	0.272675545	8.217764654	8.382475215	4.773732167	6.432124626	5.027189409	5.741555331	2.477461444	3.332680722	2.579291528	1.928912378	0.164552516	0.110362063	0.087403246	0.741376478
DBS1-3.bin51	0.042988126	0.023014031	0	0	0	0.009234791	7.326903642	7.851085343	14.31136961	7.58733259	0.692938703	0.415532049	0.03860955	0.033979924	0	0	0	0.011578777	0.239056231	0.151181903	0.188835307	0.291105283	0	0	0	0	0	0	0	0	0	0	0	0	0	0	0.000412909	0	0	0	0	0	0.65042007	0.022019312	0.057803588	0	0	0	0
DBS1-3.bin54	0.04935151	0.09787114	0.001504859	0.008399727	0	0.043765653	34.77019776	143.6546863	60.20577541	0.424671169	0	2.498332238	0	0	0	0	0	0.058290499	0	0	0.138634459	0	0	0	0	0	0	0	0	0	0	0	0	0	0	0	0	0	0	0	0	0	0.296765558	0	0.154390688	0	0	0	0
DBS1-3.bin56	0.077155418	0.535754747	0.157902961	0.250197229	0.157435085	0.426851934	68.64330548	105.3654875	34.55725676	18.76200423	9.963336315	9.664129041	73.34351405	97.51283585	0	0	0	27.76103733	0	17.1764187	62.98026518	63.27223995	9.932452297	87.44849716	0.076507332	0.029975399	0.017307212	0.01182097	0	0	0.048497415	0.040863596	0	0	0	50.66100869	43.61748973	91.55908719	65.62171269	51.97941554	0.550610077	5.860530908	2.179893962	0.444173321	0.665344766	19.01316469	6.682197006	5.261181107	47.30018228
DBS1-3.bin57	0	0	0	0	0	0	3.62394408	1.655813167	4.759211225	0.143457692	0	0.151009532	0.399417438	0.32803442	0	0	0	0	0	0	0	0	0	0	0	0	0	0	0	0	0	0	0	0	0	0.06622325	0.126146474	0.068533966	0.069421896	0.107715431	0	0	0.000708812	0	0	0	0.107398653	0	0
DBS1-3.bin59	0.704791237	2.272266155	0.50808381	0.68202295	0.467560126	1.455400946	2.698554916	3.142728929	17.07523315	0.596299515	0	0	0.017052381	0.018137104	0	0	0	0	0	0	0	0	0	0	0	0	0	0	0	0	0	0	0	0	0	0	0	0	0	0	0	0	0	0	0	0	0	0	0
DBS1-3.bin65	0.415019264	0.789299136	0.499888094	0.233941273	0.202564428	0.505941225	28.59357835	84.12795213	60.99611323	0.567332764	0	1.847177507	44.75631933	36.14021877	0	0	0	0	0	0	0	0	0	0	0	0	0	0	0	0	0	0	0	0	0	2.761275313	1.721895685	3.082469637	1.108398044	2.387560289	0	0	0.413791161	0.073513092	0.290895474	0	0	0	0
DBS1-3.bin66	0.097245896	0	0	0	0	0.000972455	6.578590353	2.118375888	12.73424017	8.329754833	0.159685379	0	0	0	0.865402842	2.086014606	0	0	0	0	0.514680341	0.131143129	0	0	0	0	0	0	0	0	0	0	0	0	0	0	0	0	0	0	0	0	0	0	0	0	0	0	0
DBS1-3.bin7	0.01749437	0.102088514	0.021815267	0.012836539	0.015966393	0.083654148	16.52973683	15.85873064	25.16757826	5.353174751	0.017370014	0.407027696	1.990557657	1.656361778	0	0	0	0	0	0	0.016812059	0.171392206	0	0	0	0	0	0	0	0	0.003636333	0	0.003020796	0	0	0.067451297	0.057786801	0.218448933	0.061915448	0	0	0	0.209252221	0	0	0	0	0	0
DBS1-3.bin71	0	0	0	0	0	0	59.72609345	47.78091236	16.29508216	47.3220631	62.78345137	37.0849267	0	0	0	0	0	65.93387211	3.338865963	51.8286513	198.4501336	22.16035961	0	0	0	0	0	0	0	0	0	0	0	0	0	0	0	0	0	0	0	0	0	0	0	0	0	0	0
DBS1-3.bin76	0.727903582	1.336705263	1.2151617	0.581337169	0.919282309	1.301899352	3.136244791	2.356666499	14.36053466	0.145636227	0	0.152887644	0.188553388	0.125302332	8.343253861	0.500026532	7.319839818	0	0	0	0	0	0	0	0.098758123	0.050139532	0	0	0	0	0	0	0	0	0	0	0	0	0	0	0	0	0.076351215	0.10911695	0	0.547432124	1.391950651	2.038515094	4.915896437
DBS1-3.bin79	0	0	0	0	0	0	2.505458286	1.54767825	3.26087221	0.503469334	1.264401714	0	0.284917483	0.240692648	0.028832295	0.015787901	0	1.272292507	4.644711906	4.101717896	2.181997264	1.57039178	0	0	0	0	0	0	0	0	0	0	0	0	0	0.167272618	0.169887808	0.154767772	0.104036855	0.097784812	0	0.015030328	2.674884402	0.37655199	0.183755516	0	0	0	0
DBS1-3.bin82	0	0	0	0	0	0	0	0.481252535	5.448024903	0	0	8.392210069	0	0	0	0	0	0	0	0	0	0	0	0	3.955506689	6.149674016	2.661869606	5.849548482	1.443166428	6.315747726	0	0	0	0	0	0	0	0	0	0	0	0	0	0.552893193	0.070910088	0.105380932	0.53019712	0	0.011520618
DBS1-3.bin84	3.665732317	4.411388441	5.289842458	5.017740896	4.527118989	6.359848263	3.374390619	3.64643554	4.008350677	0.477737808	0	0	0.022463982	0.019835923	0	0	0	0	0	0	0	0	0	0	0	0	0	0	0	0	0.008024732	0.015510001	0.011235453	0.037272267	0.027585371	0	0	0	0	0	0	0	0.010092133	0	0	0.1493131	0.152260797	0.339705246	0.387398182
DBS1-3.bin87	0	0.013678904	0	0	0	0.00195085	11.58304518	10.76971713	11.7825577	3.621878477	0.042138768	1.804320333	0.552655455	0.391166235	0	0	0	0	0	0.050628518	0	1.055084785	0	0	0	0	0	0	0	0	0	0	0	0	0	0.16730923	0.348228978	0.358202325	0.270534264	0.408600641	0.137010179	0.039637316	0.116172169	0	0	0.00580482	0.018894883	0.141462695	0.409421661
DBS1-3.bin89	0.685908451	0.356433689	0.861265184	0.696054762	0.672210057	0.790341436	5.85830681	2.468595082	5.727008128	3.556318054	0	0.697155903	0	0	0	0	0	0.042342999	0	0	0	0	0	0	0	0	0	0	0	0	0	0	0	0	0	0	0	0	0	0	0	0.041548767	0.135033617	0.257943758	0.075854836	0	0	0	0
DBS1-3.bin9	0.91490616	5.116765838	1.71833562	1.747514087	1.535029994	3.053213698	3.259773077	6.118785113	6.87029345	0.020509301	0	0.145901194	1.348527421	1.109047978	0	0	0	0	0	0	0	0	0	0	1.131485426	0.845350125	0.425903119	1.446188574	0.575411012	1.940929923	0.915336999	1.502192531	2.558907555	2.158264152	3.857820608	0	0	0	0	0	0	0	0.067590752	0	0	0.132462064	0.410571945	0.207773119	15.14524049
DBS1-3.bin90	9.500692764	17.51135314	5.085163452	4.831836033	4.844348152	11.29328507	21.89200582	38.08335519	89.08597819	3.132471763	0.026182646	7.543904129	32.06225495	25.70917214	0	0	0	0	0	0	0	0	0	0	0	0	0	0	0	0	0	0	0	0	0	0.005364506	0	0	0	0	0	0	0	0	0	3.121136247	3.159497284	0.160452885	0.390249272
DBS1-3.bin97	0	0	0	0	0	0.009800949	4.295308267	1.825499001	7.508089746	0.130204278	0	10.44341818	3.129252757	2.44068236	0.776846065	1.127975585	0.085310966	0	0	0	0.005584291	0	0	0	0	0	0	0	0	0	0	0	0	0	0	0	0	0	0	0	5.085010044	0.249664775	0.447758808	39.74664654	4.586128469	3.458513196	1.556972372	0.483918496	1.612216712
DBS1-3.bin99	0	0	0	0	0	0	3.759410408	4.58546826	2.483294536	0.330846493	0.18423956	2.39825433	1.932662279	2.022023886	0.087280183	0.24192028	0.024445773	0.260263037	0.67486394	1.007419538	0.604391996	0.962963618	6.813072244	9.408398788	0.023714606	0	0.019180208	0	0.090163687	0	0.071945677	0.046207985	0.038301692	0	0	17.7428697	13.80693318	12.7249754	21.95361046	23.49006026	12.28864072	16.52349384	6.901371722	8.529837271	4.395807484	0.275291955	0.22164154	0.061193442	0.718880691
DBS2-1.bin1	0.978865556	1.419454119	0.595553844	0.557885833	0.668199776	1.14460715	32.17248736	32.56606669	19.92789995	4.337847098	0.029032524	0.773410402	1.238387519	0.987098124	0.480797722	0.452233209	0.401938601	0	0	0.001413343	0.066921289	0.012735553	0.000917391	0.017165549	0.537425138	0.422650702	0.095131074	0.450690775	0.18073476	0.163812988	2.501852816	2.040999089	2.870483621	1.895349707	2.114606569	0.128808795	0.163674245	0.18029668	0.113104223	0.161695956	0	0.010091835	0.19708774	0.0563846	0.072796192	2.70455574	1.030856527	0.534427665	5.805158068
DBS2-1.bin100	0	0	0	0	0	0	0.191085636	0.440779138	4.362622246	221.9643364	0.612041965	0.389689598	0	0	0	0	0	0	0	0	0	0	0	0	0	0	0	0	0	0	0	0	0	0	0	0	0	0	0	0	0	0	0	0	0	0	0	0	0
DBS2-1.bin101	0	0	0	0	0	0	0	0	0.02041094	11.19927723	0	1.435735461	0	0	0	0	0	0	0	0	0	0	0	0	0	0	0	0	0	0	0	0	0	0	0	0	0	0	0	0	0	0	0	0	0	0	0	0	0
DBS2-1.bin102	0	0	0	0	0	0	3.497343258	3.925212378	3.469291947	252.3710124	3.312323537	2.647814141	0	0	0	0	0	0	0	0	0	0	0	0	0	0	0	0	0	0	0	0	0	0	0	0	0	0	0	0	0	0	0	0	0	0	0	0	0
DBS2-1.bin103	0	0	0	0	0	0	2.879694074	2.991525619	1.835691084	2.611350175	0.934330188	4.958779692	9.279638719	10.14061935	0.092950813	0.141431606	0.027650253	2.753325041	1.750084852	1.817164601	3.175479259	5.105945075	35.92741066	6.55784075	0	0	0	0	0	0	0.071310542	0.063639201	0.044510279	0	0	51.32768999	29.37842337	29.40706155	53.88862221	43.8076968	39.65695125	69.54012712	23.65953927	25.11716726	19.04059542	1.591921198	0.464805854	0.291856294	3.469770823
DBS2-1.bin104	0	0	0	0	0	0	0	0.015142218	0	26.25073651	0	0.493362123	0	0	0	0	0	0	0	0	0	0	0	0	0.019255124	0.006711055	0.020829655	0	0.052032655	0	0	0	0	0	0	0	0	0	0	0	0	0	0	0	0	0	0	0	0
DBS2-1.bin105	0	0	0	0	0	0	0	0	0	10.85759059	0.004368548	8.722441231	0	0	0	0	0	0	0	0	0	0	0	0	0	0	0	0	0	0	0	0	0	0	0	0	0	0	0	0	0	0	0	0	0	0	0	0	0
DBS2-1.bin106	0	0	0	0	0	0	0	0	0	7.182204345	0	0	0	0	0	0	0	0	0	0	0	0	0	0	0	0	0	0	0	0	0	0	0	0	0	0	0	0	0	0	0	0	0	0	0	0	0	0	0
DBS2-1.bin108	0	0	0	0	0	0	0	0	0.039191276	50.34114261	2.542628676	0.598601065	0	0	0	0	0	0	0	0	0	0	0.281965393	0.238138769	0	0	0	0	0	0	0	0	0	0	0	0	0	0	0	0	0	0	0	0	0	0	0	0	0
DBS2-1.bin109	0	0	0	0	0	0	0.375147324	0.190121626	0.13701198	11.77072761	0	0.745977616	0	0	0	0	0	0	0	0	0	0	0	0	0	0	0	0	0	0	0	0	0	0	0	0	0	0	0	0	0	0	0	0	0	0	0	0	0
DBS2-1.bin11	0.035037012	0.022053367	0.112816953	0.013548866	0.059043427	0.099235457	0.099292769	0.010149297	0.278253469	7.404140773	0.20028568	4.260187433	0.011847708	0.018450186	0	0	0	0	0	0	0	0	0	0	0	0	0	0	0	0	0	0	0	0	0	0	0	0	0	0	0	0.022829663	0.907331758	0	0.008128126	0	0	0	0
DBS2-1.bin112	0	0	0	0	0	0	0	0	0	20.87451359	0	35.15974289	0	0	0	0	0	0	0	0	0	0	0	0	0	0	0	0	0	0	0	0	0	0	0	0	0	0	0	0	0	0	0	0	0	0	0	0	0
DBS2-1.bin113	0.339261662	0.870187146	0.64327399	0.218080363	0.210897603	0.409017589	4.612958965	2.2767651	1.39390291	34.34462393	3.735895564	0.13612348	0	0	0.007768012	0.052097177	0	13.28774452	2.923783028	1.432993451	6.162389898	3.395520473	0	0	0.01431324	0	0	0.017196322	0	0	0	0	0.005296506	0	0	4.545097756	1.849887125	2.888827244	3.51968811	0.700262379	0	0.022720133	1.393172683	0	0.010779747	0.066584451	0.289038984	0	0
DBS2-1.bin114	0	0	0	0.000418962	0	0.022562702	0.390810424	0.439215475	0.548908592	31.23746306	0.0405489	7.523757666	0	0	0	0	0	0	0	0	0	0	0	0	0	0	0	0	0	0	0	0	0	0	0	0	0	0	0	0	0	0	0	0	0	0	0	0	0
DBS2-1.bin115	0	0	0	0	0	0	0.573594984	0.139934914	0.090343657	6.534162138	0.672909724	0.649080782	0	0	0	0	0	2.054088789	0.57280055	0.632144766	0.972103679	2.355423498	0	0	0	0	0	0	0	0	0	0	0	0	0	0	0	0	0	0	0	0	0	0	0	0	0	0	0
DBS2-1.bin116	0	0	0	0	0	0	1.235519854	0.271615554	1.352230768	10.97500241	0	0.343849009	0	0	0	0	0	0	0	0	0	0.111492762	0	0	0	0	0	0	0	0	0	0	0	0	0	0	0	0	0	0	0	0	0	0	0	0	0	0	0
DBS2-1.bin118	0	0	0	0	0	0	0	0	0	7.939908453	0.032633412	0	0	0	0	0	0	0	0	0	0.058405992	0.80483806	0	0	0	0	0	0	0	0	0	0	0	0	0	0	0	0	0	0	0	0	0	0	0	0	0	0	0
DBS2-1.bin119	0.18617757	0	0	0	0	0	1.031949224	0.645245989	0.448811726	6.682066434	0.009240171	0.618376359	0	0	0	0	0	0	0	0	0	0	0	0	0	0	0	0	0	0	0	0	0	0	0	0	0	0	0	0	0	0	0	0	0	0	0	0	0
DBS2-1.bin12	0	0	0	0	0	0	0	0	0.007344571	9.736494047	0	0.084881909	0	0	0	0	0	0	0	0	0	0	0	0	0	0	0	0	0	0	0	0	0	0	0	0	0	0	0	0	0	0	0	0	0	0	0	0	0
DBS2-1.bin122	0	0	0	0	0	0	0	0	0	18.6205935	0.065314589	0.773750573	0	0	0	0	0	0	0	0	0	0	0	0	0	0	0	0	0	0	0	0	0	0	0	0	0	0	0	0	0	0	0	0	0	0	0	0	0
DBS2-1.bin123	0	0	0	0	0	0	0.358428512	0.262811598	0.960195468	13.08721533	0.221805868	3.83324563	0.001636158	0.020978969	0	0	0	0	0	0	0	0	0.039800547	0.006919866	0	0	0	0	0	0	0	0	0	0	0	0	0	0	0	0	0	0	0	0	0	0.885920845	0.036611202	0.069971384	0
DBS2-1.bin124	0	0	0	0	0	0	0.091149848	0.012331929	0.90676598	8.233656439	0.039282867	0	0	0	0	0	0	0	0	0	0	0	0	0	0	0	0	0	0	0	0	0	0	0	0	0	0	0	0	0	0	0	0	0	0	0.15311071	0	0	0.126000954
DBS2-1.bin125	0.054371437	0.199274671	0.061589346	0.076456406	0.092111201	0.205305062	3.569949497	3.568849571	2.587899083	11.78411735	0.07181182	0.554079403	0.433795285	0.338382667	0	0	0	0	0	0	0	0	0	0	0	0	0	0	0	0	0	0	0	0	0	0	0	0	0	0	0	0	0	0	0	0	0	0	0
DBS2-1.bin128	0	0	0	0	0	0	0.018200712	0.042803771	0.110765681	104.9949972	0.016642794	8.006283269	0	0	0	0	0	0	0	0	0	0	0	0	0	0	0	0	0	0	0	0	0	0	0	0	0	0	0	0	0	0	0	0	0	0	0	0	0
DBS2-1.bin129	5.891318532	4.405892467	6.260152789	4.202355617	2.934703572	4.656949957	20.21401487	5.274348678	95.47319003	45.23521863	0.056474957	2.190582947	0.096711368	0.109856207	0	0	0	0	0	0	0	1.408639581	0	0	0	0	0	0	0	0	0	0	0	0	0	0	0	0	0	0	0	0	0	0	0.011005608	0	0	0	0
DBS2-1.bin13	4.2903625	1.124539831	1.607845156	2.576411817	1.046407713	0.956628861	9.570757769	9.301090571	7.36950511	39.80992963	0	11.42655862	0	0	0	0	0	0	0	0	0	0	0	0	0	0	0	0	0	0	0	0	0	0	0	0	0	0	0	0	0	0	0.084773284	0	0	0.023170831	0	0	0.48669943
DBS2-1.bin131	0.162761684	0.079244884	0.11331412	0.183253128	0.102221126	0.326344469	5.213298225	2.043615991	3.047143496	32.2056035	0.148927543	9.345517175	0	0	0	0	0	0	0	0	0	0	0	0	0	0	0	0	0	0	0	0	0	0	0	0	0	0	0	0	0	0	0	0	0	0	0	0	0
DBS2-1.bin132	0	0	0	0	0.044543062	0.132030007	0	0	0	27.14991193	0.060676059	0.070651197	0	0	0	0	0	0	0	0	0	0	0	0	0	0	0	0	0	0	0	0	0	0	0	0	0	0	0	0	0	0	0	0	0	0	0	0	0
DBS2-1.bin133	0	0	0	0	0	0	0.04361399	0.165774872	0.360611531	13.16762493	0	0	0	0	0	0	0	0	0	0	0	0	0	0	0	0	0	0	0	0	0	0	0	0	0	0	0	0	0	0	0	0	0	0	0	0	0	0	0
DBS2-1.bin135	0	0	0	0	0	0	9.28813996	2.678979546	6.395123956	65.73333401	0.728582927	20.12467935	0	0	0	0	0	0	0	0	0	0	0	0	0	0	0	0	0	0	0	0	0	0	0	0	0	0	0	0	0	0	0	0	0	0	0	0	0
DBS2-1.bin136	0	0	0	0	0	0	0.030353231	0.070268546	0.275326402	10.4960643	0	0.791264815	0	0	0	0	0	0	0	0	0	0	0	0	0	0	0	0	0	0	0	0	0	0	0	0	0	0	0	0	0	0	0	0	0	0	0	0	0
DBS2-1.bin137	0.07021817	0	0	0	0	0.024350017	2.353863846	2.377063299	5.940317015	81.88105012	0.68113082	1.903003925	0.850992527	0.741638391	0	0	0	0	0	0	0	0	0	0	0	0	0	0	0	0	0	0	0	0	0	0	0	0	0	0	0	0	0	0	0	0	0	0	0
DBS2-1.bin138	0	0	0	0	0	0	0	0	0	13.27299336	0	0.034866205	0	0	0	0	0	0	0	0	0	0	0	0	0	0	0	0	0	0	0	0	0	0	0	0	0	0	0	0	0	0	0	0	0	0	0	0	0
DBS2-1.bin140	0	0	0	0	0	0	0.599166083	0.147699181	1.008275035	12.07003037	0	0.082098145	0	0	0	0	0	0	0	0	0.031629098	1.35287019	0	0	0	0	0	0	0	0	0	0	0	0	0	0	0	0	0	0	0	0	0.136862728	0.047458809	0	0	0	0	0
DBS2-1.bin143	0	0	0	0	0	0	2.959527689	4.23065866	3.606924075	32.3331324	2.972852227	0.588820149	0	0	0	0	0	0	0	0	0	0	0.068454062	0.031972331	0	0	0	0	0	0	0	0	0	0	0	0	0	0	0	0	0	0	0	0	0	0	0	0	0
DBS2-1.bin144	0	0	0	0	0	0	1.463306693	0.837196563	2.668939703	14.87012671	0.1280443	12.30023454	0	0	0	0	0	0	0	0	0	0	0	0	0	0	0	0	0	0	0	0	0	0	0	0	0	0	0	0	0	0	0.016973368	0	0	0	0	0	0
DBS2-1.bin146	0	0	0	0	0	0	0.203475863	0.308834154	0.3000217	7.733361687	0.035431269	0.114357704	0	0	0	0	0	0	0	0	0	0	0	0	0	0	0	0	0	0	0	0	0	0	0	0	0	0	0	0	0	0	0	0	0	0	0	0	0
DBS2-1.bin15	0.244356983	0.074377713	0.296604221	0.5413921	0.130328329	0.140458611	0.298302478	0.145343591	0.235899044	7.946118625	0	0.861712562	0	0	0	0	0	0	0	0	0	0	0	0	0	0	0	0	0	0	0	0	0	0	0	0	0	0	0	0	0	0	0.073292641	0.044671749	0.007822075	0	0	0	0
DBS2-1.bin151	0.108396626	0.168780749	0.057909006	0.210533059	0.142044547	0.576955354	16.61324189	8.916906997	8.627104106	8.033211294	0.651868735	0.604359496	1.190786843	1.100533859	0.087280339	0.392292932	0.09470983	0	0	0.055950248	0.175501701	0.017830829	0	0	0	0	0	0	0	0	0	0	0	0	0	0.053608414	0.027440515	0.149424104	0	0.058328037	0	0	1.362115823	0.436612447	0.00835109	6.33238883	0.562681138	0.456642979	5.194691919
DBS2-1.bin152	0.420256937	0.188394304	0.920061989	0.679992504	0.766442647	0.492489411	3.427488269	0.859668721	2.683293743	38.60267748	0.13509508	2.709286504	0	0	0	0	0	0	0	0	0	0	0	0	0	0	0	0	0	0	0	0	0	0	0	0	0	0	0	0	0	0	0.035063915	0	0	0	0	0	0
DBS2-1.bin155	0.356251803	0.520726004	0.217198518	0.429846638	0.293333017	0.444436456	4.036841411	4.214171499	8.004152443	5.508211297	1.160744104	8.056713247	7.073558009	5.857831751	0.104175086	0.046967369	0	0	0	0.443736839	1.107419411	0.264437374	0	0	0.149758342	0.067268957	1.872754888	0.244732921	5.965309571	0	3.319129159	2.537482631	2.576875413	1.485861541	1.362284159	4.381136448	6.805553925	3.888006439	5.526999577	5.330215089	5.388529323	1.351608305	0.742476968	1.094356864	1.417784923	0.009344307	0.166664746	0.193787264	0.259437133
DBS2-1.bin156	1.292759817	2.7930408	0.417215877	0.467608435	0.370060427	2.225103558	1.877855108	0.443234465	1.717033734	36.25317565	0.657897921	0.545491659	0.19786062	0.636050257	0	0	0	0	0	0	0	0	0	0	0	0	0	0	0	0	0	0	0	0	0	0	0	0	0	0	0	0	0	0	0	3.742807367	0.165803381	0.203147843	10.13187104
DBS2-1.bin157	0	0	0	0	0	0	44.00861388	6.875920565	30.6530774	44.33803094	0.186506464	6.283184761	0.306040774	0.298037223	0	0	0	0.031577651	0	0.123251021	0.516488209	0.176061819	0	0	0	0	0	0	0	0	0.062580452	0.023883479	0.026887588	0	0	0.01939024	0.026758312	0.034538898	0.022268162	0.033390021	0	0.02612967	0.018888351	0	0.010560674	0.028373451	0.01074883	0.002934933	0.06235963
DBS2-1.bin158	0	0	0	0	0	0	0	0	0	33.9784339	0	5.158300346	0	0	0	0	0	0	0	0	0	0	1.498394516	0.930739117	0	0	0	0	0	0	0	0	0	0	0	0	0	0	0	0	0	0	0	0	0	0	0	0	0
DBS2-1.bin159	0.090099958	0.17000012	0.540360265	0.540970755	0.200010872	0.88579383	5.422585575	3.754626891	9.689459987	33.19831255	6.908242989	2.046215662	0.008243716	0.003464336	0	0	0	8.636544297	0	4.754888793	5.417438914	0.175887481	0	0	0	0	0	0	0	0	0	0	0	0	0	0	0	0	0	0	0	0	0	0	0	0	0	0	0
DBS2-1.bin16	3.028349687	2.508713282	3.853594364	3.49955568	3.564167937	4.800635868	4.037714204	2.572486506	3.7175719	6.215051954	0.128879643	0.327072881	0.124617586	0.128940244	0	0	0	0	0	0	0	0.108772908	0	0	0	0	0	0	0	0	0	0	0	0	0	0	0	0	0	0	0	0	0	0.019523179	0	0.126311511	0.308988888	0.024884909	0.02942203
DBS2-1.bin160	0	0	0	0	0	0	15.23355379	4.928393614	107.356484	253.5127004	1.431540159	3.411700873	0	0	0	0	0	0	0	0	0	0	0	0	0	0	0	0	0	0	0	0	0	0	0	0	0	0	0	0	0	0	0	0	0	0	0	0	0
DBS2-1.bin161	0.156038657	0.765583202	0.727108926	0.649548436	0.289865005	0.738791978	55.00979191	124.7605781	25.87595728	19.90768071	8.864124978	9.688316831	71.32633735	84.8113675	0	0	0	26.07871331	0	14.08204288	72.4652102	51.83624949	7.683073696	66.36367512	0.183902173	0.048199516	0.029535113	0.020498689	0	0	0	0	0	0	0	42.33095181	39.01650366	78.23610211	54.95728807	45.68576644	0.527199769	5.465822399	2.088978228	0.60500153	3.217760246	17.54215421	7.413289865	5.379056003	44.95276812
DBS2-1.bin162	0	0	0	0	0	0	0.389529988	0.112774441	0.402276604	25.55222667	0.475242526	0	0	0	0	0	0	0	0	0	0	0	0	0	0	0	0	0	0	0	0	0	0	0	0	0	0	0	0	0	0	0	0	0	0	0	0	0	0
DBS2-1.bin163	0	0	0	0	0	0	0.531005512	0.546012929	3.438195849	36.23441287	0.327766399	0.002896923	0	0	0	0	0	0	0	0	0	0	0	0	0	0	0	0	0	0	0	0	0	0	0	0	0	0	0	0	0	0	0	0	0	0	0	0	0
DBS2-1.bin164	0	0	0	0	0	0	0.014207081	0.024189445	0.067300639	11.96224733	0.247126322	0	0	0	0	0	0	0	0	0	0	0	0	0	0	0	0	0	0	0	0	0	0	0	0	0	0	0	0	0	0	0	0	0	0	0	0	0	0
DBS2-1.bin165	0.0564255	0.017936739	0.102410711	0.074920801	0.083766841	0.156191459	5.207235684	1.789045691	4.964645235	24.36743575	1.565513169	0.005806828	0.005701252	0.010241927	0	0	0	0	0	0	0	0	0	0	0	0	0	0	0	0	0	0	0	0	0	0	0	0	0	0	0	0	0.10041911	0	0	0.00608214	0	0	0
DBS2-1.bin166	0	0	0	0	0	0	1.184821058	1.584106357	1.732090044	97.76840598	1.260791043	4.099578458	0	0	0	0	0	0	0	0	0	0	0	0	0	0	0	0	0	0	0	0	0	0	0	0	0	0	0	0	0	0	0	0	0	0	0	0	0
DBS2-1.bin167	0.096303308	0.015811171	0.080632703	0.024767785	0.0505851	0.125187177	0.132405107	0.024058043	0.04362774	7.823925459	0	0	0	0	0	0	0	0	0	0	0	0	0	0	0	0	0	0	0	0	0	0	0	0	0	0	0	0	0	0	0	0	0	0	0	0	0	0	0
DBS2-1.bin169	0.069684765	0.234342657	0.056983877	0.054826016	0.084824841	0.199995319	37.60653455	16.55599212	25.58994766	31.59958491	2.240593948	6.697952439	0.009536925	0.009745755	0	0	0	0	0	0	0	0	0	0	0	0	0	0	0	0	0	0	0	0	0	0	0	0	0	0	0	0	0	0.069920046	0	0.070204299	0	0	0
DBS2-1.bin17	0.075314258	0.047690896	0.042584353	0.028574238	0.023654614	0.062075062	1.317192966	1.461635339	1.410226376	4.671298206	0.28894484	1.832220727	0.164928219	0.141575351	1.058503349	1.148996079	0.185186126	0.05745308	0	0.142357838	1.06154042	0.739684404	0	0	0.19615931	0.028685769	0.022967905	0	0.033349789	0	0	0	0	0	0	0.054252587	0.075513821	0.134868681	0.025394372	0.214664742	0.915864207	1.023351155	0.799275021	3.500241405	1.36427022	0.386500731	0.200817836	0.136349395	0.524676414
DBS2-1.bin171	0	0	0	0	0	0	0.190391572	0.26600566	0.241904556	12.18951885	0.17891621	0.928725405	0	0	0	0	0	0	0	0	0	0	0	0	0	0	0	0	0	0	0	0	0	0	0	0	0	0	0	0	0	0	0	0	0.133919467	0	0	0	0
DBS2-1.bin173	0	0	0	0	0	0	0	0	0	10.11390014	0	0.673243714	0	0	0	0	0	0	0	0	0	0	0	0	0	0	0	0	0	0	0	0	0	0	0	0	0	0	0	0	0	0	0	0	0	0	0	0	0
DBS2-1.bin176	0	0	0	0	0	0	0	0	0	24.01285199	0.045232108	1.78952057	0	0	0	0	0	0	0	0	0	0	0	0	0	0	0	0	0	0	0	0	0	0	0	0	0	0	0	0	0	0	0	0	0	0	0	0	0
DBS2-1.bin177	0	0	0	0	0	0	0	0	0	7.701145889	0.00158159	0.006901426	0	0	0	0	0	0	0	0	0	0	0	0	0	0	0	0	0	0	0	0	0	0	0	0	0	0	0	0	0	0	0	0	0	0	0	0	0
DBS2-1.bin178	0	0	0	0	0	0	0.071680258	0.085860712	0.246965503	152.6511846	0.661901576	3.150833774	0	0	0	0	0	0	0	0	0	0	0	0	0	0	0	0	0	0	0	0	0	0	0	0	0	0	0	0	0	0	0	0	0	0	0	0	0
DBS2-1.bin179	0	0	0	0	0	0	0	0	0	8.443271156	0	0	0	0	0	0	0	0	0	0	0	0	0	0	0	0	0	0	0	0	0	0	0	0	0	0	0	0	0	0	0	0	0	0	0	0	0	0	0
DBS2-1.bin18	0	0	0	0	0	0	0.859571453	0.749383475	0.46989214	4.788782137	0.385477602	3.008938654	0.06839961	0.19985894	0.055327431	0.30967879	0	1.366272142	1.031625358	0.666351762	1.132998142	1.365925499	0	0	0	0	0	0	0	0	0	0	0	0	0	0.024180182	0.037038992	0.042840416	0.043001889	0.072781608	1.080777836	1.116469961	0.690590953	1.661888334	6.154306734	0	0	0	0
DBS2-1.bin180	0	0	0	0	0	0	0.005131114	0.002664965	0.004621299	7.448021056	0	0.089667423	0	0	0	0	0	0	0	0	0	0	0	0	0	0	0	0	0	0	0	0	0	0	0	0	0	0	0	0	0	0	0	0	0	0	0	0	0
DBS2-1.bin181	0.24819865	0.386457811	0.061901881	0.088099637	0.077103639	0.194548475	0.645670157	0.663553478	0.710121908	6.162187397	0.309035121	0.697843082	0.048344245	0.04600386	0.027048714	0.067094189	0.307753267	0	0	0.069125922	0	0	0.05700104	0.078455687	0	0.919116573	0	0	0	0	0	0	0	0.002516075	0	2.03672963	1.101793444	0.481122758	1.455681451	2.371501511	0	0	0.260175335	0.027105855	0.025252909	3.021951084	146.0623763	96.81018183	27.18086351
DBS2-1.bin182	0	0	0	0	0	0	0.034901113	0.019111015	0.059164609	7.982111664	0.002502588	5.088003497	0	0	0	0	0	0	0	0	0	0	0	0	0	0	0	0	0	0	0	0	0	0	0	0	0	0	0	0	0	0	0	0	0	0	0	0	0
DBS2-1.bin19	0	0	0	0	0	0	0	0	0	6.267771849	0	3.709449566	0	0	0	0	0	0	0	0	0	0	0	0	0	0	0	0	0	0	0	0	0	0	0	0	0	0	0	0	0	0	0	0	0	0	0	0	0
DBS2-1.bin2	0	0	0	0	0	0	0.002392687	0	0.029536654	8.363623665	0	0	0	0	0	0	0	0	0	0	0	0	0	0	0	0	0	0	0	0	0	0	0	0	0	0	0	0	0	0	0	0	0	0	0	0	0	0	0
DBS2-1.bin22	0.236055767	0.607175469	0.574637199	0.422036861	0.824393964	0.820121938	2.670796212	1.597778038	1.083597968	6.943946584	0.016022102	0.034049018	0	0	0	0	0	0	0	0	0	0	0	0	0	0	0	0	0	0	0	0.003786045	0	0.022764794	0	0	0	0	0	0	0	0	0	0	0	0	0	0	0
DBS2-1.bin28	0	0	0	0	0	0	0.815138136	0.255247214	1.749719401	43.23262664	0.193814626	4.857433083	0	0	0	0	0	0	0	0	0	0	0	0	0	0	0	0	0	0	0	0	0	0	0	0	0	0	0	0	0	0	0	0	0	0	0	0	0
DBS2-1.bin29	0	0	0	0	0	0	0.343486412	0.384591413	0.340798317	3.682444332	0.040279116	7.891484209	1.489415754	2.304170207	0	0.033393049	0	0.021433804	0.044737332	0.049020975	0.679350065	0.150205901	0	0	0	0	0	0	0	0	0	0	0	0	0	3.033867549	2.443925568	2.212454367	3.626836089	5.354307919	3.559105601	2.788514413	1.09735622	1.650889193	2.910746255	0.090627791	0.339389497	0.049839252	0.076990833
DBS2-1.bin30	0	0	0	0	0	0	0.018237048	0	0.063100954	9.849563346	0.041735674	0	0	0	0	0	0	0	0	0	0	0	0	0	0	0	0	0	0	0	0	0	0	0	0	0	0	0	0	0	0	0	0	0	0	0	0	0	0
DBS2-1.bin31	0.00287511	0	0.002558374	0	0	0.008312527	4.843169094	2.112849393	2.977895605	3.733923508	0.523129531	0.115401456	0.007436946	0.009109077	0.198879773	0.229444913	0.047713329	0.569801878	0.306956793	0.291319942	1.13464782	0.598079339	0	0	0	0	0	0	0.002813003	0	0	0	0	0	0	0.05252364	0.017572298	0.057717374	0	0.032875214	0.039912879	0.082937559	0.371230904	0.531768447	0.960833242	0	0	0	0
DBS2-1.bin32	0	0	0	0	0	0	6.586717018	7.025404104	9.039290194	10.00410242	1.029629276	0.558234898	0.477062189	0.924396594	0	0	0	0	0	0.436993551	0.696143148	0.20175429	0.024281375	0	0	0	0	0	0	0	0	0	0	0	0	0	0	0	0	0	1.896201298	1.120789958	0.73533805	8.539045981	0.790305469	10.49700503	1.305103999	0.245128889	8.745566591
DBS2-1.bin33	0	0	0	0	0	0	1.27021026	1.161928228	1.282294726	2.922417459	0	0.326994798	0.037014092	0.025172056	0	0	0	0	0	0	0	0.084706257	0	0	0	0	0	0	0	0	0	0	0	0	0	0	0.012330282	0.01625738	0	0.020055447	0	0	0.115549589	0	0	0	0	0	0.017474146
DBS2-1.bin34	0	0	0	0	0	0	3.677314343	4.62888877	6.173821866	16.38897186	0.100150518	0.866808551	0	0	0	0	0	0	0	0	0	0	0	0	0	0	0	0	0	0	0	0	0	0	0	0	0	0	0	0	0	0	0	0	0	0	0	0	0
DBS2-1.bin38	0.150870135	0.016040861	0.028189321	0	0.010051999	0.067580972	1.867737625	0.286214082	2.347290536	23.00127775	0.138760425	3.123364317	0	0	0	0	0	0	0	0	0	0	0	0	0	0	0	0	0	0	0	0	0	0	0	0	0	0	0	0	0	0	0	0	0	0	0	0	0
DBS2-1.bin39	0	0	0	0	0	0	0	0	0	5.666558116	0	0.211995342	0	0	0	0	0	0	0	0	0	0	0	0	0	0	0	0	0	0	0	0	0	0	0	0	0	0	0	0	0	0	0	0	0	0	0	0	0
DBS2-1.bin4	0.0147914	0	0	0	0	0	5.122841842	3.957166144	2.27594166	4.904793266	8.674792408	8.697394403	1.701042909	1.539601271	6.111802035	1.724251149	1.102902027	27.24117723	26.18666645	17.97303207	23.05078978	22.89513798	0.047426731	0.025857245	0	0	0.022104463	0	0.063972198	0	0.012533242	0	0.066626442	0	0	5.671050527	3.809341979	4.442291532	6.092224953	5.58611103	8.746345443	24.14484504	8.61166123	9.959665085	20.29315364	0.127239779	0.055816387	0	0.290011428
DBS2-1.bin40	0.019913576	0.028686287	0.000864373	0	0	0.017689083	6.107850949	11.24881267	3.554302829	10.86941946	1.99153662	4.396192471	2.810845714	4.764567358	0	0	0	0.068124324	0	1.135691294	3.946301451	5.681356754	0.776183173	0.421063407	0	0	0	0	0	0	0.082013978	0.0566735	0.380789393	0.002301007	0	7.634589721	1.901742294	3.270124015	1.73069443	1.392730479	0.37495699	0.890803032	1.161088683	0.11729429	1.875401391	0.936812188	0.773032711	0.282935131	2.405504028
DBS2-1.bin42	0.552331419	0.075289115	0.05750993	0.057605382	0.037719278	0.083806734	1.329938051	4.536747264	1.542549262	6.59484689	0	19.0333508	0.017734248	0.026440774	0	0	0	0	0	0	0	0	0	0	0	0	0	0	0	0	0	0	0	0	0	0	0	0	0	0	0	0	0	0	0	0.384195246	0.005120764	0	0
DBS2-1.bin44	0.041740256	0.007279176	0.211426827	0.170104924	0.065600454	0.074089392	2.53799301	0.741037574	1.880068362	23.61358078	0.255348658	1.871885583	0	0.007058782	0	0	0	0	0	0	0.024652508	0	0	0	0	0	0	0	0	0	0	0	0	0	0	0	0	0	0	0	0	0	0.047498264	0	0	0	0	0	0
DBS2-1.bin46	0.175971492	0.989608334	0.411018345	0.516992036	0.338204276	0.811503529	49.3212385	132.457874	17.34495355	18.08472784	13.89196656	11.54101528	105.6698099	140.515721	0	0	0	38.41958858	0.011036732	23.48245824	89.51456229	87.09958966	13.4040641	119.2086107	0.296695298	0.104773161	0.124329027	0.094893752	0.034122985	0	0.034500253	0.043420175	0	0	0	68.1693934	59.76747805	124.7215709	88.36467082	70.55754451	0.903031244	8.317644148	2.948830192	0.672538719	1.319995555	25.4273892	9.061733756	7.231373713	64.2941796
DBS2-1.bin47	0.031262032	0	0.11777798	0	0	0	1.830114817	0.608286655	0.642321297	11.42600007	0.423687383	0.348816537	0.270778598	0.242864571	0	0	0	0.732790036	0.3158768	0.311373168	0.429283167	0.385586595	0	0	0	0	0	0	0	0	0	0	0.078457216	0	0	3.27485659	1.471624229	2.604803831	1.421718194	0.839867787	2.089578209	2.667717631	9.17189085	6.376231088	8.799753081	0	0.055657052	0	0
DBS2-1.bin48	0	0	0	0	0	0	0.019102551	0.05777851	0.141887879	29.45311585	0.390494507	2.112182271	0	0	0	0	0	0	0	0	0	0	0	0	0	0	0	0	0	0	0	0	0	0	0	0	0	0	0	0	0	0	0	0	0	0	0	0	0
DBS2-1.bin50	0.002706702	0.003686354	0	0	0	0	0.293343027	0.264208307	0.221682581	3.108942725	1.410421757	1.114197093	0.014998981	0.087540746	0.052147571	0.20242561	0	3.087215114	9.477983531	4.2637911	4.440009597	4.571467606	0	0	0	0	0	0	0	0	0	0	0.154288185	0	0	0	0	0	0	0.014248192	1.136203852	3.923765629	1.646952449	1.289797685	25.7552569	0	0	0	0.032801337
DBS2-1.bin52	0	0	0.160291941	0	0	0	10.58367435	6.467359417	11.3808814	4.123019958	1.734204295	0.054521213	11.83832841	9.86498392	0.39592171	0.328402666	0.064946261	0.471225918	0.428107931	0.87632373	2.117435876	1.589354492	0	0	0	0	0	0.041719975	0	0	0	0	0.034454035	0	0	9.375634674	7.597893486	7.380357642	5.96542889	3.952783893	0.146017757	0.209144561	16.2494036	0.528403703	0.60676908	0	0.065627626	0	0
DBS2-1.bin53	0	0	0	0	0	0	0.932775418	0.711147998	0.583875661	5.713877487	1.611713929	2.984408869	0.020926478	0.073905248	0.091808378	0.25828304	0	9.513699081	2.172151236	1.921392227	3.880284941	4.37394826	0	0	0	0	0	0	0	0	0	0	0.023228205	0	0	0	0	0	0	0.003744348	0.457501316	1.840477921	0.951420365	0.866436691	2.415712765	0	0	0	0
DBS2-1.bin54	0	0	0	0	0	0	0	0.018657312	0	53.84514177	0	35.81362669	0	0	0	0	0	0	0	0	0	0	0	0	0	0	0	0	0	0	0	0	0	0	0	0	0	0	0	0	0	0	0	0	0	0	0	0	0
DBS2-1.bin55	0	0	0	0	0	0	7.113110037	2.17238367	5.001010163	33.78717557	1.647829305	0	0	0	0	0	0	0	0	0	0	0	0	0	0	0	0	0	0	0	0	0	0	0	0	0	0	0	0	0	0	0	0.062359989	0	0	0	0	0	0
DBS2-1.bin56	0	0	0	0	0	0	0	0.017445972	0.181769502	55.51427564	0	6.162156967	0	0	0	0	0	0	0	0	0	0	0	0	0	0	0	0	0	0	0	0	0	0	0	0	0	0	0	0	0	0	0	0	0	0	0	0	0
DBS2-1.bin57	0	0	0	0	0	0	0.016688144	0.016532536	0.055897693	17.65399669	0.036864013	0	0	0	0	0	0	0	0	0	0	0	0	0	0	0	0	0	0	0	0	0	0	0	0	0	0	0	0	0	0	0	0	0	0	0	0	0	0
DBS2-1.bin59	0	0	0	0	0	0	1.607003903	0.833232135	2.890990298	19.77799698	0.31114158	0.026716595	0	0	0	0	0	0	0	0	0	0	0	0	0	0	0	0	0	0	0	0	0	0	0	0	0	0	0	0	0	0	0	0	0	0	0	0	0
DBS2-1.bin6	0	0	0	0	0	0	3.719144297	1.975257222	3.716498334	67.99289069	0.513363171	6.925163489	0	0	0	0	0	0	0	0	0	0	0	0	0	0	0	0	0	0	0	0	0	0	0	0	0	0	0	0	0	0	0	0	0	0	0	0	0
DBS2-1.bin60	0	0	0	0	0	0	0	0	0	15.80277784	0	0.011470159	0	0	0	0	0	0	0	0	0	0	0	0	0	0	0	0	0	0	0	0	0	0	0	0	0	0	0	0	0	0	0	0	0	0	0	0	0
DBS2-1.bin62	0	0	0	0	0	0	0	0	0	9.553268598	0	0.047022391	0	0	0	0	0	0	0	0	0	0	0	0	0	0	0	0	0	0	0	0	0	0	0	0	0	0	0	0	0	0	0	0	0	0	0	0	0
DBS2-1.bin63	0	0	0	0	0	0	0.477143447	0.84574464	0.733008131	32.41748945	0.017333047	0.046133158	0	0	0	0	0	0	0	0	0	0	0	0	0	0	0	0	0	0	0	0	0	0	0	0	0	0	0	0	0	0	0	0	0	0	0	0	0
DBS2-1.bin64	1.51377537	1.00035065	1.702614634	2.452793101	0.745119786	1.208523618	0	0	0	9.441442175	0	0.046859152	0	0	0	0	0	0	0	0	0	0	0	0	0	0	0	0	0	0	0	0	0	0	0	0	0	0	0	0	0	0	0	0	0	0	0	0	0
DBS2-1.bin65	0.221481386	0.464317666	0.258415798	0.59309299	0.476823976	0.765576806	12.51650615	19.5635263	8.465099456	3.982229909	4.853266279	0.090568207	1.317972608	1.173772499	0.675115756	1.176994094	0.161814414	0.076535288	0.011435896	1.493304789	0.879943749	1.680539781	0	0	0.010012762	0.041476795	0	0.00025681	0	0	0	0	0	0	0	1.858656574	2.9510663	3.117021989	2.037226707	2.25917923	0	0	0.420371027	0	0	4.743548032	0.960868441	2.698426378	18.05958424
DBS2-1.bin66	0	0	0	0	0	0	0.00451385	0	0.012045599	16.68499604	0.186189876	0	0	0	0	0	0	0	0	0	0	0	0	0	0	0	0	0	0	0	0	0	0	0	0	0	0	0	0	0	0	0	0	0	0	0	0	0	0
DBS2-1.bin68	0	0	0	0	0	0	0	0	0.034894374	31.11905037	0.000864033	0.03005363	0	0	0	0	0	0	0	0	0	0	0	0	0	0	0	0	0	0	0	0	0	0	0	0	0	0	0	0	0	0	0	0	0	0	0	0	0
DBS2-1.bin69	3.015772549	0.822612829	1.12320253	0.215164353	0.237661474	1.256545328	1.891594571	0.828455863	2.479845836	65.90967567	0.173882813	0.102051517	0	0	0	0	0	0	0	0	0	0	0	0	0	0	0	0	0	0	0	0	0	0	0	0	0	0	0	0	0	0	0.398364608	0	0	0	0	0	0
DBS2-1.bin70	0.130650019	0.00894477	0	0	0	0.030681108	2.568002977	2.03735321	2.992219646	16.54409841	0.951583354	0.522978749	0.146035905	0.353022688	0	0	0	0	0	0.044752848	0.015385885	0	0.669219223	0.403900915	0	0	0	0	0	0	0	0	0	0	0	0	0	0	0	0	0	0	0	0	0	0	0	0	0
DBS2-1.bin74	0.32749304	0.074993355	0.439264215	1.21595285	0.225209953	0.195692969	1.858160853	1.037643474	0.842623216	23.30658739	0.040393271	2.024954678	0	0	0	0	0	0	0	0	0	0	0	0	0	0	0	0	0	0	0	0	0	0	0	0	0	0	0	0	0	0	0	0	0	0	0	0	0
DBS2-1.bin76	0	0	0	0	0	0	0.563859011	0.060918631	0.219766168	16.67550255	0.212274516	2.514271341	0	0	0	0	0	0	0	0	0.024983995	0.046860552	0	0	0	0	0	0	0	0	0	0	0	0	0	0	0	0	0	0	0	0	0	0	0	0	0	0	0
DBS2-1.bin78	0	0	0	0	0	0	0.503710967	0.243276784	0.972622348	46.3574993	0.278552298	0.614139824	0	0	0	0	0	0	0	0	0	0	0	0	0	0	0	0	0	0	0	0	0	0	0	0	0	0	0	0	0	0	0	0	0	0	0	0	0
DBS2-1.bin80	0	0	0	0	0	0	0.123000234	0.096471731	0.175651948	25.6432088	0.023199372	1.684163226	0	0	0	0	0	0	0	0	0	0	0	0	0	0	0	0	0	0	0	0	0	0	0	0	0	0	0	0	0	0	0	0	0	0	0	0	0
DBS2-1.bin82	1.50874929	1.260065417	1.193809299	1.232515443	1.38860605	1.658981791	43.75923509	40.68640608	17.8013167	37.55702389	0.640638788	0.570676419	7.953335548	6.42576952	0	0	0.004992633	0.27044784	0.316854385	0.12307965	0.165358898	0.129883984	0	0	1.264277697	0.268616699	0.014931716	0.309149251	0.124800933	0.028663394	0.136259213	0.0869295	0.186596269	0.068155399	0.06247327	0	0	0	0	0	0	0	0.556326421	0.026866685	0.087972436	4.370392862	0.361994288	0.739438975	21.89504606
DBS2-1.bin85	0	0	0	0	0	0	0.011107599	0.03340001	0.140725741	55.26931282	0.263418187	4.125157018	0	0	0	0	0	0	0	0	0	0	0	0	0	0	0	0	0	0	0	0	0	0	0	0	0	0	0	0	0	0	0	0	0	0	0	0	0
DBS2-1.bin86	0	0	0	0	0	0	0.080924115	0.131012858	0.753022681	151.7356071	1.177628877	0.463268822	0	0	0	0	0	0	0	0	0.041322246	0.069597225	0	0	0	0	0	0	0	0	0	0	0	0	0	0	0	0	0	0	0	0	0	0	0	0	0	0	0
DBS2-1.bin87	0.072415665	0.052884957	0.126823365	0.055180314	0.046839703	0.175019842	3.02082266	1.694894393	1.826651492	9.512018187	0.070895889	0.126485703	0	0	0	0	0	0	0	0	0	0	0	0	0	0	0	0	0	0	0	0	0	0	0	0	0	0	0	0	0	0	0	0	0	0	0	0	0
DBS2-1.bin89	0.075811995	0.050032625	0.14041311	1.175428788	0.422901155	0.202613266	0.432454328	0.225253856	0.781307018	73.87816422	0.378858733	25.69294436	0	0	0	0	0	0	0	0	0	0	0	0	0	0	0	0	0	0	0	0	0	0	0	0	0	0	0	0	0	0	0.130211917	0	0	0.028596527	0	0	0
DBS2-1.bin9	0.333127597	0.058557115	0.121938451	0.063664798	0.053272607	0.076721153	12.05445807	4.455418127	5.408109627	15.25544333	0.10609463	0.018821448	0	0.077378356	0	0	0	0	0	0	0	0	0	0	0	0	0	0	0	0	0	0	0	0	0	0	0	0	0	0	0	0	0	0	0	0	0	0	0
DBS2-1.bin90	0.378843528	0.164772429	0.909994239	1.367777144	1.462103512	1.305332192	0.321944573	0.379738179	0.343944042	5.1792105	0.018643324	7.037793074	0	0	0	0	0	0	0	0	0	0	0	0	0	0	0	0	0	0	0	0	0	0	0	0	0	0	0	0	0	0	0	0	0	0.037358463	0.033488971	0	0
DBS2-1.bin91	0	0	0	0	0	0	0.012886776	0.030232635	0	71.31644443	0.096052864	0	0.031078348	0.034105795	0	0	0	0	0	0	0	0	0	0	0	0	0	0	0	0	0	0	0	0	0	0	0	0	0	0	0	0	0	0	0	0	0	0	0
DBS2-1.bin96	0	0	0	0	0	0	0	0	0	29.87925494	0.06531432	0.564269689	0	0	0	0	0	0	0	0	0	0	0	0	0	0	0	0	0	0	0	0	0	0	0	0	0	0	0	0	0	0	0	0	0	0	0	0	0
DBS2-1.bin97	0	0	0	0	0	0	0.649774695	0.318896647	1.501166711	17.19930812	0	0.554827718	0	0	0	0	0	0	0	0	0	0	0	0	0	0	0	0	0	0	0	0	0	0	0	0	0	0	0	0	0	0	0	0	0	0	0	0	0
DBS2-1.bin99	202.9914688	18.86840939	9.141528322	14.6990179	12.52635834	20.97477579	0.751948615	0.951299126	0.015047806	24.90679289	0.033667995	0.077378465	0.020662059	0.046346171	0	0	0	0	0	0	0	0	0	0	0	0	0	0	0	0	0.632516515	0.371573408	0.335567309	0.139084059	0.060693094	0	0	0	0	0	0	0	0	0	0	0	0	0	0
DBS2-4.bin1	0	0	0.014689513	0	0	0	6.118947502	3.55631725	7.043161087	1.176615764	2.175949282	0.10272419	10.60317359	8.858492133	0.363122974	0.281868425	0.058492372	0.45481514	3.498415883	4.299777285	2.114485453	2.125614185	0	0	0.555779524	0.258269304	0.147326321	0.901425937	0.383062379	0.14753929	0	0	0	0	0	21.91165111	22.34140702	21.19777158	15.41308624	12.30451924	0.211571292	0.390337536	24.75816078	1.366459331	0.850975651	0	0	0	0
DBS2-4.bin10	0	0.017493982	0.011925353	0	0	0.028208049	0.547367386	0.737706337	0.415863266	0.235648262	2.070741791	2.522351868	0	0	0.45413838	0.5342584	0.473870033	2.425621717	4.184908148	2.817763897	3.52412109	5.949916653	0	0	0	0	0	0	0	0	0	0	0	0	0	0.297062029	0.185301254	0.262546986	0.225720155	0.131522809	5.304122591	5.58947915	3.716238772	8.225043605	6.692587225	0.009767919	0	0	0.461369143
DBS2-4.bin100	0	0	0	0	0	0	0	0	0	0.698340706	10.66866722	0	0	0	0	0	0	0	0	3.4902007	0.227806995	0.421757007	0	0	0	0	0	0	0	0	0	0	0	0	0	0	0	0	0	0	0	0	0	0	0	4.542074447	0.017351091	0.028599217	0.038281398
DBS2-4.bin103	0	0	0	0	0	0	0.125584235	0.016452714	0.045383261	0.306884011	26.16423229	0	0	0.005082088	0.13314905	0.132042356	0	9.21835103	25.6564799	27.32888002	26.4873408	39.07362058	0	0	0	0	0	0	0	0	0	0	0	0	0	0	0	0	0	0	0	0.130679718	3.857945132	0.419138071	0.962153666	0	0	0	0
DBS2-4.bin104	0	0	0	0	0	0	0	0	0	0	13.19129914	0	0	0	0	0	0	0	0	4.23884749	0	0	0	0	0	0	0	0	0	0	0	0	0	0	0	0	0	0	0	0	0	0	0	0	0	0.656808177	0	0	0
DBS2-4.bin106	0	0	0	0	0	0	0.025185253	0.00877764	0.032930727	0.04049928	3.773538666	0	0	0	0.002686945	0	0	2.077903802	6.852616364	5.199188482	4.167925126	3.427285197	0	0	0	0	0	0	0	0	0	0	0	0	0	0.009601836	0.012474578	0.013686057	0.00876967	0.006807359	0	0	0.010659406	0	0	0	0	0	0.060077197
DBS2-4.bin108	0	0	0	0	0	0	0	0.062049279	0	0	14.86396871	0	0.093286639	0.149795162	0	0	0	0	0	17.15906823	0	0	0.134339434	0	0	0	0	0	0	0	0	0	0	0	0	0	0	0	0	0	0	0	0	0	0	4.094616945	0.219275671	0.093252461	0
DBS2-4.bin109	3.315739866	2.880567233	2.452600181	1.801404772	1.382308037	2.294205894	0.94630733	2.227076603	1.369538682	0.120635551	6.693261297	0	2.311045107	2.282333028	14.38733655	0.017796341	8.444018728	0.062028737	0	1.650070306	0.492965561	0.04581349	0	0	0	0	0	0	0	0	0.388183294	0.485741568	0.494243404	0.618417077	0.6336659	0.031385336	0.029247396	0.030843658	0.015031528	0.041934324	0	0	0.023401972	0	0	0.529987885	0.651078652	1.066358402	0.899890026
DBS2-4.bin111	0	0	0	0	0	0	2.500819454	2.047101463	1.023067873	1.181403582	12.08824727	1.829793438	0.570635709	0.464852239	1.770295326	4.144466705	0.858122306	34.444683	15.82061746	17.48093168	36.46295215	35.53778294	0	0	0	0	0	0	0	0	0.258879947	0.158247653	0.263903293	0.033267149	0.011862759	2.473237849	1.632591205	2.112048769	2.9665061	2.634921106	2.546367924	6.166626465	2.346501085	2.501293107	3.088000944	0.038315873	0.043203188	0.010725372	0.279831937
DBS2-4.bin113	0	0	0	0	0	0	0.030858451	0.013416185	0.007234866	0.04991034	13.11629135	0.107350028	0.008908348	0.023577344	0.021390194	0	0	7.818227286	0.442139017	3.836710974	7.22074332	5.931209683	17.81764167	38.91331867	0	0	0	0	0	0	0	0	0	0	0	4.660845905	4.258988904	6.579988691	7.313700897	7.570651772	0.590152496	0.703838617	0.276783321	0.388469308	0.08591901	0.40647035	0.04125678	0.081048077	3.668132564
DBS2-4.bin115	0	0	0	0	0	0	0.810557301	0.60750291	0.330859213	0.316726839	36.16541288	2.397219635	0.382311318	0.33920596	0.647335772	0.148464445	0.189512601	75.7389224	5.673398313	23.042193	80.60216797	83.76863128	0	0	0	0	0.007407587	0	0	0	0	0	0	0	0	0.959610448	0.699163265	0.801508502	1.15376123	0.998638615	0.59357979	3.628749921	1.383838343	1.01181896	4.3475446	3.340444485	0.094049857	0.031936244	4.874820839
DBS2-4.bin120	0	0	0	0	0	0	0.746068601	0.270759276	0.172740966	26.88961529	26.33225666	24.0759353	0	0	0	0	0	189.2929274	30.14052783	28.46456026	72.15490502	89.1799404	0	0	0	0	0	0	0	0	0	0	0	0	0	0	0	0	0	0	0	0	0	0	0	0	0	0	0
DBS2-4.bin122	0	0	0	0	0	0	0.502042907	0.789396955	0.361320771	0.065320254	4.347318018	0.070424566	0.180457511	0.160989048	1.302496539	0.394503437	0.640629026	1.501458874	7.123922421	8.382060028	4.319964458	4.514793207	0.562324524	5.626800414	0.152076697	0.04922539	0	0.021332022	0	0.002174755	0	0	0	0	0	27.7720666	31.92748885	37.64349085	21.8978691	23.86850909	0.103371359	0.259020346	73.38242879	0.627057795	0.478088189	0.080059523	0	0.188817654	0.690348537
DBS2-4.bin128	0	0	0	0	0	0	0.004700184	0	0	0	29.58569799	0	0	0	0	0	0	0	0	37.53389441	0.847430949	0.409731082	0	0	0	0	0	0	0	0	0	0	0	0	0	0	0	0	0	0	0	0	0	0	0	2.072809352	0	0	0
DBS2-4.bin129	25.02077342	15.37922462	5.106112865	7.232302682	6.284010802	10.97508866	3.226679291	4.615388126	5.19632625	23.90226305	117.7037751	0.829481665	126.7762368	110.8050744	0.06014959	0	0.018322305	0.637868947	0	33.66322063	15.26583241	4.850605155	3.872075386	3.410479536	0	1.658988439	0.001578591	0	0	0	0.790950109	0.284243441	0.610723499	0.134882229	0.093549787	1.130067509	1.453668623	1.045219073	0.665604096	0.923728652	0	0	0.019266784	0	0	394.2970098	109.352792	302.7369708	216.5372564
DBS2-4.bin13	0	0	0	0	0	0	1.316462368	1.448497587	0.402074482	0.701015927	8.949695617	0.72275051	0.58347233	0.502831338	0.823373651	0.682727499	0.007123572	26.69345124	23.57440505	22.25386513	20.06502855	20.93855979	0	0	0	0	0	0	0	0	0.160718427	0.050212151	0.243059987	0	0	0.518451546	0.196343933	0.730078671	0.659019323	0.220397787	0.224016869	0.525333112	0.359057605	0.342154404	0.268026898	0	0	0	0.000162117
DBS2-4.bin131	0	0	0	0	0	0	0.480335017	0.224847131	0.434705858	0.111745405	14.92601655	0.005061674	1.661068469	1.405524901	0.363578879	0.255811813	0.178559393	17.44504237	19.36777232	23.07867289	15.69745074	17.62789688	0	0.084241694	0	0	0	0	0	0	0	0	0	0	0	2.547884151	1.937125392	1.952092512	1.49077842	1.447583377	0.056780914	0.164100614	1.684695766	0.29651508	0.285656226	0	0	0	0
DBS2-4.bin136	0	0	0	0	0	0	1.048473498	0.962997359	0.480513678	0.237487157	7.457891523	0.705044565	0.421028107	0.347445032	0.11908891	0.523585716	0.010225465	14.10922348	62.56038388	20.93889068	26.56007389	41.56420966	0	0	0	0	0	0	0	0	0.073748568	0.036030985	0.050102112	0	0	1.424231808	1.030412089	1.180243852	1.542962136	1.64530535	2.890518117	4.218427401	1.814815216	1.657391367	1.742449599	0	0	0	0.039795146
DBS2-4.bin140	20.00459534	1.399633177	0.421752814	0.464050534	0.26596768	1.025412506	1.424374304	3.435903234	0.315421891	4.457310897	120.1634493	1.023793592	1.059942711	0.855266442	0	0	0	0.066861223	0	26.2056391	0.281443874	0.022868174	0	0	0	0	0	0	0	0	0	0.176632171	0.604431874	0	0	0	0	0	0	0	0	0	0	0	0	0	0	0	0
DBS2-4.bin146	0.065436327	0.011573423	0.034282324	0.006093489	0.019932519	0.031138284	3.086050986	1.169073861	3.77756305	1.589830783	5.363726754	0.000960613	0.04490115	0.055099106	0	0	0	0	0	2.533397653	0.092749064	0.057435486	0	0	0	0	0	0	0	0	0	0	0	0	0	0	0	0	0	0	0	0	0.026244369	0	0	4.00550202	0.157006123	0.062163214	0.040662522
DBS2-4.bin15	0	0	0	0	0	0	0.086584675	0.041449948	0.0033911	0.181541564	10.48949091	0	0	0	0.088018635	0.029678389	0	18.4189407	12.80031036	11.70391164	12.974917	10.44901023	0	0	0	0	0	0	0	0	0	0	0	0	0	0.590858032	0.227783193	0.361776843	0.099299695	0.071335025	0	0.039768204	1.271368896	0.139999736	0.166220084	0	0	0	0
DBS2-4.bin16	0.45217739	0.087770261	0.071255466	0.012971439	0.035930009	0.02267201	0.228529184	0.289356924	0.321407595	0.039174871	7.361808964	9.033073567	0.608579227	0.550199809	0	0	0	0.007744023	0	5.233726505	0.143189396	0.100561496	0.003396739	0	0	0	0	0	0	0	0	0	0	0	0	0	0	0	0	0	0	0	0.097071359	0	0	29.35800672	4.267622204	0.727646174	1.75099667
DBS2-4.bin160	0	0	0	0	0	0	0	0	0	0.049659343	13.49109346	0	0	0	0	0	0	0	0	5.62831716	0	0.199950384	0	0	0	0	0	0	0	0	0	0	0	0	0	0	0	0	0	0	0	0	0	0	0	0.402557886	0	0	0
DBS2-4.bin161	0	0	0	0	0	0	0	0	0	0	7.268859439	0	0	0	0	0	0	0	0	3.655533327	0	0	0	0	0	0	0	0	0	0	0	0	0	0	0	0	0	0	0	0	0	0	0	0	0	0	0	0	0
DBS2-4.bin169	0	0	0.09082419	0	0	0.021714204	4.444881664	2.30102104	4.913082819	0.280230667	14.63144254	0	0.133444319	0.115454919	0.622629841	0.394090852	0.55039506	11.1645532	39.47083845	32.393841	19.22077669	23.85142562	0	0	0.037982325	0	0	0.149590673	0.038891528	0	0	0	0	0	0	0.005355479	0.005603925	0.034140256	0	0	0	0.052213443	5.936747344	0.133182871	0.248980983	0	0	0	0
DBS2-4.bin17	1.36831064	0.641697222	0.20070702	0.256813351	0.25331512	0.400890598	0.041951065	0.100825745	0.075662734	0.030059887	13.47667607	0	0.995324422	1.007098993	0	0	0	0.086665317	0	5.633592073	0.247956356	0.032630485	0	0	0	0	0	0	0	0	0	0	0	0	0	0	0	0	0	0	0	0	0.009181007	0	0	3.177912839	1.513204097	0.482381094	0.230580524
DBS2-4.bin170	1.087210668	0.795167645	0.626390791	0.300653577	0.616267697	0.757916872	2.060494715	2.131357579	6.125675945	0.073063347	9.843475457	0.062139369	2.053664093	1.463136482	1.252755629	0.068912482	0.122900131	0.080968651	0	1.710330417	0.06851049	0.161775447	0	0	0	0.059118735	0	0	0	0	0.04770338	0.015222572	0.03659315	0.021698316	0.034453106	0	0	0	0	0	0	0	0.082426312	0.03104764	0	10.73406901	8.485462758	4.658567352	6.498519718
DBS2-4.bin171	0	0	0	0	0	0	0	0.023635129	0	0	5.640678785	0	0.535484764	0.561838815	0	0	0	0.371826122	0	5.414611694	0.003652084	0	0	0	0	0	0	0	0	0	0	0	0	0	0	0	0	0	0	0	0	0	0	0	0	9.434997309	0.154830067	0	0
DBS2-4.bin174	0	0	0	0	0	0	0.042299609	0.046723979	0.220791398	0.341433666	4.837442034	0.016554557	0	0	0	0	0	0	0	3.158265854	0.182973492	0	0	0	0	0	0	0	0	0	0	0	0	0	0	0	0	0	0	0	0	0	0	0	0	0	0	0	0
DBS2-4.bin175	0	0	0	0	0	0	0.497009729	0.631568336	0.565948887	40.70411091	2.460564898	0.301540555	0.157995865	0.154079842	0	0	0	0	0	2.508578984	0.479953634	0	0.373797322	0.074280062	0	0	0	0	0	0	0	0	0	0	0	0	0	0	0	0	0	0	0	0	0	1.039470248	0.083971479	0.009755303	0
DBS2-4.bin2	0.12155052	0.188692246	0.073143694	0.162159573	0.108463173	0.163633989	1.672698948	1.770867799	3.209773563	2.23529874	2.545510033	3.822735585	3.317089422	2.792752341	0.078999439	0.046736955	0.000135661	2.22920191	1.002438008	1.814052128	2.561516248	1.326727796	0	0	0.061809707	0.01513574	0.732430838	0.083187008	2.330091348	0	1.177210906	0.885088019	0.937906286	0.501079059	0.462899335	2.504555202	3.568415174	2.194344227	3.0835546	2.977709669	3.484384546	1.12719003	0.647642737	1.080653569	0.956633173	0.109157703	0.12504893	0.125399719	0.167839197
DBS2-4.bin21	0	0	0	0	0	0	0	0	0	0	23.2001956	0	0	0	0	0	0	95.98179929	32.92732699	19.69573425	39.10365299	18.37630243	0	0	0	0	0	0	0	0	0	0	0	0	0	0	0	0	0	0	0	0	0	0	0	0	0	0	0
DBS2-4.bin22	1.255380751	0.206325481	0.080531037	0.034816118	0.065572527	0.072788794	0.160408445	0.335830695	0.182193828	0	6.831750597	0	0.033272957	0.031003934	0	0	0	0	0	5.183009293	0	0	0	0	0	0	0	0	0	0	0	0	0	0	0	0	0	0	0	0	0	0	0.066328201	0	0	9.115933477	0.04331648	0	0
DBS2-4.bin25	0	0	0	0	0	0	0	0	0	0	7.366567509	1.685303984	0	0	0	0	0	0	0	2.00098427	0	0.162283264	0	0	0	0	0	0	0	0	0	0	0	0	0	0	0	0	0	0	0	0	0	0	0	0.32686267	0.046079237	0	0.111053016
DBS2-4.bin27	0	0	0	0	0	0	0.026693139	0.002285361	0.02152131	0.049954077	4.780879342	0	0	0.002971247	0	0	0	0.373487701	0.007153031	2.019446709	1.065831125	0.325747719	0	0	0	0	0	0	0	0	0	0	0	0	0	0	0	0	0	0	0	0	0.003578461	0	0	2.851621042	0	0	0.01757772
DBS2-4.bin28	0	0	0	0	0	0	0.015536853	0.013368856	0.022694425	0	3.111134412	0	0	0	0	0.002100894	0	0.865853318	6.345691246	5.441996459	3.172229647	4.939745689	0	0	0	0	0	0	0.204547068	0	0	0	0	0	0	0	0	0	0	0	0.966983145	0.097160877	0.542217247	3.438920829	1.964750309	0	0	0	0
DBS2-4.bin3	3.37230859	1.773502947	0.613661758	1.016919758	0.680310359	1.128498533	0.110571333	0.258910772	0.24804694	0.073692513	29.04314908	0	2.401967168	2.524438436	0	0	0	0.512725783	0.08426155	14.59135726	0.665855665	0.438874234	0	0	0	0.010240286	0	0	0	0	0	0	0	0	0	0	0	0	0	0	0	0	0.030589938	0	0	6.27714745	3.935837593	0.840014414	0.193472866
DBS2-4.bin30	0	0	0	0	0	0	0	0	0	0	8.591114663	0	0	0	0	0	0	0.085610131	0	3.510180307	0.585416755	0.814997108	0	0	0	0	0	0	0	0	0	0	0	0	0	0	0	0	0	0	0	0	0.522292242	0	0	0.000524215	0	0	2.82970794
DBS2-4.bin33	0	0	0	0	0	0	0	0	0	0	4.797291486	0	0	0	0	0	0	0	0	2.195170296	0.142006119	0.11023722	0	0	0	0	0	0	0	0	0	0	0	0	0	0	0	0	0	0	0	0	0	0	0	0	0	0	0
DBS2-4.bin35	0	0	0	0	0	0	0	0	0	3.060023031	6.294414354	0.040206439	0	0	0	0	0	4.670529046	3.628620203	3.563333293	2.518559269	5.575504668	0	0	0	0	0	0	0	0	0	0	0	0	0	0	0	0	0	0	0	0	0	0	0.009465494	0	0	0	0
DBS2-4.bin38	0	0	0	0	0	0	0.300890444	0.29070424	0.154161387	0.396466883	3.417541978	0.79845719	0.445439576	0.378232001	0.050266632	0.038274074	0	9.396317918	9.788813529	6.569659717	7.600411807	7.512469527	0	0.015757514	0	0	0	0	0	0	0	0	0	0	0	2.143102549	1.437125053	1.963832754	2.878369445	2.689746288	15.56664781	12.14496381	5.369731347	15.10527091	14.29447598	0	0	0	0
DBS2-4.bin45	0	0	0.001799284	0	0	0	1.017207041	0.463033368	0.440721544	2.5438682	13.47913768	2.974644405	0.006415679	0.002592909	0.726799599	0.738607929	0.060883263	61.05074238	28.18558095	24.07665083	21.21775772	20.0564734	0	0	0	0	0	0	0	0	0	0	0.051994445	0	0	0	0	0	0	0	4.067683763	12.22876685	7.881791303	6.088722585	4.44947643	0	0.032422131	0	0
DBS2-4.bin47	4.448511806	5.885758308	3.327452006	5.25805833	4.017733904	7.989947452	7.905638396	4.854477668	6.55648122	7.886544268	2.778597202	0.603672934	4.279672832	3.756388744	0.773364448	0.05773555	0.942753671	0.048520038	0	0.276050074	0.481522123	0.034960638	0	0	0.333377768	0.364641333	0	0.172454015	0	0.101435428	0.215965575	0.236503232	0.357774551	0.192858205	0.263992648	0.005726494	0.04390116	0.032228465	0	0.030007454	0	0	0.284558725	0.019964481	0	22.52624195	3.846002681	5.69279467	31.51442461
DBS2-4.bin49	0	0	0.084101528	0	0.004282838	0.022427037	4.4074615	2.25151609	4.868011919	0.286770691	15.21554002	0	0.143788738	0.118371159	0.595525656	0.370904435	0.482555813	11.41705565	42.93185276	35.40190179	20.39491433	23.75464851	0	0	0.050585123	0.005694974	0	0.150805698	0.032026003	0	0	0	0	0	0	0.021595422	0.014764116	0.037828202	0	0	0	0.064441125	7.26233245	0.180159401	0.275065687	0	0	0	0
DBS2-4.bin5	0	0	0	0	0	0	0.01973005	0.015695965	0.03635966	0.048053668	3.423996912	4.878083218	0.071466219	0.123850802	0	0	0	0.62408727	0	2.265540923	0.214768072	0.51645747	0	0	0	0.02684721	0	0	0	0	0	0	0	0	0	0	0	0	0	0	0	0	0	0	0	25.89599733	11.7439711	3.305594366	0.857219879
DBS2-4.bin61	0	0	0	0	0	0	0.01829712	0	0.002059605	4.256132639	29.84680006	0	0	0	0	0	0	10.12480695	0	6.689747259	3.120034586	1.055424537	0.009343497	0.0056785	0	0	0	0	0	0	0	0	0	0	0	0	0	0	0	0	0	0	0	0	0	0	0	0	0
DBS2-4.bin65	0	0	0	0	0	0	0.797388479	0.978092578	0.615397258	0.79463022	12.45225607	0	0	0	0	0	0	0.067306493	0	13.29889238	1.208372446	0	0	0	0	0	0	0	0	0	0	0	0	0	0	0	0	0	0	0	0	0	0.032410837	0	0	23.80546727	0.079737141	0.015742706	0
DBS2-4.bin66	0.132062362	0.130452092	0.046524802	0.067236573	0.072283343	0.182181408	10.75357447	9.973289231	12.84721919	3.180324181	38.293487	0.132949234	3.550726165	3.299550323	0	0	0	0.913595846	0	11.34278404	3.340589492	2.276200756	0.03725699	0.009611908	0	0	0	0	0	0	0	0	0	0	0	0.474926273	0.491065098	0.569054161	0.306548991	0.362403387	0	0.013438406	0.374157371	0.047241887	0.043261077	17.81202926	3.595447339	6.30218454	84.52765841
DBS2-4.bin67	0.048562317	0.001858388	0.060598683	0	0	0	0.422987681	0.164825862	0.170084968	2.736501664	14.61782644	0.252498915	0	0	0	0	0	5.79518044	60.05465521	24.37200467	28.80994504	70.18426736	0	0	0	0	0	0	0	0	0	0	0.32684046	0	0	0.044728397	0.016897855	0.03090513	0.012979607	0.004143557	0.584854159	0.978268325	1.1511055	1.411034073	5.509250142	0	0.049277651	0	0.059563283
DBS2-4.bin71	0	0	0	0	0	0	0	0	0	0	18.14658436	0	0	0	0	0	0	0.13630851	0	13.63157571	0.12943824	0.482776767	0	0	0	0	0	0	0	0	0	0	0	0	0	0	0	0	0	0	0	0	0	0	0	0	0	0	0
DBS2-4.bin76	0	0	0	0	0	0	0	0	0	7.461313245	17.37681191	0	0	0	0	0	0	0	0	3.331489948	0.563508615	2.502145883	0	0	0	0	0	0	0	0	0	0	0	0	0	0	0	0	0	0	0	0	0	0	0	0.034464167	0	0	0
DBS2-4.bin77	0.203631079	0.074244763	0.357703522	0.378152848	0.279353219	0.447538706	9.757053409	2.61318267	6.710094371	18.60942056	11.35828881	0	0.01040044	0.015183911	0	0	0	0.772016047	0	2.398057887	0.337417691	0.219638696	0	0	0	0	0	0	0	0	0	0	0	0	0	0	0	0	0	0	0	0	0.074621942	0	0	0.198413097	0.057369505	0.012461532	0.042740241
DBS2-4.bin8	0.055126807	0.005831075	0.010809855	0	0.000549782	0	0	0	0	0	9.727968252	0	0	0	0	0	0	0.057332861	0	5.660495912	0.016270136	0	0	0	0	0	0	0	0	0	0	0	0	0	0	0	0	0	0	0	0	0	0.025293693	0	0	1.314897269	0.370847383	0.249495811	0
DBS2-4.bin81	0	0	0	0	0	0	0	0	0	0	5.67763374	0	0	0	0	0	0	0	0	2.365399746	0	0	0	0	0	0	0	0	0	0	0	0	0	0	0	0	0	0	0	0	0	0	0	0	0	5.572641446	0.054608425	0.00856606	0.096247706
DBS2-4.bin82	0	0	0	0	0	0	0	0	0	0	6.057498873	0	0	0	0	0	0	0	0	3.568150634	0.001347837	0	0	0	0	0	0	0	0	0	0	0	0	0	0	0	0	0	0	0	0	0	0	0	0	5.396931626	0	0	0
DBS2-4.bin86	0	0	0	0	0	0	0	0	0	0.004892596	20.65051993	0.059193982	0	0	0	0	0	0.389862264	0	7.651819646	0.165751595	0.0373675	0	0	0	0	0	0	0	0	0	0	0	0	0	0	0	0	0	0	0	0	0	0	0	11.3009435	0.134419783	0.007308814	0
DBS2-4.bin87	0.023142833	0	0.23321333	0.018760499	0.011245151	0.047168802	0.829774925	0.268201327	0.891603699	0.466886463	101.8887577	0	0.015492699	0.012192624	3.52915277	2.996124228	0.557341009	96.83212478	81.62988962	83.14613501	122.1486286	81.43652227	0	0	0	0	0	0	0	0	0	0	0	0	0	0.220884605	0.121738493	0.257363595	0.133291963	0.062557563	0	0	0.233202568	0	0.005087971	0	0.086906379	0	0.020570066
DBS2-4.bin88	0	0	0	0	0	0	0	0	0.010689448	0.0171078	7.479786266	0	0	0.095724467	0	0	0	0.443545979	0	2.394378374	1.660197254	1.168252618	0	0	0	0	0	0	0	0	0	0	0	0	0	0	0	0	0	0	0	0	0	0	0	1.861718221	0.01555531	0	0.475725285
DBS2-4.bin93	0	0	0.026887685	0	0	0	0.008012536	0	0.013581611	0.045105389	6.538155539	0	0.058294677	0.050713326	0	0	0	0	0	0.450685905	0.840129873	2.414045878	0	0	0	0	0	0	0	0	0	0	0	0	0	0.268909725	0.685996074	0.757238762	0.133072483	0.451262425	0	0	0.199540715	0	0	0.138525883	0	0.010728601	22.44548863
DBS2-4.bin98	0	0	0	0	0	0	0	0	0	0	23.17756407	0	0	0	0	0	0	0	0	19.27663593	0.099123532	0.066520736	0	0	0	0	0	0	0	0	0	0	0	0	0	0	0	0	0	0	0	0	0	0	0	0	0	0	0
DBS2-4.bin99	0.412304759	0.910597907	0.513070979	1.281801436	1.036442279	1.542276136	27.7757344	46.11657559	18.29336423	2.320588216	14.71145758	0.181437584	2.81624251	2.593913737	1.566833863	2.681271757	0.425937032	0.217077695	0.07610316	4.204816439	2.277464309	4.619401258	0	0	0.064338488	0.12821016	0	0.060781525	0	0	0	0	0.00048789	0.002260985	0.009374595	4.414605189	6.908246656	7.319497912	4.788584114	5.26141839	0	0	1.175688575	0.041905723	0	10.22377518	2.212471595	6.10851321	40.60705493
DBS2-5.bin10	0.606000048	1.333184534	1.362562877	3.668287865	1.946014137	2.099685557	6.971012293	11.45256698	19.9495698	0.828563837	0.117945454	4.418877452	1.839581404	1.497990711	13.12724634	13.8289403	17.60967896	0	0.114533089	0.076873731	0.203112453	0.308942795	0.163033362	0.351804709	58.66351329	59.61560087	2.827252744	46.85127836	5.283219132	17.17389084	12.94501445	10.9319077	16.32712482	11.00150522	12.53430332	2.202863898	2.65557572	2.972194781	1.709681113	2.420168195	0.079312226	0.03813196	4.164828155	0.258928632	0.081676284	1.88582303	4.745267309	25.882271	20.49335953
DBS2-5.bin11	0.066507084	0.028242108	0.066222996	0.0491427	0.019885331	0.06654834	1.445601883	0.876723836	1.198115908	2.748926535	4.948638876	4.134089189	0.015707832	0.046015675	1.127291498	0.463944316	0.330634066	0.142404242	0	2.284484865	0.51627246	0.656391932	0.00700819	0	0	0	0	0	0.01664216	0	0	0	0	0	0	0	0	0	0	0	0.064021534	0.174318654	0.351768042	1.572071609	0.498449767	0.955429717	0.624104829	0.35888407	0.938619404
DBS2-5.bin13	0.047491599	0.051683488	0.014611833	0.006588644	0.009206625	0.054857769	1.325688806	1.427325051	0.629100735	0.599854699	0.082809057	5.17107043	0.133914825	0.105361987	0.499911509	0.183419574	0.140206132	0.037359396	0.205193042	0.370901933	0.087094864	0.116312783	1.349714813	21.060556	0	0	0	0	0.053387718	0	0	0	0	0	0	1.377730488	1.242446766	1.079575669	0.954200855	0.964437547	1.158205782	1.718601715	1.853671213	0.860116996	0.892573802	0	0	0.028917565	0.033969288
DBS2-5.bin16	0	0	0	0	0	0	0	0	0	0.166079421	0	8.807575122	0	0	0	0	0	0	0	0	0	0	0	0	0	0	0	0	0	0	0	0	0	0	0	0	0	0	0	0	0	0	0	0	0	0	0	0	0
DBS2-5.bin2	0.038099996	0	0	0	0	0	0.561197456	0.37632083	0.714313281	1.444723117	0	15.68528731	0	0	0	0	0	0	0	0	0.047162335	0	0	0	0	0	0	0	0	0	0	0	0	0	0	0	0	0	0	0	0	0	0	0	0	0	0	0	0
DBS2-5.bin21	0	0	0	0	0	0	1.016815687	0.555199027	0.629390679	1.467332342	0.035018512	8.277599429	0	0	0	0	0	0	0	0	0.032729956	0	0	0	0	0	0	0	0	0	0	0	0	0	0	0	0	0	0	0	0.071256151	0.082913228	0.07061652	0.092152054	0.076800707	0	0	0	0
DBS2-5.bin22	0.060305495	0.080726549	0.031763015	0.061057793	0.04368137	0.072975661	3.756264763	2.388648847	5.747366533	1.937583471	0.323925584	7.754501509	8.262103114	7.100912371	0	0	0	0.094530004	0.527906293	0.591616109	0.443558493	0.316247388	4.514984124	11.67549117	0	0	0.095103278	0.008169223	0.398010403	0	0.475041677	0.360058156	0.371124043	0.188945405	0.1616158	3.646105043	3.858053415	2.413163353	3.205505626	2.82329329	6.080225814	2.781200034	1.169812581	2.554531183	0.885107194	0.556000722	0.190231472	0.18684253	0.397426713
DBS2-5.bin23	0.013020478	0.828417771	0	0.020214811	0.045460885	0.355097133	0	0	0.010676108	0.025218454	0	71.53164084	0	0.038085183	0	0	0	0	0	0	0	0	0	0	0	0	0	0	0	0	0	0	0	0	0	0	0	0	0	0	0	0	0	0	0	0.099551393	0.447184585	0.13554845	0.074943334
DBS2-5.bin24	0	0	0	0	0	0	2.46346553	2.743059392	1.685868901	1.728171516	0.116325545	6.869791713	9.549436256	10.6133795	0.322324883	0.208186114	0.04928503	0.777368682	0.192129526	0.259964359	0.882100099	2.626667099	36.75009256	6.661800349	0.010572846	0	0.011343677	0	0.132164429	0	0.072008913	0.04962437	0.042577367	0	0	52.28245792	30.10534325	30.02261457	55.22072636	45.03719748	44.17253201	77.3417866	25.64553682	27.05368033	18.65267918	1.730275837	0.490840609	0.299934864	3.834671263
DBS2-5.bin25	0.002656797	0.013063374	0	0	0	0	4.573625017	5.73528669	2.552108836	0.550315184	1.064207674	27.80049543	0	0	0.625220926	0.605162999	0.486684448	2.304710674	0.513779499	1.133897045	3.112183034	6.727385393	0	0	0	0	0	0	0	0	0	0	0	0	0	0.231578858	0.120433581	0.188055411	0.213176206	0.025598004	1.37128962	2.304678265	1.478077377	2.15105789	1.154360941	0.067513766	0.052021671	0.0282941	1.64695206
DBS2-5.bin27	0	0	0	0	0	0	0.333066003	0.682335285	0.44660462	0.596747726	0	31.21808831	0	0	0	0	0	0	0	0	0	0	0	0	0	0	0	0	0	0	0	0	0	0	0	0	0	0	0	0	0	0	0	0	0	0	0	0	0
DBS2-5.bin30	0	0	0	0	0	0	0	0	0.169578988	0.16810687	0	21.69498734	0	0	0	0	0	0	0	0	0	0	0	0	0	0	0	0	0	0	0	0	0	0	0	0	0	0	0	0	0	0	0	0	0	0	0	0	0
DBS2-5.bin33	0	0	0	0	0	0	0	0	0.244843606	1.055045653	0	67.90351683	0	0	0	0	0	0	0	0	0	0	0	0	0	0	0	0	0	0	0	0	0	0	0	0	0	0	0	0	0	0	0.601215007	0	0	0	0	0	0
DBS2-5.bin35	0	0	0	0	0	0	0.105346144	0.059895618	0.024967179	3.472825195	0.002744392	17.91615285	0	0	0	0	0	0	0	0	0	0	0	0	0	0	0	0	0	0	0	0	0	0	0	0	0	0	0	0	0	0	0	0	0	0	0	0	0
DBS2-5.bin38	0.449711878	1.004924898	0.990279226	0.601375949	0.539599129	0.74598256	80.82123217	162.9230931	93.09170649	4.648789554	5.203809653	10.4536071	17.12892319	14.16442846	0	0	0	4.265740423	0.116108545	1.677552813	5.269575265	3.891521112	134.4881157	58.11122526	0	0	0	0.003366609	0	0	0	0	0.388215565	0	0	38.4469827	48.73177605	36.71535409	34.36707204	31.27440868	1.571213609	0.754673264	5.777698749	2.467212172	11.75042012	30.36261384	3.30088728	6.398490731	11.27058035
DBS2-5.bin40	0.417702346	0.18009623	0.97798052	1.508725664	1.588675273	1.434313233	0.35696286	0.436886832	0.383131045	5.032952232	0.031134207	9.592954514	0	0	0	0	0	0	0	0	0	0	0	0	0	0	0	0	0	0	0	0	0	0	0	0	0	0	0	0	0	0	0	0	0	0.029056253	0.038755281	0	0
DBS2-5.bin41	0	0	0	0	0	0	0.49594807	0.363925302	0.498877158	0.244314605	0	50.53539264	0	0	0	0	0	0	0	0	0	0	0	0	0	0	0	0	0	0	0	0	0	0	0	0	0	0	0	0	0	0	0	0.584647787	0	0	0	0	0
DBS2-5.bin46	1.606187457	3.880770562	1.689350489	2.535113423	2.105605713	2.62862573	32.05089406	50.90059822	32.11332338	14.05616207	80.01108466	25.41515401	163.5436545	132.173051	13.1112286	55.94181143	61.13060906	1.308726079	0	32.59851265	22.24849242	16.39300581	195.9367683	165.4595927	0.182131383	0.048622517	0.059088606	0	0	0	1.87426611	1.063347395	1.184677068	0.68697122	0.674892912	9.644449768	14.42287764	12.59282958	9.688251332	13.26856536	1.022505882	0.566854932	1.7478935	0.353084878	0.883647823	23.29598102	4.493615126	2.733642024	9.038216443
DBS2-5.bin48	0	0	0	0	0	0	3.007817621	1.741983374	1.121667261	8.973285716	0.065459361	12.61379044	0	0	0	0	0	0.014983183	0.192820946	0.061924975	0.193488901	2.162759257	0	0	0	0	0	0	0	0	0	0	0	0	0	0	0	0	0	0	0	0	0	0.001166821	0.002824335	0	0	0	0
DBS2-5.bin5	0.010161647	0	0.002091765	0	0	0.007364707	1.271780285	0.540151703	1.249075496	3.588357283	2.818890438	5.443557636	0	0	3.440426513	1.906751677	1.033085888	0.085314586	0	1.121528172	0.609242647	0.853967351	0	0	0.068004242	0.001312673	0	0	0.118335762	0	0	0	0	0	0	0	0.066258285	0	0	0	0.504394653	0.582686664	0.710127426	6.962271883	1.868788192	1.10509422	1.029198842	0.821555903	1.55852865
DBS2-5.bin50	0.015645658	0	0	0	0	0	2.845516412	0.818809282	0.74057383	80.99798895	1.599679545	29.90422641	0	0	0	0	0	0	0	0	0	0	0	0	0	0	0	0	0	0	0	0	0	0	0	0	0	0	0	0	0	0	0	0	0	0	0	0	0
DBS2-5.bin54	0	0.021813592	0.025391567	0.020530555	0	0.02833392	34.40179773	11.52787049	23.49782318	27.1477819	0.455754473	5.603986497	2.27328012	2.06040761	0	0	0	0.663227361	0	0.488117889	2.732686301	0.950673451	0.012863878	0	0.010312903	0	0	0	0	0	0.03284964	0	0.007826834	0	0	0.461205723	0.737075659	0.943027371	0.44370363	1.023079815	0	0.269933319	0.212507914	0.023079959	0.243466207	0.854533967	0.564321726	0.137746834	1.879615744
DBS2-5.bin55	0	0	0	0	0	0	2.70873383	2.562193547	1.455837103	2.357962431	1.639248474	5.409486453	0.573824436	0.501610869	1.612425976	0.640094824	0.539196533	5.023910579	3.455339844	3.046214421	3.968948424	5.419138882	0.003848184	0.00211955	0	0	0	0	0	0	0	0	0	0	0	1.933677914	1.312494119	1.53088219	2.152981339	2.008902803	4.255721972	14.78195237	4.919159396	6.197166379	13.12096668	1.123559411	0.015430023	0	0.181261699
DBS2-5.bin56	0	0	0	0	0	0	0.077095064	0.042437834	0.127350811	4.812847994	0.031739271	9.395028348	0	0	0	0	0	0	0	0	0	0	0	0	0	0	0	0	0	0	0	0	0	0	0	0	0	0	0	0	0	0	0	0	0	0	0	0	0
DBS2-5.bin57	0	0	0	0	0	0	0.015171635	0.063156861	0.130503524	0.756815879	0	30.68688484	0	0	0	0	0	0	0	0	0	0	0	0	0	0	0	0	0	0	0	0	0	0	0	0	0	0	0	0	0	0	0	0	0	0	0	0	0
DBS2-5.bin58	3.235850429	1.259277703	1.142048469	0.278981961	0.536566157	1.32855523	0.287656354	0.092039249	0.203611488	0.6034541	0.393425477	13.30373458	0.007528834	0.03005861	0.011173588	0	0	0.097683042	0	0.192117541	0.026065052	0.118377762	0	0	0	0	0	0	0	0	0	0	0	0	0	0	0	0	0	0	0	0	0	0	0	0.079081656	0.023762184	0	0
DBS2-5.bin59	0	0	0	0	0	0	2.400160016	3.228630665	2.264234079	3.190872881	0	14.93217451	0.66723793	1.694934244	0.555607238	2.943303292	0	0	0	0	0	0	0	0	0.110137447	0	0	0	0	0	0	0	0	0	0	0.185081624	0.322448935	0.242673992	0.359207748	0.518214904	0	0	0	0	0	0	0.024187316	0	0
DBS2-5.bin6	0	0.033798215	0.006380755	0.013853002	0	0	1.52492246	1.569849153	2.396986056	0	0	10.48929667	0.065724677	0.061793401	0	0	0	0.03110988	0	0	0.001776697	0.001362349	0	0	0.047895764	0	0.339410708	1.095128594	12.25774681	0	0	0	0	0	0	0.109091117	0.309390982	0.225790152	0.092911135	0.057898758	0.002587268	0	0	0.022551121	0.090732025	0	0	0	0
DBS2-5.bin62	0	0	0	0	0	0	0	0	0	55.00194375	0	51.4797538	0	0	0	0	0	0	0	0	0	0	0	0	0	0	0	0	0	0	0	0	0	0	0	0	0	0	0	0	0	0	0	0	0	0	0	0	0
DBS2-5.bin63	0	0	0	0	0	0	0	0	0	1.842688284	0	26.8203059	0	0	0	0	0	0	0	0	0	0	0	0	0	0	0	0	0	0	0	0	0	0	0	0	0	0	0	0	0	0	0	0	0	0	0	0	0
DBS2-5.bin64	0.173333869	0.227716656	0.171728466	0.255526409	0.213216396	0.221742292	4.03277381	3.782664808	3.810993076	3.366217015	3.763140827	18.45466219	7.955687788	6.669694485	2.604229403	2.586019852	2.796386643	2.118147256	0.298997615	3.171655302	3.038052746	3.600617282	7.623633854	3.827615665	0.027292868	0.030965245	0.110669224	0.058163788	0.353696817	0.042972879	0.178566746	0.154350924	0.139477285	0.171303273	0.153722696	3.832967953	3.514707989	3.310816173	3.731300345	4.265521766	4.829787017	4.858319704	2.555102951	2.428914931	3.998952114	0.816591496	0.537495502	0.387010607	0.938986824
DBS2-5.bin7	3.625681557	1.099270143	2.574434129	0.794946089	1.805231793	0.565222469	1.645945516	0.760068	1.874962238	0.151283063	0	31.86629617	0.126522871	0.192686603	0	0	0	0	0	0	0	0	0	0	0	0	0	0	0	0	0	0	0	0	0	0	0	0	0	0	0	0	0.173751273	0	0	1.647535392	0.294791237	0	0
DS3.bin1	2.722823338	4.750780045	3.008301017	2.850880551	2.299035296	4.399386494	8.992596601	8.177769452	8.701299031	1.446003289	1.182992639	0.202555053	3.837275823	2.989511771	0.572036337	0.48487215	0.279982904	0	0	0.311125977	0.440022012	0.353436566	0	0	0.140091547	0.331874727	0.001357549	0.175448022	0	0.123405441	0.05333725	0.106379659	0.115252184	0.12171264	0.164778655	0.583123137	0.960598491	1.03548572	0.63359031	0.854449794	0	0	0.416859563	0.085928225	0	11.58321305	2.350915133	5.025312026	20.44791283
DS3.bin11	0	0	0	0	0	0	0.649337357	0.476829933	0.423024942	1.621757259	0	0	6.838397979	5.452736281	0	0	0	0	0	0	0	0	0	0	0	0	0	0	0	0	0	0	0	0	0	0	0	0	0	0	0	0	1.049767498	0	0.076436057	0	0	0	0
DS3.bin15	0.138651911	0.261021662	0.041150892	0.086440183	0.065928964	0.16580745	3.671208525	10.89814419	6.404392873	0.672085211	0.111222111	0.514592635	113.1533354	97.36654448	0	0	0	0.122911431	0.03723431	0.032207873	0.053337079	0.243645082	46.43726637	93.22892728	0	0	0	0	0	0	0.060489007	0.055347642	0	0	0	171.0420736	200.4175968	203.010928	169.3691873	126.1556354	0	0	0.372978969	0.041163972	0.024044035	1.496449797	0.807022434	1.754836341	0.592439083
DS3.bin16	0	0	0	0	0	0	0	0	0	0	0	0	3.531248982	16.87508337	0	0	0	0	0	0	0	0	1.747169597	0.59169407	0	0	0	0	0	0	0	0	0	0	0	2.673119337	3.137237612	2.310278968	2.87789357	3.163521498	0	0.067426642	0.123002027	0	0	0.014676161	0.147604596	0.102412527	0
DS3.bin17	0.370248428	0.203597365	0.285934442	0.085058586	0.011268252	0.143505805	29.5882604	17.62298445	7.01131472	57.83699474	1.202671255	40.44194729	26.00041748	22.1333418	41.85216382	8.933290919	3.024898809	8.443125738	0.034482208	1.140426943	2.986528699	1.714293947	0.994016364	0.079418351	0.02380095	0	0.234416054	0.009337973	0.778649573	0	1.94919565	1.220010958	3.651372063	0.331991464	0.259762886	19.05917202	6.932769186	14.4391188	17.24450146	8.553489162	102.3144154	149.128067	66.46096339	83.84262672	66.87623305	1.373294247	1.457090438	0.758660834	9.771741346
DS3.bin19	1.496090129	0.095821697	0.004806944	0.020113132	0.009365002	0.062505629	0.063610035	0.480294402	0.051196338	0.119727218	0.699567851	0.523435153	6.750578223	6.483026639	0	0	0	0	0	0.132475157	0	0	0	0	0	0	0	0	0	0	0.053310112	0.021043106	0.025535402	0.00095375	0	0	0	0	0	0	0	0	0	0	0	2.962807859	1.831776919	0.740769277	0.11341192
DS3.bin22	0.13338553	0.233579223	0.03335197	0.038916757	0.020592194	0.142369891	0.329829979	0.771374256	0.816134532	12.19724559	0	0	5.155319825	13.18495426	0.011828275	0	0	0	0	0	0	0	0.373354291	0.061677861	0	0	0	0	0	0	0	0	0	0	0	0	0	0	0	0	0	0	0	0	0	6.446144486	0.440423237	0.196741613	0.503025327
DS3.bin23	0.359178295	0.678057925	0.229380172	0.329452607	0.281763178	0.441104287	2.984914623	2.966933542	3.257876513	0.966380579	1.26160244	1.460517284	26.49719178	23.10412456	1.347983193	4.477336296	4.97664058	0.005763577	0	0.57207787	0.430539596	0.528464601	12.38241038	7.870357846	0.000997781	0.012467664	0	0	0	0	0.165139339	0.113958978	0.115274652	0.070493242	0.066726785	0.966350038	1.535955306	1.078495247	0.898367434	1.265835639	0.002687731	0.031994398	0.032856739	0.003155668	0.014174506	1.317109975	1.11837758	0.391546617	0.724060466
DS3.bin26	1.694238113	1.905671947	0.444589934	0.590249628	0.5906254	1.018922595	0.19054987	0.759523387	2.290745262	0.011180751	0	0	3.93692433	3.697907332	0.006203093	0.028717741	0.063925604	0	0	0	0	0	0	0	0.012678853	0.0284548	0	0.005220898	0	0.041173601	0.350608222	0.49176208	0.422684017	0.383612424	0.505969059	0	0	0	0	0	0	0	0	0	0	0	0.96307278	0	0
DS3.bin27	0	0	0	0	0	0	0.364003588	0.197851513	1.466360735	0.099116931	0	0.162900358	4.75123589	3.579927944	0	0	0	0	0	0	0	0	0	0	0	0	0	0	0	0	0	0	0	0	0	0.049451569	0.067017937	0.041025793	0.040928767	0.046260181	0.021243002	2.68E-05	0.018467672	0.004556212	0	0	0	0	0
DS3.bin28	0.092971263	0.13392489	0.052421836	0.085415105	0.069598668	0.125918429	0.900689258	0.931749472	1.763197612	1.084222928	0.210777815	2.247590136	23.06755151	19.78322211	0	0	0	0	0	0.081707285	0.225825001	0.041224933	0.129629585	0.236443481	0.003333339	0	0.342037223	0.025110761	1.174898992	0	11.54080053	10.22372778	8.769728425	5.857288652	4.533764704	1.93093358	2.652505861	1.48937428	2.132025198	2.071415932	1.759868845	0.471348209	0.199990692	0.368169708	0.356578015	0.018653692	0.03869465	0.050243759	0.072942114
DS3.bin29	0	0.001783717	0	0	0	0	0.309083711	0.458928265	0.183288915	0.102572626	0	0.037206424	8.232905259	21.75125196	0	0	0	0	0	0	0.013909886	0.051973276	0.031202374	0.038555268	0	0	0	0	0	0	0	0	0	0	0	11.07767357	8.294471265	10.96427282	10.92945716	11.86308218	0	0.316862149	0.228023549	0	0	0.627168815	1.070016607	0.211332713	2.109435427
DS3.bin34	0.020052557	0.004478785	0	0	0	0	0.467459907	1.867406027	0.953643863	2.590037723	0	0.083882512	13.32656141	10.5382579	0	0	0	0	0	0	0.031161261	0	0	0	0	0	0	0	0	0	0	0	0	0	0	0	0	0	0	0	0	0	0	0	0	0	0	0	0.174983012
DS3.bin4	0.394470943	0.940591243	1.598356271	4.866198004	2.644794242	2.501363861	0.747468661	1.243115367	1.853572002	0.316795849	0.432932	0.13948251	4.882550279	3.370768035	0.239752075	0.108411975	0.230741095	0.04093598	0.446622186	0.352658295	0.19261409	0.338651629	3.826728231	2.816926192	0.506990921	0.602863982	0.022288594	2.695992715	0.191634521	0.087060938	2.475541068	1.85756166	3.09104151	1.672076771	1.861213305	0.493438134	0.866125368	0.483027967	0.390174233	0.426135657	0.010966044	0.021994997	3.873376873	0.079083496	0.00092836	1.160641336	3.845728088	6.259196134	5.585975084
DS3.bin40	2.290763622	2.876647241	1.644104201	2.242654861	1.90786323	3.367597488	57.71578293	54.89719954	39.2598643	39.65869016	1.055971469	1.166809108	13.00792991	10.47895047	0	0	0	0	0	0	0	0	0	0	0	0	0	0	0	0	0	0	0	0	0	0.109160628	0.100270265	0.12194502	0.059142622	0.097159819	0.077936245	0.124164707	2.632626662	0.327456761	0.260165778	0	0	0	0
DS3.bin41	0	0	0	0	0	0	0	0	0	0	0	0	9.384764064	7.431575235	0	0	0	0	0	0	0	0.031611485	0.03716689	0.111507755	0	0	0	0	0	0	0	0	0	0	0	0	0	0	0	0	0	0	0	0	0	0	0	0	0
DS3.bin44	0	0.003744896	0	0	0	0.016075647	1.328111016	0.984146061	2.247291021	0.364637508	0	0.093591331	5.881327056	4.654488698	0.651962539	0.478711335	0.477946846	0	0	0	0.637268586	0.057065181	0	0	0.097787266	0.020450755	0.031817324	0.004551582	0.050227663	0.041743136	0.799564304	0.674639479	0.62482465	0.506004003	0.452129694	0.7390961	1.091748172	0.888766428	0.889333944	1.425574148	1.584381536	2.512598338	0.920468885	1.332905722	0.488744285	0.038557803	0.02359256	0	1.304980328
DS3.bin47	0	0	0	0	0	0	0.475853198	0.414945581	2.724781383	0.13842504	0	0	18.53667556	16.69245498	0	0	0	0	0	0	0	0	0	0	0	0	0	0	0	0	0	0	0	0	0	1.664062337	3.703669802	2.453977296	2.09267947	2.436937746	0	0	0	0	0	0	0	0	0
DS3.bin5	0	0	0.042062827	0	0	0.00388956	18.16565044	12.67779219	15.09302679	7.163844503	0.044281071	0.196171835	5.422100191	4.226517063	0.117030191	0	0	0.019878864	0	0	0.064803167	0.169957682	0	0.132935553	0	0	0	0	0	0	0	0	0	0	0	2.37916496	4.755644582	2.957813051	2.279775629	2.813466136	0.36197235	0.805632975	39.06128279	2.242424885	2.109826645	0.027154925	0	0	0
DS3.bin50	1.914068193	4.436278644	2.112097861	4.92407798	2.221608757	2.939275617	4.814601777	7.833339744	12.90047132	0.179255805	0	0.210090547	14.85436356	11.3924189	0.031060186	0	0	0	0	0	0	0	0	0	0	0.003976499	0	0	0	0	0	0	0	0	0	0.184231513	0.222289947	0.155500112	0.160349574	0.594100462	0	0	0.095085506	0.131727584	0	0.419770581	2.184462278	2.519035809	4.392555896
DS3.bin52	0	0	0	0	0	0	0	0	0	0	0	0	14.18787146	12.14604721	0.409735951	1.020768042	0.913824776	0	0	0	0	0	0	0	0	0	0	0	0	0	0	0	0	0	0	0.215501499	0.356093264	0.216524445	0.188433273	0.339097804	0	0	0	0	0	0	0	0	0
DS3.bin55	0	0	0	0	0	0	3.770835705	8.023874123	0.338966981	0.285089576	0.806403773	0.090289419	27.99121987	21.02211465	0	0	0	0.029859781	0	0.908529585	3.845833609	4.502472894	0	0	0.002289065	0	0	0	0	0	0	0	0	0	0	6.029070999	8.480103668	10.39813749	8.251104599	13.87441556	0.356992051	3.53039681	2.347525402	0.286796088	0.278786247	11.30049425	0.748980148	0.860151602	1.822412593
DS3.bin57	0.422247528	1.354898188	0.181102663	0.534677325	0.457426468	0.872365211	0	0	0.032955134	0.011643538	0	0.050802194	6.198076576	5.292729159	0	0	0	0	0	0	0	0	0	0	0	0	0	0	0	0	0	0	0	0	0	0	0	0	0	0	0	0	0	0	0	0	0	0	0
DS3.bin58	0	0	0	0	0	0	0	0.036214642	0.102321902	0	0	0	33.48818145	23.7246563	0	0	0	0	0	0	0	0	0	0	0	0	0	0	0	0	0	0	0	0	0	0	0	0	0	0	0	0	0	0	0	0	0	0	0
DS3.bin6	0	0	0	0	0	0	1.627513052	2.384720123	0.920311427	0.278521245	0.582456526	6.145891673	3.528816412	3.009070981	0.167112946	0.201348511	0	1.676289388	2.925669577	2.120296506	2.828391299	1.783345149	2.291337596	4.518404099	0.37241607	0.232489036	1.836850102	0.429905267	3.958790398	0.098217461	0.158586712	0.08055647	0.108518499	0.00253057	0	12.38039424	8.727888835	10.52075911	16.19262948	18.32744333	59.76638461	22.02175787	10.98493289	14.89887301	8.737973897	0.135919639	0.019557875	0.023002562	0.201706727
DS3.bin61	4.758333834	3.15439874	0.867503638	2.521323367	1.07097082	2.2632429	0.099049168	0.440127574	0.488192937	1.796213917	2.136029361	0.064247328	56.82375382	54.79442536	0	0	0	0	0	0.465740529	0.016339516	0	0.039466869	0.008314653	0	0	0	0	0	0	0	0.264088576	0.16939008	0.020546553	0.111060288	0.033694594	0	0	0	0	0	0	0	0	0	1.6957902	1.360867234	2.568060003	1.266202109
DS3.bin62	0.408895037	0.394399035	0.365269607	0.387194492	0.612120484	0.625530505	2.165075242	1.058727433	2.641781044	2.107410231	0.062758102	2.632558115	8.754219544	7.837540966	0	0	0	0.01672086	0.06954584	0.047774063	0.047463337	0.020113892	0.352099857	0.285282684	0.09519763	0.016606837	0.392233627	0.163569204	1.189226941	0	2.045328823	1.297666828	1.730500865	0.717634083	0.580904959	0.773882131	1.04127434	0.646258226	0.714567971	0.390291687	0.161393359	0.143780116	0.275457569	0.147979126	0.686159352	0.010192706	0	0	0.008679881
DS3.bin64	0	0	0	0	0	0	4.354129214	2.306619401	3.144531758	0.757893936	1.012878194	0	76.05095411	63.73872534	0.972728534	0.544030689	0.027116668	0	0.027219908	0.072105462	0.012887177	0.016970354	0	0	0	0	0	0	0	0	0.070676031	0.005427892	0.066833252	0.007074173	0.002536462	4.874963497	3.505442956	3.235976812	3.304553919	1.60343185	0	0.031366693	2.971129938	0.102329499	0.109831467	0	0	0	0
DS3.bin66	0.055987854	0.14361084	0.127324258	0.050896296	0.049496134	0.097270614	8.560530025	17.09714748	9.322050974	0.374116388	0.427081688	1.065964043	11.66354005	10.10270074	0	0	0	0.383122068	0	0.113888556	0.504180957	0.270032291	0.280564273	0.067757323	0	0	0	0	0	0	0	0	0.041675531	0	0	1.917384079	1.565110947	1.594227767	1.099858687	1.217228832	0.123387421	0.067537589	0.362896766	0.230530517	1.412053865	1.675260053	0.132413535	0.345162826	0.795405896
DS3.bin68	0.087586518	0.211596278	0.022990435	0.103703112	0.04685096	0.12397831	3.66193989	11.65368589	7.22953473	0.94463767	0.094116616	1.246824025	77.67035814	66.05584731	0	0	0	0.047684205	0	0.030543662	0.029549027	0.110988571	111.5634081	67.40497029	0	0	0	0	0	0	0.017966494	0.021189212	0	0	0	98.97116852	108.0303876	99.62671797	90.90163127	69.57638055	0.002439622	0.030587622	1.01530389	0.142397547	0.077808501	6.35558349	2.244936338	2.780398509	2.26918699
DS3.bin7	0	0	0	0	0	0	0.067075724	0.045800452	0.012786127	0.349754817	0	0.083559456	10.54548557	8.492003407	0	0	0	0	0	0	0	0	0	0	0	0	0	0	0	0	0	0	0	0	0	0	0	0	0	0	0	0.067240966	0.128472061	0	0	0	0.076037317	0	0
DS3.bin72	0	0	0	0	0	0	0	0	0	0	0	0	11.53924798	10.38422611	0	0	0	0	0	0	0	0	0	0	0	0	0	0	0	0	0	0	0	0	0	0.110242758	0.379887069	0.21820728	0.148131288	0.325613639	0	0	0	0	0	0	0	0	0
DS3.bin8	0.784847029	0	0	0	0	0.092489484	0.039379794	0.177850545	0.39961525	0.620206903	0	0	14.8637706	11.06608156	0	0	0	0	0	0	0	0	0	0	0	0	0	0	0	0	0	0	0	0	0	0	0	0	0	0	0	0	0	0	0	0	0	0	0
DS3.bin81	2.242004635	3.335159042	2.299661283	2.153014938	2.352321612	5.581307396	9.833559638	5.960160212	8.94492807	3.110174174	2.155612738	1.096678698	9.154541432	7.582091623	2.260045349	0.096920329	1.979065098	0.046889516	0	0.245846293	0.504779519	0.009847622	0	0	0.450963892	0.526714608	0.021187176	0.272732499	0	0.154725824	0.383113851	0.475804555	0.631323879	0.395729602	0.549300155	0.014338541	0.069141537	0.057900188	0.003698492	0.0587636	0.046002987	0	0.518866884	0.291431295	0.064123076	34.02438455	5.447185832	8.29834883	45.50878226
DS3.bin82	0.825040905	0.129890101	0.072176874	0.029017712	0.035187722	0.101886281	1.573660859	1.023684785	2.600069462	2.050913633	0.519012361	0	3.947293021	3.342250469	0.245793536	0.120540329	0.102925968	0.024293937	0.060308961	0.132205803	0.253986338	0.061013151	0	0	0.038432257	0.029625306	0	0.038108759	0	0.008932097	0	0	0	0	0	2.074725485	2.271792227	1.941083783	1.646639909	1.407348273	0	0	0.380333825	0	0	1.329940754	0.434709135	0.190412918	0.280281235
DS3.bin83	0	0	0	0	0	0	0.016710066	0.014005511	0	0.088866806	0.004689324	0.049308861	9.875247474	8.361544245	0.04239647	0	0	0	0	0	0.005078314	0.002246985	0	0	1.508015142	0.056668258	3.526341717	0.487753462	12.94263227	0.235535513	0.174619246	0.067032964	0.162900395	0	0	0.049617091	0.020425149	0.024596448	0.006181335	0.003800462	0.040948066	0.158325338	0.052690572	0.175625205	0.126518123	0	0	0	0
DS3.bin85	0.176413662	0.388376439	0.217461132	0.522124377	0.405721926	0.645398635	10.70687899	16.16556521	7.015787133	1.01496777	3.488732997	0.053163942	4.040895559	3.116671761	0.806821476	1.358327887	0.149591223	0.042473874	0	1.119967947	0.654219198	1.368227354	0	0	0.012618451	0.041751459	0	0.002596453	0	0	0	0	0	0	0	1.612531812	2.606363897	2.726290873	1.755700675	2.030921271	0	0	0.534566079	0.00018532	0	3.822459733	0.787542341	2.200247107	15.94777161
DS3.bin89	0	0	0.00494853	0	0	0	1.488449964	0.802188944	1.538565675	0.740339214	0.204343482	0	11.06584137	9.550011516	0.111929472	0.072554989	0	0.063241393	0.776458356	0.72746501	0.234320241	0.171036177	0	0	0	0	0	0	0	0	0	0	0	0	0	5.416864309	4.828294284	4.558879084	2.919569949	2.282856751	0	0.071555786	17.92949913	0.356856078	0.540394027	0	0	0	0
DS3.bin9	0.434648809	0.635293699	0.230951657	0.180864928	0.345424577	0.523610116	2.062395252	2.08144225	1.224526855	0.352433811	0.044771937	0.347648965	3.86409559	2.677705809	3.445865524	0.037518567	0.587003405	0	0	0.004886419	0.009424275	0	0.027067273	0.015594069	0	0	0.01355498	0	0.090274402	0	0.015457898	0.007061651	0.01696266	0	0	0.858578649	0.867481889	0.725710953	0.662525243	0.748265878	0.059234718	0.144381733	0.241684775	0.084329754	0.215132152	0.398163093	0.146547287	0.091155754	0.192758071
DS3.bin90	0	0	0	0	0	0	13.33970373	11.11267846	5.821453281	1.750232819	4.032231751	5.785438993	4.011458061	3.399865745	5.459862017	4.43815585	5.267292096	16.69590414	2.935806665	5.991534643	6.363108315	10.73803343	0.033815509	0.007508696	0	0	0.004402232	0	0.045266188	0	0	0	0	0	0	8.241176541	5.111956697	6.328793783	9.210507487	8.305924656	2.435695841	7.29691352	2.364808485	3.669067402	3.536081253	0.023920395	0.0179369	0.002560983	0.419812577
DS3.bin93	0.376880653	0.073492142	0.127163025	0.298444729	0.156879573	0.493799014	0	0.021773645	0.015228566	0	0	0	6.626972802	6.550258335	0	0	0	0	0	0	0	0	0	0	0	0	0	0	0	0	0	0	0	0	0	0.078450689	0	0	0.008649755	0.018890752	0	0	0	0	0	0	0	0	0
DS3.bin95	1.457541956	2.330278783	1.925866088	1.792854178	1.730974417	3.461469117	7.664733665	5.158848968	6.925247036	1.901944539	0.976942006	2.391454762	8.324485044	8.468135249	1.326012252	0.298167776	0.905211144	0.008441784	0	0.148099281	0.352346598	0.066634054	0.041667183	0.009607603	0.254150583	0.332745719	0.146581084	0.179683561	0.11533564	0.125838237	0.178425427	0.275010353	0.299991288	0.22461184	0.28971431	0.446305119	0.605299974	0.661381932	0.440656651	0.591725136	0.33107168	0.060868089	0.406097404	0.784333714	0.191211939	15.91185012	3.512656587	5.260495339	23.4224608
DS3.bin96	0.01612213	0.031475926	0.014750508	0.021524504	0.013998101	0.027892347	0.341414487	0.341198142	0.403272937	0.077843695	1.03032744	0.246205764	7.063802458	8.26385945	0.007607485	0.004669705	0	0	0	0.367789152	0.001028195	0	0.048924324	0.03490143	0	0	0	0	0	0	0	0	0	0	0	0.05728257	0.039132602	0.034329007	0.040913504	0.05213853	0.079099351	0.005378713	0.008962274	0.308618258	0.068515435	0.32040293	0.230511155	0.064781918	0.148446712
DS3.bin97	0.034256368	0.078637855	0.000117405	0	0.006753432	0.043843489	0.473146266	0.311848541	0.482307867	0.114767089	0.118104423	0.05782676	5.876794861	4.507520963	0.488305889	1.424228709	0.026410142	0	0.0483423	0.255008622	0.840227656	0.692796124	0	0	0.180377499	0	0	0	0	0	1.190256338	0.77943025	1.091645216	0.31749117	0.252521068	1.621186629	1.75053965	1.892434749	1.748106287	2.257957623	10.77368589	3.920543163	2.516889973	1.217497119	1.324008789	0.036729128	0.037009588	0	0.103002159
DS4.bin1	1.045553349	0.841052762	0.840491024	0.678029151	0.688939865	0.910505262	1.136145267	1.144841572	1.31134578	0.540540192	0.097674966	0.180988605	4.973405558	4.937866011	0.191431314	0.153492168	0.091127998	0	0	0.023136724	0.03226442	0.024380731	0.001729209	0.033025725	0.484208444	0.736127413	0.090568504	0.584344691	0.073455366	0.138317403	0.072915555	0.06017437	0.071885032	0.073386839	0.063230311	0.266543147	0.407346325	0.372819796	0.376935888	0.365597746	0.035821523	0	0.388636139	0.069179839	0.095498196	0.707452336	0.663044222	1.166402782	2.23752547
DS4.bin103	0	0	0	0	0	0	0.005662013	0.035116352	0.027021159	0.550954149	0.400546922	0.235775272	40.71949839	244.7875797	0	0	0	0	0	0	0	0	2.50193361	1.340039246	0	0	0	0	0	0	0	0	0	0	0	0.126008474	0	0	0	0	0	0	0	0	0	0	0.004299461	0	0
DS4.bin107	0.547984141	1.067068241	0.198768292	0.186231922	0.098213121	0.710084809	0.130190261	0.41642401	0.565538634	0.226269427	0	0	3.851297596	5.038434521	0.044580604	0	0	0	0	0	0	0	0.052726943	0	0	0	0	0	0	0	0	0	0	0	0	0	0	0	0	0	0	0	0	0	0	1.258656245	0.648988589	0.258001066	0.364395534
DS4.bin108	0	0	0	0	0	0	0.040467028	0.08846909	0	0	0.894522822	0	6.432704086	6.199345809	0	0	0	0	0	0.271574561	0	0	0.001176911	0.037504413	0	0	0	0	0	0	0	0	0	0	0	0	0	0	0	0	0	0	0	0	0	0	0.058260206	0.009485526	0
DS4.bin109	0	0.016004571	0	0	0	0.007773923	0.497131217	0.587584492	0.391423808	0.143090802	0.16441402	0.362453834	4.968164617	5.769102133	0.022579009	0.122999503	0	0.050247052	0.07167275	0.639710175	0.642476773	1.01775748	0.285703015	0.549296175	0.051923453	0	0.204651479	0.028523788	1.058741562	0	0.34149641	0.227467056	0.258453668	0.065306653	0.045272689	12.96905701	8.480487895	9.294836563	13.99219344	15.42467866	16.67705493	13.3414608	10.05737041	3.174899395	3.456646166	0.13225074	0.150610365	0.032063071	0.772161511
DS4.bin110	0	0	0	0	0	0	0.280661984	0.536386346	1.213224542	0.139285685	0	0	6.754093708	25.1991858	0	0	0	0	0	0	0	0	0.951746598	0.211868811	0	0	0	0	0	0	0	0	0	0	0	0	0	0	0	0	0	0	0	0	0	1.472342781	0	0	0.88030502
DS4.bin111	0.074137859	0.051744246	0	0	0	0.050264575	0	0.001597623	0	0	0	0	3.091099285	6.084437933	0	0	0	0	0	0	0	0	0	0	0	0	0	0	0	0	0	0	0	0	0	0	0	0	0	0	0	0	0	0	0	0	0	0	0
DS4.bin12	0.100582923	0	0	0	0	0	10.78368256	9.153896983	7.024597135	5.057350528	3.856523256	11.87811368	18.40789425	20.29452285	25.41494335	2.520930415	3.860766502	13.08841419	4.592995559	5.564381956	8.690925475	9.431145474	2.197006049	0.361290622	0.221080051	0.020864218	1.857000922	0.194988804	5.569123427	0.039171127	0.059964693	0.027561179	0.082030265	0	0	13.92566487	9.99223558	10.50405616	15.63048326	14.53813084	47.19765346	117.1056966	34.16527792	69.43480615	57.973219	0.342076852	0.169602986	0.072030738	1.243641893
DS4.bin15	0	0	0	0	0	0	0.71643517	0.374571081	1.835646702	0.180075402	0	0.242581739	4.237007345	4.197361536	0	0	0	0	0	0	0	0	0	0	0	0	0	0	0	0	0	0	0	0	0	0.054997767	0.074965594	0.047849054	0.036985028	0.063643139	0.005676438	0.004331922	0.034436766	0.0130184	0.001347735	0	0	0	0
DS4.bin16	0	0	0	0	0	0	0	0	0	0	1.237374346	0	3.325064746	17.08027411	0.694517202	0	0	0.246301034	0	0.500474171	0.085685596	0.138843636	0.533679442	0.277857437	0	0	0	0	0	0	0	0	0	0	0	0.019252181	0.143664992	0.052225726	0.010785817	0.067057261	0	0.058353125	0	0	0	0.160497801	0.049402508	0.293184139	0.213619923
DS4.bin17	0.68754158	1.291986725	1.612044515	1.10018331	1.052506139	1.15766112	2.659220673	4.258357336	5.032568352	0.381387746	0.215429179	6.71630019	2.49202405	2.341952136	1.556161347	0.6672687	0.854775473	0	0	0.054169304	0.109937501	0.1562675	0.098928421	0.587374488	8.909681152	17.59201525	4.52223858	12.80449815	3.548679847	3.049143216	0.309422281	0.344626354	0.293475415	0.414771891	0.367685282	1.550486837	2.918609769	2.308335619	3.305433469	3.023159089	5.022810473	0.416966075	2.782055535	3.233154249	2.066850819	2.558931917	2.925364068	10.21543351	14.1452356
DS4.bin18	0.046059626	0.053235804	0.017964852	0.018591108	0.011985535	0.043346593	0.360625311	0.26219952	0.47348522	0.234895962	0.208244853	0.459694414	3.832663972	4.192922607	0.045360508	0.031693775	0.001655981	0	0	0.135830188	0.05316452	0.025299175	0.418761317	0.280387766	0.004659797	0	0.062834876	0.000784928	0.099610592	0.040768166	0.098073456	0.093631252	0.077701218	0.050204202	0.039562313	0.179137434	0.18169916	0.12532229	0.178913255	0.218690798	0.314978976	0.135200809	0.070574026	0.843652829	0.178656059	0.270849307	0.297563697	0.049674453	0.129971189
DS4.bin2	0	0	0	0	0	0	0.155249039	0.375503307	0.145884506	0.145458161	0.025900159	0.608610781	7.039793849	9.697939458	0	0.007902351	0	0.052571662	0.035553864	0.091282237	0.406851566	0.09208692	3.163793747	1.63652962	0	0	0	0	0	0	0.220215397	0.124134602	0.150055007	0.005862318	0	36.74100154	23.13001225	29.63137745	48.03280321	52.90583206	25.31168217	21.54667094	5.128933913	5.64856417	1.884346525	1.489080614	0.462939186	0.090648901	0.505029584
DS4.bin20	1.852279693	2.14683214	0.503760013	0.679420356	0.705957096	1.163742527	0.239436469	1.000051717	3.236958692	0.019516559	0	0	4.11116595	4.581391722	0.090009824	0.362957779	0.389332018	0	0	0	0	0	0	0	0.432229607	0.523543261	0.104891997	0.221155969	0.051216682	1.1882837	0.513583257	0.668340886	0.583773377	0.530875237	0.688177653	0	0	0	0	0	0	0	0	0	0	0	1.005791431	0	0
DS4.bin21	0.190304053	0.637326986	0.132037344	0.154003616	0.101437905	0.395714599	0	0	0.010650297	0	0	0	21.69002562	23.04639099	0	0	0	0	0	0	0	0	0	0	0	0	0	0	0	0	0.001252053	0.026441267	0.047722716	0.015231914	0.070771244	0	0	0	0	0	0	0	0	0	0	0	0	0	0
DS4.bin22	0.328495291	0.441228161	0.177533101	0.16482235	0.253100389	0.375293121	2.170581665	2.43615889	2.3753147	0.386369271	0.143065483	1.574103765	4.000213814	3.869671303	2.31801459	0.172538123	0.518010801	0.002336325	0	0.081009759	0.045887935	0.034528157	0.100583582	0.079500712	1.043007506	1.195711762	0.801498932	1.196192165	1.463519971	0.521037106	1.122099722	1.322704333	1.548571925	0.919810564	0.944007553	1.276875692	1.619735625	1.194319515	1.20675866	1.331492907	0.164521585	0.165065971	0.262652216	0.142775792	0.210645254	0.454464417	0.47903565	0.406085787	0.65054265
DS4.bin23	0	0	0	0	0	0	0.571020472	0.048178309	0.198120312	0.155171526	0.116899474	0	10.78539726	10.1102745	2.869146375	10.44303779	0.175891333	0	0.001807731	0.076516174	0.213342281	1.226360799	0	0	0.02440527	0	0	0	0	0	0.079719623	0.014079555	0.061628316	0	0	8.881678394	9.206648224	14.22520357	11.31171817	5.895906099	0	0	0.061636785	0	0.006275684	0	0	0	0
DS4.bin24	0	0	0	0	0	0	0.118941725	0.071070837	0.093817699	0	0.096692326	0	16.7158206	14.76387893	0	0	0	0.178456073	0	0.042263355	0	0	0	0	0	0	0	0	0	0	0	0	0	0	0	0	0.071244667	0.022152046	0.033679084	0.063395517	0	0	1.417995093	0.749970324	0.369168274	0	0	0	0
DS4.bin26	1.53408003	0.758466144	0.203728774	0.352568853	0.260828118	0.479907926	0.562031289	0.974456524	0.802208286	0.785211533	15.39908441	0.274339811	5.359288746	5.636332528	0.033244848	0.011946471	0.027788536	1.884551937	0	6.559759198	0.183890211	0.019811686	0.247496757	0.20805443	0.032607423	0.09058309	0.034366796	0.020723288	0.028524409	0.009042881	0.097304737	0.078787429	0.099435507	0.047511767	0.045923628	0.096688206	0.115226584	0.082019371	0.065274635	0.11769586	0	0	0.003383079	0	0	13.40798898	4.17790987	1.948196794	2.189663717
DS4.bin29	0.030438718	0.036375006	0	0.012742779	0.007176495	0.059277466	3.487469341	3.085097055	3.916778837	1.093258188	9.673980064	0.050528814	3.010243237	3.120580631	0	0	0	0.26612613	0.007983749	3.159899698	0.905918956	0.660475585	0	0	0	0	0	0	0	0	0	0	0	0	0	0.444535895	0.421744143	0.413352084	0.288789853	0.265063099	0	0.012330263	0.492336277	0.067540634	0.04588161	4.591369147	0.911885842	1.611048823	22.20423785
DS4.bin30	0.418155991	1.285339449	0.190673819	0.514905128	0.451269932	0.87264818	0.014613013	0.030960999	0.073023779	0.032997217	0	0.06201512	5.771566414	5.759544732	0	0	0	0	0	0	0	0	0	0	0	0	0	0	0	0	0.001733408	0	0.004761669	0	0	0.003456052	0.001307212	0	0	0	0	0	0	0	0	0	0	0	0
DS4.bin33	0.009950985	0.026878099	0.001376842	0	0	0.003312505	1.291066112	5.001224534	2.445362273	0.068343682	0	0.148612613	44.68751438	37.51003954	0	0	0	0	0	0	0	0	0.995654418	0.578281038	0	0	0	0	0	0	0	0	0	0	0	1.957531322	1.816809789	1.655242016	1.553270192	1.381072832	0	0	0.020876754	0	0.003102096	0.151350546	0.02952519	0.056928738	0.054095893
DS4.bin36	10.20069634	16.4765941	5.385916731	6.162273407	4.290388295	10.70642673	76.53652617	81.76551286	92.46045977	8.237163007	0.402851133	2.21561691	188.216954	155.3793044	29.00138837	28.59660881	63.89096714	0	0	0.065358623	1.35358523	0.12498337	2.12555485	3.456345954	113.1939465	129.6483498	1.740440316	50.1560294	1.84851452	43.17122057	6.095239359	8.93134552	9.032439767	11.97562538	12.69278132	18.24509321	26.6232743	25.78744035	15.35248388	25.2239444	0.079032281	0.024118683	10.91648034	0.577935297	0.118934947	37.06377515	17.00794024	49.10244306	107.9514326
DS4.bin38	0.975585723	1.130339781	0.129382073	0.28569927	0.297432825	0.513435033	0.014481232	0.188980239	0.136482874	0	0	0	15.47669349	16.82407306	0	0	0	0	0	0	0	0	0	0	0	0	0	0	0	0	0	0	0	0	0	0	0	0	0	0	0	0	0	0	0	0.098034648	1.055387072	0.121327037	0
DS4.bin40	0	0	0	0	0	0	13.43231109	11.1249277	5.797382173	1.574343783	4.298933302	5.458027055	3.525394902	3.394530095	5.018200981	4.554746096	5.171306398	17.40684511	3.901209267	6.606224764	6.836389316	11.60644285	0.012323457	0.00108212	0	0	0	0	0.023098668	0	0	0	0	0	0	8.550117513	5.297222202	6.676757418	9.691047529	8.644967602	1.740966902	4.666914212	1.582633934	2.561570303	2.4959741	0.017407187	0.017344795	0	0.389352919
DS4.bin43	0	0	0	0	0	0	1.7643762	3.189837269	4.066487549	91.85174905	3.535532437	1.952871679	3.13102914	10.28964307	0	0	0	0	0	0	0	0	0	0	0	0	0	0	0	0	0	0	0	0	0	0	0	0	0	0	0	0	0	0	0	0	0	0	0
DS4.bin5	1.941520635	2.204953457	1.806342945	2.025244585	2.2293514	2.672718145	8.904343886	10.29478472	6.188017523	4.651067584	0.25975415	0.154847881	10.00909456	8.549285097	1.210262702	1.035889652	3.000024994	0.142190521	0.190658139	0.074947082	0.153850345	0.147485137	0.033887751	0.095346379	7.379029225	4.705585075	0.237653586	5.349018697	0.623144152	1.856156228	16.84865925	13.85481336	20.19517751	14.33708942	16.44539369	0.738416187	1.011388766	1.121498034	0.643877811	0.910493707	0	0	1.005924596	0.040022477	0.047537301	0.673859283	0.104365419	0.275664439	3.332151074
DS4.bin56	1.051695298	1.876542803	1.323808949	1.444473686	1.146067381	2.225014303	10.33399822	12.2569577	8.330523819	1.22205433	2.251856236	0.088250695	3.144037663	3.236158169	0.725146406	0.884459522	0.241135937	0.011770365	0	0.671855059	0.539522408	0.820601558	0	0	0.074631022	0.183673629	0	0.079546935	0	0.045189646	0.017492801	0.049553934	0.053379699	0.056468831	0.082413979	1.010235166	1.664333647	1.756847656	1.096670501	1.347562143	0	0	0.450570676	0.027554134	0	7.530193291	1.523567041	3.601173364	18.61028485
DS4.bin58	0.015476439	0.169938872	0.045014955	0.087364691	0.051026521	0.131089038	0.126934237	0.438201812	0.059668927	0.248780515	0	0.149322019	86.76997265	66.03662941	0	0	0	0	0	0	0	0	270.8538982	1080.743742	0	0	0	0	0	0	0.07646795	0.111631698	0	0	0	45.72186075	78.73367792	68.10751676	50.28853091	168.1190224	0.116803046	2.294192946	0.810811461	0.031244752	0	3.957252949	1.375040334	3.702377077	3.275306325
DS4.bin6	1.072451563	1.17407236	0.950212553	2.66966687	1.107673858	1.140811971	19.78848197	23.19749299	28.51112963	0.31292197	0.24098897	0.028040703	17.11073561	14.12353138	25.31756582	9.313164494	30.10931963	0	0	0.051699353	0.02787633	0.020097741	0.025018547	0.129252314	23.92987178	33.48652705	1.372171035	19.96938711	2.259573889	10.61995291	6.997137704	10.01179303	8.979478109	11.86185643	13.99058801	4.116356541	7.743142386	7.276693366	4.284973671	9.577782391	0	0	0.279796094	0.007132345	0	0.201211714	0.265347407	0.387976778	3.059507266
DS4.bin60	0.193288923	0.067900188	0.041905769	0.012744131	0.014762853	0.055045346	0.355757055	0.264462269	0.467984709	0.056680028	0.026310972	0	4.023962889	4.479262843	0.603145414	0.411754876	0.367800559	0	0.009082376	0.030423763	0.022889895	0.014310554	0	0	1.024495807	0.351778048	0.007694171	0.489433867	0	0.259732071	0.008573984	0	0.008812288	0	0	1.711698521	2.001219199	1.610336313	1.68878413	1.467426556	0	0	0.177995484	0	0	0.005866226	0	0	0.009600996
DS4.bin61	0	0	0	0	0	0	1.153613382	2.851451365	1.435172872	89.73602632	0.114411992	0	4.963723034	24.69573888	0	0	0	0	0	0.002374106	0	0	0.921546761	0.144908578	0	0	0	0	0	0	0	0	0	0	0	0	0	0	0	0	0	0	0	0	0	33.94599459	0.923851388	0.600778513	0.656018593
DS4.bin65	0	0	0	0	0	0	0.074566989	0.139574897	0.036972075	0.111657142	0	0.197075263	1.916446907	2.686003436	0.023258552	0.348914672	0	0	0	0	0	0	42.25052645	37.22974198	0.013632952	0	0	0	0	0	0.495564418	0.461295382	0.365065667	0.147202896	0.064103724	5.821127122	4.638810397	4.786509669	9.911372213	8.752327106	0.222000288	0.463036166	0.442846798	0.194977142	0.096560196	0.567735864	0.963173645	0.333454257	0.104353413
DS4.bin68	0.093616005	0.084889149	0.414565539	0.06392283	0.134183666	0.160938547	2.348585091	1.375851402	2.302026311	0.458852574	0.019217359	0	27.73533303	24.59905665	0.032079661	0.013987334	0	0	0	0	0	0.004285803	0	0	2.683603904	2.602425539	1.499585959	11.86186926	4.882855396	1.798888636	0.210820586	0.101631947	0.278121952	0.084677115	0.051078783	0.1436835	0.145884094	0.222979545	0.070784787	0.075610844	0	0	0.011791695	0	0	0	0	0	0
DS4.bin70	0.03423494	0.114253446	0.037707831	0.054394162	0.043405583	0.123829523	5.62122847	9.05367129	1.526418768	8.327049935	1.52443434	1.518897516	24.69071067	19.44150616	0	0	0	0.648130444	0	1.829812284	4.550000641	4.296887869	0.088614113	0.038931668	0.012256772	0	0	0	0	0	0	0	0	0	0	5.209867777	7.161426853	8.678808998	6.414055767	11.7484781	0.356959531	3.138474603	2.557832371	0.287461534	0.463361985	10.73151738	1.851303878	0.860915599	4.641749287
DS4.bin71	0.067665601	0.266824117	0.253803644	0.207038492	0.094379079	0.264650528	9.597003855	19.06115045	4.766983573	2.890895752	2.881012124	1.146093938	74.31035013	61.26347887	0	0	0	2.277092536	0	5.788337486	8.467165365	6.873714525	0.605256822	3.133794238	0.890910958	0.344988899	0.150705076	0.862166644	0.100985902	0.032507131	0.036571761	0.038757275	0	0	0	42.64392828	46.47851231	72.11015497	42.59508036	56.85376343	0.111944589	3.190045166	1.039231387	0.214746613	0.78415664	4.632555654	1.65749251	1.055540694	6.836936359
DS4.bin72	0.299764119	0.683436541	0.21137606	0.306966679	0.325571643	0.453902718	2.27540036	1.772833941	3.006894335	0.899577637	1.999612737	1.857686944	47.66042801	62.24808442	0.075294584	0.105659407	0.107702509	0.047193862	0	0.581018035	0.375858038	0.375471326	54.33032152	17.74278694	0	0	0	0	0	0	0.028102344	0.014147563	0.015312944	0.009184165	0.001079783	1.112183702	1.553363289	0.938243329	1.051881161	1.798344981	0	0.012294952	0.038455079	0	0.006978469	2.547857357	2.426771586	0.874130363	2.830061252
DS4.bin77	0.683230981	1.522807656	0.643609894	0.428235237	0.290942776	1.486234579	0.309881334	0.160533907	0.196852336	0.088050783	0	0	7.381745971	9.153008694	0.050823067	0	0	0	0	0	0	0	0	0	0	0	0	0	0	0	0	0.021016023	0.071038202	0	0.013806392	0	0	0	0	0	0	0	0	0	0	0.855511749	0.018777998	0.235872827	0.024976907
DS4.bin78	0.074930168	0.111051518	0.023432023	0.02970886	0.037080562	0.05261518	0.668524953	0.367890315	1.183609219	0.956273407	6.146586726	0.173149277	79.80290223	177.3967031	0	0	0	0.014078437	0	2.637768096	0.087953051	0.026805444	4.418024872	3.353481786	0	0	0	0	0	0	0	0	0	0	0	0.572286015	0.591403118	0.761068981	0.413739018	0.376647927	0	0	0.057386107	0	0	0.523782019	1.473796459	1.381980164	0.469260147
DS4.bin8	0	0	0.003556674	0	0	0	0.122346553	0.021321115	0.101526244	0.232704416	2.885768972	0	8.342655332	8.008133479	0.055827152	0.023914225	0	2.04302196	2.649202222	3.138281249	3.102257663	3.452555174	0	0	0	0	0	0	0	0	0	0	0	0	0	2.01931794	1.929633252	3.363527202	1.898308399	1.04073219	0	0	1.201401802	0	0	0	0	0	0
DS4.bin83	0	0	0	0	0	0	0.861975312	1.675211508	1.332585132	2.665092937	0.038447916	16.23436241	11.24918639	11.78744495	0	0.412361371	0	0	0	0.054880247	3.009688633	0.415719733	0	0	0.193379738	0	0	0	0.180048349	0	0.005935388	0	0	0	0	26.91813895	22.74593028	19.88922681	32.77797547	49.24177348	11.60053223	5.69284194	2.642930809	4.168992274	3.935330812	1.048003507	3.264823743	0.633780155	1.006058351
DS4.bin84	0.0927367	0.201978693	0.093178212	0.065211367	0.071294338	0.194378637	2.03791526	3.932927371	0.808567915	1.370391423	0.36979917	0.623414697	36.07704477	49.91547246	0	0	0	0.120804438	0	0.431946001	1.140212883	0.880700223	3.315439445	5.625712093	0.06581277	0.005237089	0.037478539	0	0	0	0.347979514	0.252345786	0.50242672	0.06473794	0.042592207	22.92861254	11.69232804	15.04925887	9.398271082	11.70348844	0	0.435072653	0.291102472	0.021732151	0.181136411	2.184140123	1.467900715	0.923376214	4.121581595
DS4.bin88	0	0	0	0	0	0	0.411720377	0.70820945	0.205437372	0.010731717	0	0.103109568	24.10421204	19.47918079	0	0.00254593	0	0	0	0	0	0.000130805	0.002860844	0	0.215504948	0	0	0	0	0	0.040279557	0.003875543	0.023836833	0	0	4.401562342	1.702722632	1.568256141	3.39523647	2.845876891	0.100702077	0.199102798	0.068043978	0.042812654	0.035798785	0	0	0	0
DS4.bin94	0	0	0	0	0	0	0.440468827	0.945486171	0.756676645	0	0	0	81.13443164	64.1110516	0	0	0	0	0	0	0	0	0	0	0	0	0	0	0	0	0	0	0	0	0	0.515817504	0.413196744	0.335710628	0.513111023	0.464716267	0	0	0	0	0	0	0	0	0
DS4.bin97	0	0	0	0	0	0	1.084333057	0.773715026	1.041579237	5.635753677	0.005490544	5.91165728	3.121747688	10.15291296	0	0	0	0	0	0	0	0	0	0	0	0	0	0	0	0	0	0	0	0	0	0	0.016285273	0	0.01663641	0.026597549	3.916486055	6.957654139	2.402985608	2.836566597	4.33224765	0	0	0	0
DS4.bin98	0	0	0	0	0	0	0.08038146	0.161473165	0.021911651	0.007169571	0	0	8.606982565	25.81185427	0	0	0	0	0	0	0.004935498	0.010098025	0	0	0	0	0	0	0	0	0	0	0	0	0	0.737842428	0.618519976	0.946109549	0.546075391	0.753405726	0	0.016544873	0.01217681	0	0	0.017599255	0.032438157	0	0.091538564
DX1.bin10	0	0	0	0	0	0	0.404200545	0.227597411	0.159647763	0.218532858	4.259502817	0.023604259	0.094597119	0.079623736	7.683224971	5.924260046	0.552073459	16.58314622	4.547930704	2.525941269	16.73067072	8.428558217	0	0	0.162100766	0.011180036	0.080693192	0.057994787	0.242488522	0	0	0	0.026871972	0	0	0.74213504	0.693467864	0.798003285	0.821046386	0.911123947	0.2331953	0.225552904	1.085529885	0.473668996	1.075170941	0	0	0	0
DX1.bin102	1.813078229	0	0	0	0	0	0	0	0	0	0	0	0	0	130.8043886	0.067598564	0.162154121	0	0	0	0	0	0	0	0	0	0	0	0	1.018129784	0	0	0	0	2.643463305	0	0	0	0	0	0	0	0	0	0	0	0	0	0
DX1.bin103	0.930591001	1.768059561	1.865309584	0.958201082	1.432768696	2.096534846	4.299417084	2.369796671	16.32819975	0.260585986	0.171924255	0.377129462	0.077161062	0.052007375	38.53612257	0.103848776	1.759101446	0	0	0.007068088	0	0	0	0	0.561424892	0.283849216	0	0	0	0.003233007	0	0	0	0	0	0	0	0	0	0	0	0	0.04273883	0.043775396	0	1.915932859	3.459796715	4.877342014	9.671832556
DX1.bin104	1.402589514	2.01163225	1.832705252	0.849816433	1.495176383	1.930470141	1.238185236	1.065023728	6.086426673	0.068828068	0	0.04601349	0.340091335	0.238017572	20.32182376	1.585273656	44.9059971	0	0	0	0	0	0	0	0.020280244	0.015228663	0	0	0	0	0	0.056840166	0.028404512	0.076161742	0.073808432	0	0	0	0	0	0	0	0.074117832	0.132240651	0	0.19498192	0.712591856	0.599182754	1.249466505
DX1.bin105	0.159641015	0	0	0	0	0.009354879	0	0	0	0	0	0	0	0	22.45804616	0	0	0	0	0	0	0	0	0	0	0	0	0	0	0.789671726	0	0	0	0	1.154407857	0	0	0	0	0	0	0	0	0	0	0	0	0	0
DX1.bin106	0.03879855	0	0	0	0	0	0	0	0	0	0	0	0	0	7.889849557	0	0	0	0	0	0	0	0	0	0	0	0	0	0	0.036159901	0	0	0	0	0.050789005	0	0	0	0	0	0	0	0	0	0	0	0	0	0
DX1.bin107	0.287482964	0	0	0	0	0.033248811	0	0	0	0	0	0	0	0	31.40103913	0	0	0	0	0	0	0	0	0	0	0	0	0	0	0.92762424	0	0	0	0	1.221076029	0	0	0	0	0	0	0	0	0	0	0	0	0	0
DX1.bin108	1.227156798	5.311219494	1.548154268	1.464403522	0.725730895	2.568312779	0.138017395	0.263838045	1.480676745	0.207397581	1.699559179	0.340626776	0.023023325	0.023986291	5.530321372	0.595828483	1.137247069	0	0	1.131471075	0.776687271	3.74886805	0.090971942	0.102645591	0	0.009428874	0	0	0	0	0	0	0	0	0	0	0	0	0	0	1.654790867	0.532795157	2.068354555	5.402035438	1.982677959	5.546333817	6.479449707	5.440915055	5.24636609
DX1.bin11	0.010743853	0	0	0	0	0	1.53649584	0.494792774	1.312247904	0.503135202	0.136134015	3.741591459	0	0	13.74473266	7.354445415	4.196288329	0	0	0.05939067	0.96471452	1.231994806	0.039722103	0	0.364484472	0.09145985	0.063167878	0.01937922	0.60353683	0.055683103	0	0	0	0	0	0	0.33373849	0	0	0	2.109607774	2.001569352	2.375022267	23.52910539	6.358808806	1.218220134	1.575442288	1.867806512	2.677444693
DX1.bin12	5.241112119	2.972910799	1.172188467	0.89231376	1.025838333	1.32821882	0.628908049	0.247595157	0.167247213	0	0	0.002393678	0.400061902	1.614936096	53.28765546	0.006923558	0.031285476	0	0	0	0	0	0	0	0	0	0	0	0	0	0	0.031623607	0.06487323	0.074607749	0.447234623	0	0	0	0	0	0	0	0	0	0	0.032740389	0	0	0
DX1.bin13	0.023078651	0	0	0	0	0	0	0	0	0	0	0	0	0	7.471584481	0	0	0	0	0	0	0	0	0	0	0	0	0	0	0	0	0	0	0	0	0	0	0	0	0	0	0	0	0	0	0	0	0	0
DX1.bin14	0.124673712	0	0	0	0	0	0	0	0	0	0	0	0	0	16.88147759	0	0	0	0	0	0	0	0	0	0	0	0	0	0	0.144810466	0	0	0	0	0.233248941	0	0	0	0	0	0	0	0	0	0	0	0	0	0
DX1.bin15	0.003911525	0	1.880369076	0	0	0	0.160131152	0.140656892	0.121408149	7.204473584	120.8652796	0	0	0	17.28495205	11.21658845	5.87799705	119.9974649	107.7220301	79.32851407	170.8705689	122.8995434	0	0	0	0	0.019629434	0	0	0	0	0	1.146618743	0	0	0	0	0	0	0	0.231194198	0	0.050309458	0	0.014311968	0.165536777	1.4922672	0	0.416078572
DX1.bin17	0.090804546	0	0	0	0	0.01561127	0	0	0	0	0	0	0	0	15.48187914	0	0	0	0	0	0	0	0	0	0	0	0	0	0	1.061493008	0	0	0	0	2.120759701	0	0	0	0	0	0	0	0	0	0	0	0	0	0
DX1.bin18	0.030171466	0	0	0	0	0	0	0	0	0	0	0	0	0	8.381995812	0	0	0	0	0	0	0	0	0	0	0	0	0	0	0	0	0	0	0	0	0	0	0	0	0	0	0	0	0	0	0	0	0	0
DX1.bin19	0.740174581	0	0.126128975	0	0	0	3.60969521	3.300037042	2.312620443	2.933613252	3.48260274	16.03714738	10.8250303	9.724464789	186.1512705	17.34774403	23.82962749	30.1319322	1.956804704	4.221470692	15.25845934	11.31446301	0.84727571	0.489870424	0.253272869	0.003294757	0.853754054	0.103862541	3.727560701	0.051359455	0.055488627	0.015670835	0.350170842	0	0	10.1243473	7.618542349	7.839106942	12.420739	10.54688891	7.209627957	46.09764132	13.44064137	17.86130885	128.2363322	0.307431109	0.391548615	0.019621446	1.458648075
DX1.bin20	0.262256156	0	0	0	0	0.057079209	0	0	0	0	0	0	0	0	28.68908985	0	0	0	0	0	0	0	0	0	0	0	0	0	0	1.096916715	0	0	0	0	1.307623538	0	0	0	0	0	0	0	0	0	0	0	0	0	0
DX1.bin21	0.111638481	0	0	0	0	0	0	0	0	0	0	0	0	0	16.44106084	0	0	0	0	0	0	0	0	0	0	0	0	0	0	0.012498647	0	0	0	0	0.033998768	0	0	0	0	0	0	0	0	0	0	0	0	0	0
DX1.bin22	0.060449799	0	0	0	0	0	0	0	0	0	0	0	0	0	10.5477191	0	0	0	0	0	0	0	0	0	0	0	0	0	0	0	0	0	0	0	0	0	0	0	0	0	0	0	0	0	0	0	0	0	0
DX1.bin23	0.032851738	0.044005908	0.131905298	0.236054793	0.199556313	0.233549809	3.438282083	2.863118094	2.237462953	0.096961848	0.160421901	0.11968376	0.889720654	0.722488762	7.782094329	4.350731198	3.341514768	0.337647544	0.000658457	0.087589566	0.108198011	0.205825196	0	0	2.151910795	1.666092859	5.687249767	2.38785504	9.582116708	0.499552864	0.085134426	0.072229164	0.110600112	0.037949105	0.038456653	1.115706428	1.126208827	1.356624911	0.596598917	1.610652194	5.688037339	2.987698189	3.886707197	10.05562443	4.168092277	0.400249752	0.024049171	0.022511605	1.562468661
DX1.bin24	0.022157529	0	0	0	0	0	0	0	0	0	0	0	0	0	8.380788985	0	0	0	0	0	0	0	0	0	0	0	0	0	0	0	0	0	0	0	0	0	0	0	0	0	0	0	0	0	0	0	0	0	0
DX1.bin25	0.109788214	0	0.234363731	0	0	0	37.78435692	18.55954806	7.863497352	48.66681842	17.15086333	120.4486731	0.889982245	0.805593818	35.66504037	16.88467859	3.342624372	98.23483426	53.32808432	31.32859097	47.2585713	30.3870984	0.107723568	0	0	0	0.017691829	0	0.099805909	0	0.082120985	0.038560411	0.842465446	0	0	5.595049379	2.145631018	4.43877059	5.808927823	3.079267237	99.50808321	175.8620706	78.59805695	105.0118126	116.6751014	0.394425421	0.64714659	0.09042849	1.255362995
DX1.bin26	0.075167291	0	0	0	0	0	0	0	0	0	0	0	0	0	11.51077035	0	0	0	0	0	0	0	0	0	0	0	0	0	0	0	0	0	0	0	0.017235089	0	0	0	0	0	0	0	0	0	0	0	0	0	0
DX1.bin28	0	0	0	0	0	0	0.04684218	0.067449848	0.033464879	0	0	0	0.022907277	0.020505665	5.076705218	0.158710751	0.565049715	0	0	0	0	0	0	0	0	0	0	0	0	0	0	0	0	0	0	0.02994874	0.035779687	0.053056537	0.039926725	0.006736143	0	0.009465186	0.912443153	0.191824189	0.336860338	5.44E-05	0	0	0.036395475
DX1.bin3	0.974473608	1.676014703	1.882910076	3.249389535	3.394330157	5.724029497	0.045809913	0	0.015944214	0	0	0	0.034187397	0.064044845	14.96289006	0	0.278386291	0	0	0	0	0	0	0	0	0	0	0	0	0	0	0	0	0	0.048357602	0	0	0	0	0	0	0	0	0	0	0.021021404	0	0.081401864	0
DX1.bin31	0.022571201	0	0	0	0	0	0	0	0	0	0	0	0	0	7.331998017	0	0	0	0	0	0	0	0	0	0	0	0	0	0	0.008679632	0	0	0	0	0.034400128	0	0	0	0	0	0	0	0	0	0	0	0	0	0
DX1.bin32	0.094516209	0	0	0	0	0.010742025	0	0	0	0	0	0	0	0	15.43403735	0	0	0	0	0	0	0	0	0	0	0	0	0	0	1.650533013	0	0	0	0	3.237896156	0	0	0	0	0	0	0	0	0	0	0	0	0	0
DX1.bin34	0.115232508	0	0	0	0	0	18.83913625	3.895646456	16.00138631	10.98289191	0.477601681	3.126255972	0.15572481	0.419471536	67.14053322	0.422293014	0.362531822	0	0	0	0	0	0	0	0.108542249	0.242416515	0.307033233	0.140236433	0.320291809	0.293860947	0	0	0	0	0	0	0	0	0	0	0.077818053	0	0.021794329	2.190825776	0.836508808	0.020680776	0	0	0
DX1.bin36	0.026028585	0	0	0	0	0.030418143	0	0	0	0	0	0	0	0	8.106179505	0	0	0	0	0	0	0	0	0	0	0	0	0	0	1.617330937	0	0	0	0	2.729725172	0	0	0	0	0	0	0	0	0	0	0	0	0	0
DX1.bin37	0.022379066	0	0	0	0	0	0	0	0	0	0	0	0	0	6.998531809	0	0	0	0	0	0	0	0	0	0	0	0	0	0	0	0	0	0	0	0.004929512	0	0	0	0	0	0	0	0	0	0	0	0	0	0
DX1.bin38	0.030210493	0.025406149	0.045709226	0	0	0	3.593813411	4.238321877	1.581119205	0.697565445	0.720188074	14.96024317	0.489973182	0.411301947	12.40493602	19.46077659	0.735023654	2.123465047	0.530459683	1.43443306	3.003753216	1.505307152	0.366994369	0.525672733	0	0	0	0	0	0	0.288721804	0.131585978	0.555087961	0.023285882	0.022746132	10.79783966	5.524752933	11.18994216	12.5412551	8.902984098	42.88838128	52.89414501	36.96928166	39.1645763	42.09658693	0.417299676	0.130526084	0.021047146	0.318143117
DX1.bin39	0.077666363	0	0	0	0	0	0	0	0	0	0	0	0	0	11.75665319	0	0	0	0	0	0	0	0	0	0	0	0	0	0	0	0	0	0	0	0	0	0	0	0	0	0	0	0	0	0	0	0	0	0
DX1.bin40	0.035723927	0	0.210898166	0.030228534	0.128219771	0.043835733	0.028313925	0.003958	0.022691104	0.243121488	0	0.228425596	0	0	7.146198181	0	0	0	0	0	0	0	0	0	0	0	0	0	0	0	0	0	0	0	0	0	0	0	0	0	0	0	0	0	0	0.003000547	0.005514323	0	0
DX1.bin41	0.261193139	0.177644031	0.405921876	0.176103005	0.496478347	0.463404859	0.618407495	0.16248953	0.513916906	0.236934967	0.064657139	2.312373036	0.063719498	0.123349384	6.659903305	0	0	0	0	0.031162932	0	0.075763301	0	0	0	0	0	0	0	0	0	0	0	0	0	0	0	0	0	0	0	0	0	0	0	0.287680396	0.043018266	0	0
DX1.bin42	0.014893189	0	0	0	0	0	0	0	0	0	0	0	0	0.003391501	18.2064574	2.067836915	4.480436891	0	0	0	0	0	0	0	0	0	0	0	0	0	0	0	0	0	0	0	0	0	0	0	0	0	0	0	0	0	0	0	0
DX1.bin43	0.091759505	0.5639843	0.45089411	0.641811574	0.296070421	0.656835504	0.039006818	0.065148618	0.262275341	0.091157108	0	0	0.021984062	0.031123467	16.30562554	0.02096993	1.830308754	0	0	0	0	0	0	0	0	0	0	0	0	0	0	0.003548495	0	0	0	0	0	0	0	0	0	0	0	0.008739792	0.128007799	0	0	0	0
DX1.bin44	0.022950273	0.035454149	0.121123949	0.327392644	0.169711677	0.189302964	0.743191311	0.577932258	0.422340716	0	0	0.003463964	0.141568772	0.112731563	9.91508612	0.57309294	3.473103642	0.029778395	0	0	0	0.001526103	0	0	0.016983976	0	0.059043414	0.007370072	0.089516254	0	0	0	0	0	0	0.104185926	0.1069562	0.114347522	0.056053438	0.122639733	0.168850561	0.17284134	0.164457138	0.481190918	0.381016891	0.031007049	0	0	0.332890671
DX1.bin48	5.237613271	0.319464802	0.663978371	0.197895054	0.236900233	0.850679569	0.016737462	0.069585739	0.021015779	0	0	0	0.054383929	0.049246219	250.4647534	0.195828644	15.31536157	0	0	0	0	0	0	0	0	0	0	0	0	0	3.368169671	3.82961987	8.9816088	4.444226949	9.062084423	0	0	0	0	0	0	0	0	0	0	0	0	0	0
DX1.bin49	0.039443574	0	0	0	0	0	0	0	0	0	0	0	0	0	8.47626282	0	0	0	0	0	0	0	0	0	0	0	0	0	0	0.119531408	0	0	0	0	0.171972469	0	0	0	0	0	0	0	0	0	0	0	0	0	0
DX1.bin5	0	0	0	0	0	0	0.200290278	0.266933777	0.044325658	0.123812941	4.669937744	0.158257866	0.208224516	0.159746714	4.284832418	2.513178336	0.031735322	5.010634052	0.482784048	3.000909269	8.290195147	0.987192342	0	0	0	0	0	0	0	0	0.046442509	0	0.03579578	0	0	0.465300599	0.170763015	1.518409632	0.903071514	0.098097861	0.050150361	0.072784998	0.061063167	0.033566053	0.00553899	0	0	0	0
DX1.bin50	0.037936593	0	0	0	0	0	0	0	0	0	0	0	0	0	8.689218387	0	0	0	0	0	0	0	0	0	0	0	0	0	0	0	0	0	0	0	0.029148709	0	0	0	0	0	0	0	0	0	0	0	0	0	0
DX1.bin52	0	0	0	0	0	0	0	0	0	0	0	0	0	0	5.741272185	4.624440222	8.725236422	0	0	0	0	0	0	0	0	0	0	0	0	0	0	0	0	0	0	1.804324153	1.93270321	4.066991039	1.555734497	2.292344512	0	0	0	0	0	0	0	0	0.384000836
DX1.bin53	1.657469978	2.179358259	4.229202613	3.654963775	4.41678188	12.21861956	11.68832588	5.551853747	9.890494907	1.04957905	0.336471711	0.33400325	7.21269254	6.249134239	19.3156705	0.083435942	6.982260008	0	0	0.012792732	0.083697276	0	0	0	0.022267014	0.064662804	0	0.055163874	0	0	0.21327176	0.449129004	0.425041826	0.474549645	0.652264402	0	0	0	0	0.01210887	0.402742568	0.006047058	0.722175533	1.886954264	0.44201442	3.0635488	0.789370998	1.227366024	7.246041405
DX1.bin54	0.065041984	0.022662154	0	0	0	0.033351161	0.737197443	0.457823414	0.839009938	0	0	0	0.912268722	0.895568209	7.954440618	0.013195612	1.003569222	0	0	0	0	0	0	0	0	0	0	0	0	0	0	0	0	0	0	0	0	0	0	0	0	0	0	0	0	0	0	0	0
DX1.bin56	0	0	0	0	0	0	0.199839623	0.054397591	0.085549245	1.104304254	0	0	0.139780147	0.108912331	5.085009577	0.455011227	0.560848577	0.070459719	0	0	0.445277561	0	0	0	0	0	0	0	0	0	0	0	0	0	0	0	0	0	0	0	0	0.056839348	0.258157477	1.122139315	0.699101253	0	0	0	0
DX1.bin57	0	0	0	0	0	0.028286588	1.688164664	1.586126468	1.517174469	0.58155216	0.130821556	0.025153582	0.813210062	0.728171434	4.339448674	3.282253033	3.620257148	0.096995419	0.005016452	0.068059555	0.20186989	0.211472249	0.10849121	0.029474085	0.048385249	0.037869412	0	0.139372461	0	0.009659844	0.004581954	0	0.004642482	0	0	2.205783617	3.075985603	2.607207846	1.708635773	1.75445996	0	0.05470685	4.977573161	0.129341254	0.161635223	0.10879345	0	0.087955304	1.219828966
DX1.bin60	0.014581261	0	0	0	0	0	2.470059852	0.294687681	3.119679763	3.044499272	0	0.377163337	0.043623103	0.032127995	23.01446549	0.586611586	0.072348216	0	0	0	0.435461053	0	0	0	0	0	0	0	0	0	0	0	0	0	0	0	0	0	0	0	0	0.811789819	0.069759846	0	0.03105877	0	0	0	0.055875826
DX1.bin64	0.012965527	0	0	0.001663111	0.010154279	0.010006742	0.059974779	0.103102752	0.03582353	0	0	0	0.057259831	0.052190123	10.37235955	3.650191326	0.019854016	0	0	0	0	0	0	0	0	0	0	0	0	0	0	0	0	0	0	0	0	0	0	0	0	0	0	0	0	0.446415844	0.046103032	0.253425632	7.519793902
DX1.bin66	0.102163239	0	0	0.002100806	0	0	0.196285001	0.180181516	0.055550943	0	0	0	0.151792043	0.117147735	45.69255595	2.98038745	10.44081456	0	0	0	0	0	0	0	0	0	0	0	0	0	0	0	0	0	0	0	0	0	0	0	0	0.014105505	0.027893674	0.202559035	0.128705993	0	0	0	0
DX1.bin67	0.268072125	0	0	0	0	0	0	0	0	0	0	0	0.005586351	0.00635861	103.2918016	108.425042	21.21200538	0	0	0	0	0	0	0	0	0	0	0	0	0	0	0	0	0	0	0	0	0	0	0	0	0	0	0	0	0	0	0	0
DX1.bin69	0.179460694	0	0	0	0	0	0	0	0	0	0	0	0	0	21.22891145	0	0	0	0	0	0	0	0	0	0	0	0	0	0	0	0	0	0	0	0	0	0	0	0	0	0	0	0	0	0	0	0	0	0
DX1.bin7	0.050796589	0	0	0	0	0	0	0	0	0	0	0	0	0	11.53558389	0	0	0	0	0	0	0	0	0	0	0	0	0	0	0	0	0	0	0	0	0	0	0	0	0	0	0	0	0	0	0	0	0	0
DX1.bin70	0.848024479	0	0	0	0	0.03902568	0	0	0	0	0	0	0	0	79.85961056	0.030596102	0.081286101	0	0	0	0	0	0	0	0	0	0	0	0	1.051549765	0	0	0	0	1.332857688	0	0	0	0	0	0	0	0	0	0	0	0	0	0
DX1.bin71	0.210644843	0	0	0	0	0	0	0	0	0	0	0	0	0	19.08282215	0	0	0	0	0	0	0	0	0	0	0	0	0	0	0.204786273	0	0	0	0	0.602671954	0	0	0	0	0	0	0	0	0	0	0	0	0	0
DX1.bin73	0	0	0	0	0	0	0	0	0	0	0	0	0	0	13.09233376	0.034708046	0.045065684	0	0	0	0	0	0	0	0	0	0	0	0	0	0	0	0	0	0	0	0	0	0	0	0	0	0	0	0	0	0	0	0.005447385
DX1.bin79	0.251159886	0	0	0	0	0.050729359	0	0	0	0	0	0	0	0	26.52132079	0	0	0	0	0	0	0	0	0	0	0	0	0	0	0.821238992	0	0	0	0	1.048729708	0	0	0	0	0	0	0	0	0	0	0	0	0	0
DX1.bin8	2.592578174	2.995724924	4.131363834	2.68486299	2.212183043	2.905097933	0.24597991	0.287352145	0.425915285	0.068130512	0	0	0.222671777	0.207974732	46.92886735	2.228543828	26.24527374	0	0	0	0	0	0	0	0.053692267	0.073426836	0	0.046638901	0	0.034950325	1.04167218	2.25562866	1.685329844	3.67285986	3.391378893	0	0	0	0	0	0	0	0.005787004	0	0	0	0	0.00123024	0.004144914
DX1.bin82	0	0	0	0	0	0	5.653935124	5.618924127	7.652601187	4.219585858	2.894515071	0.998683349	0.164491123	0.149115071	13.29129326	18.459914	2.307263372	1.128567832	0	1.83874624	15.95318932	10.54088163	0	0	4.101465235	0.955936125	0.733434252	0.049557356	0.97813347	0.268122453	0	0	0	0	0	0.92035112	1.05496611	1.952795625	0.414159991	3.101281435	18.09919623	17.62242626	12.67072878	66.93620345	18.10440867	4.392889643	3.03065426	2.172957186	7.745004093
DX1.bin85	0.279682459	0	0	0	0	0.045868259	0	0	0	0	0	0	0	0	30.55091927	0	0	0	0	0	0	0	0	0	0	0	0	0	0	1.163165463	0	0	0	0	1.534666496	0	0	0	0	0	0	0	0	0	0	0	0	0	0
DX1.bin88	0.050768491	0	0	0	0	0	0	0	0	0	0	0	0.313459507	0.481517605	28.91620936	0.098599151	3.343471592	0	0	0	0	0	0	0	0	0	0	0	0	0	0	0	0	0	0	0	0	0	0	0	0	0	0	0	0	0	0	0	0
DX1.bin89	0.088322235	0	0	0	0	0	0	0	0.110296822	0	0	0	0	0.070830982	39.82408229	0	0.119069163	0	0	0	0	0	0	0	0	0	0	0	0	0	0.036843685	0.538751309	0.646391193	0.070586978	0.304194097	0	0	0	0	0	0	0	0	0	0	0.00975724	0.09265592	0	0.018398283
DX1.bin9	0.067357516	0	0	0	0	0	0	0	0	0	0	0	0	0	12.39611273	0	0	0	0	0	0	0	0	0	0	0	0	0	0	0.024826154	0	0	0	0	0.107743185	0	0	0	0	0	0	0	0	0	0	0	0	0	0
DX1.bin91	0.152314594	0	0	0	0	0.052698408	0	0	0	0	0	0	0	0	19.70237539	0	0	0	0	0	0	0	0	0	0	0	0	0	0	1.09860084	0	0	0	0	1.469495189	0	0	0	0	0	0	0	0	0	0	0	0	0	0
DX1.bin92	0	0	0	0	0	0	0.766526819	1.185737263	0.625622741	0.043771941	1.874993333	0.185276075	0.238426867	0.209225167	5.006118329	1.470959359	2.107961324	0.162018	5.084089092	6.610255553	1.540705993	1.981624568	0.824995462	8.24303588	0.888268885	0.469041893	0.021290083	0.398551135	0.014673411	0.089204855	0	0	0	0	0	39.26971664	45.15144884	54.10821841	30.94180358	34.28061336	0.231773545	0.481566677	118.9792688	1.076477763	0.784135341	0.122222842	0	0.255985095	0.886909964
DX1.bin96	0.140786272	0	0	0	0	0	0	0	0	0	0	0	0	0	18.05314295	0	0	0	0	0	0	0	0	0	0	0	0	0	0	0	0	0	0	0	0.094325556	0	0	0	0	0	0	0	0	0	0	0	0	0	0
DX1.bin97	1.085091181	2.616499754	2.448772481	3.551385215	2.851062886	4.862047306	0.352961793	0.126394702	0.257854502	0	0.016176142	0	0.18331628	0.466634391	12.20343982	0	0.222005526	0	0	0	0	0.004191484	0	0	0	0	0	0	0	0	0	0	0	0	0	0	0	0	0	0	0	0	0	0	0	1.434461652	0.498085015	2.989117488	0.171504656
DX2.bin10	0	0.143801673	0	0.00374853	0	0.037313857	0.222807939	0.361543777	0.520144658	0.059590391	0.038057493	4.118203067	0.513923225	0.468891398	1.071224257	4.912843371	1.154166489	0.007640445	0	0.029388366	0.054897616	0.054924189	2.729216089	1.270018856	0.090751345	0.068022228	0.057796204	0.123471088	0.033095067	0.100855607	0	0	0.001957041	0	0	0.562757544	0.730851133	0.666662469	0.598390424	1.26129828	0.413091872	0.193010362	0.671667742	0.521539503	0.115592767	0.304248838	0.835243749	0.079944972	1.949580827
DX2.bin11	0	0	0	0	0	0	0.002784278	0.011720106	0.01985544	0.042173534	0	0	0	0	1.216101396	7.007713948	0.126998432	0	0	0	0	0	0	0	0	0	0	0	0	0	0	0	0	0	0	0	0	0	0	0	0	0	0.391299283	0.070904104	0.051403405	0.364685944	0.035636109	0.01099887	0.718025018
DX2.bin12	0.029445549	0.026882352	0.044549126	0	0	0	3.988220575	4.795057628	1.674042289	0.686724567	0.53906616	15.55915766	0.414682968	0.350557635	10.22079318	20.50572814	0.405719666	1.99373413	0.342847876	1.071960802	2.806949909	1.369296851	0.375100741	0.635294498	0	0	0	0	0	0	0.35664563	0.146654351	0.606729179	0.028694073	0.02939384	11.97930971	5.901369493	12.25517477	13.79501147	10.05247023	42.89834991	54.71307258	39.82225535	39.91176193	41.81294447	0.403218697	0.14275373	0.00811272	0.260218599
DX2.bin14	0.033187813	0.010725236	0.04074806	0.05840966	0.066475238	0.04412303	1.562599732	1.650758415	2.936571731	0.072937018	1.636805539	0.014789976	0	0	9.210504409	7.444463017	4.33898062	0.61058406	4.983987587	4.517847132	2.853386915	3.898527977	0.094892042	0.242489254	0.025115137	0.052127639	0	0.130782217	0.014642993	0	0.00648887	0	0.009246449	0	0	0.892345118	0.883746201	1.032557739	0.680011533	0.57700582	0	0.041750587	6.105744267	0.097062574	0.090297974	0.534773843	0.252659924	0.814009815	6.646736879
DX2.bin19	6.606251037	12.83310044	3.945849888	4.748154459	4.404509309	8.725495043	2.587013737	7.285508205	39.79662537	0.313512179	0.001581168	0.260143278	15.95337959	12.01001598	470.258956	1103.846978	2305.427774	0	0	0	0	0	0	0	12.42847325	14.71907505	17.45804202	11.35138713	13.15136857	25.5238791	0.9849939	1.153208275	0.932716422	0.825776055	0.807589619	0	0	0	0	0	0	0.064733267	0.012717195	0.007632792	0.056197379	0.223981733	0.458838035	0.030867405	0.406620724
DX2.bin20	0	0	0	0	0	0	0.013253173	0.069436496	0.274843461	0	0.046484903	0.437760575	0.611126527	0.68404339	3.767497382	15.22946273	25.99570557	0	0	0	0	0	0	0	0.185622264	0	0	0	0	0.035484466	0	0	0	0	0	0.034629379	0.027943317	0.091504565	0.04544968	0.007806443	0	0	0	0	0	0	0	0	0.081731302
DX2.bin21	0	0	0.032587423	0	0	0	0	0	0	0.191311198	11.42104118	0	0	0	1.116073246	15.18512882	0.325679344	40.34344185	2.171108164	8.150202651	28.08210659	15.6832041	0	0	0	0	0	0	0	0	0	0	0.060468186	0	0	0	0	0	0	0	0	0	0	0	0	0	0.103066342	0	0
DX2.bin22	0.011787816	0.005839545	0.058556657	0.016412718	0.025316559	0.066025202	5.680673737	5.457404939	4.338273548	0.248390309	0.985098082	0.153191873	0.202330434	0.187877619	3.947147387	2.693300796	1.933938135	0.751292141	0.764991765	0.799285097	1.431899751	0.919804321	0	0	5.209802349	4.158655406	0.23241692	4.806502235	0.392487273	0.452032428	0	0	0	0	0	1.027211403	1.554404764	1.590651629	0.85384415	1.047281243	0	0.014918381	7.240061734	0.06564429	0.032185946	0.214954495	0.084212567	0.268812626	1.999529061
DX2.bin25	0.258421402	0.066966706	0.019714056	0.023022921	0.013163039	0.040387214	0.366956245	0.342725736	0.607758632	2.032896579	0	0.341885257	0.080321212	0.067625014	49.2571563	36.74671398	38.75810461	0	0	0	0	0	0	0	0.089364617	0.108907718	0	0.072000129	0	0.055028091	0.026024803	0.038775134	0.041355459	0.052525066	0.062457601	0.051197166	0.065243004	0.074681357	0.038051208	0.061946067	0	0	0.614847267	0.010043622	0	0.026405281	0.013978318	0.062910123	0.171499718
DX2.bin28	0	0	0	0	0	0	0	0	0	0	0	0	0	0	1.570932002	10.02697371	2.181107027	0	0	0	0	0	0	0	0	0	0	0	0	0	0	0	0	0	0	0	0	0	0	0	0	0	0	0	0	0	0	0	0
DX2.bin29	0.107889753	0.112962989	0.204897905	0.360393838	0.318269	0.219127851	4.791676306	5.304498388	6.06301107	0.342955816	5.743960789	0.611163045	0.159432115	0.131056686	10.55156877	7.638447015	5.824403894	2.342514232	17.48355546	15.61637147	9.833526905	13.66379452	0.524762315	1.146045909	0.762466162	0.626839436	0.209723448	0.958803038	0.725120464	0.270905112	0.195184461	0.166191794	0.213778472	0.128664162	0.148397667	4.547326308	4.564035857	4.991415674	3.515057691	3.179155468	0.341909937	0.505683314	20.17036119	0.789823187	0.662413087	0.523139407	0.267263176	1.130710061	9.494252147
DX2.bin30	0.000320395	0	0	0	0	0	10.80314719	14.63853424	5.323060362	1.511607801	0.978218478	25.1424095	10.19825772	8.238577226	4.755210027	5.713202588	1.182652251	2.114695748	2.341226652	3.856979868	4.032552297	2.588467738	0.459033954	0.234103915	2.648401777	0.245053959	2.072547345	0.522306664	7.524031945	0.268591931	0.081846075	0.07064717	0.040536913	0	0	44.55899327	31.56762213	33.67186376	47.58795328	54.28378463	28.81144805	79.36097621	27.18672975	34.17650815	34.29933987	0.315346222	0.296316477	0.176979621	3.049910147
DX2.bin40	0	0	0	0	0	0	0	0	0	0	0	0	0	0	5.160882403	7.356932952	12.47063096	0	0	0	0	0	0	0	0	0	0	0	0	0	0	0	0	0	0	2.492567877	2.657732742	5.442416849	2.132065471	3.210969365	0	0	0	0	0	0	0	0	0.458586572
DX2.bin44	0	0	0	0	0	0.028441816	1.859701438	1.742052592	1.640960531	0.642034151	0.119681008	0.036012426	0.885102365	0.81146872	3.664361334	4.165760617	3.935030956	0.093683001	0	0.055734455	0.202553657	0.190617449	0.121406807	0.029323913	0.051788631	0.039158381	0	0.15044381	0	0.009263967	0	0	0	0	0	2.450107552	3.419028302	2.897187344	1.901733218	1.957587038	0	0.072757218	5.592697592	0.175747329	0.204787471	0.111322713	0	0.091960084	1.322141925
DX2.bin47	0	0	0	0	0	0	1.826604413	1.860429604	0.894385071	0.39811235	5.66182452	0.605078139	1.379120669	1.194386846	0.878612739	4.441648031	0.079517485	14.49540138	24.21458933	19.56079026	16.21596721	19.71116081	0	0	0	0	0	0	0	0	0.329568761	0.203136555	0.240344538	0.063349553	0.042082844	3.818910553	2.992947894	2.922927354	3.711727278	5.168107887	1.008609731	2.086745336	0.696510036	0.821634527	1.078887484	0	0	0	0.018296164
DX2.bin50	0.076614533	0.037331434	0.027208166	0.020509417	0.032008379	0.026678771	6.574740214	9.194754869	7.407780081	0.09661955	0.267904912	0.337808788	0.442073172	0.351975352	16.06540176	18.56977447	14.43272503	1.013075346	0.848764984	2.553786298	1.321831105	4.284003295	0	0	2.783706225	2.468763564	0.014415499	3.843435543	0.0752365	0.489374368	0.163693414	0.123045832	0.079127245	0.137187684	0.025512019	1.344979568	0.508400632	0.322640087	0.42979931	0.587142777	0	0.005883703	25.74484174	0.123410423	0.177619918	0.451666673	0.648531013	2.263633091	5.101566069
DX2.bin51	0.134598045	0.09878037	0.179763951	0.270052859	0.245908359	0.149915723	1.027067809	1.232465543	3.661310922	0.054167253	0	0.276882887	0.059044718	0.047703204	26.82369407	10.59311865	12.69845139	0	0	0	0.037820348	0	0	0	4.695084365	4.504266112	0.260751565	6.686926626	0.443191383	3.542355205	0.316149588	0.191434614	0.38061563	0.093349535	0.116431444	0.210669988	0.28904246	0.298720678	0.165749656	0.344664351	0	0	2.303016821	0.109969077	0.014964065	0.900674304	0.830766492	0.785165539	2.800406034
DX2.bin53	0.295384754	0.35565568	0.180299685	0.316724077	0.186420806	0.278993835	0.018068781	0.040511514	0.147112644	0	0	0	0	0	0.839355776	7.486414133	11.28336923	0	0	0	0	0	0	0	0.227363395	0.177690811	0	0.97320994	0	0.041886612	0.193980001	0.159842522	0.226357569	0.193557236	0.253682489	0	0	0	0	0	0	0	0.066916328	0	0	0.039613647	0.155392912	1.021695414	0.732160136
DX2.bin58	0	0	0	0	0	0	0	0	0	0	0	0	0	0	4.742707481	9.094052567	0.693424996	0	0	0	0	0	0	0	0	0	0	0	0	0	0	0	0	0	0	0	0	0	0	0	0	0	0	0	0	0	0	0	0
DX2.bin59	0.161560183	0	0.003571926	0	0.009626565	0	0.119084749	0.207858339	0.578691034	0	0.01036587	0.070745919	0.104036473	0.077293318	58.36607324	36.62790344	46.43848806	0	0.006189202	0.018080727	0.008305155	0.011222483	0	0	1.694460529	0.626446026	0.019500834	0.56128717	0.077312096	0.099423139	0.237555451	0.110046961	0.243870619	0.057751436	0.066157929	5.403421947	7.975882273	6.538320967	4.387168938	5.099237713	0.223182502	0.376534979	25.72262818	0.836227145	0.542575693	0	0	0	0.083671012
DX2.bin6	0.733444093	1.089989853	1.258707404	0.538940081	1.07041112	1.43256832	13.16765794	6.11610953	15.52801039	3.193080736	0.125825754	0.03942341	1.407303064	1.051400401	3.914178841	4.617098651	17.15375414	0	0	0	1.156369458	0.047323189	0	0	0	0	0	0	0	0	0	0.051369174	0.028784052	0.074946317	0.070606297	0	0	0.076981518	0	0	0	0	0.122243826	0.144568155	0	0.655146459	0.335844102	0.149272872	0.283779181
DX2.bin61	0.077371352	0	0	0	0.003729721	0.000274139	0.260765458	0.190985547	0.211983779	0	0.285023097	0	0.508077428	0.421066655	33.04739869	69.55829576	9.861289246	0.540353457	0.184475375	0.206422288	0.21533975	1.124072164	0	0	3.899921491	0.758606328	2.047062554	0.384107136	2.451096017	1.089773197	0.794572574	0.415700598	0.867292711	0.199782563	0.159574704	0.305427301	0.291570331	0.363422307	0.113945259	0.527244257	0	0	0	0.01034001	0.116130407	0	0	0	0
DX2.bin62	0	0	0	0	0	0	0	0	0	0	0	0	0	0	4.492233704	9.975555593	8.393067571	0	0	0	0	0	0.00395524	0.003176638	0	0	0	0	0	0	0	0	0	0	0	0.002037714	0.007683084	0.007208206	0.001264561	0.008513166	0	0	0	0	0	0	0	0	0
DX2.bin66	0	0.004150888	0	0	0	0	0	0	0	0	0	0	0	0.001303792	1.409518875	1169.244802	2.167978119	0	0	0	0	0	0.03262396	0.045395825	0	0	0	0	0	0	0.038092989	0	0.009906575	0.022731146	0.025177332	0	0	0	0	0	0	0	0	0	0	0	0	0	0
DX2.bin7	0.047222646	0.083862971	0.000583242	0	0	0.02495403	0.23117339	0.397013158	0.029804192	0.71313631	3.755981194	0.40146258	0.536713041	0.49576119	8.534202376	161.9460023	1.090742589	41.48255985	0	7.917563431	5.286991946	6.034603573	0	0	0	0	0	0	0	0	0.160214147	0.092005819	0.08198345	0.029778153	0.007221067	5.152018439	0.91814226	5.890267813	7.24064816	2.777318394	0.168570996	2.051258457	1.254555019	0.116132893	7.833692748	0	0	0	0
DX4.bin14	0.032636473	0	0	0	0	0	0.34534007	0.244256047	0.177604352	0	0.075755047	0	0.245991616	0.205037848	20.7776637	15.02969954	6.537731422	0.144342327	0.023950365	0.05089559	0.045750947	0.220854187	0	0	0.928567159	0.163174396	0.859075983	0.144009971	1.150658663	0.232135972	0.161680369	0.08035311	0.194884137	0.036156477	0.027141973	0.360010166	0.319374996	0.402773575	0.160403682	0.362891891	0.156917039	0.314284283	0.304420639	0.253201721	0.294124424	0	0	0	0
DX4.bin16	1.204108145	0	0.087804842	0	0	0	13.59503623	10.61866997	9.891312854	2.398437042	75.73180239	19.6399784	11.65973591	10.07521495	282.5906941	60.39947008	113.1177827	296.7357765	79.51611738	100.5752825	134.6588215	132.5679482	0.084544148	0.477284832	0.000686591	0	0.099631458	0	0.272101148	0	0.005827083	0.01325033	0.132311948	0	0	74.24984619	45.86464347	49.4164875	75.09272976	68.45565046	13.35972802	83.36810205	30.75606687	21.0029013	91.39507931	0.859160701	0.371759098	0.079744239	4.306607729
DX4.bin23	4.502142746	0.022818352	0.234741919	0	0.009949575	0.024675528	1.236307663	1.444934496	3.106042286	0.454115916	0	0.090174492	4.573312745	4.020372739	1024.300236	740.1551518	709.8279335	0	0	0	0	0	0	0	56.23569032	10.62442009	26.47336739	8.033107042	54.25412274	2.373905732	4.78443749	1.78374334	6.12921737	0.256541724	0.223627383	0	0	0	0	0	0	0	0	0	0	0	0.151888024	0	0
DX4.bin24	1.264310015	0	0.011439625	0	0	0	0.163494818	0.290399004	0.119562607	1.828592054	1.133513525	3.995046013	0	0	381.3912963	481.5649075	22.5259119	15.767857	0	0.493081123	11.0611416	1.681061222	0	0	0	0	0	0	0	0	0	0	0	0	0	0	0	0	0	0	0.826733675	6.727264714	5.206053849	0.402632561	0.521399046	0.020415499	0.081619493	0	0
DX4.bin27	0.50571796	0.048553677	0.277959795	0.262018359	0.038025117	0.175240649	5.819130071	1.006072966	5.636555913	6.979011185	0.003664728	1.623175896	0.64608934	0.571924386	123.3496625	3.753994448	42.86123832	0	0	0	0.363699415	0.071703159	0	0	0	0	0	0	0	0	0	0	0	0	0	0	0	0	0	0	0	0.277757515	0.401325446	0.700299179	0.841583871	1.628255905	0.281703439	0	0.544203982
DX4.bin28	0.406378454	0	0.079788025	0	0	0	4.326730363	3.876280167	2.33821812	2.102455977	2.536118144	9.960919521	6.953091215	6.284907954	112.7858039	8.904015687	17.92154225	21.07228486	0.84448302	2.980334462	9.728252639	8.148187678	0.523754181	0.265218412	0.144069701	0	0.517052667	0.060584709	2.321870014	0.01892318	0.024698615	0	0.222379038	0	0	6.46892853	4.726533404	5.270533339	8.052932995	6.648858551	3.560032193	22.83371552	6.733783963	9.38987038	66.42360502	0.172929534	0.259160785	0.012094111	0.954822316
DX4.bin29	0.215510402	0	0	0	0	0	0.365627979	0.525390732	1.682694437	0.016776517	0.012878655	0.348987321	0	0	72.39893066	46.59558254	62.06750809	0	0.043419695	0.005428546	0.025111592	0.02869603	0	0	0	0	0	0	0	0	0	0	0	0	0	0	0	0	0	0	0	0	1.83477785	0.060953748	0.011227352	0.031450722	0.012062229	0.068767531	0.540975667
DX4.bin7	0.077573549	0.149486937	0.023673822	0.078404402	0.036745718	0.082208413	0.612817855	1.326115054	3.406020097	0.464673865	0.758457953	22.77596591	4.164204836	3.901498005	3.776030252	38.60074109	48.53359815	0.260713335	2.038809924	1.315086706	0.695815916	0.63027742	24.56256872	33.04963725	0	0	0	0.00545033	0.002180509	0	0.071685626	0.035697242	0.05749771	0.002661281	0.000841425	4.339315638	2.580588568	2.980013988	3.196055836	1.362997654	5.372236569	8.192379538	11.51914598	2.963974287	0.946099298	3.544633687	2.447391971	5.178388611	28.77423171
DX4.bin8	0	0	0	0	0	0	0.899522783	0.304915859	0.78765275	0.349306476	0.129596999	2.180912693	0	0	8.59725763	4.311099701	4.85187165	0	0	0.062156414	0.846492007	0.751272029	0.020384974	0	0.205580144	0.046321137	0.037420035	0.005860148	0.358995466	0.021659145	0	0	0	0	0	0	0.181869864	0	0	0	1.157691615	1.303223167	1.420463519	12.52614743	3.437901489	0.728666242	0.853460455	1.055718505	1.679449582
FK1.bin102	0	0	0	0	0	0	0	0	0	0	0.940792337	0	0	0	0	0	0	7.033892177	1.608074235	0.814849336	3.815779088	0.679980478	0	0	0	0	0	0	0	0	0	0	0	0	0	0	0	0	0	0	0	0	0	0	0	0	0	0	0
FK1.bin107	0	0	0	0	0	0	0.029672326	0.021595105	0.007780648	0	0.648068944	0	0	0	0	0	0	16.35600115	1.897132271	1.596668495	1.268266982	2.220027248	0	0	0	0	0	0	0	0	0	0	0	0	0	0	0	0	0	0	0	0	0	0	0	0	0	0	0
FK1.bin109	0	0	0.02731809	0.053901205	0.089138925	0.14937022	0.247778496	0.153922021	0.405672407	0.322674594	0.019820169	0.078362799	0	0	0	0	0	5.79540668	0	0.013213794	0.067094684	0	0	0	0	0	0	0	0	0	0	0	0	0	0	0	0	0	0	0	0	0	0.584079447	0	0.062704328	0	0.038589905	0	0
FK1.bin110	0	0	0	0	0	0.007439009	0.726169308	0.634654114	0.939247028	0.149999829	1.189743051	0.011394193	0.301635061	0.995385185	0	0	0	5.520102852	0	1.377229967	0	0.754136696	0.05017026	0	0	0	0	0	0	0	0	0	0	0	0	0	0	0	0	0	0	0	0.076525921	0	0	0	0	0.00044584	0
FK1.bin14	0	0	0	0	0	0	4.424380562	2.914428013	4.452148159	0.13958404	0.379389872	7.006200843	0.043511137	0.046043991	0	0	0	14.91643023	0.641906878	0.627347645	2.950924009	1.894800735	0	0	0	0	0.31336956	0.044660657	0.464768935	0	0	0	0	0	0	0.630918049	1.463908386	0.844603632	1.682490913	0.988107225	6.110583905	0.289302766	0.970195971	2.324038436	2.813597371	0	0.049306445	0	0.141332996
FK1.bin16	0	0	0	0	0	0	0.028759577	0.026687285	0.034077968	0.018808377	0.628521277	4.266269077	0.100558915	0.230004132	0	0	0	3.194367229	0	0.503226488	0.083890103	0.058105474	0	0	0	0	0	0	0	0	0	0	0	0	0	0	0	0	0	0	0	0	0	0	0	16.6091136	6.537076571	1.894457842	0.558903016
FK1.bin2	0	0	0	0	0	0	0	0	0	0	0	0	0	0	0	0	0	6.275196379	0	0	0	0.125653504	0	0	0	0	0	0	0	0	0	0	0	0	0	0	0	0	0	0	0	0	0	0	0	0	0	0	0
FK1.bin29	0	0	0	0	0	0	1.767145309	2.034345234	1.002441495	1.25029918	38.0638095	13.86262277	12.83227963	11.06209795	0.091039218	0.437203111	0	104.9308835	1.263600666	24.55630229	48.19865376	22.14417864	0.214465954	0.235267638	0	0	0	0	0	0	0.081737388	0.036565859	0.054457644	0	0	15.91063258	14.01443486	12.77330441	25.40078003	29.72792475	92.09631015	36.14433201	12.0265772	28.32092721	32.87210813	3.936607798	5.424407089	4.715647364	5.271451907
FK1.bin31	0	0	1.005694518	0.960834437	1.248024651	0	0	0	0	0	0	0	0	0	0	0	0	100.3691609	0	0	0	2.600657509	0	0	0	0	0	0	0	0	0	0	0	0	0	0	0	0	0	0	0	0	0	0	0	0	0	0	0
FK1.bin32	0	0	0	0	0	0	0	0	0	0	8.534922061	0	0	0	0	0	0	52.04261092	65.71641746	53.23052223	9.354791358	11.98372675	0	0	0	0	0	0	0	0	0.028244745	0.036031972	0	0.023934905	0	0	0	0	0	0	0	0	0.004362638	0	0	0	0	0	0
FK1.bin34	0	0	0	0	0	0	0.781748136	0.533862896	0.2435946	0.895960385	6.275151156	1.365970952	0.151097411	0.135355214	1.422652997	0.434779109	0.160186314	30.34248861	7.179653538	6.320277054	10.48913705	12.61991248	0.010834816	0	0	0	0	0	0	0	0	0	0.014737121	0	0	0.490215128	0.232920592	0.321774272	0.466498709	0.349575104	1.481665679	2.404197966	1.170707312	1.371899618	1.50561143	0.010514238	0.006352393	0	0.092104324
FK1.bin35	0.127919658	0.138242122	0.056080714	0.044292977	0.041119961	0.091987144	0.287594442	0.601185585	0.185507289	0.083393289	42.2805618	0.018640625	2.910334042	2.836139675	0	0	0	28.26612524	0.006912613	19.13899802	0.82863546	0.212193114	0	0	0	0.024365019	0	0	0	0	0	0	0.010447964	0	0	0.012974771	0.001948587	0.010555735	0	0.003843792	0	0.004755649	0.05121271	0.009484658	0.009482861	42.36884375	6.737373257	2.235276298	1.593108905
FK1.bin39	0	0	0	0	0	0	0.012910954	0.057371374	0	0.099701751	2.110023136	0.028096873	0.032451809	0.01536253	0.018258214	0.011110174	0	5.274854547	7.519794833	6.307501066	5.293347185	4.022879906	0	0	0	0	0	0	0	0	0	0	0	0	0	0.041007938	0.045490359	0.034629162	0.035964007	0.029424411	5.77912025	3.609036003	1.933718589	4.69513714	6.417759021	0	0	0	0
FK1.bin41	0	0	0	0	0	0	0.20106586	0.085604038	0.030984485	0.757099455	1.007807957	0.103374232	0	0	0.054790439	0.024004458	0	5.513253695	2.473652863	0.855771797	1.634573102	1.352554338	0	0	0	0	0	0	0	0	0	0	0	0	0	0	0	0	0	0	0	0.06922879	0.04902549	0.257041048	0.512994561	0	0	0	0
FK1.bin51	0	0	0	0	0	0	0.052322569	0.082810521	0.07263915	0.295110276	3.893324317	0	0	0	0	0	0	8.817561174	1.818216659	3.280000984	5.921454463	3.905950365	0	0	0	0	0	0	0	0	0	0	0	0	0	0	0	0	0	0	0	0	0	0	0	0	0	0	0
FK1.bin53	0	0	0	0	0	0	1.747180208	0.638117305	0.272171572	9.883451904	11.28948597	2.171309298	0	0	0	0	0	73.21966002	1.108400583	7.212921061	27.67462474	10.7014031	0	0	0	0	0	0	0	0	0	0	0	0	0	0	0	0	0	0	0	0	0	0	0	0	0	0	0
FK1.bin56	1.026239984	1.456293855	0.728194744	0.943425452	0.997589444	0.858940191	3.394571317	1.392812588	6.828619456	6.464500118	58.49734789	1.242074194	12.07018166	15.99598121	0	0	0	45.68274287	0	12.65917032	5.421408548	6.539903788	2.653565014	2.288209758	0	0	0	0	0	0	0	0	0	0	0	0.228729179	0.259803834	0.28779699	0.169148246	0.126277543	0	0.038663284	0.177730195	0.057503955	0.036879854	5.791401318	2.606093459	4.086726017	6.032846269
FK1.bin6	0	0	0	0	0	0	0.726128887	0.6899596	0.709515621	0.083217141	3.153429786	0.040784356	0.764088636	0.653031107	0.557995031	0.666954789	0.308392641	4.196928026	3.054116601	3.3800279	3.418506811	6.183370713	0	0	0.087513362	0.038234328	0.207926344	0.050975987	0.404173789	0	0.01132451	0	0.016622364	0	0	1.481957621	1.349484733	1.277176244	0.736806919	0.815992661	0.502223827	0.412048502	0.656669899	0.810066773	0.758410227	0.111203816	0.029919899	0.032813368	0.417372024
FK1.bin62	0	0	0	0	0	0	0	0	0	0.417956291	4.650198691	0	0	0	0.001349646	0	0	7.805093992	1.028339632	2.630530743	5.273568436	2.92519266	0	0	0	0	0	0	0	0	0	0	0	0	0	0	0	0	0	0	0	0	0	0	0	0	0	0	0
FK1.bin65	0	0	0	0	0	0	0	0	0	0	22.32350103	0	0	0	0	0	0	69.56455645	13.18177022	13.67974048	22.67775053	13.75018309	0	0	0	0	0	0	0	0	0	0	0	0	0	0	0	0	0	0	0	0	0	0	0	0	0	0	0
FK1.bin66	0	0	0	0	0	0	0	0	0	0.058218625	3.78894189	0	0	0	0	0	0	12.09197876	59.33412796	17.03486725	13.56198491	6.718578471	0	0	0	0	0	0	0	0	0	0	0	0	0	0	0	0	0	0	0	0	0	0	0	0	0	0	0
FK1.bin72	0.081073947	0.174619831	0	0.014782513	0.030429353	0.095669014	0	0	0	0	5.735741474	0	0.01913284	0.016854113	0	0	0	100.0838808	0	4.936461542	0.097177645	0	0	0	0	0	0	0	0	0	0	0	0	0	0	0	0	0	0	0	0	0	0	0	0	0.031005944	0.13435926	0.03874155	0
FK1.bin74	0	0	0	0	0	0	3.302792988	3.837873681	1.274927116	0.541620124	4.025079078	1.360092824	11.05143294	9.469402037	0	0	0	7.686936433	0.799011474	4.237170973	17.21879937	2.573138275	0.485433818	0.70588157	0	0	0	0	0	0	0.08647519	0.046854357	0.031103104	0	0	39.51851448	36.50553316	41.65979099	64.28630423	66.21170628	32.04489048	53.26900461	29.63645212	24.96150706	7.089058275	0.019258444	0	0	0
FK1.bin77	0	0	0	0	0	0	0.036031517	0.020262366	0.00874489	0	0.968948311	0	0.018670728	0.002608722	0	0	0	38.03374174	0	0.4519668	0.72623454	0.317755195	0	0	0.05939545	0	0	0	0	0	0	0	0	0	0	0	0	0	0	0	0	0	0	0.127088849	0.034387315	0	0	0	0
FK1.bin8	0	0	0	0	0	0	0	0	0	0	2.71447601	0	0	0	0	0	0	5.249545811	0	1.314420866	2.426753106	0.363047811	0	0	0	0	0	0	0	0	0	0	0	0	0	0	0	0	0	0	0	0	0	0	0	0.369633226	0.181088536	0.059688624	0
FK1.bin80	0.229971262	1.54262795	0.349776432	0.619368625	0.460974973	1.136736155	73.34446515	212.5938747	21.47359711	15.38875166	31.93757146	17.29887541	193.9739371	262.5773171	0.004119827	0.031667137	0	101.1941059	0.059685285	55.58142978	184.6499707	208.7120879	28.18111415	249.012976	0.186182785	0.11807913	0.080865853	0.104535931	0	0	0.087836906	0.116997948	0	0	0	143.4724167	121.4650974	258.7948127	186.4252804	145.6034132	2.005033363	15.99745903	5.747020184	1.20296898	0.995065136	53.76091418	17.41425791	14.55820579	129.61518
FK1.bin81	0.324692594	0	0.076641901	0	0	0	2.617430267	2.450676438	1.625638896	2.244702551	3.191093175	12.02394548	7.05395274	6.341284762	87.71502029	2.077073492	10.88227576	34.78843515	0.477284701	2.956373946	14.34148818	9.965955723	0.92984744	0.603199468	0.170120633	0	0.663710486	0.069037025	2.848719349	0.024952018	0.038664823	0.002196996	0.231807945	0	0	5.322038544	4.442059855	4.763962631	7.200384277	5.989409831	5.546949967	30.91388329	8.160139765	11.98750933	88.26494637	0.270747436	0.260103162	0.011589279	1.231191666
FK1.bin85	0	0	0	0	0	0	0	0	0	0	19.55762559	0	0	0	0	0	0	60.29345219	5.623127796	12.14030372	7.350327844	3.944178514	0	0	0	0	0	0	0	0	0	0	0	0	0	0	0	0	0	0	0	0	0	0	0	0	0	0	0
FK1.bin87	0	0	0	0	0	0	0	0	0.05536244	3.922487823	0.271463966	0.960395455	0.804472316	1.372093071	0	0	0	10.83140458	0	0.566194263	1.70807982	1.514475644	4.062000865	4.332153376	0	0	0	0	0	0	0	0	0	0	0	3.819502359	4.105459306	9.142323808	4.442322049	7.773693348	0.22922732	5.335343651	2.334177423	0.614364407	0.589379063	3.351049761	0.663456889	0.156530726	12.56920266
FK1.bin89	0	0	0	0	0	0	0.767293825	0.655973634	0.31332358	1.090276581	11.97482267	0.808642765	0.316634215	0.282128065	1.621707807	4.17449918	0.502421705	41.54426422	12.82430751	14.96063679	39.40653637	34.11892184	0	0	0	0	0	0	0	0	0.466207544	0.278045578	0.428769512	0.065195131	0.043339778	1.166503574	0.759145866	1.03661452	1.553921768	1.217376478	0.593603439	1.486474463	0.650901342	0.551541116	1.257488686	0.031537519	0.044444976	0.030147366	0.19698467
FK1.bin9	0	0	0	0	0	0	0.103287756	0.034297658	0.019116573	0.680102812	2.193768958	0.072946616	0	0	0	0	0	4.944933514	2.836046631	1.942390295	7.651558971	12.24074696	0	0	0	0	0	0	0	0	0	0	0	0	0	0	0	0	0	0	0.230936507	0.601024724	0.42194617	0.703705669	2.724878503	0	0	0	0
FK1.bin99	0	0	0	0	0	0	0.004865977	0	0	0	4.311860401	0	0	0	0	0	0	11.16204757	6.298481522	3.198099934	12.11125739	12.7848318	0	0	0	0	0	0	0	0	0	0	0	0	0	0	0	0	0	0	0	0	0	0	0	0	0	0	0
FK2.bin12	0.094198729	0.119539211	0.167998361	0.325706696	0.252821165	0.281887943	3.121466495	3.469346012	4.938670526	1.61492856	37.47555105	0.324940016	0.130450767	0.111424214	0.336937339	0.249674488	0.104401804	22.50555987	71.65522719	84.22372249	47.18793915	56.01020699	0.274494239	0.382041721	0.00722967	0.007548235	0.016680926	0.017675796	0	0.000370647	0.032289976	0.035295636	0.039152188	0.031567395	0.030551361	0.178728563	0.234596201	0.192841964	0.142244583	0.145960369	0.168610333	0.772940604	40.5105911	0.295870379	0.142170703	0.151222276	0.087443621	0.204972363	0.366397603
FK2.bin13	0	0	0	0	0	0	0.967199295	1.389038921	0.459370026	0.128750858	1.503523222	1.850478522	0.303181313	0.243669574	0.201201779	0.01759968	0.093415014	1.960547638	5.430040781	4.216128695	1.782619907	2.914602518	0.187224177	0.296358124	0	0	0	0	0	0	0	0	0	0	0	0.60236484	0.648904313	0.733578617	0.525016375	0.63517054	0.748944898	1.715734585	4.472761795	1.5064146	2.767367801	0.352890336	0.316937804	0.469720293	1.655384595
FK2.bin18	0	0	0	0	0	0	0	0	0	0.00781939	43.84438834	0	0	0	0	0	0	136.7668574	11.75686993	24.82406627	70.41858806	31.63321131	0	0	0	0	0	0	0	0	0	0	0	0	0	0	0	0	0	0	0	0.006545921	0.027857581	0	0	0	0	0	0
FK2.bin2	0	0	0	0	0	0	0.819452208	0.480082401	0.372955645	0.033775999	1.968532625	0	0.304800966	0.227452491	0	0	0	0.734911728	8.759146709	6.321475912	7.443932451	8.856361696	0	0	0	0	0	0	0	0	0	0	0	0	0	6.039021544	6.201217095	4.489381265	2.499253524	1.670412351	0	0	0	0.011952174	0.07873249	0	0	0	0
FK2.bin20	0	0	0	0	0	0	0.082801913	0.10093233	0.025841202	0	2.654152657	0	0.086653629	0.082738897	0	0	0	0.783082876	8.186891524	5.990191527	3.16483166	3.025023641	0	0	0	0	0	0	0	0	0	0	0	0	0	0.33950467	0.602183225	0.46152322	0.160709824	0.327848719	0	0	2.970033547	0	0.006221229	0	0	0	0
FK2.bin21	0	0	0	0	0	0	0.009776728	0.006084821	0	0	2.12264941	0	0	0	0	0	0	0.772403251	6.750449114	7.97830495	2.031076535	1.893532257	0	0	0	0	0	0	0	0	0	0	0	0	0	0.02288411	0.032538294	0.03277096	0.018773295	0.015375223	0	0	0.037271915	0	0	0	0	0	0
FK2.bin22	0.522119678	1.083921878	1.677017438	1.644760652	1.673577818	1.732062013	2.396628318	2.643166549	2.415433449	0.241360195	1.48767903	0.027778488	0.244925056	0.240814716	0.110501356	0.131475459	0.043246453	0.551191112	7.275785735	2.742787559	3.900219261	5.309466696	0	0	0.365041319	0.359366602	0.014040688	2.41453479	0.250713078	0.078179523	0.883359126	0.589047869	0.873599042	0.477977545	0.482806553	0.073490954	0.161435852	0.109383361	0.04773393	0.076901864	0	0	2.917527718	0.061918552	0.055210663	0.050484188	0.129951994	0.820706431	1.999363878
FK2.bin27	0	0	0	0	0	0	0.198243053	0.027529741	0.002469876	0.171479654	60.19572261	0.278246944	0	0	0.014022347	0.013682695	0	148.2763017	149.7541829	147.0769561	227.686069	106.6545626	0	0	0	0	0	0	0	0	0	0	0	0	0	0.002778941	0	0.003868427	0.001841829	0.003433634	0	0.012344923	0.00630802	0.002471339	0.000894898	0	0	0	0
FK2.bin4	0	0	0	0	0	0	0.279976694	0.116737126	0.061151449	0.331547084	1.308299172	0.046412771	0	0	0	0	0	4.52519029	4.013584772	1.261222902	2.309814145	2.036120954	0	0	0	0	0	0	0	0	0	0	0	0	0	0	0	0	0	0	0.037987005	0.267184469	0.14561056	0.633201718	1.30441971	0	0	0	0
FK2.bin40	0	0	0	0	0	0	0.028048728	0.015778205	0.004920946	0.015642291	1.073974407	0.020006896	0	0	0	0	0	1.058193088	6.010860625	2.626715333	3.492748996	5.679005562	0	0	0	0	0	0	0	0	0	0	0	0	0	0.002769944	0	0.002472262	0.000123564	0.001278667	0.665139552	0.903763929	0.691514714	0.472709604	1.03171552	0	0	0	0
FK2.bin41	0	0	0	0	0	0	0.44662059	0.407507032	0.844201165	0	4.400628585	0	1.551030997	1.352014454	0.618332538	0.802583473	0.363552404	4.142724501	5.661251828	5.42512971	4.812620661	9.252303857	0	0	0	0	0.000653041	0	0	0	0.004838597	0	0.004877195	0	0	2.045853348	1.917400359	1.568291842	0.905434718	0.812945233	0.130571122	0.112026687	0.133205216	0.088152248	0.470215176	0	0	0	0
FK2.bin43	0	0	0	0	0	0	0	0	0	0	1.052432947	0	0	0	0	0	0	0.865084991	10.03470744	1.385201877	2.351902521	5.091027786	0	0	0	0	0	0.044521487	0	0	0	0	0	0	0	0	0	0	0	0	0	0	0	0	0	0	0	0	0
FK2.bin44	0	0	0	0.012571991	0.008017363	0.022506963	0.582097506	0.309571127	0.577740821	0	3.763620502	0	0.406667748	0.397198265	0.043145868	0	0	1.675941245	44.21898305	22.2741988	10.35037917	5.620363538	0	0	0.812018799	0.414019011	0	1.32557367	0	0.25117253	0	0	0	0	0	0.121693211	0.274187699	0.218079887	0.192047056	0.264072016	0	0	1.241602717	0	0	0	0	0	0
FK2.bin45	0	0	0	0	0	0	1.031026581	2.093810749	0.96306684	0.133543688	1.446735504	1.425348802	0.088563335	0.061471474	0.072643848	0.137532034	0.035611545	0.49092081	5.368834338	2.534611599	3.204805301	5.234207449	0.712100178	7.670797482	0.004144423	0	0	0	0	0	0	0	0	0	0	3.391291964	3.829105237	3.219641383	2.165148657	2.901010003	26.85885294	10.92744629	24.66487016	47.62795875	17.28519031	0	0.184264913	0	0.212868931
FK2.bin46	0	0	0	0	0	0	0	0	0	0	2.406654038	0	0	0	0	0	0	0.380876609	13.78787424	8.275284951	5.512380402	4.108065454	0	0	0	0	0	0	0	0	0	0	0	0	0	0	0	0	0	0	0	0	0	0	0	0	0	0	0
FK2.bin59	0	0	0	0	0	0	0.23461935	0.117167356	0.086024153	0.031620399	0.846970299	0	0.328957628	0.27706814	0	0	0	0.52999243	6.443843817	3.819536678	3.070919957	2.450023502	0	0	0	0	0	0.018422294	0	0	0	0	0	0	0	0.270381906	0.433980285	0.277243569	0.105060816	0.175022975	0	0	0.001876653	0	0	0	0	0	0
FK2.bin60	0	0	0	0	0	0	0.022217964	0.137851594	0.037855402	1.182537908	0.886132469	0.069237169	0	0	0	0	0	7.713765145	8.307624592	3.656366492	2.83686587	4.645706512	0	0	0	0	0	0	0	0	0	0	0	0	0	0	0	0	0	0	0	0.004862028	0.000958459	0.015378573	0.089742844	0	0	0	0
FK2.bin61	0	0	0	0	0	0	0	0	0	0.009890543	2.760943642	0	0	0	0	0	0	17.77541318	8.999742932	2.623072341	5.039801493	3.805540095	0	0	0	0	0	0	0	0	0	0	0	0	0	0	0	0	0	0	1.175771205	2.713258521	3.113852152	0.860689961	9.303206794	0	0	0	0
FK2.bin63	0	0	0	0	0	0	3.548675501	2.835468821	1.571461609	0.880103594	9.134202583	3.13056585	1.225515249	1.068012065	0.074208703	0.373212498	0	12.82412874	97.69327397	33.26538343	31.60400279	50.97720247	0	0	0	0	0	0	0	0	0.369653784	0.236468111	0.28244281	0.071089208	0.036257622	3.233188554	2.197779904	2.752201205	3.738549277	3.45007257	15.4896279	22.06046038	9.968300466	7.726805622	6.401073244	0.001322759	0.00682906	0	0.040504878
FK2.bin64	0	0	0	0	0	0	0.220282238	0.191417914	0.124992097	0	3.402993102	0.366585988	0	0	0	0	0	2.499599985	8.46912189	8.666279226	5.997679534	3.632756882	0	0	0	0	0	0	0	0	0	0	0	0	0	0	0	0	0	0	0	0	0	0	0	0	0	0	0
FK2.bin68	0	0.08826306	0.303016119	0.3116185	0.5316226	0.649713995	0.112629667	0.0175895	0.101771063	0.077455407	0.554226194	0.103731554	0	0	0	0	0	0.779349081	22.98078258	3.221244297	3.226084224	6.2022486	0	0	0	0	0	0	0.094649264	0	0.009085812	0	0	0	0	0	0	0	0	0	0.077319061	0.009452386	0.059631343	0.398069017	0.388360455	0	0	0	0
FK2.bin77	0.035766597	0	0	0	0	0	1.280149338	0.280854725	0.251350704	0.483022173	900.7913529	0	0	0	0	0	0	745.8236348	1433.541329	656.434165	902.9015514	1184.599886	0	0	0	0	0.529715628	0	0	0	0	0	0	0	0	0.071696429	0	0.048619631	0	0	0	0	0	0	0	0	0	0	0
FK2.bin78	0	0	0	0	0	0	0	0	0	0.124086256	0.691239632	0	0	0	0	0	0	0.413060465	10.14335595	2.266350925	2.815362325	3.163353359	0	0	0	0	0	0	0	0	0.026070931	0	0.052019983	0	0	0	0	0	0	0	0	0.005215643	0.031241078	0.099495236	0.500024856	0	0	0	0
FK2.bin89	0	0	0	0	0	0	0	0.052384325	0	3.059307812	1.08657632	0.106927732	0	0	0	0	0	1.945600276	10.15467304	4.321641483	4.383470502	5.912256748	0	0	0	0	0	0	0	0	0	0	0	0	0	0	0	0	0	0	0	0.079125013	0.050292699	0	0.790753973	0	0	0	0
FK2.bin91	0	0	0	0	0	0	1.585638742	1.424831371	3.18754535	0.836855852	44.11564922	0	0.892922122	0.838354774	0	0	0	7.298762917	173.9802778	293.5977036	92.92137277	47.35883591	0	0	0	0	0	0	0	0	0	0	0	0	0	1.803619608	2.485301229	2.19854678	2.021433201	1.94006479	0	0	1.349776691	0	0	0	0	0	0
FK2.bin96	0	0	0	0	0	0	1.256453917	0.440179141	0.881691718	0	0.639102964	0	0.412352213	0.382383195	0	0	0	0.555936548	6.388070074	11.8078001	2.997317985	5.052567161	0	0	0	0	0	0	0	0	0	0	0	0	0	0.098392799	0.260787278	0.256150179	0.139188705	0.301877861	0	0	0	0	0	0	0	0	0
FK3.bin1	0	0	0	0	0	0	0.105373459	0.060579151	0.099279807	0.027728894	5.453781256	0	0.044927388	0.042691089	0.011187078	0	0	0.622145711	1.740185503	4.241947276	1.510687881	1.567689792	0	0	0	0	0	0	0	0	0	0	0	0	0	0.142888037	0.178557268	0.188286995	0.102624494	0.088636035	0	0	0.628605364	0	0	0.086562997	0	0	1.075938253
FK3.bin10	0	0	0	0	0	0	0.101474946	0.037229445	0.005999683	0	2.106164861	0	0.008069722	0.015198137	0	0	0	1.120710345	6.878222345	5.349305311	2.627282392	2.774900848	0	0	0	0	0	0	0	0	0	0	0	0	0	0.652751031	1.012536002	0.887210497	0.318495952	0.285568217	0	0	1.17265084	0	0	0	0	0	0
FK3.bin102	0	0	0	0	0	0	1.837366138	0.992333345	1.124152426	0.142137841	2.868403421	0.010573187	0	0	0	0	0	2.625866655	10.8999649	7.854136641	4.225937456	13.65098617	0	0	0	0	0	0	0	0	0	0	0	0	0	0	0	0	0	0	2.923058334	0	0	4.549573171	6.300321748	0	0	0	0
FK3.bin104	0	0	0	0	0	0	0.001086697	0.002810205	0	0	0.802345564	0.032912097	0.207099188	0.169009549	0	0	0	0.487305926	2.274778597	4.629692893	1.350068334	0.952357543	0.407208352	0.434121839	0	0	0	0	0	0	0	0	0	0	0	3.276793388	2.144864643	1.980323583	3.566349963	3.168972797	1.742685685	1.518796576	0.710419633	3.29999547	0.340551472	0	0	0	0.006107182
FK3.bin107	0	0	0	0	0	0	0.945064381	1.023703961	0.567909488	0.005268832	1.916635277	0	0.21577317	0.190872226	0.002515202	0	0	0.405823497	1.410123668	2.342054324	1.507290789	2.677196007	0	0	0	0	0	0	0	0	0	0	0	0	0	2.215663945	3.084668749	2.543270752	2.061652845	2.001622755	0	0	0.515774093	0	0	0	0	0	0.019204676
FK3.bin109	0	0	0	0	0	0	0.321287398	0.214856075	0.381622494	0.1169988	3.829136832	0	0.266324581	0.228993634	0.130408301	0.063819044	0.036283834	1.918062828	12.91925421	11.71669119	8.513251877	5.805050545	0	0.021890914	0.008559473	0	0	0.018499674	0	0	0	0	0	0	0	0.577089481	0.63872467	0.567334727	0.454038458	0.408822702	0	0	0.657324203	0.01300212	0.021088362	0.009162022	0	0.008729604	0.11432822
FK3.bin110	0	0	0.025955265	0	0	0	0	0.015734911	0	1.374786437	12.58195827	0.028738323	0	0	0.105840914	0.045432136	0	37.03596663	11.52901138	10.42609081	9.541773468	6.986632771	0	0	0	0	0	0	0	0	0	0	0.33162949	0	0	0	0	0	0	0	0	0	0	0	0	0	0.078469632	0	0.058780022
FK3.bin111	0	0	0	0	0	0	3.04711683	2.528632971	1.216502682	0.788180528	12.65379822	3.43533738	1.312789128	1.085742611	0.337490627	1.060404016	0.000882081	34.32948702	70.1072951	48.77245265	39.95582408	44.74572175	0	0	0	0	0	0	0.012243774	0	0.063878332	0.034293618	0.056097789	0	0	3.98825588	3.041034068	3.602669141	4.620664963	4.615349558	20.07273153	40.39031294	13.20380707	18.83718021	19.60191436	0	0	0	0.156308787
FK3.bin112	0	0	0	0	0	0	0	0	0	0	13.03601827	0	0	0	0	0	0	0	0	18.66372045	0.109133506	0	0	0	0	0	0	0	0	0	0	0	0	0	0	0	0	0	0	0	0	0	0	0	0	1.894823542	0.144733709	0.01555456	0
FK3.bin113	1.069895104	0.81549115	3.661018506	1.853851513	3.621209331	4.352992555	0.050925666	0.237596731	0.064037645	0.001791612	17.54198761	0	0	0.007669187	0	0	0	0	0	21.59762876	3.819848022	1.341308682	0	0	0	0	0	0	0	0	0	0	0	0	0	0	0	0	0	0	0	0	0	0	0	0	0	0	0
FK3.bin116	0	0	0	0	0	0	0.61860274	0.422162953	0.645225459	0.066819468	3.474077083	0	0.098213694	0.079227122	0.016159164	0.001749476	0	1.76518722	11.24117827	11.76229658	4.617632073	7.542305733	0	0	0	0	0	0	0	0	0	0	0	0	0	1.597608173	2.3879759	2.245644778	1.865564095	2.564431972	0	0	0.418957795	0.0387219	0.034275219	0	0	0	0
FK3.bin120	0	0	0	0	0	0	0	0	0	0	31.42952412	0	0	0	0	0	0	0	0	11.0031953	0.011295118	0	0	0	0	0	0	0	0	0	0	0	0	0	0	0	0	0	0	0	0	0	0	0	0	0.033038679	0	0	0
FK3.bin121	0	0	0	0	0	0	0	0	0	0	3.315035212	0	0.526615858	0.515105575	0	0	0	0.022536427	0	6.270028659	1.381466264	0.033823592	1.048879759	0.312206293	0	0	0	0	0	0	0	0	0	0	0	0	0	0	0	0	0	0	0	0	0	3.065593986	0.290155513	0.097602557	0
FK3.bin123	0	0	0	0	0	0	0	0	0	0.017802688	4.734522142	0	0	0	0	0	0	6.451204325	42.14538778	11.38020387	17.06846194	19.91455542	0	0	0	0	0	0	0	0	0	0	0	0	0	0	0	0	0	0	0	0	0	0	0	0	0	0	0
FK3.bin124	0	0	0	0	0	0	1.644287858	1.344065385	0.678834929	0.205473248	11.58780758	0.946551058	0.456045768	0.396292954	0.207839516	0.607954996	0	27.5651421	81.71046493	30.30133358	41.78188303	57.61235553	0	0	0	0	0	0	0.020794498	0	0.000340731	0	0	0	0	2.586545969	2.043281419	2.592843686	3.23986901	3.133446666	7.828428096	14.93818639	5.076474404	6.177792076	7.220904853	0	0	0	0.083306592
FK3.bin125	0	0	0	0	0	0	4.060070603	4.03565898	2.871027366	4.199641647	24.37963249	4.053330515	0.006613625	0.150193695	0	0	0	0.298933564	0	15.04946601	1.271420696	0.289387125	0.226800428	0.128055503	0	0	0	0	0	0	0	0	0	0	0	0	0	0	0	0	0	0	0	0	0.055235497	0.332350877	0	0	0.007741642
FK3.bin126	0	0	0	0	0	0	0	0	0	0	6.847374177	0	0	0	0	0	0	0.093777468	0	3.440022272	0.526471	0.703619375	0	0	0	0	0	0	0	0	0	0	0	0	0	0	0	0	0	0	0	0	0.479539224	0	0	0	0	0	2.295673199
FK3.bin127	0.03513072	0	0.052276525	0.071311291	0.15688185	0.062745859	0.033947218	0	0	0.491247958	32.30112062	0	0	0	0	0	0	35.7065235	17.23976956	21.18452376	45.54160233	39.80974058	0	0	0	0	0	0	0	0	0	0	0	0	0	0	0	0	0	0	0	0	0	0	0	0	0	0	0
FK3.bin129	0	0	0.052045184	0	0	0.006433736	4.01442888	2.203817478	4.51375535	0.300736975	15.49496325	0	0.164808791	0.14950564	0.432761889	0.242271171	0.176074442	10.1891125	51.08357457	42.10523168	22.44763242	21.08074572	0	0	0.100991106	0.029235283	0.019854249	0.242466878	0.074162497	0.014754038	0	0	0	0	0	0.047974606	0.042106673	0.06397884	0.009102905	0	0	0.124798805	11.72703621	0.295761643	0.402825154	0	0	0	0
FK3.bin13	0	0.001329622	0	0	0	0.004521379	0.572022868	0.697590262	0.398239873	0.219731883	1.745715121	3.403215443	0	0	0.334958167	0.301650784	0.259678972	2.023847854	2.99860374	3.804295699	3.749258444	5.82588465	0	0	0	0	0	0	0	0	0	0	0	0	0	0.659131691	0.464654842	0.578079692	0.496727812	0.333654176	2.867518134	3.038621296	2.241804202	4.511975975	3.182967061	0.019921675	0.001320528	0	0.639535781
FK3.bin131	0	0	0	0	0	0	0	0	0.00059843	0.335368004	50.35251029	0	0.031400928	0.04606073	0	0	0	0.347899447	0	29.97752875	4.426567881	9.411232942	2.487219957	2.182591874	0	0	0	0	0	0	0	0	0	0	0	0	0	0	0	0	0	0	0.024675349	0	0	0.182926021	0.005429574	0.023099271	0
FK3.bin132	0.116184611	0.011248506	0.050648675	0.004381879	0	0	18.52183687	10.42173793	11.40118271	0.508456012	36.63562443	0.110417826	17.16799171	15.57891945	38.6373227	61.65957969	15.67902186	6.32169733	161.4769452	150.8843223	72.38485946	126.4033015	0	0	40.54984872	9.434280964	4.940106195	21.39311128	10.09068954	3.198817686	2.436246484	1.05325757	2.533513697	0.278523132	0.296259053	138.7099392	126.8058205	177.8206927	129.648727	121.5260369	1.59902398	1.815982983	89.75128332	2.903797149	6.488932129	0	0.013327851	0.01783701	0
FK3.bin138	0	0	0.002327972	0	0	0	2.046565561	1.234773849	2.486721177	0.311297102	2.863669576	0	0	0.000594363	0.047738803	0.031307438	0.034541279	3.570035885	10.82923031	9.833946292	5.126814562	4.754779493	0	0	0	0	0	0	0	0	0	0	0	0	0	0.017905664	0.051782201	0.045991998	0.00677161	0.025008591	0	0	2.155563236	0.328909795	0.14792637	0	0	0	0
FK3.bin143	0	0	0	0	0	0	3.068861274	3.71083673	0.867066829	0.679452281	8.700122794	0.535412146	1.610710157	1.304599438	0.928292251	0.782432477	0.012147876	22.16177586	25.57449407	22.81116455	24.64541857	25.28464082	0	0	0	0	0	0	0	0	0.487912472	0.20198284	0.411507896	0.054086147	0.046937177	0.941488819	0.363195799	1.106624189	1.126145027	0.33359571	0	0.003550926	0	0	0	0	0	0	0
FK3.bin148	0.02517497	0.166956105	0.063824691	0.075833119	0.040137482	0.120658919	5.52909706	10.69843978	1.936275516	3.537204294	4.754936524	1.337807275	66.97292102	53.60250712	0	0	0	2.355525623	0	9.010146709	8.674647532	9.251509927	0.67824035	4.185664819	0.851420133	0.353103044	0.14241396	0.936731719	0.082858552	0.038153429	0.032081551	0.041639398	0	0	0	43.03084724	44.4511189	71.32436415	42.91148885	54.59316509	0.17798654	3.842114192	1.392753892	0.228660975	0.237059548	8.044220571	2.676449454	1.489460227	8.699583725
FK3.bin15	0	0	0	0	0	0	0.260887035	0.176452575	0.377062003	0.309855184	2.800171172	0.038873695	0.058177689	0.095138996	0	0	0	2.845434627	9.605224935	18.67616746	21.71421842	12.09175603	0	0	0	0	0	0	0	0	0	0	0	0	0	0.193849875	0.257156556	0.285548857	0.241054521	0.452480815	0.364900302	0.097036789	0.158766234	0.029515444	0	0.02265821	0	0	0
FK3.bin16	4.201804114	1.491158253	0.736943289	1.284754454	0.571499919	0.938794171	0.102541967	0.279863435	0.203149679	0.0412637	23.38712683	0	1.37700692	1.436261759	0	0	0	0.671967994	0	7.654883584	0.224039953	0	0	0	0	0.030242179	0	0	0	0	0	0.01041893	0.023600062	0	0.019457331	0	0	0	0	0	0	0	0	0	0	4.61023672	5.232039572	1.43368837	0.669670422
FK3.bin165	0	0	0	0	0	0	0	0	0	0.304189236	7.594414931	0.103120948	0	0	0	0	0	26.41869544	19.59245582	22.5724753	23.27989649	17.19463275	0	0	0	0	0	0	0	0	0	0	0	0	0	0	0	0	0	0	17.14512988	15.11210159	13.64555129	44.31711752	65.38286145	0	0	0	0
FK3.bin166	0	0	0	0	0	0	0	0	0	0.925206886	5.233344892	0.093300646	0	0	0	0	0	0	0	8.427169984	2.452705869	0.13792237	0	0	0	0	0	0	0	0	0	0	0	0	0.030265458	0	0	0	0	0	0	0	0	0	0	0	0.209940095	0.011148674	0
FK3.bin169	0	0	0	0	0	0	0.77556131	0.349965352	0.68911938	0.073516856	1.927729666	0	0.304832176	0.268737266	0.053976866	0.029444592	0	1.247894811	2.650087685	3.48159976	2.189131093	1.866336118	0	0	0.077164999	0.014387134	0.020318714	0.113149521	0.018582923	0	0	0	0	0	0	1.918214121	2.018955062	1.88034295	1.335918554	1.12009924	0	0	1.258659569	0	0.017992646	0	0	0	0.013343532
FK3.bin17	0	0	0	0	0	0	0.037164257	0	0	0.504850704	72.24073426	0.104106903	0	0	0	0	0	317.5120637	3.177120955	36.25892704	140.8861368	104.3014239	0	0	0	0	0.007131775	0	0	0	0	0	0	0	0	0	0	0	0	0	0	0	0	0	0	0	0	0	0
FK3.bin172	0.04209898	0	0	0	0	0	8.383124718	5.761548495	14.42141743	63.39110295	243.7481962	3.096706489	2.805358787	2.86307359	0	0	0	4.626219937	0	128.3658945	21.32885762	8.235135714	1.062835012	0.450065604	0	0	0.045106943	0	0	0	0	0	0	0	0	0	0	0	0	0	0	0	0	0	0	110.7281683	2.293654824	1.19342306	0.639738822
FK3.bin175	0	0.028129512	0	0	0	0	0.306774796	0.667300372	0.380557486	0	4.823946473	0.073067651	0	0	0	0	0	0.331876115	0.513205649	8.684316865	1.190301025	1.561304402	0	0	0.04291282	0.132240151	0.087127703	1.842728121	3.762094836	0.080811676	0.018146961	0.20495088	0.010381242	0.097467715	0.019131847	0	0	0	0	0	0.049468084	0.015654856	1.042052902	0.044744924	0	0.536966866	0.140665073	0.177996695	0
FK3.bin18	0	0	0	0	0	0	0	0	0	0	4.573093189	0	0	0	0	0	0	0	0	6.146956948	0.333482886	0	0	0	0	0	0	0	0	0	0	0	0	0	0	0	0	0	0	0	0	0	0	0	0	0.284300023	0	0	0
FK3.bin19	0	0	0	0	0	0	0	0	0	0	3.075214013	0	0	0	0	0	0	1.695731623	13.43121009	10.06629286	4.737518514	3.153078888	0	0	0	0	0	0	0	0	0	0	0	0	0	0	0	0	0	0	0	0	0	0	0	0	0	0	0
FK3.bin20	3.089780832	2.253650675	0.492829878	0.730749594	0.851012546	1.452051859	0.033322606	0.111992514	0.149090593	0.00247426	33.80451465	0	3.307597441	3.380347084	0	0	0	0	0	21.23245979	0.171977053	0.027360976	0	0	0	0.01418605	0	0	0	0	0	0	0	0	0	0	0	0	0	0	0	0	0	0	0	11.65200551	3.224877752	0.827429157	0.189947205
FK3.bin22	0.378845434	0.121364483	0.234029365	0.059020061	0.117573881	0.073187119	0.32436587	0.453551522	0.65607176	0.440990206	9.908523063	0.048179826	0	0	0	0	0	1.476910608	0	5.427961739	0.426301225	0	0	0	0	0	0	0	0	0	0	0	0	0	0	0	0	0	0	0	0	0	0.175302674	0	0	40.9475578	0.373936037	0.183790145	0.042677705
FK3.bin24	0	0	0	0	0	0	0.186404126	0.06534477	0.133536289	0.151670833	16.31387791	0	0.498656196	0.426421059	0.164462527	0.136666287	0.038869744	9.737578928	17.97337843	19.97194521	16.85945624	23.29484249	0	0.001230791	0	0	0	0	0	0	0	0	0	0	0	0.78280159	0.593244241	0.598819061	0.433698336	0.426470021	0.004254909	0.125839805	2.399590145	0.328459796	0.584016357	0	0	0	0
FK3.bin26	0.874506949	0.597554788	0.643182292	0.31854988	0.817107645	1.040334594	1.973451879	0.659872351	1.687396705	1.025417644	15.16330382	14.17097278	0.164648131	0.318450697	0.64732921	0	0	4.232234647	0	7.494764458	0.984489498	4.242155476	0	0	0	0	0	0	0	0	0	0	0	0	0	0	0	0	0	0	0	0	0	0	0	0.564878287	0.199145538	0.033811437	0.067751071
FK3.bin27	0	0	0	0	0	0	0.013047647	0.016763337	0.023890886	0	2.986716096	0	0	0	0	0.005100486	0	0.994948081	7.699315145	6.824047324	3.77097337	5.614701013	0	0	0	0	0	0	0.216337956	0	0	0	0	0	0	0	0	0	0	0	1.068626896	0.09995622	0.623375757	3.773604503	2.127839922	0	0	0	0
FK3.bin34	0	0	0	0	0	0	0.056138204	0	0	0.221683703	8.863960305	0	0	0	0	0	0	21.31046298	83.56074788	35.18870147	35.59450772	18.11146558	0	0	0	0	0	0	0	0	0	0	0.002153849	0	0	0	0	0	0	0	1.375725076	0.104836202	0.140158972	0.584499834	4.622206841	0	0	0	0
FK3.bin35	0	0	0	0	0	0	0	0	0	0	72.51887915	0	0.31867411	0.303256449	0	0	0	2.02367827	0	62.19880217	61.49965278	3.676581017	0.027650946	0.022455721	0	0.297614482	0	0	0	0	0	0	0	0	0	0	0	0	0	0	0	0	0	0	0	126.2250148	66.68870647	13.50839964	1.512977938
FK3.bin37	0	0	0	0	0	0	0	0	0	0	7.840954456	0	0	0	0	0	0	0.002750012	0	3.835084146	0.082214723	0.211504686	0	0	0	0	0	0	0	0	0	0	0	0	0	0	0	0	0	0	0	0	0	0	0	7.116182594	0.038541975	0.053713466	0.209537061
FK3.bin38	0.00572745	0	0.010311402	0	0	0	3.921004178	3.049729502	1.724097283	6.125531097	2.67535085	9.60979895	0.002097531	0.00440317	2.01045796	0.8652396	0.814880948	3.364584731	2.945862891	2.480930401	4.841094832	6.647848338	0	0	0	0	0	0	0	0	0	0	0.044724046	0	0	0	0	0	0	0	10.5720056	29.59390371	9.000780862	17.19652056	23.72231541	0.031502275	0.044907129	0	0.079524674
FK3.bin40	0	0	0	0	0	0	0	0	0	0	16.63786986	0	0.007289956	0.014401447	0	0	0	0	0	26.71089001	0.072790162	0	0	0	0	0	0	0	0	0	0	0	0	0	0	0	0	0	0	0	0	0	0	0	0	1.328836607	0	0	0
FK3.bin41	0.055333845	0.04456481	0	0	0	0	0.902818963	0.665773911	0.300307487	0.142796187	177.4809647	20.81653809	1.038405011	0.873331811	0	0	0	511.8435448	2261.917429	886.241414	491.3392749	225.0979846	0	0	0	0	0.151691474	0	0	0	0.224304234	0.082192319	0.18597306	0.002462791	0	11.95792029	2.442630781	9.223978489	13.33259975	3.527936929	96.22319846	137.2284435	47.43413316	146.5918447	103.4978413	0	0	0	0
FK3.bin45	0	0	0	0	0	0	0	0.005627547	0.325544376	0	9.47223504	0	2.880617599	2.911707486	0	0	0	0	0	9.528773043	0.019988006	0.077652616	0	0	0	0	0	0	0	0	0	0	0	0	0	0	0	0	0	0.019637886	0	0	0.018777317	0	0	0.059229381	0.773556345	0.770116144	0
FK3.bin46	0.014436036	0.01562225	0.004196174	0.040340193	0.015271606	0.02607463	0.730733176	0.58533198	1.4877875	0.488390067	1.717179974	5.474144347	0.104290944	0.096615334	0	0.011594955	0.015133526	2.675357078	6.49199151	6.686547039	3.194887653	4.087845127	0.182813868	0.14019728	0	0	0	0	0	0	0	0	0	0	0	0.295564262	0.347098002	0.22905723	0.314608112	0.242276036	15.2236635	6.050768328	2.707795608	6.29521395	1.194218968	0.080425185	0.074163514	0.011813528	0.101080231
FK3.bin49	0	0	0	0	0	0	0	0.034631869	0	0.020704586	3.132286683	0.01206947	0.005259373	0.004805969	0	0	0	3.80297063	21.42157913	15.55597018	7.35227671	5.428208879	0	0	0	0	0	0	0	0	0	0	0	0	0	0.020018301	0.021773768	0.018240929	0.003052176	0.010106436	6.915951005	4.114227182	2.235264167	3.652656197	4.742771204	0	0	0	0
FK3.bin53	0	0	0	0	0	0	0.25812822	0.470280636	0.069428739	0	246.7182893	0	4.910367441	4.598707584	0	0	0	159.7401409	0	151.0383649	1.019814767	0.037393499	0	0.014617527	0	0.360343812	0.050597136	0	0	0	0	0	0	0	0	0	0	0	0	0	0	0	0	0	0	265.3513823	42.97558147	11.56056477	11.33313552
FK3.bin56	0	0	0	0	0	0	0.111168235	0.065688273	0.094233767	0.245167209	30.0773578	0.004119234	0	0	3.155774148	1.833832452	0	60.62693862	44.29048876	15.72467323	64.75570473	66.54687182	0	0	0	0	0	0	0	0	0	0	0	0	0	0	0	0	0	0	0.097091106	0	0.153510273	0.30497926	0.772986141	0	0	0	0
FK3.bin57	0	0	0	0	0	0	0	0	0.000209344	0	3.36994192	0	0.081948596	0.071415088	0	0	0	0.290965138	21.91611207	16.96413045	6.29820342	3.178132412	0	0	0	0	0	0	0	0	0	0	0	0	0	0	0	0	0	0	0	0	0	0	0	0	0	0	0
FK3.bin58	0.028277304	0.271253484	0.47591969	0.080057908	0.441479457	0.119168715	0.004690786	0.025412022	0	0	9.274877623	0	0.078497265	0.090881996	0	0	0	0.153021294	0.883448104	10.47841034	0.489594766	0.319610267	0	0	0	0	0	0	0	0	0	0	0	0	0	0	0	0	0	0	0	0	0	0	0.00416596	7.24912674	0.060541875	0	0.048754927
FK3.bin59	0	0	0	0	0	0	0.01910589	0.00631199	0.021472278	0.02844546	3.875309241	0	0	0	0.017893065	0.003076465	0	2.197753237	8.623178737	6.932740149	4.665344448	4.314201342	0	0	0	0	0	0	0	0	0	0	0	0	0	0	0	0.001584363	0	0	0	0	0.020746023	0	0	0	0	0	0
FK3.bin63	0	0	0.163587185	0.018034928	0.030851953	0.054088842	6.837872692	3.407829246	7.541635713	0.350048396	15.29453137	0	0.152176761	0.139870586	1.06291254	0.724909858	1.296417558	16.08300296	39.41943586	34.40889459	20.30038476	32.06681311	0	0	0	0	0	0.053114502	0.025233982	0	0	0	0	0	0	0	0	0.017679225	0	0	0	0	2.072511613	0.034748715	0.150535641	0	0.021122157	0	0.030298929
FK3.bin66	0.062504482	0.035064067	0.123287398	0.037326253	0.057461195	0.106693703	0.837850954	0.446590833	0.686342984	3.656693641	35.53015636	0	0.066955567	0.061123318	0.045482219	0.070490282	0	37.01372101	61.3399853	38.99768708	56.71244443	60.92441528	0	0	0	0	0	0	0	0	0	0	0	0	0	0.002372919	0	0.005216109	0	0	0	0	0.701763477	5.78E-06	0.046581212	0	0	0	0
FK3.bin67	0	0	0	0	0	0	0	0	0	0	18.39298128	0	0.033655792	0.035892932	0	0	0	0.041278066	0	25.03399218	0	0	0	0	0	0	0	0	0	0	0	0	0	0	0	0	0	0	0	0	0	0	0	0	0	0.493777273	0.049921597	0	0
FK3.bin7	0	0	0	0	0	0	0.440845627	0.453653121	0.300407873	0.085290242	0.747087159	4.128901532	0.202429117	0.164265187	0.063060984	0.256397453	0	1.679491105	5.171355682	4.539032036	3.504207274	2.592992054	0	0	0	0	0.054337509	0.026995475	1.838457882	0	0	0	0	0	0	3.691804532	2.570089847	3.159973351	5.282404527	5.874792941	35.859651	15.67476633	11.14853704	29.21403379	15.7358104	0.248366039	0.051344041	0.051459305	0.479085263
FK3.bin72	0	0	0.024238848	0	0	0	1.731259941	0.726854483	1.953504811	1.170713563	14.05731542	0	0.879673609	0.801685369	0.021348023	0.006596394	0	6.453081613	15.8509711	13.25825387	19.22999785	29.61676697	0	0	0.130958385	0	0	0	0	0	0	0	0	0	0	1.886406397	2.774466018	2.228214405	1.785415278	0.977105704	0	0.020011594	2.012171793	0	0.017579001	0.020340057	0.007455885	0	0
FK3.bin76	0	0	0	0	0	0	0	0	0	0	100.8117696	0	0.052863941	0.073437494	0	0	0	1.483420599	0	49.88523601	1.7598021	0.328411015	0	0	0	0	0	0	0	0	0	0	0	0	0	0	0	0	0	0	0	0	0	0	0	1.101387255	0.302506443	0.238790237	0.007359351
FK3.bin79	0	0	0	0.056481488	0	0	0.198425011	0.365745027	0.426809689	0.729687785	7.225990934	1.278123089	0.008563911	0.004678557	0.035011572	0.00661335	0	0.757400227	8.938371563	13.98933087	9.05739066	13.23886485	4.460713106	7.504042981	0	0	0	0	0	0	0	0	0	0	0	0.554640601	1.029960523	0.735008061	0.630468033	0.709407312	0	0.001755682	1.544418773	0.042475696	0.034320514	0.378562591	0.181216542	0.78599262	1.073105056
FK3.bin81	0	0	0	0	0	0	0.639307467	1.303638879	2.535940135	0.03684948	5.44603508	2.124968259	2.322676108	2.148864466	0	0	0	0.148172911	18.95124063	24.13436301	1.9594854	0.789092712	0.036425532	0.023354801	0	0	0	0	0	0	0.393752918	0.239863559	0.40011844	0.103445774	0.117426745	4.054603631	3.912583818	4.088111714	3.375123883	2.798240763	0.898034393	1.160572059	2.842515568	0.726937277	0.507957193	0	0	0	0.234537393
FK3.bin83	0	0	0	0	0	0	0	0	0	0.013157259	3.112342383	1.296681244	0	0	0	0	0	3.730271813	40.16685905	15.51825144	15.16275287	9.44417969	0	0	0	0	0	0	0	0	0	0	0	0	0	0	0	0	0	0	0	0	0	0	0	0	0	0	0
FK3.bin85	0	0	0	0	0	0	0	0	0	0	1.562731466	0	0	0	0	0	0	0.894706411	8.912979446	8.168319099	3.750702256	3.955662892	0	0	0	0	0	0	0	0	0	0	0	0	0	0	0	0	0	0	0	0	0	0	0	0	0	0	0
FK3.bin88	0	0	0	0	0	0	0.082605772	0.073969376	0.044868531	0.020765495	2.967718923	0.109425283	0.041511333	0.035645681	0	0	0	1.081507845	16.3070925	20.98380025	7.108542837	6.37999519	0.070869567	0.047083563	0	0	0	0	0	0	0	0	0	0	0	4.789866945	7.749271211	5.355617744	8.921104735	15.20606544	2.991705529	3.159658508	1.081324959	0.706308665	0.414320935	0.093295377	0	0.006457	0.513639222
FK3.bin90	0.016955822	0	0	0	0	0	0	0	0	0	80.71894168	0	0.063524362	0.062628044	0	0	0	0	0	36.67265577	5.492074348	0	0	0	0	0	0	0	0	0	0	0	0	0	0	0	0	0	0	0	0	0	0	0	0	0.89762047	0.966316323	0.000307983	0
FK3.bin92	0	0	0	0	0	0	0	0	0	0	0.492069664	0	0	0	0	0	0	0.86044393	12.72630193	11.71214429	3.353727237	4.871258205	0	0	0	0	0	0	0	0	0	0	0	0	0	0.458184279	0.038044341	0.180382515	0.069737214	0.016760789	3.969992841	0.550645642	1.760577074	5.401334018	5.68016102	0	0	0	0
FK3.bin95	0	0	0	0	0	0	0.365142615	0.966297184	0.077911302	0	1.582126062	0	0	0	0	0	0	0.417362205	7.229427446	11.29999943	4.335560261	5.524536337	0	0	0.721048362	0.50429701	0.075355753	2.761086561	0.917059567	0.070237332	0	0	0	0	0	0	0	0	0	0	0	0	0.135248818	0	0	0	0	0	0
FK3.bin99	0	0	0	0	0	0	0	0	0	0	7.563553987	0	0	0	0	0	0	0.509713282	50.42897041	9.146565966	15.50972663	19.59630617	0	0	0	0	0	0	0	0	0	0	0	0	0	0	0	0	0	0	0	0	0	0	0	0	0	0	0
FK4.bin103	0	0	0	0	0	0	0.683062589	0.520411234	0.294953217	0.354372739	36.03811542	2.553219893	0.519260687	0.458305492	0.878918294	0.20876307	0.285446013	76.87176186	6.25384705	22.52686703	80.86918085	86.11831178	0	0	0	0	0.017557322	0	0	0	0	0	0	0	0	1.189708133	0.857395916	0.9950961	1.352344125	1.119003315	7.760580026	19.01269592	6.654790662	8.608680328	14.83546894	3.513047427	0.094049239	0.041692352	5.163028614
FK4.bin106	0.036353114	0.039082854	0.027282514	0	0.005775957	0.06750372	4.06836007	2.050381746	2.889604377	2.070602694	8.415859104	0.250834601	1.212455704	1.158612529	0.171438962	0.215786651	0.091851542	13.07039319	6.664767393	7.984235804	15.62150417	9.654420026	0	0	0	0	0	0	0	0	0.733236141	0.550913239	0.623247901	0.398613558	0.356614801	5.036185968	5.90977041	5.153213552	4.668931395	4.105481429	3.55757949	4.469725402	7.510648188	6.157435511	11.10747846	0.002921536	0	0	0
FK4.bin111	5.298690622	4.824494638	2.653222556	2.444992914	1.43436769	3.220691849	0.205199024	0.713230725	0.051968146	2.441900698	0.01794104	0.264133732	0.391422464	0.315247288	0	0	0	0	0	0.006237631	31.40044668	0	0	0	0	0	0	0	0	0	0.004786306	0.256729164	0.511681987	0	0.038150872	0	0	0	0	0	0	0	0	0	0	0	0.034117879	0	0
FK4.bin18	0	0	0	0	0	0	0	0	0	0	2.433836912	0	0	0	0	0	0	1.275548757	0	1.57313201	12.76846968	0.0690286	0.016701502	0	0	0	0	0	0	0	0	0	0	0	0	0	0	0	0	0	0	0	0	0	0	0.900262124	0.401281067	0.120083426	0
FK4.bin2	2.113820907	3.348489639	0.415567229	0.642415346	0.791171241	1.492001027	0.302318756	1.335018445	0.050553538	0.102615371	0.218455906	0	0	0.002418691	0	0	0	280.9501408	0.03546724	0	67.31454694	0	0	0	0	0	0	0	0	0	0.023985981	0	0.027651981	0	0	0	0	0	0	0	0	0	0	0	0	0	0	0	0
FK4.bin21	0	0	0	0	0	0	0.019762565	0.01253988	0.017560914	0.035233962	1.915598345	0	0	0	0	0	0	1.431886972	2.957400255	2.966694459	4.853020467	3.057560297	0	0	0	0	0	0	0	0	0	0	0	0	0	0	0	0	0	0	0	0	0.031447856	0.006632577	0.027021378	0	0	0	0
FK4.bin22	0	0	0	0	0	0	0.579306229	0.927294581	0.190207757	0	1.635402337	0	0	0	0	0	0	0.387335763	3.985723421	5.556223692	3.118109625	3.769311981	0	0	0.252785975	0.156870211	0	0.948059267	0.221644896	0.003264664	0	0	0	0	0	0	0	0	0	0	0	0	0.110981748	0	0	0	0	0	0
FK4.bin26	0.083482977	0.084326492	0	0	0.010371336	0.056902197	0.426609278	0	0	0.415704402	710.0370759	0.159883869	0.718883056	1.640576647	0	0	0	508.9720183	0.150884557	485.7371089	550.6366279	657.946297	0	0	0	0	0.436956263	0	0	0	0	0	0	0	0	0.916114474	0.492021013	1.726727549	0.870994333	1.169983347	0	0	0	0	0	1.009764126	2.908916508	0.440715959	2.710709378
FK4.bin31	0	0	0	0	0	0	0.183449369	0.006906763	0.005544955	0.491978958	60.789327	0.022031581	0	0	0	0	0	24.51615349	524.4936014	218.5127441	151.8065732	173.4637663	0	0	0	0	0.022478187	0	0	0	0	0	0	0	0	0	0	0	0	0	0.078633048	0.523403912	0.775205197	0.684345725	2.18975548	0	0	0	0
FK4.bin32	0	0	0	0	0	0	1.162203036	0.936576297	0.439439388	1.195956324	13.65292052	1.313920047	0.321194409	0.281187539	1.176684399	3.269091806	0.258830387	40.73849753	20.98373138	21.2305184	45.61109804	37.70940217	0	0	0	0	0	0	0	0	0.230665113	0.133404339	0.228784265	0.022605664	0.011654214	1.637281744	1.023692167	1.464931789	2.019548898	1.60238421	2.236453921	5.118304699	1.892608201	2.066325381	2.518989321	0.040691181	0.029834704	0.007489745	0.200536278
FK4.bin35	0.067727194	0.196876715	0.071225358	0.10904465	0.080965753	0.238165579	1.381264209	4.024120552	0.587046356	1.170204986	9.595301932	0.380861637	3.695487431	3.896560115	0	0	0	0.574863953	0	8.563960219	45.0244678	5.071634976	0.0732745	0.064419012	0	0.149971756	0	0	0	0	0	0	0	0	0	2.857078398	3.397382626	7.492958452	3.089499857	2.062692112	0	0.26295438	0.173084056	0.004653338	0.414438082	102.1235154	36.41650684	16.59863693	19.01034056
FK4.bin36	0.971367735	2.191505761	0.90335306	1.151602514	1.111757613	2.622687766	8.831348356	22.12375782	3.26460406	8.368102219	1.867956525	1.306456649	14.89929058	20.54719131	0	0	0	0.388075588	0	1.925554685	21.25073287	4.712925699	0.664511468	0.375166287	0.09150702	0.023888796	0.045709898	0	0	0	0	0	0	0	0	1.364459258	1.790285413	2.125652213	1.040018963	1.899135472	0.024101948	0.941713793	0.537196945	0.144754327	5.115249616	1.789422946	1.6626542	1.333490216	4.273324471
FK4.bin45	0	0	0	0	0	0	0.046559067	0.037755826	0.035344515	0.017796352	2.175455262	0	0.013169841	0.013163448	0.024611692	0.007864197	0	1.291835797	6.436179805	4.936638382	3.380037023	2.278279549	0	0	0	0	0	0	0	0	0	0	0	0	0	0.145681201	0.148686073	0.142957468	0.101069151	0.07467991	0	0	0.103682521	0	0	0	0	0	0.012754103
FK4.bin46	0	0	0	0	0	0	0.320578468	0.255324879	0.213032153	0.265607665	1.121185191	0.724628946	0.083482851	0.081928091	0.045393362	0.087916757	0.004053315	1.590700794	3.477851918	2.145717198	3.551830463	4.19672293	0	0	0	0	0	0	0	0	0	0	0	0	0	0.391743474	0.241883838	0.321916628	0.341585675	0.352203685	2.601168531	1.296647362	0.67320946	2.361334264	2.285929591	0.065076254	0.00266297	0	0.029854438
FK4.bin48	0.052291319	0.126692647	0.026477742	0.03180461	0.000243556	0.052207953	0.271224443	0.105315784	1.135151913	7.835977898	6.984041037	1.288050953	1.736240225	2.405442914	0	0	0	69.18921857	0	2.117463228	116.070963	4.764339608	6.794844168	3.344518495	0	0	0	0	0	0	0.108595697	0.059306468	0.127864104	0	0	4.355657805	3.968140149	6.871181387	4.36968196	2.498911455	0.954208219	15.99802697	3.929618239	1.282507593	1.445066614	60.16860737	5.423193086	2.272826185	56.96572539
FK4.bin6	0	0	0	0	0	0	0.013800827	0	0.109854398	0.100882374	0.00249492	0.005933178	0	0	0	0	0	0	0	0	5.551444154	1.890976834	0	0	0	0	0	0	0	0	0	0	0	0	0	0	0	0	0	0	0	0	0	0	0	0	0	0	0
FK4.bin61	0	0	0	0	0	0	0	0	0	1.281782403	5.418716648	0.049571191	0	0	0	0	0	19.04655229	11.24676272	10.81010953	15.58004525	21.41399727	0	0	0	0	0	0	0	0	0	0	0	0	0	0	0	0	0	0	0	0	0	0	0	0	0	0	0
FK4.bin75	0	0	0	0	0	0	1.31690426	0.518538107	1.388406607	0.077176789	0.984756852	0	0.329110024	0.283696681	0	0	0	0.88370232	0.981155154	1.509864375	2.088302643	1.410294251	0	0	0.099493848	0.012745185	0.032132513	0.130956901	0.049311721	0	0.00465686	0	0.003984128	0	0	2.752771404	2.926824217	2.686625706	1.875887071	1.559831138	0	0	1.293660452	0	0.000436999	0	0	0	0
FK4.bin83	0	0	0	0	0	0	0.39020469	0.1846592	0.364342286	0.803811111	4.378191439	0.101875515	0.250103886	0.547455636	0	0	0	12.65496532	0	4.963342891	13.93038461	31.61017466	0.022687629	0	0	0	0	0	0	0	0	0	0	0	0	0.500932033	2.10208467	1.360623447	0.908501875	1.070373412	0	0	0	0	0	0.024226293	0	0	0
FK4.bin88	0	0	0	0	0	0	0	0.004819387	0	0.05046714	9.100195024	0	0	0	0	0	0	26.99379316	17.08605299	15.86028326	11.74211937	28.46290749	0	0	0	0	0	0	0	0	0	0	0	0	0	0	0	0	0	0	0	0.008802741	0	0	0.090866591	0	0	0	0
FK4.bin95	0	0	0	0	0	0	0	0	0	0	2.430021502	0	0	0	0	0	0	3.816222159	0.804997955	2.649003081	13.35560792	7.167505473	0	0	0	0	0	0	0	0	0	0	0	0	0	0	0	0	0	0	0	0	0	0	0	0	0	0	0
FK5.bin1	0.112160709	0.332422846	0.218825772	0.257269994	0.154190818	0.398339811	12.33336891	16.76723258	8.499516753	14.76812579	3.27563138	3.077095405	9.082671268	7.798891268	0	0	0	3.09728838	0	3.860844774	15.8141933	10.11367201	0.127580744	0.067269474	0.048730164	0	0	0	0	0	0	0	0	0	0	2.615860456	3.356829291	4.641424049	2.769206743	4.867539715	0.185930171	2.194195842	1.659561492	0.361214309	1.536505525	4.81949405	2.197846806	0.764079321	8.412799646
FK5.bin10	0	0	0	0	0	0	0.10127239	0.114593043	0.120367159	0.086656639	2.841436489	0	0	0	0.000622975	0.009534633	0	3.239361428	11.47712398	6.697022287	6.396279864	13.19382447	0	0	0	0	0	0	0	0	0	0	0	0	0	0.006117359	0.006725366	0.011884356	0.000189067	0.011752937	1.095212083	0.620086115	0.946980836	2.813656057	2.516451753	0	0	0	0
FK5.bin103	0	0	0	0	0	0	0	0	0	0	18.86424453	0	0	0	0	0	0	32.08972143	18.47833293	9.395601292	19.50752464	40.45555803	0	0	0	0	0	0	0	0	0	0	0	0	0	0	0	0	0	0	0	0	0	0	0	0	0	0	0
FK5.bin106	0	0	0	0	0	0	0	0	0	0.098136526	2.064728928	0	0	0	0	0	0	1.293521013	0.032931893	1.751235819	8.367495147	17.56514651	0	0	0	0	0	0	0	0	0	0	0	0	0	0.033280133	0	0	0	0	0	0	0	0	0	0	0	0	0
FK5.bin108	0	0	0	0	0	0	0.030349204	0.027080992	0.045223287	0	2.199588712	0	0	0	0	0.064462865	0	1.175911584	7.291012406	4.524918794	2.687423616	7.761107299	0	0	0	0	0	0	0.754481814	0	0	0	0	0	0	0	0	0	0	0	3.267163937	0.343694679	1.605740503	10.49586403	6.07363249	0	0	0	0
FK5.bin119	0	0	0	0	0	0	0.084421928	0.042374482	0.056359943	0	1.718415447	0	0.058165382	0.050909284	0.380064141	0.594683455	0.252575347	3.126609589	1.501663989	1.245670916	1.656441761	8.587736254	0	0	0.438695892	0.063738074	0.22177143	0.031340244	0.25233769	0.090237583	0.063423971	0.015597182	0.071633864	0	0	0	0	0	0	0.003302138	0	0	0	0	0.041260082	0	0	0	0
FK5.bin12	0	0	0	0	0	0	0	0	0	0.28243987	5.271246123	0	0	0	0	0	0	5.35708458	5.511641231	4.492306593	19.99727611	37.49817326	0	0	0	0	0	0	0	0	0	0	0	0	0	0	0	0	0	0	0	0	0	0	0	0	0	0	0
FK5.bin122	0	0	0	0	0	0	0.382647656	0.122999396	0.113928444	1.949536847	6.17376663	14.31358015	0	0	0	0	0	35.69933286	2.627202398	5.393879558	6.650569759	6.862463347	0	0	0	0	0	0	0	0	0	0	0	0	0	0	0	0	0	0	0	0	0	0	0	0	0	0	0
FK5.bin124	0	0	0	0	0	0	1.069849846	0.94892151	0.423055736	0.213891933	10.63127961	1.018352378	0.303058233	0.252476429	0.092173169	0.185891739	7.42E-05	23.47092691	102.8850419	27.65856093	42.61341246	70.41810653	0	0	0	0	0.000436435	0	0.049193325	0	0	0	0	0	0	1.213474315	0.909061547	1.140660518	1.465090967	1.364934741	3.017987922	6.60668194	2.067529258	2.537383189	3.711449081	0	0	0	0.086752447
FK5.bin17	0	0	0	0	0	0	2.78714452	2.013111789	3.071770667	0.139911661	1.725134368	0	0.060531396	0.051170421	0	0	0	3.344562129	2.553980917	1.125468908	2.378749265	4.472480436	0	0	0.085755771	0	0.316229399	0.249343647	0.86003466	0	0.031483607	0	0.046111117	0	0	0.456907635	0.287606855	0.323680941	0.066116447	0.308880259	0	0	0.071751382	0.047223436	0.223220482	0	0	0	0
FK5.bin19	0.059741459	0.031618972	0.020399606	0.000593825	0.019084382	0.046071314	0.347470129	0.154948669	0.24571273	2.651192785	3.774182928	1.330646162	0.015741032	0.032934239	0.016816016	0	0	0.737914655	0	1.71984852	0.352769426	4.820136158	0	0	0	0	0	0	0	0	0	0	0	0	0	0	0	0	0	0	0	0	0	0	0	0.062387994	0	0	0.000786287
FK5.bin2	0.030885472	0.031308825	0.010541695	0.008064239	0.009476941	0.021952444	0.012469623	0.013309652	0.01326511	0	0.324359234	0.00542918	0	0	0	0	0	0.03320152	2.919866775	0.738092896	0.460863976	3.738864167	0	0	0	0	0	0	0	0	0	0	0	0	0	0	0	0	0	0	0.352479508	1.103521987	3.502496572	0.910718312	1.831456153	0	0	0	0
FK5.bin20	0	0	0	0	0	0	0.353374274	0.11534185	0.295993625	0	1.082707264	0	0.092089312	0.084588107	0	0	0	0.391865528	6.904778187	7.682270945	4.503829724	3.585983617	0	0	0	0	0	0	0	0	0	0	0	0	0	0.000505384	0.055619029	0.057894147	0.01567611	0.065649842	0	0	0	0	0	0	0	0	0
FK5.bin22	0	0	0	0	0	0	0.020618686	0.027730474	0.020570965	0	0.325292745	0	0	0	0	0	0	0.177222903	0	0.518534675	0.552507433	5.257309281	0	0	0	0	0	0	0	0	0	0	0	0	0	0.123707071	0.313321015	0.190252102	0.205575809	0.262737584	0	0	0.009522744	0	0	0	0	0.008367428	0.080497868
FK5.bin29	0	0	0	0	0	0	0.127619106	0.520651087	0.321878536	0	2.170054491	0.106260903	0	0	0	0	0	0.695952156	7.692618374	2.246790351	3.868013686	9.020220029	0.183096527	0	0.837433006	0.316492782	6.339728912	0.418660574	23.48108849	0.114992826	0.016192525	0.03142054	0.017770846	0.049528956	0.034887427	0	0	0	0	0	0.237574867	0.034669188	0.044288092	0.456841832	0.177160135	0	0	0	0
FK5.bin32	0	0	0	0	0	0	0.037279566	0.246292796	0	0	1.711568608	0.127453529	0	0	0.017001636	0.035178777	0	2.699699662	1.030208069	1.959050604	5.089440115	5.905754487	0	0	0.034484357	0	0	0	0	0	0	0	0	0	0	0	0	0.000173143	0	0	0.001321868	0.001599402	0.000880518	0.003613472	0.001532283	0	0	0	0
FK5.bin35	0.253668286	0	0.019188486	0	0	0	7.895817273	6.228814215	4.697710182	1.855396117	51.78685618	11.98782132	5.306260045	4.561941016	69.78451706	14.41757781	26.38651076	175.3285215	69.47006358	69.60940011	106.8289091	111.8182542	0.015548925	0.128973669	0	0	0.04437297	0	0.12745117	0	0	0	0.06280895	0	0	25.70571891	16.76500589	18.36158171	26.79116088	24.60933307	33.65243332	95.6197768	31.06330025	36.96739166	70.81882927	0.815373016	0.145172904	0.043108715	2.558085586
FK5.bin36	0.833287294	1.101654726	0.480987155	1.07980194	0.887334165	0.725801392	26.98819285	25.26721893	33.6566373	9.145601244	99.805175	35.19669063	142.4141952	121.5669995	102.3043343	417.8243578	479.262631	6.255255722	0.121009226	52.75135804	41.93786864	231.0179432	412.142395	261.4607022	0.124922679	0.135240252	0.160529739	0.100017714	0.0859208	0.039809762	2.234471338	1.202065095	1.397529586	0.767539097	0.763496724	16.74835456	27.60334466	17.84699572	17.87846196	20.5238219	1.892352497	1.361908343	8.053573795	1.744259289	3.541322352	12.06375849	10.10508026	8.831633818	27.21143036
FK5.bin4	0	0	0	0	0	0	0.121355903	0.078621475	0.136357376	0.025047596	3.007479093	0	0.027187594	0.024431539	0.054641577	0.01753524	7.68E-05	1.931341672	7.495822385	5.863172929	4.408797028	4.096864519	0	0	0	0	0	0	0	0	0	0	0	0	0	0.095196479	0.099841297	0.10358956	0.072570946	0.058943338	0	0	0.137290528	0	0	0	0	0	0.047429751
FK5.bin40	0	0	0	0	0	0	9.348092672	7.585247459	4.132676831	1.091809425	8.440455251	3.711619143	1.139789352	0.99600313	4.092449664	3.521862268	3.484570601	23.4065731	17.08403509	13.40080965	19.69150658	30.67019564	0.006287416	0	0	0	0	0	0	0	0.023068313	0.000704826	0.028451908	0	0	4.882815445	3.057746877	4.013353784	5.629573269	5.011123223	3.157279073	8.400305538	3.229428859	3.242077718	5.439131072	0.056607317	0.014667258	0	0.375058109
FK5.bin43	0.032464703	0.049646203	0.013546325	0.017767849	0.009226454	0.033240296	1.196096409	1.409191174	0.819200492	0.623098253	2.667282033	6.89269429	1.665552042	1.37817888	0.542159908	0.553617523	0.467423788	2.762755299	4.388503908	4.929267342	4.930473371	9.81613013	1.457921188	0.749187134	0	0	0	0	0.176295766	0	0	0	0	0	0	0.483394535	0.409110464	0.468298852	0.47950331	0.332000448	1.36160044	2.053783998	1.30519995	2.120738232	1.283244749	0.191321424	0.136716062	0.07858194	1.442318909
FK5.bin44	0.593666762	1.315290409	1.324429289	0.822201696	0.681905542	0.961793557	96.89924743	192.2679643	108.7065463	4.566396851	7.975419449	10.03767172	6.794807739	5.67766878	0	0	0	6.135415843	0.255437407	2.711324719	7.848950634	8.991650308	25.93571239	40.33665407	0	0	0	0	0	0	0	0	0.541495638	0	0	10.81436478	11.54117213	13.47444727	10.25152438	7.430644618	1.988862474	0.943526769	6.670346074	3.081521235	16.87600248	34.28454294	2.244595216	5.824057307	12.36070718
FK5.bin45	0.000888222	0.005727605	0.004032027	0	0	0	0.325643019	0.160386951	0.155258733	2.466583249	4.161725142	0.966947979	0	0	0.156763872	0.14564688	0	15.96966786	17.09777074	9.839213997	9.058719265	9.690742561	0	0	0	0	0	0	0	0	0	0	0.135425922	0	0	0	0	0	0	0	2.303426503	8.42398634	3.981774621	3.465442832	28.4830064	0	0	0	0.015161204
FK5.bin5	0	0.010518008	0.006943438	0.01109587	0.002582245	0.015886656	0.750865888	0.856427704	0.660722851	0.406751098	2.161576623	1.217161591	0.447957953	0.371110299	0.204845154	0.139018408	0.090347568	1.426433282	2.11386682	2.956227957	2.697408751	4.070942651	0.346222479	0.323464466	0.021066454	0	0.003983028	0	0.016279985	0	0.00548069	0	0.007733573	0	0	0.31910428	0.376888569	0.364189996	0.27162089	0.369337226	0.704874224	0.795058678	1.529803411	1.252522656	1.275161671	0.34997651	0.202009407	0.172668149	0.644584213
FK5.bin51	0	0	0.031431689	0.071736603	0.06231658	0.04370984	0.960779522	1.490054504	0.661657667	0.054147945	1.375293062	0.249132358	0.093471984	0.074657465	0.173841445	0.180711926	0.068527828	1.71615748	1.889139504	1.389531372	2.081222142	5.07789417	0.142261668	1.740719433	0.349019257	0.294992948	0.396875633	0.267414654	1.034303056	0.01421357	0	0	0	0	0	0.885080619	1.041168876	0.858855394	0.519912877	0.918421339	3.971173669	1.663663161	6.434451369	8.129887844	3.021404863	0.387788434	0.192078617	0.090595435	1.745393581
FK5.bin52	0	0	0.022177378	0	0.005444682	0.004150255	2.145548206	2.513806772	1.364752855	0	1.527768293	0.28736564	0	0	0.016312471	0.016044646	0.019172127	3.383500843	4.419598845	2.537025556	2.820024304	8.734034878	0	0	0	0	0	0	0	0	0.002301058	0	0.003072607	0.003553297	0.008014609	0.031335659	0.023872956	0.028120478	0.019309743	0.021801825	0.68337969	0.627769165	0.60803298	1.122564565	0.841838178	0	0	0	0
FK5.bin53	0	0	0	0	0	0	0.556488694	0.571462544	0.3073158	1.193645633	0.392767786	1.855214779	0.026469809	0.027124519	0.091213895	0.03549547	0.000797579	1.101671364	0.637356842	0.55296916	1.194978175	3.012625021	0.016552896	0	0	0	0	0	0	0	0	0	0	0	0	0.036055121	0.021479919	0.030693533	0.046526156	0.031954338	1.249607923	3.903012044	1.546242269	2.351726784	5.147223122	0.494051677	0	0	0.044309124
FK5.bin71	0	0	0	0	0	0	0.048471865	0	0	0.268755114	13.67368462	0.029647005	0	0	0	0	0	28.11318661	199.6459087	70.04713578	103.5525777	154.6493484	0	0	0	0	0.00217399	0	0	0	0	0	0	0	0	0	0	0	0	0	0	0	0	0	0	0	0	0	0
FK5.bin72	0	0	0	0	0	0	1.589833621	1.828698834	0.586465534	0	3.253741815	0	0	0	0	0	0	0.611347175	1.945500415	2.405253337	2.460813947	4.8901752	0	0	0	0	0	0	0	0	0	0	0	0	0	0	0	0	0	0	0	0	0.098855479	0	0	0	0	0	0.010622145
FK5.bin8	3.694806625	2.78779529	6.797683677	18.51187587	7.271707315	7.65380947	0.663312005	0.091554421	3.447661797	12.84716472	0.180553945	0.320800305	0	0	0	0	0	0	0	0.060010393	0.02628194	4.820848341	0	0	0	0	0	0	0	0	0	0	0	0	0	0	0	0	0	0	0	0	0.321237173	0	0	0.002951152	0	0	0
FK5.bin80	0.029090602	0	0	0	0	0	0.78410441	0.334493268	0.293035498	5.148474403	14.34194283	0.263322286	0	0	0	0	0	5.286273669	66.69065182	24.42176003	27.02913774	60.85323314	0	0	0	0	0	0	0	0	0	0	0.019404928	0	0	0.177004176	0.073576245	0.125480651	0.067946276	0.028391809	0.822921224	1.411139141	2.912559923	1.768334249	8.174574326	0	0	0	0
FK5.bin85	0	0	0	0	0	0	0	0	0	0	0.640119982	0	0	0	0	0	0	0.230949539	5.381619308	1.079273408	2.623246006	6.269023566	0	0	0	0	0	0	0	0	0	0	0	0	0	0	0	0	0	0	0	0	0	0	0	0	0	0	0
FK5.bin86	0.135407467	0.056466351	0.438021044	1.034682395	0.774962751	0.488619564	0.471862759	0.181273766	0.409641602	0.23839714	2.997796989	0	0	0	0	0	0	1.912427201	29.71371087	4.457509846	5.345257125	9.286123295	0	0	0	0	0	0	0	0	0.014495865	0	0.007449651	0	0	0	0	0	0	0	0	0	0.073160925	0.024580136	0.14502719	0	0	0	0
FK5.bin88	0	0	0	0	0	0	1.104672044	0.505994098	1.443089838	10.57276684	6.47074657	0.164233994	0	0	0	0	0	0	0	9.415323713	1.350406415	10.68710693	0	0	0	0	0	0	0	0	0	0	0	0	0	0	0	0	0	0	0	0	0.107560321	1.209929849	0	0	0	0	0
FK5.bin90	0.514107244	0.470934721	1.568818418	3.447660637	3.148889903	1.82730316	0.508441248	0.202973264	1.002364553	0.331922976	3.576377329	0	0.028272437	0.023571093	0	0	0	0.497399499	52.43983135	9.043393515	7.009214654	14.33841299	0	0	0	0	0	0	0	0	0	0	0	0	0	0	0	0	0	0	0	0	0.268141361	0.058048011	0.075863401	0	0	0	0
FK5.bin94	0	0	0	0	0	0	0	0	0	0	2.938184023	0	0	0	0	0	0	8.785005432	2.849798933	3.560770176	11.62789058	20.62097048	0	0	0	0	0	0	0	0	0	0	0	0	0	0	0	0	0	0	0	0	0	0	0	0	0	0	0
FK5.bin98	0	0.000733489	0.045731534	0.085834769	0.068367269	0.046021041	1.072531322	1.702941505	0.6987321	0.077456366	1.332637868	0.571937665	0.051488965	0.032989832	0.165020137	0.161571765	0.062933372	1.64577154	2.280432845	1.461140068	2.285777976	5.363013354	0.177239284	2.147883644	0.374980405	0.310194771	0.467548035	0.2814199	1.194959073	0.020084288	0	0	0	0	0	1.05255065	1.250362447	1.006549128	0.662590839	1.158811432	10.79983965	4.472376631	9.326430299	20.30548211	7.818275649	0.401141507	0.24140859	0.099937554	1.939997011
FK5.bin99	0	0	0	0	0	0	0.154317367	0.210105117	0.222532037	0	3.974210767	0.218805415	0	0	0	0	0	1.595253966	11.90192487	12.38379743	12.91162942	16.55156373	0	0	0	0	0	0	0	0	0	0	0	0	0	0	0	0	0	0	0	0	0.231354401	0.03099951	0.012663947	0	0	0	0
HSP1.bin10	0	0	0	0	0	0	0	0	0	0	0	0.028087877	0.190027852	0.265623331	0.013050364	0.038678477	0.076274105	0	0.012729188	0	0	0	22.14967716	17.73752614	0	0	0	0	0	0	0	0	0	0	0	4.406644442	4.968068932	4.124240936	4.510721413	5.261042303	0	0	0.024876751	0	0	0	0.013723562	0.033154554	0
HSP1.bin12	0.042687001	0.136808535	0	0.12344732	0.027644261	0.07504624	8.498722115	27.94701521	17.33967792	3.494237249	0.171414914	5.424507864	52.44409964	43.75412601	0	0	0	0	0	0.061250615	0	0.075245043	450.4084163	159.1343577	0	0.029102372	0	0.04056461	0	0	0.00764353	0.017600739	0	0	0	117.412326	150.8078807	108.7513292	103.8079779	95.03654496	0.257621358	0.152122795	3.035101917	0.612712978	0.29679071	14.46384842	6.042121859	6.524038452	5.570961666
HSP1.bin13	0	0	0	0	0	0	0	0	0	0	0	0	0	0	0	0	0	0	0	0	0	0	59.80114722	276.2830398	0	0	0	0	0	0	0	0	0	0	0	1.658762848	0.70510268	0.974103709	3.569928469	2.698338151	0	0	0	0	0	0	0	0.349022989	0
HSP1.bin20	0.006358792	0	0	0	0	0	0	0	0	0	0	0	0	0	0	0	0	0	0	0	0	0	11.66483258	3.339699953	0	0	0	0	0	0	0	0	0	0	0	0	0	0	0	0	0	0	0	0	0	0	0	0	0
HSP1.bin25	0	0.067014507	0	0	0	0.041757149	0.033703273	0.070013348	0.051566651	0.19315047	0	0.357798375	3.100525062	13.13344911	0	0	0	0.084350153	0.027536565	0	0	0.014943137	64.72567774	18.6726705	0	0	0	0	0	0	0	0	0	0	0	49.28564407	57.32530211	43.73210495	51.40412489	60.1785847	1.589936186	4.426808579	6.023537689	0.404360885	0.020127089	0.812162051	3.668373818	1.582968786	0.205101501
HSP1.bin27	0	0	0	0	0	0	0	0.014694164	0	0	0.031651247	0.00744464	0.028521639	0.033839713	0	0	0	0.055061161	0.001353406	0.044566991	0.065214174	0.085477713	10.17145869	6.236870787	0	0	0	0	0	0	0	0	0	0	0	0.352779624	0.269435101	0.298984369	0.486329579	0.475671184	0.082901021	0.220480504	0.097800575	0.102632923	0.037803393	0.004315018	0	0	0.111954329
HSP1.bin3	0	0	0	0	0	0	0	0	0	0	0.108402193	0.245313165	0.158284879	0.154367818	0	0.011934249	0	0.014357662	0.261577014	0.227045207	0.014840696	0.075147472	4.244541711	5.084091768	0	0	0	0	0	0	0	0	0	0	0	0.913990198	1.077818043	0.956022451	1.004635133	1.004867537	0	0	0.042915709	0	0	0	0.040057963	0.020801291	0.116405907
HSP1.bin31	0	0.166732582	0	0	0	0.030204277	0.043818692	0.152241627	0.271503026	0.008831998	0	4.488779427	0.380945645	0.341704673	0.347023067	3.395261394	0.080392579	0	0	0	0	0	5.067796186	2.12459989	0.012625065	0.020657887	0.003052204	0.057435871	0	0.051615463	0	0	0	0	0	0.520631653	0.765233694	0.695553203	0.60315047	1.457270294	0.132383335	0.060375237	0.671694442	0.368012427	0	0.317712228	1.189983328	0.071536641	2.633014902
HSP1.bin33	0	0.060203333	0.024765507	0.135319671	0.067246514	0.068715785	2.389382296	3.450870609	4.030786773	2.097698665	2.270911724	2.431261441	0.564651179	0.425357013	0.528142019	0.260139342	0.175583434	0.409328282	4.652360001	5.179350251	2.596466841	2.420767579	85.04701618	84.19160476	0	0.00191352	0	0	0	0	0.002001886	0	0.002455987	0	0	9.152414315	15.49148175	11.34403741	9.612774876	10.42932494	0.21867382	0.232966657	16.90730193	0.638136258	0.517230468	4.462500015	2.471224577	9.158386146	15.04159411
HSP1.bin35	0	0	0	0	0	0	0	0	0	0	0	0	0.033523048	0.064708739	0.025271041	0.183288119	0	0	0	0	0	0	18.65929263	3.03431036	0	0	0	0	0	0	0	0	0	0	0	0.049818531	0.375957927	0.367628182	0.04032302	0.29323644	0	0	0	0	0	0.096311779	0.001729357	0.041453598	4.234832957
HSP1.bin4	0	0	0	0	0	0	0	0	0	0	0	0	0	0	0	0	0	0	0	0	0	0	12.0030883	7.754974737	0	0	0	0	0	0	0	0	0	0	0	0	0	0	0	0	0	0	0	0	0	0	0	0	0
HSP1.bin40	0	0	0	0	0	0	0	0	0	0	0	0.199636655	0.080527388	0.055012655	0	0	0	0	0	0.011015834	0	0	18.30255252	15.05389989	0	0	0	0	0	0	0	0	0	0	0	0.412241637	0.423502588	0.355510582	0.365452449	0.69244814	0	0	0.033348912	0	0	0	0.160812157	0.027203973	0
HSP1.bin41	0	0	0	0	0	0	0	0	0	0	0.029676219	0	0	0	0	0	0	0.012048807	0	0.011512363	0.044226561	0.060214758	9.437515136	10.90072673	0	0	0	0	0	0	0	0	0	0	0	0	0	0	0	0	0	0	0	0	0	0	0	0	0.039410925
HSP1.bin42	0.091888139	0	0	0	0	0	18.53007315	15.03070165	12.73319899	14.66031365	0.543675736	21.03542762	11.69044668	19.16419808	42.72017551	1.871259628	3.951855361	1.618283317	0	0.195581156	2.148226233	3.024546287	13.48027634	1.670821216	0.033855992	0	0.927301213	0.076664266	1.932552636	0	0	0	0	0	0	0.714290628	0.764124584	0.581415203	0.79749191	0.746381522	118.7677996	304.0694292	92.48852624	189.4968317	126.8615015	0.934400719	0.430855164	0.235515781	2.883402698
HSP1.bin5	0.166475148	0.377674123	0.113782255	0.192409583	0.168864461	0.230229522	4.194121366	4.143708151	5.388618757	1.493114617	2.76751563	3.784826489	29.16740149	29.94773453	2.125861784	8.322130422	9.181639468	0.074033824	0	1.228662887	0.904927072	1.087202025	59.59379864	28.4606959	0	0	0	0	0	0	0.169462239	0.114715337	0.122011773	0.067544526	0.064566563	2.097319465	2.85422898	2.060134077	2.034548096	2.783894467	0.175905431	0.125308958	0.216108796	0.060487549	0.100434835	3.357282494	1.930855915	1.166145923	2.22236571
HSP1.bin6	0	0	0	0	0	0	0	0	0	0	0	0	0	0	0	0	0	0	0	0	0	0	14.4501917	5.53044976	0	0	0	0	0	0	0	0	0	0	0	0	0	0	0	0	0	0	0	0	0	0	0.014753439	0.031079345	0
HSP1.bin8	0.222051055	0.425277793	0.12307959	0.250938816	0.133547003	0.237319563	0.999291147	1.884308953	4.855466803	1.028133364	0.286789242	27.09448485	5.367407722	5.140237547	0.554825845	2.077842475	2.849209438	0.083899082	1.025768587	0.753175546	1.056032362	0.17868876	30.00163966	31.70884663	0	0	0	0	0	0	0.173332191	0.102171903	0.146396806	0.029863886	0.030122878	11.87890089	6.988913939	8.872681805	9.188784791	4.156287493	8.347687165	12.14655817	22.7029772	2.44805164	1.599807192	2.392802661	1.84613312	2.585145239	6.856227921
HSP2.bin1	1.544231446	2.867621389	1.353380854	1.431881015	1.257400128	2.122063698	15.7870596	25.39720568	27.30725748	2.270988983	0.666674764	1.913793663	18.21619724	15.04293871	12.30640579	10.94620115	9.998015092	0.242353083	1.126722899	1.283971202	1.124820922	1.321259725	1.830661891	3.128508947	48.31697988	37.69641847	2.663002034	43.70489337	4.825026603	13.08941748	44.50006195	35.347791	55.56355239	34.87660568	40.19228224	8.259513173	11.10799619	11.4139131	7.456656475	10.10177291	0.347914226	0.198004567	10.1203956	0.633515593	0.357173785	5.760144184	3.472323905	11.23357476	22.20458251
HSP2.bin10	0	0	0	0	0	0	0	0.065638743	0	0	0	0	6.364592701	5.082595554	0	0	0	0	0	0	0	0	186.0032432	572.5935941	0	0	0	0	0	0	0	0	0	0	0	6.02177943	9.197388143	8.107081819	6.7035519	18.39770315	0	0.097605417	0.040546803	0	0	0.448409574	0.436940474	2.072788833	2.908846381
HSP2.bin14	0.047051742	0.217517856	0.115420211	0.03531094	0.028102984	0.098093947	0.010164375	0.074542014	0.23921142	0.02340695	0.084276663	0.652705598	2.610442916	2.61552506	0.024881323	0.085692954	0.134630088	0	0.027309585	0.063255986	0.080747744	0.064653995	10.67841797	6.353957206	0	0	0.141385266	0.014778726	0.089108096	0	0.001596782	0	0	0	0	0.158605137	0.144429199	0.02639473	0.11104207	0.213202082	0	0	0	0.00234282	0	0.04229471	1.439534144	0.156266961	0.283529978
HSP2.bin18	0	0.008245673	0	0	0	0	0	0.0337459	0	0	0.022862102	0.124752908	0	0	0	0	0	0	0.066399927	0.309069967	0.009561688	0.011455587	8.670234631	13.6596332	0	0	0	0	0	0	0	0	0	0	0	2.007987968	0.441459155	2.776088282	4.58197102	1.001880719	59.9544485	41.8638177	17.21823909	15.01510252	4.213788503	0.089941085	0.004074564	0.087695829	0.744467503
HSP2.bin20	0.023795179	0.068339914	0	0.007755205	0	0.035605509	0.854722225	1.20956648	0.701941592	0.520684879	0	1.0214594	12.49295457	24.36089224	0.037872046	0.070329306	0	0.718449641	0.355793226	0	0	0.703954963	26.15045439	13.18943238	0	0	0	0	0	0	4.920940178	3.732521175	4.050598455	1.281981231	0.781590675	89.40674939	42.45392101	50.93497865	95.19567609	81.00915924	17.53655845	23.01857064	8.440567622	3.819088754	2.278331541	3.910341298	6.240759093	1.513631826	2.016683426
HSP2.bin23	0	0	0	0	0	0	0.030507228	0.04280041	0.008240538	0.005103091	0.104947655	5.030263796	0.099795176	0.075129244	2.237568928	0.994709715	0.646816886	0.089633845	0.756545838	1.282911702	0.151247069	0.211703241	7.804731667	137.6076457	0	0	0	0	0	0	0	0	0	0	0	0.563752391	0.460160103	0.496907763	0.498704827	0.522266009	0.039999235	0.169562837	0.457243483	0.317735597	0.065095172	0	0	0.140686733	0
HSP2.bin25	0	0	0	0.006501245	0	0.002722406	0.382290267	0.669918845	0.698770879	0.169765564	0.219106059	2.061948109	0.688096901	0.504672674	0.068115429	0.316411384	0.182894973	0.071636291	0.48889721	0.556979671	0.335793565	0.445920243	5.397981901	11.9010115	0.090076594	0.082476524	0.26054667	0.156988973	0.552809427	0.01499671	0.03506735	0.005969339	0.027165136	0	0	0.902876474	0.697198555	0.728323511	0.848207153	0.449103948	1.609771749	0.865217066	1.403087341	2.888944186	1.443329492	0.002040828	0.024924766	0.038365764	0.264055322
HSP2.bin26	0	0	0	0	0	0	0	0	0	0	0.039347989	0	0.020850915	0.020912763	0.301424754	0.34103716	0	0	0.053494973	0.07796276	0.030872492	0.028542793	2.008872325	25.33036033	0	0	0	0	0	0	0	0	0	0	0	0.057351461	0.054898915	0.129983712	0.023253591	0.118344839	0	0	0.382933668	0	0	0	0	0	0
HSP2.bin29	0	0	0	0	0	0	0	0	0	0	0.436766144	0.992556991	0.303364217	0.23015492	0	0	0	0.09541593	1.021688871	0.80156503	0.087412218	0.21157651	5.800554083	12.81849083	0	0	0	0	0	0	0	0	0	0	0	0.445141702	0.735561426	0.472070239	0.648491537	0.895232077	0	0	0.057441005	0	0	0	0.116349035	0.076378929	0.087893588
HSP2.bin32	0	0	0	0	0	0	0.583240262	1.414046489	0.401038275	0	3.624633363	0.27263766	0.125829412	0.114401217	3.526557372	0.986765982	1.76904775	0.261783852	9.757821866	12.46503312	2.636445355	3.684922988	3.546388077	37.84354284	0.419152235	0.148690049	0	0.045903281	0	0.042382076	0.012192883	0.010036056	0	0	0	88.00206106	102.7831427	122.5900563	69.78496852	79.87926884	0.471345453	0.906286095	229.8131383	1.963896479	1.496490396	0.172823418	0	0.533139857	1.192788278
HSP2.bin36	0	0	0	0	0	0	0	0	0	0	0	0	0.019117308	0.018081863	0	0	0	0	0	0	0	0	8.987698399	23.595536	0	0	0	0	0	0	0	0	0	0	0	0.050680793	0.030602743	0.076941937	0.108505512	0.154684207	0	0	0	0	0	0	0	0	0
HSP2.bin39	0	0	0	0.012050889	0	0	0.002394539	0.033052435	0.043596657	0	0	0	0.023077661	0.023131399	0	0	0	0	0	0	0	0	47.3141396	72.15509727	0.019842484	0.004926398	0	0.036470414	0	0	0.17297686	0.136318781	0.260269721	0.102863639	0.102341437	0.000748479	0.006270245	0.007988271	0	0	0	0	0.018320114	0	0	0	0	0.111647031	0
HSP2.bin5	0	0.034259961	0	0.00908231	0	0.015188865	0.500444177	1.101749893	0.199766856	0.304381693	0.160109667	0.138811681	5.985628925	8.229140957	0	0	0	0.13832768	0	0.307444898	0.58804537	0.586229636	26.53105225	113.875916	0.000139206	0	0	0	0	0	0	0	0	0	0	13.17769381	10.232916	23.0849471	16.10753432	16.05176753	0.021438476	0.279014664	0.152573226	0.002824969	0.024690832	0.851012791	0.297076612	0.403413334	1.253891796
HSP2.bin8	0	0.017715477	0	0	0	0	0	0.044733778	0.039390528	0	1.36726414	0.116710202	0.070687381	0.130279036	0	0	0	0	1.686947129	1.58518728	0.421693126	0.911212673	2.316497746	5.79723309	0	0	0	0	0	0	0	0	0	0	0	0.299808573	0.838089176	0.529592813	0.301157767	0.475729467	0.455306467	0.16990083	0.847502759	0.109709981	0	0.043326613	0.276729819	0.095395687	0.040026679
JA1.bin10	0	0	0	0	0	0	0	0	0	0	0	0	0	0	0.350566623	0.127258783	0.180938135	0	0	0	0	0	0	0	7.462421891	0.447190405	0.306506528	0.067004632	0.955198022	0.702379467	0	0	0	0	0	0	0	0	0	0	0	0	0	0	0	0	0	0	0
JA1.bin17	0	0	0	0	0	0	0	0	0	0	0.027993827	0	0	0	0	0	0	0	0	0	0	0	0	0	115.5319912	20.11656268	78.38488275	5.321491091	11.34625329	3.825045014	8.110958422	5.498401631	6.443295702	3.827567851	3.642852432	0	0	0	0	0.026010597	0	0	0	0	0	0	0	0	0
JA1.bin20	0.220453093	0.269308775	0.333848279	0.195010307	0.241522633	0.407842065	15.27249089	15.14963724	10.65832816	0.385732764	0.056420102	0.084661704	1.394035006	1.268264392	5.569543264	1.941333093	2.207165394	0	0	0.018443806	0.389617276	0.028999882	0	0	26.09665173	8.758709443	1.689838725	12.03263349	2.972326776	6.770843322	0.101209671	0.091590083	0.127436541	0.078219224	0.080962549	0.969631768	1.578938682	1.685847017	0.890519719	1.088024566	0	0.000583318	1.280373991	0.013406343	0.007092826	0.161779529	0.019584106	0.036462138	0.13544848
JA1.bin23	0	0	0	0	0	0	2.379694242	4.876999958	1.596752931	0.171707015	0	10.7953674	1.868350032	1.714887434	0	0	0	0	0	0	0.032168039	0	0	0	2.851868604	1.658349841	11.59913316	2.606053037	14.09945551	0.836796088	0.170950988	0.086669663	0.171868772	0.007903502	0.008724361	5.553085337	4.218472308	5.407861448	7.302060683	11.07422019	57.15861484	14.08834028	9.484139346	11.69498386	7.549492777	0	0	0	0.041896828
JA1.bin24	0.545040002	2.505774536	0.896807345	0.88213516	0.691099343	1.556929898	6.141014312	7.403284078	7.817897036	0.148217387	0	0.385646427	9.100382253	7.426949883	0.057962193	0.044036528	0	0	0	0	0	0	0	0	29.40010399	21.67310176	11.7327306	37.4420077	16.86746312	48.31629172	10.33368945	16.38982734	26.38222856	25.15933449	45.47344798	0	0	0	0	0.066910295	0	0	0.318329544	0	0	0.397176042	1.107231315	0.478028505	38.60728176
JA1.bin26	0	0.043828912	0	0	0	0.01515166	0	0	0	0	0	0	0.042809149	0.041566534	0	0	0	0	0	0	0	0	0	0	9.810731507	9.585341798	23.09409261	2.760238015	39.15118685	8.435549814	3.523786707	3.241799799	3.304139748	1.655154108	1.349122213	0	0	0	0	0	0	0	0	0	0	0	0.441734667	0	0
JA1.bin30	0.240537478	0.42067141	0.304098795	0.411004341	0.350258241	0.446559497	15.23941231	21.73308618	29.02135375	4.42602925	1.25059217	0.649169624	29.42421558	25.52308933	17.16135414	20.88309391	11.757205	0.180113328	0.003506649	0.345069762	0.688281639	0.402455811	6.03010125	4.757337377	181.8209715	181.1447281	20.3282037	268.8098596	24.15137185	132.2628127	21.47874444	20.22680168	29.23391191	16.24178226	15.653025	50.73700579	75.2746547	71.09056535	43.37644009	35.71118758	0.128560044	0.228897362	14.17575847	0.277799333	0.468740295	0.929949094	1.166211834	2.160150686	9.253524597
JA1.bin31	0.031481054	0.067482046	0.130922084	0.081240849	0.074141373	0.230111354	0.073745422	0.063094409	0.132799034	0	0	0	0	0	0	0	0	0	0	0	0	0	0	0	10.38769336	5.19974309	0.031671807	6.305937518	0.147840956	5.065708381	0.175873221	0.085638223	0.181513543	0.055999989	0.050574747	0.186538797	0.137553387	0.26885441	0.046171364	0.195708448	0	0	0	0	0	0	0	0	0
JA1.bin36	2.035936973	2.862319316	2.667537951	1.288969892	1.302603426	2.652194038	0	0	0.026020315	0	0	0	0	0	0	0	0	0	0	0	0	0	0	0	26.1428957	28.3817721	9.374460642	28.59057283	16.13036817	8.175476817	4.119695877	5.802553196	5.470227907	4.739381094	5.066096456	0	0	0	0	0	0	0	0	0	0	0	0	0	0
JA1.bin4	0	0.055686375	0	0	0	0.00881838	0.28651093	0.617191726	1.354434901	0	0	10.70507523	0.010837739	0.02484224	0.436081248	0.405142596	0.562064527	0.007081859	0	0	0	0	0.035629145	0.016440584	3.937712607	3.791056429	2.443754045	5.526828995	1.157725068	8.088779159	0.028815769	0.120468114	0.126024943	0.038658052	0.119919506	0	0	0	0	0.016408042	0.314228738	0	0.076351064	0.165070685	0.001582387	0.067771947	0.423696905	0.011194812	0.151724198
JA1.bin41	0	0.032872828	0.025264421	0	0	0.003321523	0.290285997	1.027467036	0.406324709	0	0.213654358	0.496413652	0.05915496	0.039716562	0	0	0	0.098362667	1.187632785	0.131978132	0.278069676	0.683371737	0	0	29.89132788	35.21486109	17.40263168	31.01049836	16.66503228	9.344616364	0.092231259	0.073265828	0.097682433	0.061509893	0.062261463	0	0	0	0	0	0	0	0	0	0	0	0	0	0
JA1.bin47	0.018950154	0.023649089	0.094948526	0.196056034	0.216522649	0.275158552	4.626380282	4.075224186	3.238633939	0.107924011	0.117380897	0.165920797	1.129538562	0.93060216	6.138433172	2.819053965	1.954813661	0.312604331	0	0.047752564	0.095764619	0.099792185	0	0	6.002651746	4.851468759	11.59806581	6.563694666	19.85819927	1.352652648	0.114248355	0.096187288	0.135855102	0.062753206	0.071811956	0.426250301	0.639910131	0.794569759	0.296978297	1.605770822	9.714008813	3.264253901	5.625226408	18.77254422	6.528761423	0.67897344	0.034097491	0.019152123	3.011914984
JA1.bin52	0	0	0	0	0	0	0	0	0	0	0.013889706	0.119844546	0.036724812	0.033633347	0.02261152	0.055895101	0.162066819	0	0	0	0	0	0	0	20.63797886	10.34018587	2.818318406	1.151335364	0.234106325	2.026703137	0	0	0	0	0	0	0	0	0	0	0	0	0	0	0	0	0	0	0
JA1.bin55	0.022624948	0.022742611	0.01955683	0.028956103	0.026282136	0.02974614	1.257610411	1.171706707	1.147532999	0.325264572	0.727830981	0.033177427	2.243431267	1.851365567	1.574149419	0.941212372	0.515714392	0.161707548	0.906148751	0.938739401	0.938998055	1.471489073	0.5313156	0.596987611	23.95957468	6.327253364	0.975456137	6.501541474	3.355613502	2.3023837	1.723587137	1.301539808	1.738527907	1.090358214	1.063576872	5.899925604	9.79090877	6.670942534	5.839992321	5.53652849	0	0.012425666	2.051254931	0.132292549	0.076758101	0.093200342	0.010160252	0.138535391	1.54111419
JA1.bin56	0	0.000241331	0.017240235	0.017447503	0	0.043052812	0.22710256	0.155538941	0.335286149	0	0.156300759	0	0.553904247	0.510895035	0.301050604	0.236559996	0.198429231	0.052686783	0.927075591	1.093186551	0.398039502	0.31086302	0	0	4.827443243	2.418843435	0.104828451	6.562994571	0.405312272	1.15074172	0.39811169	0.208980442	0.420351797	0.14779806	0.147520687	0.472808416	0.616893049	0.544606696	0.486882057	0.434015831	0	0	0.664064714	0	0	0	0	0	0
JA1.bin59	0	0	0	0	0	0	0	0	0.444248015	0	0	0	0	0	0.33855184	0	0	0	0	0	0	0	0	0	14.31418948	2.948773194	4.933841903	1.923075209	8.397254232	0.768706548	0	0	0	0	0	0	0	0	0	0	0	0	0	0	0	0	0	0	0
JA1.bin8	0.154165679	0.491174824	0.630099501	2.161376507	1.426228901	1.280154114	1.168600701	1.91734601	2.647228023	0.099215876	3.32929226	0.409777519	0.347230028	0.314074086	4.911669241	0.557276889	0.903219454	0.579788528	9.783689644	12.52714995	3.956530332	9.16082218	0.33168451	0.304843458	12.06977777	12.02664597	0.891118468	24.07395636	3.896805321	3.932223232	0.202625723	0.173240025	0.233688485	0.168903137	0.173430017	5.048872549	7.57932975	6.307501582	4.730306566	6.283164861	0.08229445	0.077196376	6.649359668	0.488177398	0.307836072	0.339203291	0.893563125	5.546004878	4.117995789
JA1.bin9	0	0.016256712	0.000474451	0	0	0.006195402	0.318047056	0.324669879	0.21038617	0.04896776	0.016190977	2.578030993	0.047709492	0.049102617	0	0.004577081	0	0	0.013124774	0.038926298	0.088776382	0.079842741	0	0	3.749548141	3.091894504	16.59656977	5.001350341	43.4256733	1.057962519	0.070122048	0.115109612	0.069636928	0.158299834	0.153401704	1.569893096	0.921893162	1.072195227	1.840787911	2.49306934	17.60316266	15.71934172	14.62225572	14.65884453	9.969976695	0	0.177998893	0.029228722	0.04410497
JA2.bin13	0.044677261	0.198588049	0.119232636	0.02859548	0.042148508	0.099863725	8.983030624	9.841087127	12.83352498	0.641976481	0.605156554	0.326082962	0.424947239	0.346123345	0.0299211	0	0.126490407	0	0	0	0	0.217326467	0	0	309.6051943	326.8898679	759.5568741	438.5524975	742.8112051	408.2597765	19.54544405	28.15911774	21.1089315	24.388758	24.02186887	0.405619319	0.7008891	0.33574243	0.310107841	0.413845688	0.295358078	0	0	0	0	0	0	0	0
JA2.bin15	0.507815209	2.407225933	3.522883899	3.42958052	5.871582655	4.736917217	0.062680011	0.507865088	0.930550762	0.144427447	0	0	0	0	0	0	0	0	0	0	0	0	0	0	14.9807724	26.00776703	5.667162271	7.335582273	2.187508662	21.01831364	70.05579475	64.50273005	97.22911834	39.79480226	54.63819726	0	0	0	0	0.001227224	0	0	0	0	0	0	0.03870531	0	0
JA2.bin16	0.040991881	0.074146358	0.126367548	0.106002249	0.059216887	0.231983137	0.247694769	0.262902413	0.473355417	0	0.004294445	0	0.403585256	0.396651109	0.203434308	0.206878429	0.141451944	0	0.042926052	0.086159515	0.028834145	0.043798516	0	0	2.493538329	3.067926719	0.029988797	7.093228492	0.097068145	0.994210286	2.10291953	1.133789546	2.039944624	0.731960308	0.692367049	1.004640137	1.325569639	1.196273454	1.0177614	0.840592715	0	0	0.99381215	0	0	0	0	0	0
JA2.bin17	0.13498097	0.451469715	0.601996195	2.094358733	1.363897456	1.228792923	1.249211232	1.84815644	2.626492586	0.201373604	0.330850193	1.297178432	0.92411621	0.766487675	2.416173383	0.524910691	0.736861846	0.054873363	0.511924261	0.388967155	0.381148801	0.706885289	0.201365045	0.235181643	14.21324206	8.287577148	1.073337304	17.4742371	3.728586302	2.355090055	0.832737963	0.641984129	0.875483308	0.552620508	0.570227707	1.677832651	2.696277497	1.932329927	1.717065995	1.730402866	0	0	1.30303101	0.096309095	0.04164406	0.776442763	3.457260261	22.59337878	14.21686376
JA2.bin22	0.008503261	0.554096639	0.116053228	0.05610555	0.068537696	0.216265454	0.587384662	1.004465242	0.853252351	0	0	0	0.445215661	0.706021546	1.373945713	1.035695294	1.32004861	0.003972604	0	0	0.009228469	0.056439216	0	0.041247783	11.37860629	16.51767459	0.483707899	0.620916583	0.269958507	0.393984832	0.846608907	2.8888365	3.0950912	1.191770487	2.988264707	0	0	0	0	0	0	0	0	0.058964914	0	0.959082844	0	0	0.195685762
JA2.bin26	0.071246471	0.127611027	0.212501593	0.100622428	0.205827171	0.548706261	2.751251988	2.113620747	3.467221932	0.051861992	0	0	1.207574997	1.13368846	2.78872414	0.666037635	3.14720908	0	0	0	0	0	0	0	17.54306248	12.94501906	0.546603382	22.44667668	1.123677734	23.67232533	6.439819988	4.136181329	8.099083709	2.405350116	2.729855188	1.747308382	3.224645117	2.923839941	2.000098113	2.757037595	0	0	2.310523842	0	0.017870438	0	0	0	0
JA2.bin28	0	0	0	0	0	0	0	0	0.012710129	0.006277743	0	1.066773443	0	0	0	0	0	0.040199711	0	0	0	0.049658355	0	0	4.47256713	9.222863078	0.043990309	0.033356697	0	0.734960446	0	0	0	0	0	0	0	0	0	0	0	0	0.010993357	0.189385246	0	0	0	0	0
JA2.bin36	0	0	0	0	0	0	0	0	0.015175333	0	0	0	0.057962364	0.051093211	0	0	0	0	0	0	0	0	0	0	27.19176347	35.52638065	34.98835357	4.965232756	15.06464518	11.75397419	1.02287643	0.878890895	0.963729353	0.590041766	0.769444483	0.155436676	0.614329885	0.321430136	0.429451538	1.00652537	0	0	0	0	0	0	0	0	0
JA2.bin45	0	0	0	0	0	0	0	0	0	0	0	0	0	0	0	0	0	0	0	0	0	0	0	0	9.210184069	12.48209533	1.569731948	24.08512024	4.530259285	6.961805812	0	0	0	0	0	0	0	0	0	0	0	0	0	0	0	0	0	0	0
JA2.bin5	0.403574967	1.389611846	1.974963913	4.847140384	3.608035328	3.400009181	1.124274545	2.367595936	4.620077851	0.728850757	1.092607857	0.483261104	1.853457699	1.774357661	0.654664166	0.371780057	0.343088557	0.141315917	1.320336252	0.959762295	0.512396795	0.942320617	10.52325588	7.980375708	3.211635816	4.154961159	0.437180554	12.45562593	1.401632127	0.981121631	7.426842772	5.511195766	8.9389717	4.965274842	5.476523507	1.149927734	2.094010742	1.143786901	0.948378776	0.9865844	0.196492096	0.116646164	11.42404989	0.31399741	0.048414246	0.920610453	9.53859547	15.30245028	10.65966214
JA3.bin12	0.002762298	0.045725464	0.038370764	0.0081166	0.008797438	0.040532802	0.19617944	0.310634356	0.399026373	0.003364952	0.005571104	0.163414311	0.151058409	0.115697201	0.141637733	0.076735901	0.058266144	0	0	0	0	0.010014259	0	0.011698035	6.67666143	10.17215976	7.78514273	9.788700002	10.64504027	4.371555752	2.986357932	2.985898854	4.281296872	2.142657156	2.160127887	0.136802814	0.197455014	0.194944452	0.182628869	0.23727334	0.197612387	0.025344162	0.30100257	0.279107831	0.213184522	0.108305573	0.109445567	0.533589384	0.800212135
JA3.bin15	0.306916445	0.886496906	0.407127249	0.33109529	0.340155185	0.65171483	0.574973915	0.912530112	3.749390649	0.119363535	0.119268748	0	0.006804548	0.000429507	0	0	0	0	0	0	0	0.023114077	0	0	88.87290802	103.6793626	212.4936251	227.1888325	294.4762927	164.8976221	21.95966534	29.26761393	24.5569487	27.96434261	26.2374822	0	0	0	0	0	0.01772973	0	0	0	0.019567639	0	0	0	0
JA3.bin18	0.360913567	0.794267952	1.119509289	0.974584333	0.722100623	1.463455768	0.655613101	0.335476769	0.833286322	0	0	0	0.672103647	0.554730403	0	0	0	0	0	0	0	0	0	0	5.280787932	3.5341225	31.59237497	2.96320336	39.70658951	1.020678356	0.427584941	0.697560063	0.46015457	0.30262364	0.2079344	1.18212232	2.145024275	1.68038738	1.036342475	2.234882364	0	0	0	0.010065646	0.004582662	0	0	0	0
JA3.bin2	0.046600607	0.169950702	0.259158805	0.280006194	0.173728454	0.30676009	0.098740669	0.229168609	0.251518652	0	0.038621385	0.227483106	0.425135668	0.359971937	0.184062157	0.06436006	0.128843941	0.036917346	0.205599385	0.026797195	0.070487014	0.187133163	0	0	5.990445827	3.049678507	9.136899262	3.963684392	13.79117782	1.918316896	2.291827638	2.138183028	2.631822705	1.363223238	1.360414947	0.518612348	0.773229885	0.661302876	0.629293598	1.015380886	1.469487844	0.991094067	1.59979007	2.050168537	1.493119076	0.005285439	0.00238472	0	0.24828201
JA3.bin20	0.035613594	0.0620685	0.054181309	0.073922539	0.073040181	0.093515754	0.050036253	0.1015711	0.146118632	0.082473507	0.009977278	0.682274085	2.126387617	1.64531643	0.026547321	0.01300262	0.018947758	0	0.005964112	0.019884056	0	0.013289184	0	0.017373624	5.074983194	5.319505925	16.3344174	6.156644043	19.62176625	2.968332686	3.114361344	2.103444966	3.318400594	1.050410589	1.088387716	2.661884473	2.611409755	2.382967592	1.893870375	1.617619606	0.621121966	0.210349598	0.266979567	0.474870526	0.846833404	0	0.011551789	0.021878914	0.138605194
JA3.bin24	0	0	0	0	0	0	0	0	0	0	0	0	1.536733066	1.133981325	0	0	0	0	0	0	0	0	0	0	0.657557356	0.100487049	15.12940264	1.287110616	64.99676587	0.127220967	0.382016366	0.259594602	0.323842912	0.078229575	0.046973927	0.478241762	0.182342722	0.291458186	0.07933058	0.175180373	0.174497161	0.03543606	0.008935896	0	0	0	0	0	0
JA3.bin7	0	0	0	0	0	0	0	0	0	0	0	0	0	0	0	0	0	0	0	0	0	0	0	0	0.545761118	1.300758855	9.279950442	1.497924469	15.01550576	0	0.005010874	0	0.032193636	0	0	0	0	0	0	0	0	0	0	0	0	0	0	0	0
JA4.bin12	1.651823146	4.902024879	1.832781141	2.256704293	1.247701405	2.708355069	0.378632527	0.584781157	3.879149488	0.11490013	0.018516747	0.017597143	0.007859464	0	2.020661614	0.427972244	0.687819596	0	0	0	0	0	0	0	0.945499515	1.961556255	0	4.35282167	0.058509445	3.34335451	0.090276029	0.2089434	0.170004059	0.510202789	0.527062936	0	0	0	0	0	0	0	0.381703768	0	0	1.042759298	3.583529034	20.56889038	13.5769899
JA4.bin15	0	0.05463222	0	0	0	0	0.489707919	1.08089377	2.580272589	0	0	21.73761001	0.005943401	0.00512243	0.639558408	0.665811028	0.894352966	0.033686221	0	0	0.022122467	0	0.18957812	0.07831912	3.853497859	2.947517273	4.458208288	11.29745018	2.16531859	16.34201307	0	0	0	0	0	0.034659742	0.049120792	0.046946418	0.035882236	0.098001164	0.666069179	0	0.191971321	0.273888976	0.023969163	0.087074188	0.923235708	0.05368212	0.379928813
JA4.bin18	121.4553474	361.3536701	107.3100982	123.3151637	113.4748776	199.6181419	60.19396081	169.8127648	986.9278584	15.55836693	6.094408245	135.0168809	0.039463439	0.03129301	0.508459061	0.020626698	0.047417405	0	0	0	0.127762156	2.090211956	0	0	3616.677546	4332.193602	6174.768832	4210.426202	1469.161201	6190.2068	22.7645878	27.30685905	25.43761449	16.06736886	16.56475687	0.379461957	0	0	0	0	1.492428529	0	0	0.253504537	0	0	0	0	0
JA4.bin19	0	0.043786226	0.929931552	0.041859784	0.121613652	0.133289238	0.212338081	0.47313415	0.728180453	0	0	0	0.348675686	0.283236749	0	0	0	0	0	0	0	0	0	0	0.726914783	0.993419764	3.49410266	9.627798369	15.25249229	2.172993902	4.282281351	4.139937158	4.89482216	4.564498611	3.714839931	1.444816077	2.410098493	1.662874613	1.11714482	3.205883694	0	0	0	0.003710744	0	0	0	0	0
JA4.bin20	0	0	0	0.077307853	0	0.002825005	1.659123857	4.638195141	3.102984294	0.009068921	0	0	0.334255646	0.231841018	0.29763749	0	0.100299441	0	0	0	0	0.201793497	0	0	2.046677758	6.302221712	0.131717346	8.626101258	0.468152792	0.060992352	0	0	0	0	0	0	0	0	0	0	0	0	0.651360483	0.197937078	0.024694149	0	1.660533522	0.006586913	0.003096624
JA4.bin24	0.210821875	0.668355626	0.329681299	0.252132697	0.188101725	0.364156569	0.64216097	1.822463447	6.624730986	0.001332878	0	0.383456792	0.650459452	0.624226056	0	0	0	0	0.001056099	0	0	0	0	0	1.531975118	1.575519783	7.815735784	9.175068405	25.47572735	0.133890995	8.043594397	4.466197349	5.890876984	2.274363948	2.628156286	0.016951638	0.013869069	0.013215743	0.008542663	0.011326069	0.086289243	0.00949622	0.034736375	0.035427386	0.021088052	0	0	0	0.001889744
JA4.bin25	0	0	0.036418949	0.004912034	0	0.032479336	0	0	0	0	0	0	0	0	0	0	0	0	0	0	0	0	0	0	0.270349979	0.256137433	0	12.34394568	0	0.574297098	0	0	0	0	0	0	0	0	0	0	0	0	0	0	0	0	0	0	0
JA4.bin26	5.480803246	8.125579491	3.7070948	4.041992691	3.206821241	6.006613885	26.44796243	34.60573387	101.5458144	3.147347567	0.192016234	1.571602019	14.62334724	12.24305418	63.57210012	57.38496325	134.7820311	0	0	0.012519605	0.770190529	0.182859356	0.106231419	0.129020783	732.0732106	651.4004015	31.53639065	842.4322243	42.02849344	852.5592169	41.09068426	63.43820524	67.98302114	89.8424385	93.24165492	34.33212134	42.41866418	45.50861154	26.34240359	39.75617987	0.142485967	0.049570017	17.64914134	0.829796597	0.192098276	5.001759375	3.876048367	15.50638463	29.54263161
JA4.bin28	0.102824	0.132969883	0.188279303	0.321737183	0.233110511	0.211566799	0.777277749	0.903185725	1.74825892	0.109044571	0.164027989	0.141344708	0.89454095	0.747517932	8.261017917	3.364425897	3.747166107	0.023693552	0.205833091	0.222734319	0.218337653	0.325381062	0.121863475	0.137701513	8.872348433	3.13779614	0.463062074	5.534876687	1.487604494	1.176565592	1.156806711	0.909391912	1.238623511	0.763642726	0.774287459	1.21932796	1.931638266	1.371869087	1.179222587	1.200073345	0	0	1.604282289	0.092192627	0.035845427	0.382495664	0.357712461	0.48067863	1.938700193
JA4.bin3	3.06884435	6.783288604	2.085424703	2.635621524	2.182646551	4.569021048	0.593157711	1.717293131	9.59513051	0.355610473	0	0.182054024	10.31661826	7.864393611	124.4420062	264.6132187	558.4716367	0	0	0	0	0	0	0	9.023808388	10.86699112	15.03253726	9.000461383	11.81854865	18.64104849	5.520318203	5.679979069	5.515793697	3.82292183	3.737411615	0	0	0	0	0	0.154796102	2.651200416	0.459555432	0.270429048	1.31023954	0.055932574	0.176810877	0	0.079052805
JA4.bin31	0.030410935	0.03665701	0.024651386	0.01878824	0.038077944	0.028625867	2.170473523	3.129860653	2.54371716	0.020871891	0.122434581	0.076925704	0.482813358	0.382143216	3.961098549	4.619440314	3.749009896	0.60338093	0.323863246	0.968919251	0.650077352	2.643937662	0	0	4.215937499	3.521342142	0.071420826	5.846096276	0.283271607	0.733905042	0.241794395	0.184956317	0.131601164	0.213892075	0.060575627	0.691746805	0.297368423	0.180294802	0.302347131	0.463727939	0	0	10.02349768	0.030820822	0.060006182	0.491695989	0.697180615	2.465722886	5.842097668
JA4.bin33	0.12257138	0.106438772	0.190256997	0.254373475	0.228697495	0.172422898	0.81670718	1.010096567	2.781334686	0.069967042	0.074814041	0.401155575	0.492154865	0.397320488	21.77517888	7.914133737	9.964733375	0.013612354	0.115083814	0.125947017	0.135377077	0.140971125	0.030772287	0.026954402	5.055240267	2.341252269	0.350127086	5.610677443	1.044879854	0.790344503	0.605899986	0.439629266	0.647909301	0.326391667	0.33229163	0.585025077	0.926418432	0.672985081	0.506328878	0.701071467	0	0.014939354	2.428133441	0.191266169	0.053110661	0.833044245	0.793708709	0.746950681	2.783237294
JA4.bin39	0	0	0	0	0	0.000733359	0.268475804	0.232071808	0.342102664	0	0.08912005	0	0.503560415	0.468821554	0.371108315	0.235364568	0.228781212	0.021884553	0.411473045	0.520108326	0.224482944	0.17983947	0	0	3.162717622	2.27637873	0.137985941	6.778729578	0.437172377	0.700633569	0.117842973	0.066685748	0.128667607	0.052317288	0.049087607	0.461942544	0.645157401	0.564036096	0.460192157	0.453510186	0	0	0.96627397	0	0	0	0	0.012498987	0.159583665
JA4.bin45	0	0	0	0	0	0	0	0	0	0	0	0	0.141333558	0.150087803	0	0	0	0	0	0	0	0	0	0	5.253444258	1.664298177	0.784882727	8.075898824	1.445951652	0.842575609	2.848910597	0.8179014	2.506290858	0.325980652	0.243431718	0	0	0	0	0	0	0	0	0	0	0	0	0	0
JA4.bin46	0	0	0	0	0	0	0.352787549	0.233021375	0.099723558	0.056767626	0.015359806	2.541365982	0	0.004796189	0	0	0	0	0	0.031650348	0.056927636	0.087205019	0	0	3.170932942	2.548262804	25.113207	7.631626738	72.11461553	0.852971495	0	0	0	0	0	2.321129347	1.440833839	1.70026148	2.894350233	3.961938797	28.58042801	26.04626609	25.56643704	24.71113	16.64400765	0	0	0	0
JA4.bin48	0.031247888	0.024701255	0.032690329	0.041787497	0.051488253	0.041150024	2.110522382	2.454020004	3.646644703	0.260029365	0.0017901	0.057883129	0.190884969	0.166600071	4.896535692	10.66963091	1.703878967	0	0	0	0	0.006417451	0	0	91.38157246	75.20530461	7.636227881	54.74365324	10.42268645	74.72454487	3.78182224	2.69667452	4.45803744	1.723031397	1.896336256	1.881725471	1.425353431	2.451203272	1.470511625	1.485391393	0	0	0.273596953	0	0	0.000191335	0	0.021642775	1.33381624
JA4.bin50	0.459739596	0.921181488	2.792433028	2.137007745	1.117930297	1.698907456	0.026939216	0	0.094015851	0	0	0	0.002002036	0.009804075	0	0	0	0	0	0	0	0	0	0	33.79683819	18.97802785	0.816875924	51.60492132	4.728627646	2.990940666	0	0	0	0	0	0	0	0	0	0	0	0	0.07181568	0	0	0	0	0	0
JA4.bin57	0.025126659	0	0.132033024	0	0	0	1.976685548	0.788284113	0.428311931	0.867811311	1.162797425	0	0.137662862	0.129151727	0	0.11125825	0	1.345829974	2.748797695	1.653005843	1.774506312	2.392401546	0	0	4.132515284	1.309996749	1.722426835	13.96010875	3.999884211	0.77294282	2.912584179	1.086045345	3.181848091	0.411019898	0.356186721	0.023372596	0	0.06588634	0	0	0	0	1.234478541	0	0.052093064	0	0.033620815	0	0
JA4.bin61	0.037337446	0.091617905	0.244102018	0.18426576	0.187108405	0.329609794	7.981996444	7.287960335	4.227656871	0.091650727	0.105251511	0.203966155	0.491394423	0.475894847	2.106963729	1.938205807	1.811745814	0	0.016699069	0.022170134	0.168695684	0.095020271	0	0	27.67077168	27.90742208	1.609309065	76.08558579	6.496112151	1.750050605	0	0	0	0	0	1.474785636	1.890468583	2.309989989	1.095914171	1.402692292	0	0.082350511	22.55016861	0.178901298	0.145545196	0.263913777	0.224988054	0.605268058	4.234666881
JA4.bin62	0	0	0	0	0	0	0	0	0	0	0	0	0	0	0	0	0	0	0	0	0	0	0	0	5.052276797	9.271372337	6.815979049	33.60673313	23.99171497	0.570819182	19.15137271	12.77500112	19.66994779	10.2481469	7.754611976	0	0	0	0	0	0	0	0	0	0	0	0	0	0
JA4.bin63	0.047116038	0.077290719	0.129655194	0.105834252	0.059086334	0.233783534	0.225232975	0.333936674	0.519332482	0	0	0	0.31479449	0.321316156	0.01571657	0.053557014	0	0	0.013957329	0.08183842	0.001041334	0.041433111	0.030099248	0.045559573	2.257403999	3.415281941	0.042869251	13.50749305	0.232173494	0.858616313	2.23658854	1.190428985	2.213159643	0.784688787	0.770297105	0.953830274	1.295778736	1.269690944	0.938191541	0.849717201	0	0	1.249187999	0	0	0	0	0	0.007453149
JA4.bin64	0	0.006357514	0.307507143	0.060113243	0.040363174	0.191256755	0.8952619	0.950242499	0.41288818	0	0	0	0	0	0	0	0	0	0	0	0	0	0	0	0.273376166	0.55401806	0.85125295	19.40675398	1.178741938	0.490823659	4.076704792	3.754126339	6.129202921	1.232575122	1.653261057	0	0	0	0	0	0	0	0	0	0	0	0	0	0
JA4.bin7	0.076673802	0.450638545	0.920886615	0.148682686	0.203649353	0.308423069	2.135402264	6.106982414	3.798240693	0	0	0.096149035	0.161710377	0.107008694	0	0.131155661	0.66212166	0	0	0	0	0	0	0	6.170634115	4.802472488	0.760687749	33.28725859	0.886491045	2.562767719	10.18704006	11.97687852	18.14694748	6.169718822	8.854993014	0.040873666	0.046568759	0.105243689	0.020960492	0.453380931	1.131825663	0	2.240426888	0.489095337	0.170155962	0	0.015607217	0.005719059	0
JA4.bin8	0	0.019674464	0.039334709	0.029912254	0.010145064	0.039050066	0.02855205	0.077269648	0.084475489	0	0.024185878	0.030765976	0.046706318	0.039035385	0.059619009	0.0490402	0.051189678	0	0.016831808	0	0	0.040173571	0	0	9.080496956	6.892116894	49.90772566	15.14444619	148.3128836	2.111992364	0.717464351	0.801497855	0.69755615	0.55731045	0.364663399	0.064829707	0.07381311	0.079230385	0.070763465	0.114526594	0.398283976	0.217348053	0.274433251	0.504042861	0.34234899	0	0	0	0.04397822
JA5.bin1	0	0	0	0	0	0	0	0.01121734	0	0	0	0.41351022	0	0	0	0	0	0	0	0	0.076692133	0.272410633	0.052300539	0	0	0.005472416	2.756472168	0.824102289	47.36993973	0	1.140945952	1.040719046	0.982031334	0.829601849	0.750198208	0	0	0	0	0	1.020695771	0.193393519	0.164726195	1.276480148	2.914319991	0	0	0	0
JA5.bin13	0.004375582	0.024907172	0.044948886	0.048693339	0.060324113	0.084186211	2.200224517	2.012901669	1.701495038	0.049239581	0.133089658	0.464393017	0.852578934	0.679688171	2.805274336	2.137849227	1.38739106	0.202649227	0.012075798	0.067210758	0.085249583	0.218464367	0	0.002638338	5.338163525	6.193243198	13.13366717	6.357755569	21.105966	2.244421934	0.813366155	0.831355569	1.121420891	0.575747008	0.543006691	0.946620392	1.024995471	1.146435369	0.680434333	1.312255912	5.375637809	2.573760408	2.995298317	7.59393538	3.643376261	0.37220601	0.118597983	0.339691643	1.563392077
JA5.bin14	0.016771326	0.063171438	0.028480896	0.033099481	0.0126532	0.041549127	1.048389104	1.530888374	2.21823079	0.257651906	0.089997945	4.099168794	0.685234298	0.551167258	0	0	0	0	0	0.033656295	0.082097677	0.061329265	0	0	11.86979513	17.88642903	23.89191285	22.70830647	30.54626087	15.76884665	0.871658587	0.874742976	0.980640277	0.504892501	0.471154098	0.717819887	1.131571672	0.671300658	0.736199414	0.84621554	1.230185673	0.273225337	0.160001739	0.437934791	0.692823012	0	0	0	0.025857585
JA5.bin15	0.005290666	0.050198957	0.039662898	0.012922027	0.022446234	0.055259923	1.055926482	1.289924919	1.314302124	0.045810388	0.091757724	1.190875843	0.538694919	0.4136811	1.202180764	0.954340488	0.656815681	0.056741457	0.017179984	0.028934453	0.055602718	0.134439786	0	0.060120723	9.642101607	14.10443447	11.18912796	11.98932454	17.94965939	4.38498038	4.369502888	4.438220125	6.104777783	3.12526945	3.098018324	0.646457037	0.811163778	0.833730487	0.714922034	0.932522896	2.270321273	0.762592521	1.60562302	2.339197623	1.469857839	0.434961232	0.416216116	1.636307009	2.607931497
JA5.bin18	0	0	0	0	0	0	0	0	0	0	0	0	0.647056804	0.475083391	0	0	0	0	0	0	0	0	0	0	0.723332573	0.024412144	12.63181385	1.629822061	99.93826338	0.054727446	0.275506898	0.164404545	0.270239081	0.040701686	0.012952865	0.195627355	0.063289583	0.126076388	0.017339115	0.054397249	0	0	0	0	0	0	0	0	0
JA5.bin2	0	0	0	0	0	0	0.020873406	0.007932275	0	0	0	0.187272436	0.108477729	0.07741333	0	0	0	0	0	0	0	0	0	0	1.218434825	0.86522218	12.69826974	2.7610048	40.40908713	0.427402384	0.118558525	0.062999401	0.110389197	0.00624292	0	1.035663765	0.671804313	0.889415307	1.171264694	2.405724281	2.649732559	2.5254789	2.776323962	2.397366437	1.553170216	0	0	0	0
JA5.bin23	0	0.008320991	0	0	0	0.007126099	0.069392549	0.218318188	0.108979984	0.005921202	0.010850437	7.972026704	1.433302621	0.992233863	0	0	0	0	0.014654178	0.018244112	0.035259443	0.07095275	0	0	4.654941037	8.1750815	17.72659659	14.40180978	62.00271106	11.94603924	3.907499416	10.23861731	2.785967306	19.48810646	18.33567383	0.39985824	0.283432154	0.269182821	0.403978464	0.728337921	4.255593337	2.937468879	3.939798623	1.908739783	1.070135118	0	0.333650666	0.056917241	0.210456896
JA5.bin4	0.167963208	0.409823964	0.17949047	0.148175051	0.134264796	0.21813732	1.524825701	4.30585706	8.199312617	0.191798108	0.702663826	26.90331246	0.568131169	0.544222271	0.078225154	0.133025056	0.225055205	0.225584135	4.007355704	3.234207217	0.716102633	0.47948173	0.029710478	0.008833955	0.834940433	1.171325831	5.426696979	9.227656786	24.36444812	0.509075375	3.480061589	2.114668229	2.629267207	0.997381348	1.137882857	4.446473587	5.913480979	3.92135217	3.168464152	3.132997279	4.531762389	0.975110391	4.174443417	2.375844627	2.265507759	0.059523551	0.011938579	0.034518434	2.124858052
JA5.bin8	0	0	0	0	0	0	0.071069136	0.117257166	0.047081179	0	0	0.438461592	0.069749828	0.053207424	0.021723356	0.009540473	0	0	0.008206191	0.012701044	0.025278773	0.027177744	0	0	2.036826989	1.584505562	20.50174013	4.185360108	53.52115591	0.6068242	0.373326011	0.198873272	0.497043416	0.033922842	0.016378453	0.349591052	0.187238137	0.254098098	0.399431701	0.564917047	13.80980201	5.085700342	3.614111602	7.275922954	3.711463233	0	0	0	0
JA6.bin13	1.18769425	1.240056304	0.430556621	0.496087801	0.535224255	0.963899036	0.007299105	0.004970259	0.445569912	0.095197509	0	0	0.082882559	0.078472423	0	0	0.081071896	0	0	0	0.056096932	0	0	0	67.87894049	63.71881466	5.922770056	29.16161459	3.280662633	77.30120691	468.7803461	295.031093	448.4460854	335.4425266	415.6865472	0.028835308	0	0	0	0.210876855	0	0	0	0.119158243	0	0	0	0	0
JA6.bin14	0.218314795	0.360400853	1.569861885	0.709144597	0.748779865	1.47857903	0.113422147	0.031657667	0.294691007	0.029239948	0	0	0.089947496	0.08804408	0.00261262	0	0	0	0	0	0	0	0	0	94.81926926	93.92132943	5.433884404	248.8286782	30.90983402	16.68219737	0	0.010617083	0	0.023562702	0.015109994	0	0	0	0	0	0	0	0.620530082	0.1588993	0.170951333	0	0	0	0
JA6.bin17	0.338381385	0.751355094	0.598084181	0.815107294	0.795554899	0.930420622	0.372831117	0.70065344	1.710039715	0.47046009	0	0	1.348617168	1.096544493	0.185301299	0.017630359	2.396056026	0	0	0	0.007159157	0	0	0	74.4243556	106.1342521	3.540519316	48.31358902	10.97130484	218.9005334	90.93958205	83.92736184	113.7828625	95.27172178	103.6860354	0.043788873	0.011999278	0.009014302	0.000149648	0.065375922	0	0	0.017637957	0.003426858	0	0	0	0.012073919	0.059282588
JA6.bin25	0	0	0	0	0	0.006285469	0.107019099	0.020302983	0.240296166	0.094697442	0	0.080839882	3.739861656	3.172451758	0	0	0	0	0	0	0	0	0	0	1.146128797	0.841430321	3.431620377	0.789234631	4.679684409	6.264087049	1.061044286	1.161939293	0.948017566	0.751185645	0.585635306	0	0	0	0	0	0.039059667	0	0	0	0	0	0	0	0
JA6.bin32	1.138158072	3.23317862	2.49673694	6.211569558	5.735173473	4.934347545	1.331710917	1.248024651	8.002617138	0.287041127	0	68.1282545	0.036953314	0.013718581	3.303258862	1.576073822	5.277242359	0	0	0	0	0	0.048990401	0.078602303	6.893716749	14.89641693	17.84199747	15.89274581	15.14935058	32.7863364	0.016528644	0.059661665	0.031968961	0.062455591	0.060958051	0	0	0	0	0	0.152095573	0	0.767958141	0.872789996	0.091420484	3.217727681	23.81754219	94.52765027	85.72524601
JA6.bin33	0.029311653	0.19736011	0.139684347	0.066430418	0.010144334	0.08001136	0	0.022507652	0.102350164	0	0	0	0	0	0	0	0	0	0	0	0	0	0	0	11.93902233	19.40658468	8.343834059	22.29914847	10.42296444	21.18929481	4.187496056	3.880553858	5.663364859	2.788504475	2.760746598	0	0	0	0	0	0	0	0	0	0	0	0	0	0
JA6.bin34	4.521987908	18.16919719	5.830417642	5.164401205	2.689538625	8.1464011	0.503137135	0.380636079	7.844866341	0.378747925	0	0	0.039626523	0.03375856	6.284999954	0	0.006600578	0	0	0	0	0	0	0	3.046752826	6.734892417	0.052750415	4.462607613	0.016924543	18.3984492	0.142609838	0.892471834	0.573233279	2.483832858	2.320293956	0	0	0	0	0	0	0	0	0	0	0.29402748	2.627116196	3.501515218	1.653872861
JA6.bin36	2.837971776	6.113973674	1.904567296	2.523406069	1.917399651	4.076034903	0.375810524	1.034188959	5.547818917	0.527515151	0.007847841	0.248043021	11.80700076	9.223674181	73.37205981	121.4640714	256.7659328	0	0	0	0	0	0	0	9.599971835	11.45997242	17.39175998	9.672100276	13.72632805	19.79159664	8.123982433	8.338639509	8.219404751	5.532446301	5.4584072	0	0	0	0	0	0.292119651	5.014222678	0.841625328	0.504562095	2.586000098	0.037058293	0.164558763	0	0.042758236
JA6.bin37	0	0.009460629	0	0.001041662	0	0.002557456	0.108815081	0.414706149	0.876756031	0.022455518	0	0.609224709	0	0	0	0	0	0	0	0	0	0	0	0	5.22002277	12.41556009	0.63480612	51.32549709	2.231176089	17.74644373	0	0.03043648	0.001036917	0.109635663	0.23126468	0	0	0	0	0	0	0	0	0	0	0	0	0	0
JA6.bin4	3.464017037	3.804834049	2.8035182	1.414400635	2.340547538	3.096860768	0.053872951	0.041962203	4.114555206	0.511960014	0	0	0.1133318	0.084112599	2.310109236	0	5.396759643	0	0	0	0	0	0	0	582.9935021	594.2320832	23.24909353	57.88079525	4.263034018	393.1490364	1.295235829	4.077109896	3.003197459	3.527378443	4.633270423	0	0	0	0	0	0	0	0	0	0	0	0	0	0
JA6.bin5	0	0	0	0	0	0	0	0	0.037004524	0	0	3.665150261	0	0	0	0.00575859	0.029017318	0	0	0	0	0	0	0	7.559261079	5.850049743	3.814791098	4.925495011	0.478894678	14.01396574	0	0	0	0	0	0	0	0	0	0	0	0	0	0	0	0	0	0	0
LL2.bin16	1.761138856	2.560658675	4.691260818	4.023391543	2.931132101	4.089977231	0.677977842	0.568243279	0.443583113	0.10436056	0.01734111	0	0.109500233	0.106269772	0	0	0	0	0	0	0	0	0	0	0.090166332	0.093208216	0	0.512155082	0.011260528	0.003205656	9.995962428	7.19731724	9.660522477	5.680156001	5.680523987	0	0	0	0	0	0	0	0.009189788	0	0	0.051442756	0.040737664	0.138393969	0.166612656
LL2.bin17	0	0	0	0	0	0	0	0	0	0	0	0	0	0	0	0	0	0	0	0	0	0	0	0	0	0	0	0	0	0	12.51688315	8.760676604	10.46495868	9.337756779	10.47529158	0	0	0	0	0	0	0	0	0	0	0	0	0	0
LL2.bin18	1.36178515	2.722467912	3.575533793	2.476135845	2.550919781	1.945926642	0	0.082393179	0.020049091	0	0	0	0.048810869	0.049292964	0	0	0	0	0	0	0	0	0	0	0	0	0	0	0	0	22.91114764	21.58524422	18.00819261	14.12657573	11.83631036	0	0	0	0	0	0	0	0	0	0	0.147610164	0.051812645	0.227146527	0.027317729
LL2.bin21	0.150375286	0.894613454	0.432813983	0.302819798	0.137648993	0.361499086	0.02008097	0.074845473	0.061062475	0	0	0	0.043590656	0.030647633	0	0	0	0	0	0	0	0	0	0	1.699288173	2.748423011	1.114299946	3.230184974	1.351530298	2.868115663	3.429001587	3.17153171	4.161880768	2.709793015	3.038744388	0	0	0	0	0	0	0	0	0	0	0	0	0	0
LL2.bin22	0	0	0.014611607	0	0	0	0	0	0	0	0	0	0.002912491	0.003105873	0	0	0	0	0	0	0	0	0	0	0	0	0.000201023	0	0.059090178	0	6.922663544	1.729461516	4.600019377	0.349843021	0.269105153	0	0	0	0	0	0	0	0	0	0	0	0	0	0
LL2.bin23	0.070405463	0.030216108	0.009065687	0.008363322	0.020067696	0.040219215	1.49603945	0.87882121	2.216655161	1.838737062	0.1049656	3.096288924	7.790645657	6.910987707	0	0	0	0	0.071813156	0.27389561	0.111146996	0.044615843	0.148065153	0.213661759	0	0	0	0	0	0	3.92261236	2.538455433	2.793266217	1.393155191	1.103522479	4.443392174	3.587689533	1.958020356	2.874418982	1.798441814	3.043625039	1.90859138	1.777156895	0.850207791	0.411461231	0.572199545	0.105485038	0.007126203	0.054975733
LL2.bin24	0.232850784	0.952755381	0.251983234	0.255828755	0.34106446	0.471030564	0	0	0	0	0	0	0.095532846	0.110593918	0	0	0	0	0	0	0	0	0	0	0	0	0	0	0	0	5.619645002	4.628945382	4.175594563	3.542681766	2.808402495	0	0	0	0	0	0	0	0	0	0	0	0	0	0
LL2.bin28	0.116755286	0.14995597	0.506969027	0.553895432	0.568626585	0.466423347	0.364590196	0.36398	0.580934696	0.02930891	0	0	0.012994908	0.012341373	0.526980099	1.251484733	0.115853713	0	0	0	0	0	0	0	10.7469069	8.919209725	0.172701026	6.323865935	0.229978465	8.912714201	3.489750013	2.069970057	2.775684764	1.477730089	1.360539626	0.141343867	0.102647114	0.22909379	0.103598822	0.115478238	0	0	0	0	0	0	0	0	0.101628522
LL2.bin3	0.452648142	0.986616445	2.451901909	1.374394092	1.383531879	2.268839791	0.003813812	0	0.015966289	0	0	0	0	0	0	0	0	0	0	0	0	0	0	0	0.307880595	0.437891412	0.054615231	0.515366633	0.079496764	0.067292338	4.96881981	5.480614629	5.97899052	4.753911004	4.629214074	0	0	0	0	0	0	0	0	0	0	0	0	0	0.004213399
LL2.bin31	0	0	0	0	0	0.006912547	0	0	0	0	0	0	0	0	0	0	0	0	0	0	0	0	0	0	0.167115377	0.102934299	0.153432102	0.041231829	0.063644219	0.016581269	17.34600875	17.0050225	32.41697825	6.747532554	6.630055763	0	0	0	0	0	0	0	0	0	0	0	0	0	0
LL2.bin32	0	0	0	0	0	0	0	0	0	0	0	0	0	0	0	0	0	0	0	0	0	0	0	0	0	0	0	0	0	0	7.569365037	3.120676191	5.063545476	0.836198347	0.412253933	0	0	0	0	0	0	0	0	0	0	0	0	0	0
LL2.bin36	0.043653347	0.215619025	0.656936764	0.752426765	0.315116881	0.4652606	0.146045555	0.21780076	0.259514378	0	0	0	0	0	0	0	0	0	0	0	0	0	0	0	0.098481498	0.092782431	0.006164618	0.094591176	0	0	4.604995251	3.671943173	4.701605646	1.811159919	2.344119815	0	0	0	0	0	0	0	0	0.009479953	0	0	0	0	0
LL2.bin39	4.363802307	1.264014245	0.595201001	0.44968158	0.347185968	0.729677469	0.05715585	0.658014181	0.012094525	0.074072587	0	0.03669217	1.485770647	1.355392748	0	0	0	0	0	0	0	0	0	0	0	0	0	0	0	0	12.6863577	7.380683837	8.053895294	1.947713083	1.090656668	0	0	0	0	0	0	0	0	0	0	0	0	0	0
LL2.bin4	0	0	0	0	0	0	0	0	0	0	0	0	0	0	0	0	0	0	0	0	0	0	0	0	0	0	0	0	0	0	4.500752865	2.883124348	4.081971079	1.017688938	0.813082271	0	0	0	0	0	0	0	0	0	0	0	0	0	0
LL2.bin47	0.199740873	0.315525438	0.064800553	0.071247785	0.127099628	0.281677656	0.270914991	0.649863534	0.109725059	0.51042108	0.162874878	0.206755819	11.51616854	25.26536855	0	0	0	0	0	0.118940243	0.176601289	0.183828223	0.861387538	0.473315883	0.297322731	0.083426044	0.281862162	0.056039802	0.27078113	0	11.30077158	8.052843082	11.55870303	2.46790143	1.967698313	28.92962485	6.99825453	12.55038686	6.70441267	5.980840978	0	0.006597115	0.01464232	0	0.04262352	0.329973009	0.345824889	0.162180099	0.877683033
LL2.bin48	5.03817873	14.5775699	10.24746622	8.829793395	9.88897065	12.81933069	0	0.054751554	0.005995475	0	0	0	0.199038326	0.228572696	0	0	0	0	0	0	0	0	0	0	0	0	0	0	0	0	24.86450948	14.451671	17.40631697	21.59839627	25.20771576	0	0	0	0	0	0	0	0	0	0	0	0.185306824	0.183880095	0.010614889
LL2.bin50	0.527949471	2.175321168	3.816153404	5.558185967	7.067794656	7.058215659	0	0	0	0	0	0	0	0	0	0	0	0	0	0	0	0	0	0	0	0	0	0	0	0.095008093	69.33872357	63.627555	105.0675073	68.55789073	68.16144296	0	0	0	0	0.002193814	0	0	0	0	0	0	0	0	0
LL2.bin52	0.271213396	0.650979767	0.211553094	0.316603569	0.240637285	0.371636032	2.389765308	2.816288453	3.255300466	1.83973589	2.597805228	1.454362298	23.36845761	18.6041155	1.916476887	8.97412032	9.793324473	0	0	0.986674619	0.438402309	0.624589367	20.33821352	7.300267128	0	0	0	0	0	0	20.41830733	10.0532785	11.59749843	5.60438584	5.467371666	0.450742415	0.723152421	0.488827881	0.429839949	0.666747812	0.122738757	0.051473865	0.041840177	0.010910555	0.0417516	1.084775988	0.573110376	0.245496487	0.792500733
LL2.bin54	0	0.054293567	0.084568184	0.037977236	0.046752808	0.061400134	0	0	0	0	0	0	0	0	0	0	0	0	0	0	0	0	0	0	0	0	0	0	0	0	9.795374236	6.034712186	9.422859463	3.758308488	3.816592369	0	0	0	0	0	0	0	0	0	0	0	0	0	0
LL2.bin55	0.065410055	0.333724686	2.225129715	0.397758919	1.704188592	1.334095508	0	0	0	0	0	0	0	0	0	0	0	0	0	0	0	0	0	0	0	0	0	0	0	0	5.685106126	6.746749567	6.141939631	3.907530448	2.575763104	0	0	0	0	0	0	0	0	0.091361223	0	0	0	0	0
LL2.bin6	0	0.357667866	0.132746853	0	0.123853471	0.819513779	0	0	0	0	0	0	0	0	0	0	0	0	0	0	0	0	0	0	0	0	0	0	0	0	5.733871233	4.027098573	6.10285289	2.566530111	2.522135491	0	0	0	0	0	0	0	0	0	0	0	0	0	0
LL2.bin60	1.452644107	1.297181588	0.713698122	0.567358562	0.267344037	0.984489268	10.46355598	5.992940486	2.442289193	22.55718435	0.534637249	16.98956506	14.51989094	12.87097325	7.62702081	1.658998354	0.542333773	3.131593716	0.038793178	0.542247491	1.444419718	0.706943834	0.280959419	0.003627785	0.691492929	0.152559322	3.504416889	0.566022725	9.937280556	0.104983252	23.54750683	14.51552958	23.01413958	4.245676558	3.454774898	54.76960351	20.12978839	47.69753046	56.57534197	25.04425681	23.31182829	35.71816401	18.56559158	21.39945954	19.37814556	0.253496921	0.347105209	0.140938235	2.039031583
LL2.bin64	0	0	0	0	0	0	0	0	0	0	0	0	0	0	0	0	0	0	0	0	0	0	0	0	0	0	0	0	0	0	5.369713414	3.005167911	3.663542522	1.362301417	1.181772228	0	0	0	0	0	0	0	0	0	0	0	0	0	0
LL2.bin68	0	0	0	0	0	0	0	0	0	0	0	0	0	0	0	0	0	0	0	0	0	0	0	0	0	0	0	0	0	0	99.78252495	74.69292157	100.7072152	59.81830525	58.96077054	0	0	0	0	0.016471914	0	0	0	0	0	0	0	0	0
LL2.bin69	0	0.025176323	0	0.057822166	0.000877067	0.043506043	0	0	0	0	0	0	0.00167686	0.002821521	0	0	0	0	0	0	0	0	0	0	0	0.19455554	0.315188098	0.959913221	0.376664862	0	8.455715866	7.006271205	13.04039276	4.577043515	4.469043114	0	0	0	0	0	0	0	0	0	0	0	0	0	0
LL2.bin7	0.495330057	1.447395268	2.201825617	1.516166503	2.372579861	2.710250699	0.096563938	0.119471325	0.101943568	0	0	0	0.048731509	0.032275142	0	0	0.057496256	0	0	0	0	0	0	0	0	0	0	0	0	0	16.153782	11.27055687	13.65460863	9.029583481	7.240172517	0	0	0	0	0	0	0	0	0	0	0	0	0	0
LL2.bin71	0.078035179	0.178499841	0.469392791	0.410540416	0.362831551	0.386684495	0.820487684	0.980898652	1.374242362	0.095520149	0.01431479	0.028272304	0.127625273	0.10438556	1.700689207	3.562798097	0.608622603	0	0.012150554	0.014709216	0.011943179	0.017127699	0.001170588	0	29.57703142	24.3686605	2.434334687	17.86569916	3.434201547	23.92810468	4.53961911	3.384521178	4.485913983	2.592339699	2.590632056	0.692256094	0.555744089	0.890097	0.536118634	0.567603693	0	0	0.175435063	0	0	0.004687087	0	0.031255218	0.555865385
LL2.bin74	0	0.03644653	0.02785138	0.026508334	0.020191549	0.040684791	0	0	0.011950018	0	0	0	0	0	0	0	0	0	0	0	0	0	0	0	0.268941653	0.502379694	0.922330318	1.82148669	2.093491914	0.327136226	5.30013421	4.128099688	6.408509505	1.931180133	1.970460024	0	0	0	0	0	0	0	0	0	0	0	0	0	0
LL2.bin77	0.050863163	0.321683913	0.547516551	0.672778059	0.258523843	0.463489554	0.084779003	0.145981813	0.106249485	0	0	0	0.109236404	0.074992791	0	0	0	0	0	0	0	0	0	0	2.653402835	2.465681496	6.168496576	0.954910395	9.637369316	1.636645637	2.710124867	2.070636619	1.614287117	1.011453541	0.694454984	0	0	0	0	0	0	0	0	0	0	0	0.04649549	0	0
LL2.bin8	0.721223097	1.79532492	2.422307433	4.286196595	2.599907506	3.443121651	0.456523967	0.897430017	1.812956309	0.254111533	0.380378658	0.115976672	0.63654845	0.63791697	0.165576994	0.078320137	0.064490211	0.033109746	0.476121021	0.330691828	0.169957132	0.343868394	4.171244127	3.091105454	0.581124726	0.697769953	0.010068745	3.183131351	0.198609571	0.122065207	13.81659859	10.02018695	15.74663117	9.425898075	10.15382016	0.340887759	0.687973757	0.334191955	0.262156263	0.298528135	0.002667796	0.02094885	4.900248289	0.102333397	0.01860603	0.346386323	3.953952964	6.412948855	4.376933981
LL2.bin9	0	0	0	0	0	0	0.110231774	0.044828077	0	0.136632637	0	0.034919174	0	0	0	0	0	0	0	0	0	0	0	0	0	0	0	0	0	0	4.139432235	2.06559571	3.70593219	0.564155391	0.484593061	0	0	0	0	0	0	0	0	0	0	0	0	0	0
LL3.bin1	0.064534495	0.335768037	0.214265729	0.151939513	0.156418632	0.227914913	0	0.034967348	0.087485335	0	0	0.118974157	0	0	0	0	0	0	0	0	0	0	0	0	0.280708279	0.336885747	0.597423981	0.261666213	0.766349962	0.138744621	1.295131619	5.187273037	1.404120706	5.54886137	4.552980271	0	0	0	0	0	0	0	0	0	0	0	0.021602951	0.000181364	0
LL3.bin10	0	0	0	0	0	0	0	0	0	0	0	0	0	0	0	0	0	0	0	0	0	0	0	0	1.530196089	2.947196589	2.713648593	10.41764069	9.125901536	0.169424612	13.01785848	9.247688963	12.87956863	6.607405477	5.120557519	0	0	0	0	0	0	0	0	0	0	0	0	0	0
LL3.bin13	0.040038341	0.124633417	0.470681787	0.320467956	0.292890395	0.316174758	0.443234079	0.516211053	0.753303095	0.028274008	0	0	0.036123556	0.030621667	0.986552247	2.202940437	0.292001293	0	0	0	0	0	0	0	19.18389888	15.84867111	1.322632528	11.44704903	1.842415046	15.73893207	2.660257877	2.467466335	2.504001043	1.536509582	1.493141766	0.347769379	0.266709631	0.490215623	0.256346381	0.277695643	0	0	0.032296887	0	0	0	0	0	0.238300935
LL3.bin15	0	0.035209401	0.073757476	0	0.108022786	0.11158851	0	0	0	0	0	0	0	0	0	0	0	0	0	0	0	0	0	0	0	0	0	0	0	0	6.201527046	10.95094369	4.769715501	6.761909642	4.103851295	0	0	0	0	0	0	0	0	0	0	0	0	0	0
LL3.bin17	0.038132826	0.236977094	0.203184148	0.048923151	0.393071079	0.358401816	0	0	0	0	0	0	0	0	0	0	0	0	0	0	0	0	0	0	0	0	0	0	0	0	6.151859345	9.758756662	6.338268769	8.61861593	5.909614818	0	0	0	0	0	0	0	0	0	0	0	0	0	0
LL3.bin20	1.557099513	3.18721987	4.923075026	4.208699897	6.686290816	6.409709272	0.229241383	0.277344214	0.245816451	0	0	0	0.115245777	0.06839238	0	0	0.190020373	0	0	0	0	0	0	0	0	0.008076199	0	0	0	0	10.45622313	9.317504218	11.13274648	6.557850303	5.536364103	0	0	0	0	0	0	0	0	0	0	0	0	0	0
LL3.bin22	0	0.048754159	0.041996905	0.020086546	0.025031808	0.058270042	0	0	0	0	0	0	0	0	0	0	0	0	0	0	0	0	0	0	0.01466774	0.05906036	0.09212267	0.254276838	0.182069155	0.020641092	7.373206852	6.077121186	8.226240261	3.051343965	3.057674135	0	0	0	0	0	0	0	0	0	0	0	0	0	0
LL3.bin23	0.236174738	0.622400166	1.943374444	0.79396493	0.796442471	1.381113583	0.003689101	0	0.015798973	0	0	0	0	0	0	0	0	0	0	0	0	0	0	0	0	0	0	0	0	0	3.187609747	7.989711918	6.217985655	3.983202172	3.392644451	0	0	0	0	0	0	0	0	0	0	0	0	0	0
LL3.bin27	0.054147466	0.269900979	0.660499214	0.611403147	0.313455598	0.523162253	0.185496732	0.226874712	0.447810981	0	0	0	0	0	0	0	0	0	0	0	0	0	0	0	0	0.006152556	0	0.029690215	0	0	2.42206572	3.666700238	3.184545889	2.053399699	2.586889985	0	0	0	0	0	0	0	0	0	0	0	0	0	0
LL3.bin3	0	0	0	0	0	0.008957102	0	0	0	0	0	0	0	0	0	0	0	0	0	0	0	0	0	0	0.35968096	0.529995103	0.116014942	0.419721582	0.155163563	0.169504449	124.1050855	89.32365134	119.5006949	61.11025274	57.37825819	0	0	0	0	0.042267769	0	0	0	0	0	0	0	0	0
LL3.bin32	2.243031358	5.09124125	5.106657706	8.298488401	6.453081983	6.83124194	0	0	0.003861941	0	0	0	0.010267019	0.065921425	0	0	0	0	0	0	0	0	0	0	0	0	0	0	0	0	14.21127745	11.57868784	12.70900502	10.52545506	10.49640081	0	0	0	0	0	0	0	0	0	0	0.009918195	0.282731397	1.052924475	0.40079671
LL3.bin33	2.290889448	3.613288085	7.356913912	8.4228486	8.102283331	8.426276392	0.802871576	1.223913814	1.28359947	0.142069876	0	0	0.712631267	0.613080228	0.004223931	0	0.212484115	0	0	0	0.025839306	0	0	0	9.838947459	11.726712	1.355354859	9.149169722	3.670929319	18.66055729	130.3566367	110.9905928	150.8366369	112.5986222	127.2200984	0.023511564	0	0	0	0.060837717	0	0	0.011838787	0.012913824	0	0.271880293	0.01687812	0.242935529	0.843301043
LL3.bin37	1.469516442	1.237614696	1.404318683	1.32800045	2.138349698	2.259133789	1.090072055	0.496534615	1.377902475	0.924994918	0.033755419	1.306962043	3.203612471	2.809121226	0	0	0	0.06148774	0.074460316	0.064279974	0.031292717	0.059071421	0.005721108	0	0.035051241	0.026381203	1.269060593	0.565592049	3.55650282	0	6.656099413	4.989434998	5.415932703	2.381645106	1.950514166	0.06976691	0.102277705	0.050219302	0.060774444	0.044445089	0.035172595	0.048444604	0.068974928	0.146983971	0.974455611	0	0	0	0
LL3.bin39	0.006650029	0.048071511	0.117386804	0.045449206	0.083923273	0.146507179	0	0	0	0	0	0	0.125638715	0.097603379	0	0	0	0	0	0	0	0	0	0	1.401655343	0.656423493	2.002649791	1.042095942	3.633823897	0.429245227	6.964670212	5.379369851	7.547914984	2.45369351	2.460937383	0.011636246	0.037541144	0.044603174	0.009371225	0.073959162	0	0	0	0	0	0	0	0	0
LL3.bin49	0.510482378	0.827984403	2.043101387	2.864546995	1.132563866	1.261728397	0	0	0	0	0	0	0	0.002524965	0	0	0	0	0	0	0	0	0	0	0	0	0	0	0	0	5.178154676	13.41444552	10.00117631	7.731362453	8.255719987	0	0	0	0	0	0	0	0	0	0	0	0.02330663	0	0
LL3.bin5	0.080784751	0.315738823	0.638306299	0.217351081	0.374040337	0.280726922	0	0	0	0	0	0	0	0	0	0	0	0	0	0	0	0	0	0	0	0	0	0	0	0	0.187332059	9.73292867	4.257838648	4.703392679	2.371622471	0	0	0	0	0	0	0	0	0	0	0	0	0	0
LL3.bin52	0	0	0.526991871	0.528476784	0.669512602	0	0	0	0	0	0	0	0	0	0	0	0	0	0	0	0	0	0	0	0	0	0	0	0	0	0	30.33148215	0	0	0	0	0	0	0	0	0	0	0	0	0	0	0	0	0
LL3.bin53	0.299077009	5.317915015	2.629356203	2.033436306	1.49118652	2.589679544	0	0.032653188	0.107094053	0	0	0.274776846	0	0	0	0	0	0	0	0	0	0	0	0	2.399966345	1.494498655	1.374438223	2.677702676	0.954562003	2.263834105	18.41879212	20.55362742	22.40477919	14.05488755	22.06130494	0	0	0	0	0	0	0	0	0	0	0.091044675	0.967264834	0.682563694	0.283226792
LL3.bin54	0.525394216	3.586089363	1.469476268	1.16290979	0.936256781	1.881719371	0	0	0.026539857	0	0	15.87356348	0.026135017	0.08152439	0	0	0	0	0	0	0	0	0	0	0.910701192	1.161410949	2.136276853	5.137718609	3.473034019	3.378807448	65.21747377	54.04170961	57.31314544	60.50512317	55.48335549	0.034024976	0.046816742	0.014183796	0	0.077365292	0	0	0	0.00121102	0	0.341049581	13.11067802	18.55056732	12.49169891
LL3.bin6	1.28791848	2.251047883	3.184131782	3.914178096	2.212804364	3.527016714	0.349835353	0.506404749	0.831700131	0.135122926	0.172570258	0.021999101	0.305211436	0.308258814	0.052929455	0.025536063	0.016380896	0.017181112	0.124511342	0.115897232	0.061971215	0.09276339	1.408009415	1.033930923	0.235179068	0.289294173	0	1.301844918	0.0545067	0.061473609	8.61531464	7.386999602	9.750557104	6.278479459	6.67681018	0.122859829	0.249818602	0.122242118	0.092029275	0.108054815	0	0	1.733214619	0.028127624	0	0.272640442	1.339828483	2.219926775	1.728958431
LL3.bin61	0.746512441	1.139126538	2.215941854	1.635827164	1.341679577	1.927224952	0.377303771	0.328210625	0.289263854	0.05373093	0.007975809	0	0.119663045	0.107232823	0	0	0	0	0.014456478	0.000631663	0.021077852	0.017148575	0	0	0.350109367	0.359312844	0.022920913	1.768979183	0.133176669	0.050129656	9.635008155	7.696982563	9.557981271	5.370729688	5.259583404	0	0	0	0	0	0	0	0.02939643	0	0	0.003182734	0	0.058865382	0.10996531
LL4.bin11	3.68472722	1.607021125	0.687082045	0.885067871	0.670348643	1.133927078	0.380384785	1.07792506	0.241197892	0.103643627	0	0.041503623	0.696259367	0.638736243	0	0	0	0	0	0	0	0	0	0	0.009749937	0.005872377	0.013987645	0.002570668	0.026108334	0	6.576035331	4.82336426	5.620555802	1.864516503	1.41733198	0	0	0	0	0	0	0	0	0	0	0	0.006300582	0	0
LL4.bin14	0	0	0	0	0	0	0	0	0	0	0	0	0	0	0	0	0	0	0	0	0	0	0	0	0	0	0	0	0	0	3.663848062	2.466774644	4.127789339	0.840595963	0.687671963	0	0	0	0	0	0	0	0	0	0	0	0	0	0
LL4.bin18	0	0	0	0	0	0	0.118115413	0.040894641	0	0.132482529	0	0.042075071	0	0	0	0	0	0	0	0	0	0	0	0	0	0	0.004491885	0	0	0	3.607541056	2.096068074	4.429510806	0.574191681	0.512882211	0	0	0	0	0	0	0	0	0	0	0	0	0	0
LL4.bin19	0.994472995	1.919831756	3.121551682	2.724214636	4.931814519	4.54888045	0.001294581	0.013153022	0.006824543	0	0	0	0	0	0	0	0	0	0	0	0	0	0	0	0	0	0	0	0	0	11.20811016	8.841845331	11.12997843	7.218019573	5.604914738	0	0	0	0	0	0	0	0	0	0	0	0	0	0
LL4.bin2	38.12667287	9.236681976	13.36853892	5.40295731	6.085656816	14.92437325	0.007045807	0.094540179	0.013758492	0	0	0	0.153083478	0.165066763	0.100860911	0	0.162596366	0	0	0	0	0	0	0	0	0	0	0	0	0	11.8445589	8.230481759	12.60662066	12.04437827	15.76754152	0	0	0	0	0	0	0	0	0	0	0	0.070177581	0.07312717	0
LL4.bin20	1.525189082	2.826499366	3.006757075	2.672601375	2.367461721	3.246439782	0.010713477	0.047920253	0.010778715	0.024826559	0	0	0	0	0	0	0	0	0	0	0	0	0	0	0	0	0	0	0	0	2.521588823	4.044223818	5.205806024	3.321412904	4.185545113	0	0	0	0	0	0	0	0	0	0	0	0	0.006470735	0
LL4.bin21	0.047102816	0.127655935	0.549431666	0.418484125	0.381914158	0.380174391	0.289785128	0.326094614	0.518312025	0.011371659	0	0	0.020434472	0.018999137	0.680277839	1.507308236	0.178421826	0	0	0	0	0	0	0	12.86825455	10.53568929	0.415456785	7.611600105	0.57191164	10.55326822	2.84729548	2.082829975	2.891167527	1.573479181	1.474453996	0.214885175	0.168559609	0.330185557	0.163351406	0.171058191	0	0	0.02335109	0	0	0	0	0	0.154663987
LL4.bin22	0	0	0	0	0	0	0	0	0	0	0	0	0	0	0	0	0	0	0	0	0	0	0	0	0	0	0	0	0	0	6.552152273	2.757845542	9.465564528	0.370144224	0.35762177	0	0	0	0	0	0	0	0	0	0	0	0	0	0
LL4.bin32	0.470695369	1.265136527	1.341869637	1.977308451	1.696574516	1.482928767	0.43196495	0.361038411	0.251842681	0.010699236	0	0	0.058973029	0.034538229	0.041259992	0	0.034262668	0	0	0	0	0	0	0	0.011309484	0.014773024	0.008724799	0.0143388	0.011188067	0.019248571	18.01130082	20.23819888	20.29042883	14.38821321	13.07932391	0	0	0	0	0	0	0	0	0	0	0.01453852	0	0	0
LL4.bin34	0.597449069	3.69942107	1.49089619	1.082792839	0.457702496	1.243212027	0.038616097	0.26525604	0.125892836	0	0	0	0.20831848	0.154070503	0	0	0	0	0	0	0	0	0	0	0.39990573	0.604037234	0.026308391	0.526316759	0.017470642	0.123368282	3.73107118	5.401772523	7.622033833	5.583983758	7.142132004	0	0	0	0	0	0	0	0	0	0	0	0	0.086630619	0.035261977
LL4.bin36	0	0.036007958	0.106527872	0.028020125	0.0605995	0.122846929	0	0	0	0	0	0	0.113277991	0.093741107	0	0	0	0	0	0	0	0	0	0	1.281272428	0.574012966	1.771433994	0.925842175	3.228889351	0.37992468	8.368041057	5.438832401	9.290095055	2.602954169	2.666826463	0.009253605	0.028469486	0.03760317	0.002108541	0.063551548	0	0	0	0	0	0	0	0	0
LL4.bin37	0.429646767	2.452382828	2.857412665	0.964226268	0.978075808	1.626533164	0	0	0	0	0	0	0	0	0	0	0	0	0	0	0	0	0	0	0	0	0	0	0	0	21.59833005	31.0085144	26.16785818	19.28215539	15.74089997	0	0	0	0	0	0	0	0	0	0	0	0	0	0
LL4.bin38	0	0.048490744	0.068083165	0.049165191	0.039682194	0.050211576	0	0	0	0	0	0	0	0	0	0	0	0	0	0	0	0	0	0	0	0	0	0.053382796	0	0	8.917734174	6.073193265	10.20424258	3.713173058	3.807124205	0	0	0	0	0	0	0	0	0	0	0	0	0	0
LL4.bin4	0.070442822	0.032731376	0.013412089	0.016929088	0.024454413	0.036783143	1.669251448	0.970038525	2.401915885	2.008791485	0.113608922	3.339467137	8.57167638	7.615332477	0	0	0	0	0.077023795	0.300636785	0.119072995	0.051400756	0.164970209	0.218573756	0	0	0	0	0	0	2.600135148	1.859624908	2.632170516	0.961784994	0.769041187	4.749981793	3.851936176	2.125032857	3.04288506	1.910714414	3.422794066	2.036916386	1.904463658	0.94392474	0.459170042	0.651753853	0.103621215	0.009656548	0.06100431
LL4.bin44	0	0	0	0	0	0	0	0	0	0	0	0	0	0	0	0	0	0	0	0	0	0	0	0	0	0	0	0	0	0	18.88463906	10.24043185	19.13372099	5.077972428	5.650307465	0	0	0	0	0	0	0	0	0	0	0	0	0	0
LL4.bin46	0	0.045783891	0.02472964	0.029256284	0.0254883	0.056984793	0	0	0.003759977	0	0	0	0	0	0	0	0	0	0	0	0	0	0	0	0.253090647	0.506582267	0.860631809	1.920806969	2.050923808	0.31794849	5.209825276	4.442342433	7.510177569	2.05800007	2.08403406	0	0	0	0	0	0	0	0	0	0	0	0	0	0
LL4.bin51	0.111849303	1.499815988	0.871013423	0.246744863	0.287432445	0.953303836	0	0	0	0	0	0	0	0	0	0	0	0	0	0	0	0	0	0	0	0	0	0	0	0	1.184102701	8.413022884	11.58352322	3.572058315	7.60944852	0	0	0	0	0	0	0	0	0	0	0	0	0	0
LL4.bin55	0.459286115	1.106718904	3.023210775	1.925864088	1.769446375	2.776624353	0.035890316	0.015220626	0.047036515	0	0	0	0.010612166	0.033491975	0	0	0.032029454	0	0	0	0	0	0	0	0.032231592	0.003856841	0	0	0	0	5.870056463	6.975083498	8.348868798	5.92203312	5.58351328	0	0	0	0	0	0	0	0	0	0	0	0	0.027241287	0.042486613
LL4.bin56	1.534839411	2.301958981	4.379819906	3.407613934	2.668828877	3.781779306	0.70543253	0.615811983	0.544430179	0.120046264	0.03425628	0	0.240976127	0.224443847	0	0	0	0	0.040962373	0.023207532	0.048156276	0.039458388	0	0	0.624435719	0.611853938	0.070461868	3.042632847	0.286104088	0.103811305	8.961215141	6.616382178	10.33685775	4.995159925	5.10992571	0	0	0	0	0	0	0	0.071178657	0	0	0.035153937	0.028161508	0.139131605	0.213706961
LL4.bin66	1.464210215	1.149791311	1.38044153	1.403250485	2.258006095	2.150620336	1.214233199	0.498678744	1.367875877	1.271830132	0.050044198	1.478919435	4.962881013	4.356732243	0	0	0	0.117235883	0.152989562	0.121035105	0.059746854	0.129296394	0.021670104	0.003018836	0.028274232	0.014584907	1.390803565	0.646192558	4.480174477	0	7.272819696	4.539873512	6.823174017	2.560964993	2.119389206	0.104060637	0.185505687	0.08460969	0.109896572	0.066465575	0.085105082	0.06989045	0.108823628	0.215506876	1.445787794	0	0	0	0
LL4.bin70	0	0	0	0	0	0	0.010207121	0	0.011805159	0	0	0	0.018830914	0.015183975	0	0	0	0	0	0	0	0	0	0	0.222669254	0.173250293	0.133783951	1.082869891	0.577525586	0.042970339	6.186884143	2.827885119	12.73795162	0.462476792	0.339406733	0	0	0	0	0	0	0	0	0	0	0	0	0	0
LL4.bin73	0.492497697	0.147986593	0.294589789	0.069987502	0.069378698	0.086661313	2.492954902	0.96558336	1.206816939	4.563544598	0	0	0.906760905	0.818790496	0	0.03988497	0	0	0	0	0	0	0	0	0	0	0	0	0	0	11.36291986	6.626869033	23.3430625	1.415717928	1.114627037	0	0	0	0	0	0	0	0.043888548	0	0.006229531	0	0	0	0
LL6.bin1	0.005042273	0.104599285	0.438537825	0.119265644	0.285221759	0.289259619	0.098114729	0.194337697	0.085079645	0	0	0.027820867	0	0	0	0	0	0	0.042003864	0	0.006969658	0.028833401	0	0	0.296516523	0.206002215	0.484471249	0.457571672	1.241333925	0.139759092	3.801571679	5.08739107	4.193295027	3.963649115	1.918690951	0.037716407	0.068719243	0.057533621	0.060507156	0.100145007	0.240923439	0.157357051	0.234169018	1.71340122	0.331407745	0	0	0	0.043512537
LL6.bin11	0	0.020748726	0.004457404	0.041661939	0.002017727	0.030833389	0	0	0	0	0	0	0	0	0	0	0	0	0	0	0	0	0	0	0	0.088528833	0.113280719	0.479220442	0.09803211	0	6.049078527	4.742477507	8.772654738	3.488209209	3.093174859	0	0	0	0	0	0	0	0	0	0	0	0	0	0
LL6.bin13	0.106619033	0.383953948	0.108521138	0.095965733	0.102353144	0.183420755	0	0	0	0	0	0	0.015738584	0.022576122	0	0	0	0	0	0	0	0	0	0	0	0	0	0	0	0	1.901137097	2.379269457	1.934835753	3.365323591	2.928545144	0	0	0	0	0	0	0	0	0	0	0	0	0	0
LL6.bin20	1.050315071	2.362845383	3.200100866	4.599926403	2.350865806	3.92510092	0.273289018	0.405644963	0.781731441	0.095387471	0.111551203	0	0.246672882	0.246164533	0.040064501	0.012809661	0	0	0.128136792	0.08076671	0.043976441	0.087514782	1.452122772	1.060425839	0.169557877	0.21578829	0	1.098400727	0	0.048019154	9.053017073	6.381168166	9.411832913	7.036986417	6.918039911	0.088853043	0.206469418	0.092435042	0.062607389	0.079003453	0	0	1.910419369	0.018390006	0.000780914	0.105279347	1.206855258	2.142252197	1.519783558
LL6.bin22	0.002914397	0.110808925	0.405713397	0.096377848	0.269813539	0.276418631	0.131219369	0.229298425	0.087534964	0	0	0	0	0	0	0	0	0	0.003272808	0	0	0.000356318	0	0	0.158443915	0.099740287	0.237471329	0.208400748	0.609976191	0.064149264	3.464252978	5.171981913	3.809853425	4.331910152	1.918065865	0.005695398	0.014703991	0.015594085	0.00927105	0.026962115	0.065085556	0.031120066	0.052444951	1.767263932	0.159681812	0	0	0	0.002154647
LL6.bin24	0.424135071	0.749246446	1.743414633	1.12189052	0.929067509	1.300907842	0.183474845	0.171142858	0.170925609	0.026403713	0	0	0.09634201	0.090033093	0	0	0	0	0.003218107	0	0.003388681	0.00248643	0	0	0.26556574	0.256447214	0.02922606	1.387191374	0.150086615	0.035369978	9.807395656	7.239701972	10.0190051	6.373359519	5.671347602	0	0	0	0	0	0	0	0.024072345	0	0	0	0	0.02643584	0.052794387
LL6.bin32	0	0.01254758	0	0	0	0	0	0	0	0	0	0.130906233	0	0	0	0	0	0	0	0	0	0	0	0	0.021727589	0.052049875	0.054289076	0.049135194	0.127226554	0.042718484	0.802952478	3.553845515	0.931983347	6.398430823	4.552137574	0	0	0	0	0	0	0	0	0	0	0	0.005383832	0	0
LL6.bin37	0.315678121	0.863338546	0.241485197	0.199756896	0.319914722	0.449844837	0.019414829	0.258378395	0.638097798	0	0.013769527	0.265018845	0.019741731	0.016139381	0	0	0	0.046414969	0.050337796	0.034969381	0.045647081	0.090132648	0	0	1.566834017	2.016377674	3.01727106	1.496926487	3.375307477	1.001554128	1.780656268	5.238926557	1.726837484	10.87577252	9.221697171	0.009999086	0	0	0	0.02670437	0	0	0	0	0	0	0.419922274	0.152322088	0.084922927
LL6.bin43	1.579432878	7.376405467	3.892028004	3.582486278	2.968077756	5.013704752	0	0	0	0	0	0	0	0	0	0	0	0	0	0	0.006358387	0	0	0	0	0	0	0	0	0.292423811	279.3111559	253.1159844	284.5477498	253.6230425	268.1556773	0.009863449	0	0	0	0.131462827	0	0	0	0.047734411	0	0	0.743970591	0.747186257	0.413776361
LL6.bin45	0.534724301	0.363885685	1.01143889	0.148978577	0.50284432	0.730991269	0	0	0	0	0	0	0	0	0	0	0	0	0	0	0	0	0	0	0	0	0	0	0	0	29.46959928	27.31879088	31.26509927	19.07498229	13.63382441	0	0	0	0	0	0	0	0	0	0	0	0	0	0
LL6.bin46	0.121335154	0.474265984	1.194693498	0.317857093	0.739933644	0.888991454	0	0	0	0	0	0	0	0	0	0	0	0	0	0	0	0	0	0	0	0	0.008078965	0	0	0	15.0644243	22.89901077	18.4586148	21.72034081	23.17493827	0	0	0	0	0	0	0	0	0	0	0	0	0	0
LL6.bin5	0	0.113558714	0.037485902	0	0.027974527	0.282831011	0	0	0	0	0	0	0	0	0	0	0	0	0	0	0	0	0	0	0	0	0	0	0	0	8.645767208	5.343073482	9.274851801	3.377517387	3.050371676	0	0	0	0	0	0	0	0	0	0	0	0	0	0
LL6.bin52	0.044385158	0.102011059	0.16264248	0.100664021	0.136934521	0.261411578	0.009865997	0.038846986	0.00595106	0	0	0	0.224478477	0.171409303	0	0	0	0	0	0	0	0	0	0	2.427217772	1.186258166	3.621237876	1.890147208	6.827554568	0.760626662	5.917665607	5.055637814	6.791266415	3.290391654	2.82470446	0.055724341	0.086418278	0.10163599	0.053350124	0.149566506	0	0	0	0.025505593	0.004019632	0	0	0	0
LL6.bin53	1.136410188	1.736602952	3.287076496	2.551862764	2.048648603	2.933338959	0.563626368	0.497391551	0.467600883	0.089633104	0.030190189	0	0.191155131	0.178708503	0	0	0	0	0.039829305	0.02029984	0.04785574	0.037561384	0	0	0.509549242	0.538144453	0.032580552	2.514930971	0.176032857	0.083005712	9.225823344	6.772122632	9.246287335	5.857843304	5.258704779	0	0	0	0	0	0	0	0.082587149	0	0	0.024327051	0.028390846	0.133953249	0.202174927
LL6.bin54	0.054087556	0.165741059	0.632651525	0.439673379	0.388741469	0.430732674	0.210671434	0.24781481	0.351018417	0.008443468	0	0	0.030484988	0.026722286	0.467946651	0.943824497	0.134247201	0	0	0	0	0	0	0	7.720711028	6.336247257	0.482277299	4.523490744	0.661214483	6.169119127	2.868284372	2.214862966	2.556407856	2.197507778	1.73261718	0.177001147	0.133925982	0.235081003	0.130071416	0.137675285	0	0	0.026515699	0	0	0	0	0	0.123891275
LL6.bin55	0.03827543	0.209904168	0.544029766	0.465985528	0.240456759	0.419480948	0.206066792	0.219486158	0.550436662	0	0	0	0	0	0	0	0	0	0	0	0	0	0	0	0.005634709	0.017643809	0	0.038992317	0	0.002070386	1.838220813	2.607242206	2.52946125	2.149545267	2.291465625	0	0	0	0	0	0	0	0	0	0	0	0	0	0
LL6.bin58	5.633306876	7.272687787	7.058423668	4.121004539	3.474313209	4.689292726	0	0.17273115	0.041406359	0	0	0	0.061617111	0.084636242	0	0	0	0	0	0	0	0	0	0	0	0	0	0	0	0	23.29538183	29.21141877	25.06851406	23.49280762	17.01607494	0	0	0	0	0	0	0	0	0	0	1.156372853	0.460422515	1.79688284	0.381197069
LL6.bin61	0	0.00198767	0	0	0	0.003249836	0	0	0.048185623	0	0	0	0.091650372	0.066609146	0	0	0	0	0	0	0	0	0	0	30.22892769	44.20412556	16.77749904	33.83373053	22.92923104	13.15174491	41.87921322	42.37623205	59.43180185	30.18159337	29.94320106	0	0	0	0	0	0	0	0	0	0	0	0	0	0
LL7.bin1	0	0.02183557	0	0	0	0	0	0	0	0	0	0	0	0	0	0	0	0	0	0	0	0	0	0	0.010415848	0.031025668	3.353923537	0.174540282	17.10958622	0	3.398509689	3.69009185	3.012290179	3.788876905	3.768669238	0	0	0	0	0	0	0	0	0	0	0.124238549	4.297643163	11.15495225	4.400323862
LL7.bin15	8.553007815	8.839362957	4.366502445	4.179671568	5.046846051	6.567228857	0	0.014926614	0.053790332	0.03704693	0	0	0.312738932	0.28375997	0	0	0.349423691	0	0	0	0	0	0	0	0.008201699	0.00564462	0	0	0	0.008655064	12.49481037	8.902302734	11.5855023	9.339709567	10.98253929	0	0	0	0	0	0	0	0	0	0	0.028446615	0	0.055032659	0.002123174
LL7.bin17	11.25553496	7.229376006	4.507064803	3.629612667	2.280947857	5.382171234	0.124374171	0.239234069	0.075607079	0.135178624	1.734620223	0	0.046091052	0.107258617	0	0	0	2.283182864	0	0.537032452	0.213677274	0	0	0	0	0	0	0	0	0	0.779597228	4.318503922	5.922537439	1.874333139	5.661006593	0	0	0	0	0	0	0	0	0	0	7.603607099	1.734680363	1.475007146	2.71516467
LL7.bin22	4.249379843	20.63925335	10.23205404	10.64319291	6.011448945	10.91436599	0.244611056	0.452438169	1.692311622	0	0	0	0.618739791	0.64976776	0.024581602	0	0	0	0	0	0	0	0	0	0	0	0	0	0	0	18.98364085	56.84478451	51.30545072	55.86981039	120.3240294	0	0	0	0	0	0	0	0	0	0	0.012353727	0.227222974	0.373545907	0.059379617
LL7.bin24	0.025772619	0.106856459	0.439974064	0.308794182	0.267061075	0.284219172	0.41093504	0.480540538	0.736980105	0.026973528	0	0	0.031969631	0.023384326	0.994942193	2.197549788	0.294623648	0	0	0	0	0	0	0	18.47498919	15.25621718	1.113198499	10.89256643	1.503839716	15.17618404	2.582418895	1.892717323	2.399706996	1.479138745	1.724615467	0.354537263	0.260610742	0.482088103	0.262665557	0.278452802	0	0	0.034959138	0	0	0	0	0	0.241925732
LL7.bin25	2.563225645	9.462884203	5.202531459	2.362433627	4.029232671	4.532471051	0	0	0	0	0	0	0.024653923	0.223127185	0	0	0	0	0	0	0	0	0	0	0	0	0	0	0	0	0.86378198	7.523416919	3.810565398	3.131360947	10.47838099	0	0	0	0	0	0	0	0	0	0	0	0	0	0
LL7.bin26	2.299364316	10.78502614	2.92789704	3.431910826	3.047966601	5.908171384	0	0.631929859	0.070560572	0	0	0	0	0	0	0	0	0	0	0	0	0	0	0	0	0	0	0	0	0	3.132705402	4.981178556	6.375748011	7.150990465	11.0165211	0	0	0	0	0	0	0	0	0	0	0	0.014733335	0.314760612	0.06662348
LL7.bin29	0.181310047	0.391062411	0.90057268	0.478877432	0.467541797	0.828398425	0.002497117	0	0.008809831	0	0	0	0	0	0	0	0	0	0	0	0	0	0	0	0.194576302	0.182533326	0.099772225	0.106905979	0.077937429	0.046615993	8.978361885	9.724386188	15.87315512	4.94079642	5.280600686	0	0	0	0	0	0	0	0	0	0	0	0	0	0
[truncated: 1,592 more rows]
[truncated: 41 more columns]
