# Supplementary material for: Patterns and ecological drivers of viral communities in acid mine drainage sediments across Southern China
Source: Nat Commun. 2022 May 2;13:2389. doi: 10.1038/s41467-022-30049-5 (PMC9061769; doi:10.1038/s41467-022-30049-5)
Supplement: Supplementary file 6 — Source Data [file 41467_2022_30049_MOESM6_ESM.zip › Source Data/fig2/site.lat_lng]

	lng	lat
BP4	107.618615	25.809758
BP5	107.619435	25.809526
BP6	107.618123	25.809534
BP7	107.618725	25.809434
BP8	107.619175	25.809911
BP9	107.618045	25.809773
DBS1-1	113.745228	24.55382
DBS1-2	113.745245	24.55645
DBS1-3	113.745074	24.55954
DBS2-1	113.745497	24.552045
DBS2-4	113.745097	24.551902
DBS2-5	113.745576	24.552367
DS3	107.503452	25.149575
DS4	107.503485	25.149451
DX1	117.727542	29.002513
DX2	117.727611	29.002054
DX4	117.727511	29.002549
FK1	113.663347	25.049027
FK2	113.664012	25.049023
FK3	113.664022	25.049111
FK4	113.663577	25.049037
FK5	113.663394	25.049789
HSP1	112.706121	25.677746
HSP2	112.706899	25.678646
JA1	106.570447	26.523418
JA2	106.570844	26.523423
JA3	106.570954	26.523498
JA4	106.571012	26.523401
JA5	106.571123	26.523602
JA6	106.570545	26.524905
LL2	106.979265	26.384893
LL3	106.979676	26.385014
LL4	106.979435	26.384765
LL6	106.979365	26.384032
LL7	106.978865	26.385293
LSA1	107.568871	24.833685
LSA2	107.568561	24.833985
LSA3	107.569871	24.834285
LSA4	107.569054	24.833112
LSA5	107.568744	24.834976
MAS1	118.627433	31.677216
MAS2	118.627556	31.677977
MAS3	118.627945	31.677766
MAS4	118.627434	31.67721
MAS5	118.628012	31.678001
SKS1	112.607502	26.533949
SKS3	112.607511	26.533997
SKS4	112.607404	26.534512
SKS5	112.607945	26.533731
TL1-1	117.989777	30.940386
TL1-2	117.990349	30.940452
TL1-3	117.989238	30.940799
TL1-4	117.989023	30.939954
TL1-5	117.989972	30.940541
TL2-1	117.992431	30.945376
TL2-2	117.992764	30.945478
TL2-3	117.993012	30.945784
TL2-4	117.992445	30.945955
TL2-5	117.993785	30.945454
WH1	118.256207	31.082565
WH2	118.256504	31.082771
WH3	118.256911	31.082044
WH4	118.256245	31.083014
WH5	118.256766	31.082912
WY1	107.500854	25.148046
WY2	107.500974	25.148155
WY3	107.500443	25.148545
WY4	107.500621	25.148969
WY5	107.501026	25.147878
YF1	112.014426	22.964803
YF2	112.014832	22.964133
YF3	112.014013	22.964429
YF4	112.014557	22.965132
YF5	112.014996	22.964003
YP1	117.766944	28.19111
YP2	117.767145	28.191213
YP3	117.766791	28.191671
YP4	117.766801	28.191444
YP5	117.767232	28.191044
YS1	117.601324	28.977778
YS2	117.601545	28.977901
YS3	117.601796	28.977137
YS4	117.601665	28.977012
YS5	117.601003	28.977249
ZJ1	105.728473	26.599527
ZJ2	105.728792	26.600787
ZJ3	105.728232	26.600567
ZJ4	105.728954	26.601003
ZJ5	105.728033	26.599787
ZJ7	105.728771	26.600486
