# Supplementary material for: Patterns and ecological drivers of viral communities in acid mine drainage sediments across Southern China
Source: Nat Commun. 2022 May 2;13:2389. doi: 10.1038/s41467-022-30049-5 (PMC9061769; doi:10.1038/s41467-022-30049-5)
Supplement: Supplementary file 6 — Source Data [file 41467_2022_30049_MOESM6_ESM.zip › Source Data/fig3/SEM_data]

	votu	pc	mags	abun	pcabun	mabun	pH	EC	Ferrous	Ferric	Fe	Zn	Cu	Mn	Cd	Pb	TOC	Sulfate	TN	TP	MAT	MAP	dist_equator	votupc1	pcpc1	magpc1	mpcpc1	vvabun	vvotu	tvabun	tvotu	vv2m_ratio	tv2m_ratio	tv2vv	reptem_abun	repvir_abun	rt2m_ratio	rv2m_ratio
BP4	2334	29026	1479	5045.07198	123459.2553	5217.102933	2.4	2.86	0.698764915	2.780717849	98.27981192	44.23546654	28.49291646	152.2410845	0.141573034	45.28055691	24.32663317	3.565872282	0.0895	5.1877	15.7	1325	2855.75832	-0.901126493	-0.948770247	-1.008330745	-1.022337447	747.9099612	396	4413.073508	1992	0.143357333	0.845885842	5.900541158	2970.460603	2074.611378	0.569369752	0.397655826
BP5	2359	33210	1465	8610.691927	221111.5686	5891.448279	2.52	2.38	0.358142887	3.517331712	97.28094832	55.09507557	28.29107752	151.2615797	0.217844954	15.47520722	46.25247525	3.922903362	0.0659	6.6819	15.7	1325	2855.732618	-0.966176924	-1.028629059	-1.075936917	-1.114911555	1363.638331	372	7462.931075	2043	0.23146063	1.266739641	5.472808225	5135.263298	3475.428628	0.871647014	0.589910742
BP6	2197	31150	1484	5473.281722	145564.0232	5368.14005	2.46	2.63	0.342938943	4.232525133	86.56839207	26.5051395	23.23788546	143.1167401	0.089623103	26.19488497	32.78606965	4.299530658	0.0851	1.7085	15.7	1325	2855.733504	-0.984964333	-1.022140099	-1.093637371	-1.126895262	869.8399118	358	4669.875352	1894	0.162037485	0.869924277	5.368660702	2881.579186	2591.702536	0.536792848	0.482793391
BP7	2263	31404	1393	6204.934964	155301.1692	5423.40196	2.43	2.46	0.262782901	3.712712553	72.81964714	30.46087374	25.04800768	142.31277	0.072587614	17.35979357	44.46305419	3.979531906	0.0158	2.0875	15.7	1325	2855.722426	-0.997637584	-1.040153304	-1.102629232	-1.11832087	742.6925559	361	5611.94157	1960	0.136942193	1.034764086	7.556210879	3393.350434	2811.58453	0.625686692	0.518417139
BP8	2107	29794	1345	5698.860111	148662.1569	5152.846209	3.45	2.37	0.308746772	2.927908666	91.82556654	62.72902604	81.32835101	138.9283992	0.0256027	35.73076181	47.68965517	3.810615576	0.105	2.0249	15.7	1325	2855.77527	-0.998331825	-1.030239271	-1.111422254	-1.12485032	967.5901841	342	4830.104649	1820	0.187777811	0.937366351	4.991890914	2737.330696	2961.529415	0.531226934	0.57473662
BP9	2316	32673	1471	6924.468544	171111.6016	6168.484442	2.46	2.68	0.269928579	3.900748303	91.15918638	37.90439401	28.01786577	155.4019797	0.022380493	29.97160792	34.795	4.497994655	0.0984	1.8883	15.7	1325	2855.759982	-1.005969136	-1.059482006	-1.107219619	-1.146436886	1135.307773	376	5900.786651	1997	0.18404971	0.95660234	5.197521581	3877.440997	3047.027548	0.628588924	0.493966967
DBS1-1	2301	27692	1924	7621.747635	215756.5736	10516.0198	2.21	0.824	0.022	0.436	82.61831104	606.575	4292.3	459.425	8.703166667	96.827	24.50458716	5.045874237	0.2275	0.7117	18.5	1753	2716.630999	0.033430358	0.119749819	0.032505888	-0.0224435	934.6209821	415	6808.952697	1957	0.088875925	0.647483823	7.28525555	3780.767214	3840.980421	0.359524543	0.365250399
DBS1-2	2585	31370	1975	9027.417114	232599.5763	10553.09314	2.1	0.95	0.031	0.956	99.58012325	589.825	4405.55	459.925	4.596816667	240.006	27.06315789	7.440349525	0.0983	0.7306	18.5	1753	2716.922314	-0.004745204	0.099204509	0.007377713	-0.035233989	1079.141775	455	8092.129271	2212	0.102258339	0.766801653	7.498671125	4484.130996	4543.286118	0.424911534	0.430517011
DBS1-3	2605	32886	1996	10822.2561	242086.7333	9634.944034	1.87	1.216	0.086	2.689	103.3933719	601.78	4350.25	449.82	5.4	157.73	35.3	5.627447242	0.1975	0.596	18.7	1738	2717.264582	-0.181787025	-0.096281346	-0.128409827	-0.174736041	951.9289838	453	9979.602663	2237	0.098799638	1.035771731	10.48355795	6229.088039	4593.168058	0.646510039	0.476719745
DBS2-1	2306	30308	1765	17000.01254	544259.0737	9782.28685	2.42	0.378	0.077470717	0.127786749	119.602707	671.325	801.3	197.625	3.200566667	1354.198	4.212643678	14.18723475	0.3	0.5988	18.5	1753	2716.434388	-0.020865196	-0.0183521	0.04764829	-0.02840103	2519.427721	416	14839.37513	1962	0.257549974	1.516963809	5.889978506	11709.31311	5290.699434	1.196991387	0.540844847
DBS2-4	1951	27523	1539	23547.10933	481496.9587	10847.11444	2.46	0.4	0.045705672	0.248574705	102.4245908	515.075	703.6	198.425	2.458966667	1748.848	5.046703297	13.52534329	0.0578	0.6195	18.5	1753	2716.418549	0.269441772	0.204980375	0.355650181	0.287489926	6281.690966	325	17508.477	1683	0.579111708	1.61411379	2.78722355	11943.82977	11603.27956	1.101106644	1.069711178
DBS2-5	1646	20033	1469	18227.88037	448715.8179	8332.296163	2.69	0.422	0.093985657	1.301339866	93.74775735	674.825	779.05	352.425	3.850616667	859.663	6.789189189	13.71549883	0.0849	0.522	18.5	1753	2716.470055	0.050947415	0.056648684	0.331902544	0.184329446	3001.4844	299	15578.06006	1403	0.360222962	1.869599898	5.190118614	12827.74572	5400.134658	1.539521095	0.648096821
DS3	2118	24698	1719	10598.12769	261966.3968	8461.34705	2.47	7.27	0.268	1.954	116.1967121	4952.575	597.95	592.175	72.12186667	621.173	65.28776978	7.759729469	0.4827	10.4311	17.3	1393	2782.623191	0.219567065	0.354769739	0.166321627	0.25168796	1055.268929	369	9623.6054	1816	0.124716422	1.137360912	9.119576194	4346.849142	6251.278551	0.513730156	0.738804178
DS4	2220	25763	1763	11313.40115	268211.0029	8461.533019	3.01	2.28	0.197	1.773	55.27149229	3187.575	503.05	1023.025	24.87686667	1223.3405	85.72164948	5.965265475	1.108	6.0067	17.3	1393	2782.609454	0.247278273	0.372088506	0.173676183	0.268645259	1435.321966	387	9958.942069	1904	0.169629069	1.176966638	6.938472557	4959.597504	6353.803642	0.586134628	0.75090455
DX1	1447	18686	1048	18861.13621	494512.0043	8971.119457	3.08	8.39	0.076	2.3	171.2916785	50.225	1190.85	322.975	0.030666667	81.75771605	76.63316583	30.9355533	1.76	7.415	16.6	1849	3209.547854	-0.14131939	-0.123551109	-0.010281317	-0.079502781	3696.564295	216	15236.93912	1270	0.412051619	1.698443455	4.121919141	11087.47491	7773.661297	1.235907622	0.866520765
DX2	1233	13875	940	16246.36442	471832.1217	9198.919935	2.79	8.09	0.085	2.879	164.9640475	91.225	650.05	308.075	0.030666667	135.9676344	64.6	23.14528698	2.9383	14.5433	16.6	1849	3209.496981	0.000589938	0.04230403	0.108215171	0.135338485	812.7072512	173	15500.42348	1094	0.088348117	1.685026459	19.07257928	7130.234591	9116.129832	0.775116496	0.991000019
DX4	1177	12688	793	21224.76991	490478.4316	9330.186483	2.88	9.5	0.074	2.414	176.0992245	190.875	1037.4	403.375	0.051266667	94.63225012	72.87878788	54.53140811	3.205	18.3756	16.6	1849	3209.551845	-0.095488448	-0.066522335	-0.169025146	-0.075044595	846.1105331	163	20416.925	1044	0.090685276	2.18826548	24.13032837	10758.12375	10466.64616	1.15304488	1.121804605
FK1	1008	12511	1088	7861.089659	253923.7058	13015.8687	3.06	2.9	0.909078116	0.08794951	259.2290605	6568.572802	451.1412782	133.1991831	4.439380106	8020.247525	35.79	15.73631276	0.0771	0.6246	20.3	1504	2771.48505	0.526087811	0.404049867	0.54573715	0.432837436	2896.970077	172	5065.035591	865	0.222572165	0.389143107	1.748390717	3140.753631	4720.336028	0.241301883	0.362660084
FK2	699	8375	928	3257.593905	64918.29251	13852.32777	2.49	2.16	0.053516018	1.086295299	360.2413632	503.8811691	179.6717777	14.75203642	4.199784379	11537.41826	81.95	18.16815935	1.0174	3.0566	20.3	1504	2771.484606	0.357469157	0.265807362	0.517277014	0.439360601	438.3491676	130	2843.074752	591	0.031644441	0.20524166	6.485867803	1382.156424	1875.437481	0.099777918	0.135387894
FK3	1650	23309	1345	12691.0919	293551.4664	11945.18393	5.45	2.88	1.340830256	3.629916138	206.2443875	10678.50334	423.9156339	556.0474261	0.893684461	11476.92655	52.27272727	15.78001976	0.0535	2.151	20.3	1504	2771.494355	0.360640754	0.277410489	0.494461288	0.42484755	3918.094451	286	8909.696719	1413	0.328006205	0.745881919	2.273987223	5454.840933	7236.250967	0.456656085	0.605788158
FK4	1498	18427	1386	10327.21713	271559.7269	12921.70106	2.99	3.1	0.752012215	0.096308928	205.6288902	4748.512195	515.8902439	60.67682927	0.037268293	7452.652171	32.43842365	14.58096146	0.05	1.9383	20.3	1504	2771.486157	0.487087192	0.449139869	0.518415257	0.443572754	2566.653606	247	7886.999171	1294	0.198631248	0.610368491	3.072872457	5370.398606	4956.818522	0.415610807	0.383604179
FK5	1304	16689	1330	6442.229063	154386.1547	12608.45023	2.61	3.24	0.947278213	0.136820133	171.0165017	3479.261226	750.6880734	22.08474167	0.140825688	15840.44759	29.12254902	17.10491815	0.081	1.6106	20.3	1504	2771.569459	0.511237855	0.483147905	0.531206039	0.472326702	1667.178274	232	4893.461094	1115	0.132227058	0.388109641	2.935175662	2572.820634	3869.408429	0.204055264	0.30689009
HSP1	1147	14174	683	20862.12875	619541.1051	9280.816605	2.81	3.51	0.051	0.554	36.65095581	690.825	149.85	447.975	5.896116667	65.926	24.14592275	5.805341588	0.32	1.1994	18.2	1446	2841.133492	0.748723144	0.78149314	0.562912016	0.654929768	3912.505601	181	18318.47034	1006	0.42156911	1.97379941	4.682030445	10181.31069	10680.81805	1.097027463	1.150848951
HSP2	1084	13187	652	14121.83916	422835.1595	10723.18122	2.83	3.36	0.134	0.47	32.67787187	647.325	121.8	453.575	2.216616667	347.418	32.68472906	5.342247601	0.5092	1.2789	18.2	1446	2841.233197	0.671817173	0.691651138	0.52898437	0.605016324	2161.503675	183	12664.69896	939	0.201572988	1.181057999	5.859207694	5717.931273	8403.907889	0.533230872	0.78371406
JA1	867	10919	730	20706.28243	408107.8129	8867.547547	2.4	2.86	0.40653992	16.90307992	154.613853	3.400383142	1.688218391	18.83979885	0.03072318	0.573227969	25.20197044	31.70656537	1.0355	0.7485	15.7	1216	2934.825111	-1.042942322	-1.072193757	-0.816000504	-0.751056968	922.6936934	89	20002.06946	801	0.104052861	2.255648402	21.6779085	16662.90367	4043.378758	1.879088168	0.455974861
JA2	1173	14518	775	20241.08361	399486.5042	9383.781274	2.52	2.38	0.406418299	20.29686652	158.8884321	9.75308642	2.308641975	16.36419753	0.007753086	0.546592593	34.01005025	17.35662281	1.8868	2.3745	15.7	1216	2934.825665	-1.086476445	-1.117534915	-0.949715174	-0.865793863	604.6158692	115	19763.76872	1087	0.064432008	2.106162553	32.6881409	15917.10932	4323.974289	1.696236182	0.460792314
JA3	757	8843	610	17353.5731	352611.9644	8782.502459	2.46	2.63	0.334039864	18.62452477	164.5629106	1.1352657	3.321256039	17.8442029	0.072149758	0.014637681	29.54	17.54300494	0.9278	1.8447	15.7	1216	2934.833975	-0.938166063	-0.957766008	-0.641561012	-0.699636386	359.5298498	89	17076.55016	692	0.040937062	1.944383191	47.49689119	13334.82783	4018.745273	1.518340347	0.457585442
JA4	846	10604	700	17646.13116	334498.5893	9392.274485	2.43	2.46	0.333276002	15.74469364	132.2042464	15	3.696172249	13.00837321	0.761267943	0.660813397	28.6080402	17.62001369	1.0111	2.0458	15.7	1216	2934.823227	-1.063700288	-1.097579814	-0.887133349	-0.836232135	223.3279543	71	17477.17173	797	0.023777835	1.860802914	78.25787766	13313.54548	4332.585678	1.417499617	0.461292489
JA5	732	8414	650	11476.33242	244791.9648	5748.976842	3.45	2.37	0.341437967	14.04133654	128.2305884	11.39832595	31.30231413	14.91260463	0.056031512	5.801206302	40.11940299	14.69728692	0.5478	1.6736	15.7	1216	2934.845497	-0.902182754	-0.899286024	-0.511343977	-0.612801684	593.6277963	86	11002.45001	673	0.103257991	1.913810112	18.53425679	7800.284792	3676.047624	1.3568127	0.63942641
JA6	810	10524	547	19448.68106	377943.9007	10122.11459	2.46	2.68	0.398163928	18.32194974	309.3999878	0.170898437	2.673339844	21.9909668	0.060668945	1.355908203	38.79695431	16.31798537	0.957	2.2717	15.7	1216	2934.989865	-1.088256551	-1.146216889	-0.91022465	-0.860867882	233.4551949	83	19289.10529	747	0.023063876	1.905639885	82.62444234	15352.31997	4096.36109	1.516710745	0.404694202
LL2	1543	20121	1083	7633.712157	182668.4434	4595.583852	2.79	2.56	0.573270897	19.5967499	165.0292112	18.15533981	17.36650485	16.79004854	0.076674757	1.403665049	44.52970297	16.73932122	0.9249	0.862	14	1287	2919.477234	-1.149954916	-1.200642615	-1.036863701	-1.111722313	822.7279332	294	6934.466977	1300	0.179025769	1.508941454	8.428627129	5118.768294	2514.943863	1.113845043	0.547252307
LL3	1535	20811	982	9863.050176	264604.3978	4358.174813	2.82	2.41	0.468212891	22.52526754	149.9330854	36.46341463	9.987804878	13.72560976	0.092317073	0.941268293	46.98039216	33.71507785	1.0804	0.9485	14	1287	2919.49064	-1.244580672	-1.293743082	-1.129388821	-1.187504168	1858.056307	313	8452.313812	1272	0.426338177	1.939415965	4.549008436	6521.929756	3341.12042	1.496481907	0.766632951
LL4	1670	22312	1137	9750.611938	235749.0521	5324.326367	2.85	2.67	0.605493433	17.19697333	152.8336486	19.31203931	7.481572482	17.68427518	0.07009828	3.05017199	63.56435644	23.97763951	1.2533	0.8269	14	1287	2919.463053	-1.192299709	-1.257137153	-1.058606366	-1.14480371	1065.048605	314	8970.038362	1409	0.200034433	1.684727371	8.422186858	6682.795887	3067.816052	1.255143923	0.57618858
LL6	1433	20197	866	9243.142692	234289.8306	4043.238932	3.13	2.3	0.197899985	5.480307269	57.28563488	773.1225296	521.5538538	310.2210968	1.578656126	1811.742515	6.462686567	24.97763951	0.062	0.5752	14	1287	2919.381841	-1.277480297	-1.332179339	-1.242406346	-1.260441783	1649.570834	273	7933.398665	1208	0.407982526	1.962139463	4.809371324	6003.475552	3239.66714	1.484818398	0.801255428
LL7	1564	22073	879	9537.291497	245017.1009	4376.777149	3.26	2.67	0.643118694	16.52823012	137.0445605	16.18635927	7.841018252	24.58573487	0.104154659	1.494980788	103.3004926	25.97763951	0.2159	0.7367	14	1287	2919.521552	-1.298889559	-1.350445778	-1.262347171	-1.280576238	1527.382779	301	8418.798614	1308	0.348974308	1.923515483	5.511911441	6646.759297	2890.5322	1.518642387	0.660424806
LSA1	1344	16561	1143	11005.46873	243548.3267	11443.7696	2.53	3.56	0.125	1.865	136.5091809	2176.575	378	175.325	10.88226667	4648.053	131.4218009	7.300651708	1.1809	9.3599	18.9	1410	2747.631182	0.625856695	0.70234369	0.684855939	0.769271509	1756.424921	237	9415.816266	1154	0.153483073	0.822789744	5.360784941	4699.351488	6306.117241	0.41064716	0.551052447
LSA2	1307	16418	1139	11008.66743	234160.5456	10497.39646	2.54	3.08	0.107	1.627	139.0911757	2402.075	135.45	168.725	12.11371667	3209.013	75.76271186	6.309262395	1.2031	9.7261	18.9	1410	2747.664413	0.581149368	0.680783704	0.634406017	0.73563102	1153.110852	226	9964.63207	1124	0.109847318	0.94924795	8.641521374	5075.7634	5932.904032	0.483525931	0.565178619
LSA3	1333	16328	1151	11072.17157	237452.8589	11318.94034	2.51	3.3	0.147	1.796	157.8487234	2844.575	136.9	202.175	13.60151667	5598.653	71.31221719	6.377591727	1.6034	9.9761	18.9	1410	2747.697645	0.569138235	0.667581842	0.643010071	0.737565316	1287.590135	226	9889.179063	1152	0.11375536	0.873684176	7.680378093	4831.837036	6240.334529	0.426880688	0.55131791
LSA4	1301	16146	1096	11326.74776	249825.114	12063.80351	2.53	3.32	0.097	1.446	130.7747063	2967.575	156.3	194.725	14.78721667	5115.643	161.0628019	7.386504538	1.5621	9.9761	19.1	1408	2747.567711	0.650679888	0.724943311	0.707793983	0.800638452	1929.326028	232	9606.721267	1116	0.159926844	0.796326072	4.979314604	4878.058375	6448.689381	0.404354926	0.534548609
LSA5	1423	18367	1155	11025.98749	264691.0318	12360.52245	2.56	3.23	0.109	1.592	113.3557619	2904.075	153.1	224.475	14.58576667	6145.993	89.527897	6.454492698	1.5034	10.2078	18.9	1410	2747.774187	0.600842729	0.685240838	0.651998253	0.74592997	2024.141651	248	9213.667534	1225	0.163758584	0.745410849	4.551888713	4775.841373	6250.146121	0.386378601	0.505653879
MAS1	961	11466	924	10394.28119	227502.1657	15689.87417	2.62	3.38	0.079	0.749	83.71104567	115.9134615	131.15	433.675	0.030216667	97.5065	29.14761905	4.83134375	0.4348	3.0456	15.6	1110	3506.060857	0.459164834	0.424803887	0.6429119	0.548400386	2469.5601	204	8328.263258	802	0.157398337	0.530804975	3.372367111	5203.342492	5190.938701	0.33163698	0.33084642
MAS2	1018	12421	1023	6274.42099	130207.9785	14869.89064	2.8	3.68	0.091	0.694	96.62572851	62.21466731	113.55	403.125	0.247960175	24.36117047	24.36651584	5.19360822	0.3971	4.1872	15.6	1110	3506.145237	0.515687329	0.505429113	0.697827556	0.646690385	2560.7824	215	3866.173478	848	0.172212591	0.260000129	1.509762594	2406.24638	3868.174611	0.161820045	0.260134705
MAS3	1534	19261	1489	7519.589039	169232.5355	11426.10136	2.58	4.3	0.133	1.394	134.4925592	57.73520854	102.8	376.575	0.241707799	29.26345015	28.34146341	9.561563493	0.5659	5.3822	15.6	1110	3506.121841	0.403346996	0.419761703	0.513713969	0.505540586	1302.490764	262	6388.892983	1327	0.113992579	0.559148985	4.905134962	4339.739156	3179.849884	0.379809265	0.278297013
MAS4	1231	15518	1192	8975.229922	239460.5534	12753.9692	2.61	3.75	0.054	0.616	46.98286857	69.46107784	131.15	407.925	0.252061106	24.58377789	33.74033149	5.67619385	0.1159	3.0367	15.6	1110	3506.060191	0.307631408	0.262857494	0.549689808	0.438036046	2642.562213	231	6659.724999	1050	0.20719528	0.522168816	2.520177185	4773.36032	4201.869601	0.374264689	0.329455837
MAS5	1068	12687	1179	6865.403883	206858.5026	13057.0009	2.67	3.11	0.055	0.7	75.86121507	83.22738386	105.3	303.025	0.259356287	38.1635479	42.75647668	5.917045628	1.5525	2.7778	15.6	1110	3506.147898	0.368493781	0.316390722	0.545587214	0.445224162	2228.966095	207	4858.933291	905	0.170710419	0.372132416	2.179904531	2828.815698	4036.588185	0.21665126	0.309151253
SKS1	2252	32925	1394	18020.10586	455841.7583	7994.306101	3.37	3.14	0.054	0.448	268.3640244	3989.575	516.75	169.525	23.51266667	1278.078	82.33333333	6.926395566	0.2333	0.3656	18.4	1402	2935.991905	0.009159651	-0.015879438	-0.153119384	-0.149531032	2387.315575	308	15826.21327	2006	0.298626991	1.979685675	6.629292512	11585.97232	6434.133538	1.449278045	0.804839527
SKS3	2019	26916	1280	13992.85706	439152.9177	6885.795173	6.09	2.51	0.012	0.265	227.0383482	3599.575	440.55	758.325	24.51061667	2547.208	83.44660194	5.185238398	0.4158	0.5839	18.4	1402	2935.997223	-0.23351942	-0.226917882	-0.324107163	-0.295637625	1966.859975	307	12778.93849	1774	0.285640209	1.855840636	6.497126718	5689.235406	8303.621655	0.826227801	1.205905991
SKS4	1808	22292	1132	13106.76447	355074.9112	7592.965303	6.8	2.4	0.022	0.512	94.77457041	9726.575	661.2	965.175	651.2146167	1718.943	108.0104712	5.878895113	0.1242	0.455	18.4	1402	2936.054283	-0.284737757	-0.27193752	-0.433060554	-0.365065765	1890.02017	223	12511.5296	1629	0.248917267	1.647779109	6.619786285	8104.4877	5002.276775	1.067367935	0.658804113
SKS5	1932	24597	1360	17431.48797	422290.0281	8064.553777	2.85	2.91	0.036	0.238	204.430883	2533.075	342.45	74.975	17.09446667	820.448	64.8019802	3.83134375	0.2042	0.2761	18.4	1402	2935.967752	-0.079987046	-0.081296234	-0.142443846	-0.145564049	2328.289045	250	15749.02822	1729	0.288706494	1.952870382	6.764206642	8732.012971	8699.474999	1.082764554	1.078729864
TL1-1	941	11981	776	12330.65313	281804.2501	11710.27761	2.54	5.2	0.057	0.312	164.8595732	1328.075	886.85	905.975	6.286066667	935.988	59.54751131	10.50165628	0.728	1.2972	16.5	1263	3424.364982	0.993453436	1.031311724	0.888691084	0.991948179	1164.211305	188	11280.73465	792	0.099417908	0.963319148	9.689593811	6071.043609	6259.609518	0.518437206	0.534539806
TL1-2	985	12187	832	10476.63689	233143.5056	10887.51023	2.49	6.11	0.06	0.563	147.2847555	1273.575	782.65	1128.975	7.027666667	1319.313	100.6465517	18.53432829	0.4067	1.2711	16.5	1263	3424.372299	0.955437557	1.005343988	0.859154782	0.963508279	1042.359871	187	9558.484902	837	0.095739049	0.877931198	9.170043057	5484.882113	4991.754776	0.503777448	0.458484509
TL1-3	889	10914	846	7690.238514	169327.1783	11402.31095	2.56	8.23	0.036	0.612	120.0152569	1484.075	1025.9	2134.925	8.117216667	1086.418	87.69585253	60.64772571	1.8583	1.315	16.5	1263	3424.410771	0.955253789	0.971520031	0.868161016	0.937874967	882.2554987	179	6891.701815	750	0.077375148	0.604412723	7.811458047	3366.655556	4323.582958	0.295260809	0.379184797
TL1-4	838	10405	773	6848.909963	158723.811	12016.23744	2.7	8.15	0.04	0.693	107.9946732	1869.075	1060.4	2306.925	9.925466667	1635.573	55.33980583	42.19141751	1.2623	1.2794	16.5	1263	3424.317087	0.992981171	1.019988694	0.900574212	0.987126278	1187.15794	173	5769.783211	703	0.098796145	0.480165546	4.860164782	3026.604126	3822.305837	0.251876192	0.318095066
TL1-5	1221	15778	1144	6024.038948	118375.6791	11701.00456	2.5	4.48	0.04	0.717	127.4221596	1198.575	785.85	1010.275	4.844016667	1422.618	110.3043478	16.99321643	0.1476	1.565	16.5	1263	3424.382167	0.641446943	0.686359472	0.698235263	0.735375808	999.4529282	222	5104.825831	1048	0.085415993	0.436272442	5.107620066	2411.651905	3612.387044	0.206106398	0.308724522
TL2-1	713	8986	499	18700.0987	378528.311	11805.88319	2.58	3.46	0.035	0.74	114.0076478	264.925	1306.7	311.525	0.465466667	992.9405	20.15525114	7.882330034	0.1685	1.1743	16.4	1261	3424.918216	0.8285498	0.847779591	0.663040152	0.768821501	2082.865856	139	17099.76372	603	0.176426094	1.448410377	8.20972876	13665.83332	5034.265373	1.157544345	0.426420056
TL2-2	537	6628	487	7888.73739	236508.1429	15781.14344	2.62	3.31	0.032	0.666	106.1182033	251.175	1742.3	379.525	0.424266667	813.7405	26.93969849	7.96822089	0.1833	2.4656	16.4	1261	3424.929524	0.98833453	0.944292328	0.854503748	0.895431189	1934.760895	132	6282.069288	435	0.122599538	0.398074405	3.246948657	4167.752964	3720.984426	0.264097021	0.235786744
TL2-3	643	8213	562	9267.048373	221856.0499	16462.14982	2.6	3.45	0.034	0.598	140.8868768	248.575	1713.5	373.125	0.438916667	423.1705	18.30735931	23.63683132	0.093	1.458	16.4	1261	3424.96345	1.043215825	1.016721579	0.896429425	0.974594151	1946.62343	142	7811.451327	535	0.118248434	0.474509794	4.012820974	5855.985823	3411.06255	0.355724245	0.207206385
TL2-4	626	7716	538	9511.390108	255263.2561	15028.69809	2.55	3.69	0.038	0.726	136.5442861	251.075	1699.1	383.225	0.393166667	868.7905	26.01104972	59.28628537	0.1945	1.4473	16.4	1261	3424.982409	1.035798167	1.001698788	0.889542359	0.956467074	2563.232806	144	7440.076725	518	0.170555879	0.495057967	2.902614506	5403.100984	4108.289124	0.359518898	0.273362942
TL2-5	601	7485	489	10212.26477	269297.1815	14365.61899	2.57	3.02	0.038	0.734	123.3537518	276.875	1426	328.775	0.493866667	677.8105	19.34343434	7.858880871	0.535	2.8905	16.4	1261	3424.926863	0.974446607	0.951703279	0.864881166	0.916843007	3718.77564	159	7436.754187	475	0.25886637	0.517677254	1.999785657	5064.695167	5147.5696	0.352556696	0.358325639
WH1	665	8502	393	31015.42765	831932.2749	8011.547579	2.83	2.87	0.156289716	3.2116678	310.4174246	51.79961089	581.75	184.925	0.002266666	77.13613813	59.17431193	4.578502485	0.004	4.107	16.4	1220	3440.12832	0.639134969	0.609443157	0.4922649	0.558905448	9518.53106	124	24988.38633	566	1.188101421	3.119046112	2.625235572	7828.503937	23186.92371	0.977152524	2.894187856
WH2	1605	20852	1448	7380.53576	165738.1339	11251.36708	2.96	3.04	0.403511508	5.693615764	284.8631299	53.23616601	603.35	188.875	0.136416667	69.09310771	67.24	8.989467843	0.048	2.6997	16.4	1220	3440.151159	0.456308346	0.494327288	0.501795668	0.519367287	985.0273933	255	6508.745112	1400	0.087547352	0.578484825	6.607679295	4296.536159	3083.999601	0.381867921	0.27409999
WH3	642	7746	490	8958.737897	259780.0156	12840.67457	2.94	2.78	0.206352351	2.28522438	185.4341302	41.83085055	584.65	153.825	0.192599712	79.76972609	62.67676768	4.484733551	0.013	2.2507	16.4	1220	3440.070556	0.792247723	0.730060199	0.586781885	0.614002952	2367.597741	142	7060.358633	526	0.184382661	0.549843281	2.982076942	2808.870079	6149.867817	0.21874786	0.478936506
WH4	878	11438	473	23992.35085	741645.9752	8060.051981	4.66	2.53	0.334322929	8.818620122	216.8779179	58.0451489	678.05	298.775	0.21104707	55.72588857	40.0052356	4.307859731	0.2417	7.0572	16.4	1220	3440.178101	0.506842251	0.498069388	0.368637167	0.433006805	3296.036773	135	21237.92795	768	0.408934928	2.63496166	6.443474212	7569.43652	16422.91433	0.939129988	2.037569283
WH5	827	10735	662	25406.39309	558393.0784	11753.58968	2.77	3.44	0.36037299	7.566124857	270.6824196	35.57079863	580.7	176.125	0.010516667	67.71145224	51.48305085	6.18825566	0.0581	4.306	16.4	1220	3440.166792	0.98560433	0.978355528	0.876663758	0.960662273	5361.741425	162	21551.80746	696	0.456179054	1.833636195	4.019553677	14585.48503	10820.90806	1.240938762	0.920647084
WY1	3141	51868	1830	14099.60486	379906.4348	6581.880883	3.95	1.707	0.369278946	18.49813979	289.3916543	486.075	400.3	299.075	3.012866667	97.0535	38.31527094	18.28829004	0.6137	2.43	17.3	1393	2782.453815	-0.455362815	-0.487062906	-0.511299962	-0.600946383	4302.571488	637	10361.1521	2646	0.653699385	1.574193195	2.408130143	7289.756482	6809.848382	1.107549135	1.034635616
WY2	3199	51507	1886	11500.60427	329329.8067	6794.947349	4.3	1.487	0.300535855	15.6415252	387.7658309	472.075	457.8	275.425	2.884716667	56.5015	39.00502513	18.52997897	0.3194	2.2339	17.3	1393	2782.46589	-0.400839422	-0.435045687	-0.416131446	-0.521604851	3317.72674	646	8813.403656	2690	0.488263789	1.297052531	2.656458577	6738.164313	4762.439961	0.991643344	0.700879597
WY3	3191	52631	1901	12816.61823	372111.5495	7106.519421	3.92	1.43	0.363219367	23.37686733	353.1009054	402.075	461.75	265.875	2.646666667	71.952	32.6980198	18.12468619	0.3529	2.3678	17.3	1393	2782.509092	-0.404449907	-0.434884253	-0.390347323	-0.514352044	4044.843445	649	9443.879733	2682	0.569173628	1.328903669	2.334794872	7184.21421	5632.404023	1.010932889	0.792568582
WY4	3095	50915	1770	13199.08192	388162.0213	5854.57504	4.37	1.885	0.378541227	23.70593026	344.89406	486.575	387.75	343.375	3.369966667	42.682	37.61304348	26.20120437	0.4067	1.3061	17.3	1393	2782.556061	-0.38956339	-0.436991886	-0.405413294	-0.512466624	4260.749047	628	9656.778141	2605	0.727764017	1.649441347	2.266450813	7730.087388	5468.994537	1.320349869	0.934140309
WY5	1586	21002	756	9951.803165	349970.4594	5760.006216	4.29	1.558	0.275413668	17.96176095	304.0196001	560.075	581.4	264.525	3.768216667	82.917	35.80454545	17.28938466	0.4743	2.1178	17.3	1393	2782.435205	-0.375224611	-0.403229765	-0.469535352	-0.486860703	3071.17294	368	7351.890947	1313	0.533189171	1.276368579	2.393838149	5849.302468	4102.500698	1.015502805	0.712238936
YF1	1821	21537	1561	12984.91547	327122.1547	9914.610851	2.69	1.91	0.878415472	33.14256418	176.1635045	128.825	34.85	360.375	0.093866667	317.513	54.10958904	6.330250612	0.3675	2.1128	20.9	1630	2540.639731	0.119215749	0.154050273	0.221107427	0.188637571	2255.566707	316	11124.01968	1569	0.227499268	1.121982481	4.931807001	8153.991633	4830.923832	0.822421753	0.487252995
YF2	1666	20590	1407	11508.85009	263857.767	11190.96904	2.53	3.01	0.49883817	3.942707185	170.9648329	68.825	25.9	213.325	0.029316667	398.618	36.83673469	6.715833725	0.1283	0.6733	20.9	1630	2540.565532	0.425343899	0.50075358	0.520451568	0.531512715	903.1443342	301	10707.73712	1425	0.080702961	0.956819475	11.8560641	5729.442147	5779.407946	0.511970154	0.516434987
YF3	1458	18256	1197	18998.86584	467338.3774	9686.802515	2.82	1.667	0.844119496	1.117469801	212.2474188	98.525	21.95	139.225	0.022416667	420.818	62.20994475	6.969754311	0.0433	0.3956	20.9	1630	2540.598312	0.332890968	0.389438986	0.43252328	0.416094746	953.7607888	267	18247.82817	1246	0.098459816	1.883782408	19.13249987	9395.571156	9603.294688	0.969935244	0.991379217
YF4	1522	18759	1234	17558.27634	423437.2981	9913.813819	2.57	3.11	0.659129774	2.373550222	168.8124397	65.025	29.1	327.225	0.010516667	397.258	54.89626556	8.08311763	0.3782	0.455	20.9	1630	2540.676165	0.361813613	0.41947749	0.451067733	0.452772185	1028.90468	280	16685.1963	1296	0.103784951	1.68302498	16.21646458	8799.500445	8758.7759	0.887599929	0.883492071
YF5	1372	15020	1192	12715.4194	281795.4899	9521.624093	2.89	1.726	1.222706306	0.223560928	226.1168491	31.075	21.95	87.975	0.180121655	549.498	61.52263374	5.228882609	0.0417	0.3161	20.9	1630	2540.551136	0.664593125	0.771398757	0.599192416	0.710062231	1061.451058	219	11721.96636	1199	0.111477942	1.231088966	11.04334135	7616.054625	5099.364772	0.799869282	0.535556195
YP1	1256	14865	1081	8352.933438	215275.6849	14213.16818	2.72	2.55	0.138768965	4.779819909	229.9481657	90.025	916.3	106.575	0.094316667	47.122	18.98404255	28.46433799	0.48	2.0833	18.5	1792	3119.620748	0.45072479	0.460395209	0.270830577	0.186728979	1570.334613	188	7028.760696	1103	0.110484488	0.494524557	4.475963683	4830.559342	3522.374097	0.339865066	0.247824697
YP2	967	11234	978	4458.095155	125807.5447	11604.17018	2.79	1.944	0.104609112	4.750282616	188.5460864	92.125	882.15	167.625	0.097066667	42.682	11.82683983	36.9041701	0.3358	1.4478	18.5	1792	3119.632162	0.26869023	0.228481694	0.380838569	0.282146561	459.5360555	149	4033.161817	843	0.039600941	0.347561416	8.776594935	2334.387997	2123.707158	0.201168025	0.183012411
YP3	1595	20590	1335	12050.68799	296421.0115	12591.12144	2.82	1.913	0.165025216	4.985136729	225.4062903	152.725	992.85	103.675	0.078266667	51.472	23.86243386	37.64712293	0.3583	2.0139	18.3	1815	3119.682919	0.226845515	0.246003894	0.24905431	0.169366616	1868.914552	263	10744.88191	1392	0.148431143	0.853369731	5.749263337	8010.075433	4040.612553	0.636168547	0.320909664
YP4	1441	18048	1305	8358.451788	234740.3408	11838.57471	2.93	2.51	0.16499227	4.090433363	151.767629	276.475	1292.4	189.675	0.317266667	232.8925	18.05154639	53.37279129	0.4217	1.8844	18.5	1792	3119.657762	0.39739801	0.420162288	0.416010756	0.320906732	1428.111	226	7216.178625	1259	0.120632005	0.609547923	5.052953606	4903.487788	3454.963999	0.414195789	0.291839523
YP5	1045	12063	935	8432.715885	204474.4973	11350.14322	2.94	1.509	0.2327632	4.929103068	197.1283519	212.775	1546.1	168.725	0.135066667	99.183	16.77832512	36.13443649	0.2408	1.5472	18.5	1792	3119.613433	0.414359293	0.355278442	0.24521485	0.187690162	1224.651649	161	7385.448306	916	0.107897462	0.650692081	6.030652318	5885.419778	2547.296108	0.518532645	0.224428543
YS1	1664	19004	1146	14777.79868	409412.2722	8243.852241	2.84	2.42	0.575290768	30.54520032	100.8775884	487.325	488.7	1187.125	2.152216667	515.3755	34.465	10.25140058	0.9775	1.9739	17.5	1790	3206.806336	0.157520225	0.284335284	0.067743079	0.143269514	837.5475448	278	13998.71684	1436	0.101596623	1.698079542	16.71393693	5831.877559	8945.921118	0.707421408	1.08516272
YS2	1929	22077	1434	16566.36118	354978.0626	8082.521326	3.03	2.158	0.369425674	23.03779553	107.5094675	440.325	548	1295.975	1.950816667	756.423	37.30434783	9.555504873	1.0333	1.865	17.5	1790	3206.819969	0.226004762	0.344224212	0.207077173	0.278369438	1280.877541	311	15417.33534	1682	0.158474997	1.907490833	12.03654123	9217.574319	7348.786857	1.140433034	0.909219606
YS3	1525	16839	1145	31077.15926	649028.8697	9782.361004	2.75	2.38	0.577415308	31.32821743	99.02385222	589.075	758.55	568.525	2.193416667	639.523	32.57077626	12.90397246	1.0067	2.4906	17.5	1790	3206.73529	0.525232399	0.576475711	0.548988095	0.623610116	1236.092138	253	29962.97769	1324	0.126359285	3.062959716	24.24008435	3722.120371	27355.03888	0.38049305	2.796363667
YS4	1778	21208	1351	16882.76897	375827.1458	10578.92093	2.82	2.53	0.607902071	31.48796122	77.08886274	461.325	684.55	555.525	1.689866667	593.308	31.86666667	10.30150994	0.9492	2.4306	17.5	1790	3206.721436	0.698644399	0.784776216	0.702348391	0.760847418	2855.587137	306	14274.09491	1528	0.269931797	1.349295926	4.998654996	8875.156299	8007.612667	0.83894722	0.756940403
YS5	1372	15020	1192	12715.41951	281795.4676	9521.627202	2.95	1.791	0.514494876	26.92124352	85.16705417	469.575	740.95	571.725	1.767666667	746.003	18.11574074	7.101061891	0.9367	2.3511	17.5	1790	3206.747704	0.664592667	0.771398854	0.599192357	0.71006225	1061.451185	219	11721.96635	1199	0.111477919	1.231088563	11.04334002	7616.061943	5099.357567	0.799869789	0.535555264
ZJ1	1506	15901	1094	5476.157008	99284.56887	6847.083233	1.46	2.18	0.005582351	2.296738631	65.33395522	146.1001444	456.5599422	40.798026	2.016853933	138.7316803	18.66176471	12.33785437	0.1329	0.3082	14.8	1198	2943.257734	-1.097903984	-1.157521613	-1.242133006	-1.270186732	308.4126691	236	5178.95856	1323	0.045042927	0.756374413	16.79230161	3911.073511	1565.083497	0.571202858	0.228576672
ZJ2	1188	13495	704	6215.85767	129434.8901	6796.835388	1.7	0.922	0.005605708	0.36036694	16.11967513	92.79433317	432.4255007	35.11846605	1.358858931	1.648534441	7.581673307	6.301092333	0.0184	0.2619	14.6	1201	2943.397338	-1.232277726	-1.297065377	-1.336075872	-1.337516065	382.9450658	177	5874.710741	1040	0.056341671	0.864330296	15.3408707	4316.657008	1899.200662	0.635098066	0.279424255
ZJ3	1531	18812	878	8886.747859	184959.0432	7119.706696	2.35	0.615	0.053815469	1.991975551	15.93489093	200.9915716	2188.28706	41.29276153	2.28215171	275.0667576	14.31004367	4.504208177	0.0504	0.4201	14.6	1201	2943.372963	-1.223960117	-1.324150976	-1.345021027	-1.346913139	945.735683	267	8079.056235	1315	0.132833517	1.134745655	8.542615426	5998.061738	2888.686121	0.842459106	0.405731057
ZJ4	1659	19193	1058	7431.249096	146715.2723	7136.378886	1.5	1.739	0.029701184	1.766016323	57.45323414	230.275455	918.5809149	45.51770782	2.226487949	0.080545991	14.81094527	7.285864321	0.1545	0.6604	14.6	1201	2943.421271	-1.133000898	-1.223777437	-1.234067649	-1.26518082	576.1471403	294	6919.927866	1426	0.080733822	0.969669349	12.0106955	5265.565244	2165.683852	0.73784833	0.303470974
ZJ5	1471	16962	904	7116.903278	140516.1033	7082.164559	2.09	0.912	0.013626079	0.264506244	21.68050322	203.3713436	845.7734259	35.98785325	2.32169063	138.9417947	10.95169082	4.662164527	0.0917	0.3939	14.8	1198	2943.286541	-1.206644572	-1.295499344	-1.326932577	-1.336725423	552.4002975	245	6633.141781	1271	0.077998794	0.936598088	12.00785338	4928.983735	2187.919543	0.695971365	0.308933734
ZJ7	1132	12208	772	5162.903088	105155.0518	6526.007753	2.7	0.357	0.053826225	0.626633666	20.33697612	48.95224172	859.3932749	60.73952242	0.60082846	113.1848928	24.49333333	3.895857018	0.1199	0.2206	14.6	1201	2943.363988	-1.197581111	-1.236101094	-1.332910656	-1.320219817	205.7873484	153	4970.769861	1005	0.031533421	0.761686172	24.15488562	3552.618907	1610.284181	0.544378591	0.246748739
