# Supplementary material for: Patterns and ecological drivers of viral communities in acid mine drainage sediments across Southern China
Source: Nat Commun. 2022 May 2;13:2389. doi: 10.1038/s41467-022-30049-5 (PMC9061769; doi:10.1038/s41467-022-30049-5)
Supplement: Supplementary file 6 — Source Data [file 41467_2022_30049_MOESM6_ESM.zip › Source Data/fig4/fig4a.R]

virus_phy <- read.table('viral_abun.by_phyla',header = T)
host_phy <- read.table('host_abun.by_phyla',header =  T)

phy_sel <- c("Proteobacteria",    "Actinobacteriota",  "Acidobacteriota",   "Thermoplasmatota" ,
             "Firmicutes"     ,   "Patescibacteria"  , "Nitrospirota"    ,  "Desulfobacterota" ,
             "Bacteroidota"    ,  "Chloroflexota"     ,"Micrarchaeota"    , "Planctomycetota" ,
             "SZUA-79"          , "Verrucomicrobiota" ,"Nanoarchaeota"     ,"Dormibacterota" ,
             "Elusimicrobiota"   ,"Eremiobacterota"   ,"Myxococcota"       ,"Thermoproteota")

virus_phy_sel <- t(virus_phy[phy_sel,])
host_phy_sel <- t(host_phy[phy_sel,])

abun_cor <- c()
abun_p <- c()
ratio_mean <- c()
ratio_std <- c()
sellen <- length(phy_sel)
for (j in 1:sellen){
  vir_abun <- virus_phy_sel[,j]
  host_abun <- host_phy_sel[,j]
  datanew <- data.frame(vir_abun,host_abun)
  datanew_both <- datanew[datanew[,1] * datanew[,2] > 0,]
  
  cor1 <- cor.test(datanew_both[,1],datanew_both[,2],method = 'pearson')
  abun_cor <- append(abun_cor,cor1$estimate)
  abun_p <- append(abun_p,cor1$p.value)
  
  ratio_mean <- append(ratio_mean,mean(datanew_both[,1]/datanew_both[,2]))
  ratio_std <- append(ratio_std,sd(datanew_both[,1]/datanew_both[,2]))
}

phy_sel <- c("Proteobacteria (433)",    "Actinobacteriota (193)",  "Acidobacteriota (137)",   "Thermoplasmatota (132)" ,
             "Firmicutes (84)"     ,   "Patescibacteria (74)"  , "Nitrospirota (59)"    ,  "Desulfobacterota (56)" ,
             "Bacteroidota (44)"    ,  "Chloroflexota (41)"     ,"Micrarchaeota (41)"    , "Planctomycetota (41)" ,
             "SZUA-79 (26)"          , "Verrucomicrobiota (19)" ,"Nanoarchaeota (17)"     ,"Dormibacterota (14)" ,
             "Elusimicrobiota (13)"   ,"Eremiobacterota (13)"   ,"Myxococcota (13)"       ,"Thermoproteota (8)")

data_sum <- data.frame(phy_sel,abun_cor,abun_p,log10(ratio_mean),log10(ratio_std))

data_sum$shape <- ifelse(data_sum$abun_p < 0.05, "sig", "nosig")
data_sums <- data_sum[order(data_sum$log10.ratio_mean.),]
data_sums$phy_sel <- factor(data_sums$phy_sel,levels = data_sums$phy_sel,ordered = FALSE)

#vhr plot
ggplot(data_sums)+geom_point(aes(phy_sel,abun_cor),color = rgb(250,192,15,max=255),size=2.5)+
  geom_segment(aes(x = phy_sel, xend = phy_sel, y = 0, yend = abun_cor)) + 
  scale_shape_manual(values=c(1,16))+
  geom_point(aes(phy_sel,log10.ratio_mean.),size=2.5,color=rgb(15,153,183,max=255),shape=16)+
  geom_line(aes(phy_sel,log10.ratio_mean.,group =1 ),color=rgb(15,153,183,max=255))+
  #geom_errorbar(aes(phy_sel,ymin=log10.ratio_mean.-log10.ratio_std.,ymax=log10.ratio_mean.+log10.ratio_std.),width=0.3,color=rgb(58,83,165,max=255))+
  labs(x="Phyla",y="Correlations")+theme_bw()+
  theme(panel.grid.major=element_blank(),panel.grid.minor = element_blank(),
        axis.title.x = element_text(size=12),axis.title.y = element_text(size=12),
        axis.text.x = element_text(hjust = 0.5,size=12,colour = 'black',angle = 0),
        axis.text.y=element_text(size=12,colour = 'black'))+
  theme(legend.position = 'none')+coord_flip()+
  geom_hline(yintercept=0,linetype=4,color="grey",size=1)+
  expand_limits(y=c(-1,3))+scale_y_continuous(breaks = seq(-1,3,1))

#expand_limits(x=c(1,2))+scale_x_continuous(breaks = seq(1,2,1))
