# Supplementary material for: Patterns and ecological drivers of viral communities in acid mine drainage sediments across Southern China
Source: Nat Commun. 2022 May 2;13:2389. doi: 10.1038/s41467-022-30049-5 (PMC9061769; doi:10.1038/s41467-022-30049-5)
Supplement: Supplementary file 6 — Source Data [file 41467_2022_30049_MOESM6_ESM.zip › Source Data/fig4/host_abun.by_phyla]

	BP4	BP5	BP6	BP7	BP8	BP9	DBS1-1	DBS1-2	DBS1-3	DBS2-1	DBS2-4	DBS2-5	DS3	DS4	DX1	DX2	DX4	FK1	FK2	FK3	FK4	FK5	HSP1	HSP2	JA1	JA2	JA3	JA4	JA5	JA6	LL2	LL3	LL4	LL6	LL7	LSA1	LSA2	LSA3	LSA4	LSA5	MAS1	MAS2	MAS3	MAS4	MAS5	SKS1	SKS3	SKS4	SKS5
Acidobacteriota	226.3715752	261.3520258	491.7382048	726.9558218	487.143332	477.7301735	218.20362	187.0451209	177.8377378	229.549161	89.43687871	74.51755289	39.10206908	34.05669248	232.0233497	136.169984	67.02224227	171.427596	82.71639209	73.33971346	84.48739333	141.3259346	2.311548185	19.95403202	161.6003273	227.3820717	129.3478315	228.0935929	179.2202197	80.56355298	313.4061637	287.3726311	378.8426285	202.446882	208.5943868	97.13511566	132.092935	112.2188127	85.58592687	107.5897188	237.1724966	99.15911251	232.8094079	307.504378	153.4835127	112.2603855	31.73303178	61.15184882	144.4464041
Actinobacteriota	505.2659011	608.2151663	483.4695062	410.0783924	358.3694935	649.298101	1321.721732	897.7675683	840.4767077	423.3656833	398.9149148	1272.053071	320.6912027	494.3634513	276.5470161	206.3594519	138.7494479	265.7461547	610.0002974	764.7995449	478.1365623	441.8956368	25.5824209	131.5909178	682.2987608	672.2022574	1105.154611	967.4924094	1319.154166	674.1988377	255.2684245	281.9038451	327.4258908	234.0717611	234.4662046	1087.36044	1229.865115	1102.641947	932.2288322	995.2004419	393.4282306	344.2564866	1225.310931	517.7349047	293.8433227	363.0564523	303.3471599	782.7894655	1041.536165
Armatimonadota	2.959723648	6.932590919	10.38690564	4.404928001	10.15428016	9.603761773	0	0	0	0	0	0	0	0	0	0	0	0	0	0	0	0	0	0	0	0	0	0	0	0	12.52323956	21.24390331	11.371239	15.73325337	10.19799028	0	0	0	0	0	0	0	0	0	0	0	0	0	0
Bacteroidota	36.84906607	59.40865764	119.4658393	48.59273628	132.5395391	87.70613563	19.19646641	10.52754062	17.11976001	33.19255672	95.93937897	131.2943587	14.96694358	15.25868244	37.86657089	14.56264689	11.49143488	12.52405658	0.005250791	65.66734595	9.542251794	13.90746815	0.293915694	0.128055503	5.845225165	1.196671922	3.945993218	0.695688208	13.56375575	1.2617469	4.550423354	11.89115953	7.688863139	5.549114551	13.06368687	1.85527594	3.348806947	2.899227126	0.703339361	9.095628593	20.13151834	11.35002452	13.13589655	81.55927799	19.22385603	109.4473432	39.25511754	14.9785082	25.64004072
Bdellovibrionota	0	0	0	0	0	0	0	0.481252535	5.448024903	0	0	8.392210069	0	0	0	0	0	0	0	0	0	0	0	0	3.955506689	6.149674016	2.661869606	5.849548482	1.443166428	6.315747726	0	0	0	0	0	0	0	0	0	0	0	0	0	0.552893193	0.070910088	0.105380932	0.53019712	0	0.011520618
Chlamydiota	4.261050369	11.19600858	18.520658	27.06651844	62.31359353	46.89894059	0	0	0	0	0	0	0	0	0	0	0	0	0	0	0	0	0	0	0	0	0	0	0	0	0	0	0	0	0	0	0	0	0	0	0	0	0	0	0	0	0	0	0
Chloroflexota	51.61513549	25.54099409	36.17263939	29.40823759	42.79861839	56.26636523	145.6085081	53.17660723	190.314721	502.683815	117.3252138	24.96627043	7.3198724	7.814311251	0.018041103	0	0	11.63897383	0	30.93054375	7.148274731	1.948245015	0.009343497	0.0056785	0.012675276	0.762204017	0.211411915	0.015546013	0.338848574	0.084677666	6.922663544	1.729461516	4.600019377	0.349843021	0.269105153	0.33831745	0.406346611	0.988411012	0.462742665	0.008254867	0	0	4.085996288	0	0	179.7617528	36.25947808	14.56098107	16.19012111
Cyanobacteria	1.132333545	13.23935362	9.021564053	7.635813493	4.769833746	8.618860806	6.814021722	8.168284267	6.091130814	8.520281791	0.039282867	1.633908804	0.480700806	0.384374115	0	0	0	0	0	0	0.000185952	0.056183764	0.187041822	0	1.227496967	1.052422149	2.9398508	0.663614788	4.109910126	0.14921596	3.55282564	3.793582192	2.423162367	1.8755576	1.137196676	0	0	0	0	0	3.27309889	0.427152639	2.37337941	4.048068158	3.442467795	9.428649051	1.297405926	0.694306159	3.351225398
Deinococcota	0.075314258	0.050038669	0.042584353	0.028574238	0.023654614	0.062075062	6.989697547	3.521729177	9.8528945	5.030099624	3.606019792	3.229792115	10.5303891	9.134388266	3.343714729	3.030692214	0.549470203	0.641664807	11.73839595	18.7140352	8.776562588	11.40515786	0	0	7.725285617	3.962481379	3.481695282	11.54318278	7.590828672	2.444038575	0.004930041	0.009473534	0	0	0	135.9597748	161.6063432	153.0775391	103.5725705	93.10035029	2.574593265	4.450063011	125.7953264	16.3478434	6.796753284	0.386500731	0.200817836	0.136349395	0.524676414
Dependentiae	0.046059626	0.053235804	0.017964852	0.018591108	0.011985535	0.043346593	0.360625311	0.26219952	0.47348522	0.234895962	0.208244853	0.459694414	3.832663972	4.192922607	0.045360508	0.031693775	0.001655981	0	0	0.135830188	0.05316452	0.025299175	0.418761317	0.280387766	0.004659797	0	0.062834876	0.000784928	0.099610592	0.040768166	0.098073456	0.093631252	0.077701218	0.050204202	0.039562313	0.179137434	0.18169916	0.12532229	0.178913255	0.218690798	0.314978976	0.135200809	0.070574026	0.843652829	0.178656059	0.270849307	0.297563697	0.049674453	0.129971189
Desulfobacterota	48.94417775	275.9357113	291.9739283	312.7169095	380.4972561	210.1648697	22.45251643	11.85073785	28.51591188	20.94094022	223.1474279	16.02628837	2.571630827	2.798104019	30.84737328	29.78081861	8.232332133	201.5049019	277.3134549	159.7886076	289.6275994	239.3095952	0.036749444	0.027232698	5.616305735	2.055107346	0.753063686	0.049557356	0.97813347	0.268122453	0.75509414	1.650360878	2.800371848	0.832479274	0.729098178	1.765383608	1.377826049	2.473916044	0.55185296	3.199822396	18.33039043	17.76925246	18.01153024	68.43744382	19.25639709	464.0996006	142.7676387	55.69611336	10.98367814
Dormibacterota	0.42807746	0.236556805	2.941154035	0.254103623	0.377446409	0.52101456	60.90087127	37.87622552	68.76146866	25.93940837	22.70764343	0.387136192	71.59130378	60.10067483	17.54436649	7.993159903	7.51621932	14.29229612	38.32559141	38.73576077	31.65347455	26.53366867	0	0	0.690797071	0.269279592	0.195438495	1.544106587	0.658091227	0.198681031	0.017208485	0	0.300352959	0	0	71.96922972	62.78532741	60.28367935	46.96199537	33.67916806	9.690907171	9.469586263	260.3423975	28.37586552	22.36540529	0.140982315	1.063285036	0.018072119	0.17816954
Elusimicrobiota	1.948110068	4.68120512	2.077413473	1.928614751	1.549238122	3.307479298	17.05657907	16.5002857	13.93654984	43.91088391	38.73438899	19.78214298	0.375288015	0.813543475	0	0	0	26.47171154	7.128166075	15.07240329	17.86702164	18.28705946	0	0	0.047895764	0.003894255	0.65583822	1.139789251	12.80429195	0	0	0	0	0	0	27.92288716	51.13752285	38.78007949	57.08430982	65.12796513	13.36773009	1.005454321	3.021316101	4.21377665	4.826771217	125.8900573	3.836355567	2.991630764	14.88330221
Eremiobacterota	78.43300545	113.2016719	72.54536489	38.94260745	63.82946229	102.818677	204.2388774	119.8180411	318.9449498	63.91752587	22.24656686	81.37862484	18.40469114	13.85073088	66.42327616	6.958638911	25.99483943	142.8640961	108.9531439	46.43637203	114.3724704	45.45060716	0	0	590.9916351	598.4793921	24.26891615	60.14817061	5.636929186	395.2720379	1.561462778	4.744760495	3.826630391	4.08988891	5.383524137	2.222237321	0.612762138	2.562092429	0.180074365	0.462540053	131.8552776	29.25252354	20.89113056	133.9157119	193.6010022	19.08006427	15.62337126	19.98866376	60.5978964
Firmicutes	13.6988062	189.6178593	54.98442843	58.95120408	68.33289744	97.65332052	127.0228783	88.03117906	98.60293126	49.50404113	41.19738136	49.99189622	60.76560184	130.1775426	88.77407576	60.7564635	353.0739911	4.626941242	11.18975759	26.1863105	10.91140339	12.31762721	165.285533	126.0357799	50.28398722	47.13016525	15.45101416	26.36017443	5.293660238	43.87261385	19.37559153	24.02736149	32.10313563	15.7078853	25.95908397	112.8970822	135.3010476	119.2368759	107.5980491	122.5414465	7.728738236	12.20783827	172.2776848	12.43673781	9.358714604	81.88260754	554.5120683	13.98414982	91.39865508
Gemmatimonadota	1.065428547	0.616634273	0.471621714	0.358333922	0.297503041	0.290973288	0.039563505	0.236778222	0.133177883	0	0.173309122	0	1.264368339	1.41278466	0	0	0	0	0	0.076891732	0	0	0	0	0	0	0	0	0	0	0	0	0	0	0	0	0	0	0	0	0	0	0.01292979	0	0	9.327127255	1.672508936	1.317577727	0.590242152
J088	0.047562159	0.030398879	0.027623207	0.033685106	0.01773437	0.019973454	0.004216561	0.020387362	0.037733186	0.0007711	0	0.009736702	0	0	0	0	0	0	0	0	0	0	0	0	0	0	0	0.01627173	0	0	0.004136644	0	0.014441161	0	0	0	0	0	0	0	0	0	0	0	0	0	0	0	0
Micrarchaeota	1.651773033	2.338395663	0.969610822	0.925654776	0.434887294	0.990567182	59.77956343	59.88622348	35.79510823	64.87054404	280.714536	231.0384871	50.80290706	53.28075059	3.312643297	5.078155487	0.561054681	970.6072191	2472.722528	1056.478192	847.9234179	367.8799601	69.35458602	148.7055599	8.225071175	7.060954457	53.40994129	13.38633128	118.940708	2.396012212	12.94906676	8.156088115	14.79811938	2.680837227	2.142766097	319.9543579	206.9564699	254.278156	307.0332721	351.4006849	1488.177156	790.804948	404.0313578	657.7209706	665.4561513	57.4490938	21.52170127	21.88039492	137.3937716
Myxococcota	101.6153271	86.12683163	106.1005848	47.18421816	76.8379039	89.61234204	44.69689456	21.83670706	69.61929906	42.42319582	0.000864033	0.573335004	0.070307433	0.067816857	1.903913365	0	0	0	0	0	0.271375473	0	0.311999699	0.091329833	0.055911847	0.104696409	0	0.026343135	0	0.014862707	0	0.105805477	0.021518046	0.018214537	0.071621273	0	0	0	0	0	0	0	0.051372519	0.089932251	0	13.61909759	1.531997214	1.347696023	0.500464417
Nanoarchaeota	0.009488181	0.038809213	0.200827978	0	0	0	15.73979989	10.82420356	9.705513013	32.43113888	33.3165872	48.91428364	35.77086279	40.24737693	8.849114526	6.989689223	1.942375076	157.6897688	73.43458175	61.23963659	121.6545926	70.48064772	81.96741011	300.7911235	0	0	0	0.495524801	8.096034474	0	3.281170388	1.863978398	2.472039704	0.254159067	0.197019532	378.4538792	206.7134378	304.8855353	490.8814005	516.4644079	1034.250364	579.7821308	253.3158562	453.3833456	762.7516306	8.740964348	2.709723927	1.22091697	7.308387226
Nitrospinota	0	0	0	0	0	0	0	0	0	0	0	0	0	0	0	0	0	0	0	0	0	0	0	0	0	0	0	0	0	0	0	0	0	0	0	0	0	0	0	0	0	0	0	0	0	0	0	0	0
Nitrospirota	43.32198822	24.01612803	79.95720913	67.28394231	69.45276807	54.78092083	165.0787785	100.5594913	459.512939	543.4968908	118.5134438	306.3554439	191.0902197	170.9771401	7.131952781	57.14212976	72.06860136	73.97605362	74.61587127	152.621317	136.284713	45.31890341	191.2632519	250.8611025	12.9706484	19.48123876	32.9748465	32.87714442	67.95720516	16.30175039	21.64153594	15.13848098	17.7839334	7.745144312	6.939347067	161.9010048	150.7969711	104.3683528	129.8170717	92.17909642	191.5543384	127.4942057	169.6114376	85.42293833	57.47940563	210.6787913	83.65601971	31.63238608	74.2655007
Omnitrophota	0	0	0	0	0	0	1.016815687	0.555199027	0.629390679	1.467332342	0.035018512	8.277599429	0	0	0	0	0	0	0	0	0.032729956	0	0	0	0	0	0	0	0	0	0	0	0	0	0	0	0	0	0	0	0.071256151	0.082913228	0.07061652	0.092152054	0.076800707	0	0	0	0
Patescibacteria	123.0736821	202.863645	228.2040966	155.9223592	298.6854799	323.7773703	127.6164431	113.8248508	114.3916924	163.9219002	117.7220081	22.28018496	16.29069486	18.31024386	3.747133974	1.999443	1.390893154	31.14314893	67.15612794	144.3164593	68.83745447	66.32307739	3.791810279	2.750578818	0.15868249	0.007264731	1.540996549	0.14734145	12.12088242	0	1.450716126	4.683144402	2.174015864	10.5086871	8.801073294	50.47901214	52.99598622	47.64809573	54.71170293	65.18424028	576.1552167	166.2835737	134.2916965	242.9047617	63.8003882	131.6331153	6.577804835	3.129137527	16.98230128
Planctomycetota	12.4234675	15.69096487	47.24155393	41.65064028	64.83831692	59.89296734	85.00926448	72.80332911	89.54184611	28.13521091	43.36328516	52.67464918	11.07353019	9.659487735	16.99065512	18.61623906	12.01665035	46.54933664	140.3625296	82.76926044	78.31885231	105.2563178	4.688815911	3.094575259	33.82038058	23.62860343	111.6962179	49.22828436	271.4107672	12.30797133	39.30204457	32.04370409	44.23726882	18.48932333	15.50653441	25.41493533	29.79125924	27.67107423	24.87849911	31.95114198	155.9866158	105.5855985	109.4927876	243.3693495	193.4403923	1.786114677	1.171627715	0.445614705	48.68218553
Proteobacteria	1967.921108	2165.610563	1563.966342	1870.631019	1486.204263	2021.410403	2123.61774	3210.44438	3705.795261	594.3882335	2399.982247	835.1572251	3474.864145	3001.484079	3965.263338	6419.207946	7444.959187	769.6595132	585.2679114	1361.538305	794.1873529	959.10366	5918.684339	3522.47463	6205.476883	6860.338607	6567.747671	6791.377432	1974.375016	8469.446865	2938.504475	2726.37748	3374.521291	2762.504634	3037.411865	1987.007467	2537.969008	2166.539362	1833.181258	1680.050979	171.7760021	91.26039129	1281.68351	122.4243144	191.587866	2807.296217	3230.536566	4391.790119	3336.722655
Spirochaetota	17.24433691	61.52995034	24.47982472	11.29378155	18.56523062	24.37852176	0	0	0	0.042641327	0	0	0	0	0	0	0	0	0	0	0	0	0.007117893	0	0	0.084229382	0	0	0	0	0.050046793	0.696441648	0.284408251	0.581831564	1.390684	0	0	0	0	0	0	0	0	0	0	22.94602612	21.55359677	13.68518642	0.597882436
SpSt-1190	0	0	0	0	0	0	0	0.01121734	0	0	0	0.41351022	0	0	0	0	0	0	0	0	0.076692133	0.272410633	0.052300539	0	0	0.005472416	2.756472168	0.824102289	47.36993973	0	1.140945952	1.040719046	0.982031334	0.829601849	0.750198208	0	0	0	0	0	1.020695771	0.193393519	0.164726195	1.276480148	2.914319991	0	0	0	0
SZUA-79	5.326778935	11.96789915	11.89058397	13.06222813	6.436805758	15.47298141	321.0802323	606.7574041	160.2513979	227.2883127	59.80707465	72.42094722	717.7547823	820.4643928	33.85582443	0.096462959	1.305641964	124.5427476	0.059685285	90.09622462	402.9092381	260.7323526	407.9492303	2106.472722	2.873004752	1.0265088	0.876031004	1.324043104	0.396631077	0.068452872	1.038769059	1.013560073	1.344385667	0.12131499	0.080314968	620.722692	649.5154241	867.5501075	693.5901437	900.1622203	4.575650087	42.99437738	21.344936	5.746488603	35.22620604	223.0805932	89.61727326	62.41230393	249.1762014
Thermodesulfobiota	9.190634971	5.871931588	6.567667249	5.91148265	7.119942875	5.925501878	0	0	0	0.039159986	0	0.139480363	0	0	0	0	0	0	0	0	0	0	0	0	0	0	0	0	0	0	0	0	0	0	0	0	0	0	0	0	0	0	0	0	0	0	0	0	0
Thermoplasmatota	9.999434388	2.311616365	11.92948273	0.552067633	0.531330447	1.032262268	1953.378651	1454.376473	556.2893383	1158.967373	1265.444483	1504.363074	374.5605387	368.0548197	1909.419799	965.5935942	426.3378266	3721.830692	2483.876628	1909.802293	2863.221987	2723.300264	633.9873255	474.1867532	94.86293067	14.40094846	35.51552958	38.52665351	121.3328071	8.943431139	46.65580141	26.35978601	52.63539114	9.842889376	8.51627857	1898.194637	1358.097244	1546.311424	2147.423348	2279.160213	2275.369213	4841.440309	2185.159026	2819.567499	3754.943786	125.3227774	47.84464002	23.83530237	173.7805358
Thermoproteota	0.277166202	0.121355903	0.779457139	0	0	0	22.90798705	9.731800422	7.996387059	109.1421966	144.801519	8.378247876	1.956816577	1.753731321	0.2020677	0.749510158	0.003963184	502.5057658	96.35562435	95.88372053	288.9608372	254.3718091	0	0	0	0	0.008619845	0	0.13704011	0	0.792899795	0.351937487	2.438880504	0.007285404	0	19.4626923	9.409673855	15.40297417	9.298782596	5.953012643	40.58488349	65.52723177	107.8919274	90.49931534	304.2802598	0.148849408	0.782384536	0	0.156859353
Thermotogota	0	0	0	0	0	0	0.39020469	0.1846592	0.364342286	0.803811111	4.378191439	0.101875515	0.250103886	0.547455636	0	0	0	12.65496532	0	4.963342891	13.93038461	31.61017466	0.022687629	0	0	0	0	0	0	0	0	0	0	0	0	0.500932033	2.10208467	1.360623447	0.908501875	1.070373412	0	0	0	0	0	0.024226293	0	0	0
Verrucomicrobiota	34.98965312	70.20107062	145.5740805	74.2723417	83.86595605	87.42006755	0.13781302	0.059367114	0.743116886	11.3189352	0.569496873	1.464202083	0	0.027443822	0	0	0	0.012152378	0	0.157649826	0	0	0	0	0	0	0	0	0	0	22.57594506	35.76208795	29.8479102	21.7254726	20.74220409	0	0	0	0	0	0	0	0	0	0	1.285183309	0.053791475	0	0
[truncated: 41 more columns]
