# Supplementary material for: Patterns and ecological drivers of viral communities in acid mine drainage sediments across Southern China
Source: Nat Commun. 2022 May 2;13:2389. doi: 10.1038/s41467-022-30049-5 (PMC9061769; doi:10.1038/s41467-022-30049-5)
Supplement: Supplementary file 6 — Source Data [file 41467_2022_30049_MOESM6_ESM.zip › Source Data/fig4/viral_abun.by_phyla]

	BP4	BP5	BP6	BP7	BP8	BP9	DBS1-1	DBS1-2	DBS1-3	DBS2-1	DBS2-4	DBS2-5	DS3	DS4	DX1	DX2	DX4	FK1	FK2	FK3	FK4	FK5	HSP1	HSP2	JA1	JA2	JA3	JA4	JA5	JA6	LL2	LL3	LL4	LL6	LL7	LSA1	LSA2	LSA3	LSA4	LSA5	MAS1	MAS2	MAS3	MAS4	MAS5	SKS1	SKS3	SKS4	SKS5
Acidobacteriota	319.3994024	507.9706999	639.8394289	869.2708261	627.4469032	709.2261858	233.6951727	214.1257252	236.57532	302.6010645	525.045226	411.7479482	240.137213	217.760672	824.9013119	355.4913876	476.1036089	87.7990932	125.8266453	268.6037763	126.7133466	142.682608	335.6475604	209.869339	268.419854	479.1660987	130.8591307	382.0235344	155.8231375	198.929425	297.4781867	422.4796651	432.85337	299.5263118	353.4380422	162.8047957	210.8361317	181.8928658	135.8525478	182.575585	308.7399191	136.4612484	251.1350326	521.4713555	200.7797596	356.8944303	145.4835088	177.0402665	402.9886682
Actinobacteriota	427.7133914	994.5868432	392.014535	385.3701111	308.6910409	634.4453465	550.6660523	516.9287024	974.5407308	783.4370182	1339.608784	10357.19503	260.7715851	394.6873757	450.6953525	302.0437932	242.1728714	309.5114785	566.1185883	1186.77512	885.6630319	514.0591441	270.7978697	157.4165081	2343.06827	3376.273884	5676.365873	4029.16297	4080.031908	2695.83627	390.9715832	649.0277428	647.1977107	490.318081	512.1194222	728.8241313	908.3245745	804.0636081	676.6221385	695.3867417	2036.908252	1385.163505	2503.321974	1539.461236	966.9475281	1018.638542	442.0385121	1178.547066	1381.052406
Armatimonadota	23.92780961	27.03690089	16.02384753	7.956526627	14.55570316	19.67494291	7.298867714	7.431876471	7.511545241	11.60416003	178.0092261	16.93836934	10.34228082	33.2014754	1.125291683	10.84041788	10.94166622	3.744375119	0	66.23080749	45.53284365	43.53366727	67.05261172	19.44973313	0	0	0	0	0.135020394	0	49.15885938	51.53255448	40.95919176	37.85040028	33.65863855	0.639207742	0.517675439	0.407362873	0.846910281	1.928089775	1.093193541	0.740092241	0.258200857	0.329400132	1.365786399	47.41655273	2.386353417	1.337939652	46.26890426
Bacteroidota	45.79066783	74.15184226	65.00449081	36.12269074	74.96713753	60.77351763	22.18171665	36.87018169	85.93183878	362.4878502	120.1925748	157.4760422	31.29428488	31.01208094	47.19091063	25.90896927	28.10524382	20.25488549	1.66192689	60.4581863	9.527529895	16.21521415	13.22932965	5.863022	182.7698085	296.3938854	79.83194499	237.4954222	100.4100217	151.8343094	123.5441427	178.0317465	227.0704608	118.8635917	117.7836806	8.668092275	14.54715256	8.238183874	9.601275983	11.87589383	111.259543	22.63739127	40.22219905	397.9381341	29.26039482	160.4668048	47.27756897	30.64462129	42.37074271
Bdellovibrionota	0.624749327	6.971902199	5.435563969	3.096294562	1.95100277	3.264323717	0	0	0	0	0	0	0	0	1.888436289	18.40049606	0.171103679	0	0	0	0	0	0	0	3.8365824	2.852677744	1.683031625	4.43429943	1.07034336	3.147392115	13.55440643	19.28365362	23.04404624	12.33506054	24.33176653	0	0	0	0	0	0.072697	0	0.092760252	0.445251629	0.344868152	0	0	0	0
Chlamydiota	26.85319535	198.748859	26.72116413	39.16762671	52.73259991	74.98683501	0	0	0.003266701	0	0	0	0.107103514	0.092577037	0	0	0	0	0	0	0	0	0.005105131	0	0	0	0	0	0	0	26.24476119	49.76525591	52.46562499	43.15811625	54.81735809	0	0	0	0	0	0	0	0	0	0	0	0.004047998	0	0
Chloroflexota	52.18770037	75.81571941	58.92694451	50.4479568	70.77608064	125.6380841	82.8834817	51.95145393	89.88381914	408.5145775	264.3778569	29.09168714	101.0162264	85.16873865	48.43442749	154.3149885	145.2962493	4.0276116	0.032972912	94.25300055	10.76325551	4.266031186	112.2375725	68.77785231	0.101727754	0.26444581	0.010752425	0.344399356	1.029492344	0.009880774	12.29551456	18.74232366	11.55722674	11.34901983	5.412620008	5.590307439	6.253392771	7.002671275	5.481670837	5.871260122	1.645392201	0	0.68810715	0.444849412	0.394372766	165.4261548	17.68316958	9.918089309	23.48859892
Cyanobacteria	14.61499036	125.0804905	18.73136511	37.40750928	47.77260249	52.53247103	1.582459227	1.194151491	8.5731573	20.5812192	0.139178416	0.02745632	1.028105321	0.882926205	0	0	0	0.106947986	0	0.021661101	0	0.065540719	1.024951172	0	0.093027553	0.00812238	0.142131368	0.159706566	0.111445205	0.017485899	22.92754428	38.97825297	25.72734909	30.63343803	21.5848416	0	0.002991774	0	0	0	0.001652094	0	0.058810143	0.178038045	0	85.59799074	8.114717082	0.500652189	14.94194113
Deinococcota	12.46900902	29.15356071	8.473282682	10.30918921	8.423849007	17.14825391	24.91781952	25.75336327	26.01790859	19.36949665	2.505246141	68.01064088	25.9946678	18.29698654	438.7251591	1444.036242	2517.153247	0.013038764	0.039363406	0.717642699	0.866625171	24.97689513	23.69572343	10.81499354	327.1090214	403.1695919	561.950241	406.5482653	142.8266018	587.908026	58.69977941	74.09160422	55.07573002	58.45952454	55.5482979	9.081536131	14.96542236	9.880023339	7.077972922	9.301101168	0.154542594	0.058133479	0.098407995	0	0	130.6322551	0.993201156	1.509831702	0.363012112
Dependentiae	1.296524027	1.099564202	0.733106901	1.274527928	1.113696592	1.292822921	11.8623965	11.35045448	15.16888456	66.04295759	46.52490443	18.34201519	11.65707185	14.35495344	6.818722725	20.0434892	24.32193118	5.2579038	0.726395639	22.45990152	4.913171484	1.010263765	2.203668395	1.9509227	0.198470997	0	0.026992962	0	0.421285529	0	1.075386939	4.006385033	1.106094406	1.259767438	0.583616101	5.909261733	3.216037133	3.014655045	8.305423337	7.120738597	26.35544983	1.962578274	4.458944035	2.520373455	1.020593858	11.62120265	3.330897171	5.81333151	24.21378345
Desulfobacterota	165.8268011	384.0844795	415.0387656	482.2208766	380.6898996	311.7249357	62.75703341	93.34019731	135.6360651	41.9144358	83.50730728	118.0121275	4.234559986	10.15633786	99.72234328	199.3948879	266.5420586	39.65995656	108.3052114	62.59421678	67.58717429	69.97924208	0.149367741	0.076571595	14.29799063	14.01570321	2.363213154	14.50851365	2.127749769	61.80635925	10.51510148	21.59562711	20.64670617	26.02850318	42.06069069	0.918792652	0.589059059	1.314196538	0.2907454	2.0458239	28.74537708	34.73594756	19.82613895	104.0585438	27.19146224	539.1573254	160.8749852	138.8304225	33.45007804
Dormibacterota	0.629461928	5.483748958	5.7248336	1.975435172	5.954723455	3.766851079	4.644486501	3.408624684	5.72910005	5.097838912	2.102162088	0.047524398	3.665890527	2.531439592	4.929275375	2.382119432	0.70022967	3.841933996	1.760386401	3.016792502	3.838172766	2.361994657	0	0	0	0	0	0.05891898	0	0	0	0	0.402588244	0	0	7.101984267	6.499655473	3.65155431	6.104425797	7.031797845	7.293450111	0.587994607	19.02108219	97.4850188	24.1302246	0.175619053	2.314136958	0	0.040811699
Elusimicrobiota	1.012893068	1.66715546	0.606936823	0.670522456	0.316975353	1.389275828	13.36577038	13.93045303	11.49818115	33.50749421	4.263268977	14.82319253	0.603810828	0.849134972	0.055201403	0	0.00441567	22.29892279	0.676749702	5.856819572	9.245241558	17.29244229	0.818917058	0	0	0	0	0	0.201283748	0	0	0.014665948	0	0	0	45.93305168	93.16670164	52.53532576	104.7514539	107.8005886	54.70262992	10.14312159	27.09519418	18.44079148	18.07057417	127.7020604	0.599413043	0.674768101	10.4280045
Eremiobacterota	82.09422113	132.3854183	33.42656454	37.23073498	41.26934787	77.70395538	111.7551185	68.15616338	229.2852347	21.44618316	14.95727511	21.69819144	12.81550466	10.22125244	33.61655841	2.063464093	5.658556284	1.49542965	8.430513689	6.163270809	2.41388655	5.983622696	0	0	70.79244582	82.21952719	4.978927954	8.834498618	0.667833347	129.5490631	0.029937918	0.863244823	0.453763684	0.506072496	0.758948158	0.056019028	0.073451941	0.20757781	0	0.072462347	12.53906617	1.448729553	1.696100498	41.69814286	13.16560622	20.60332018	14.23345914	10.83680208	62.32230725
Firmicutes	149.5343555	624.7430773	229.5311851	232.0692343	236.4933231	372.6669892	131.7709052	113.7105535	144.9296658	58.9988657	149.6537349	389.7730446	160.3476747	335.5100192	182.4305245	132.0777306	852.0184736	39.22239674	21.99175024	81.37194778	28.08428895	21.85427824	306.1519568	167.4662729	184.6550497	152.3093235	30.26993189	96.62171475	29.80762412	55.58328378	62.2318101	75.80468997	94.05300632	67.0883537	76.57223019	258.1811695	282.3097805	320.6713049	298.8101957	283.5588734	37.13258629	28.39955385	137.3025948	25.08731748	18.23811122	275.7741726	2582.595393	36.06956155	383.5445343
Gemmatimonadota	0.00445321	0	0	0.041621152	0.045786351	0.112562361	0.060352857	0.0674892	0.458897205	24.3958494	0.046939132	0.562207036	0	0	0	0	0	0	0	0	0	0	0	0	0	0	0	0	0	0	0	0	0	0	0	0	0	0	0	0	0	0	0	0	0	0	0	0	0
J088	0.4042904	2.567449483	5.605333189	2.784658375	4.830096106	4.419110007	0	0.098144327	0.06664709	0	0	0	0	0	0	0	0	0	0	0	0	0	0	0	0	0	0	0	0	0	0	0	0	0	0	0	0	0	0	0	0	0	0	0	0	0	0	0	0
Micrarchaeota	16.47841476	49.83996106	20.8148859	12.98432444	16.56279774	37.73481261	48.48363529	54.27233389	42.74174022	49.34873133	580.9600785	90.94826049	93.41872214	151.010527	24.0987198	42.83342272	179.4838995	91.91991758	41.21590659	276.6185249	160.2871469	140.3476288	491.8103841	177.3895103	52.19157205	34.64841853	90.52690974	7.89408627	98.44097591	10.9068488	39.2961952	84.05294325	59.98291295	46.25327689	54.68571423	94.65090841	75.9570653	61.67177198	122.9286901	128.5282844	1049.40896	442.9026634	242.7369156	493.4910499	358.5550298	224.0535351	19.73439092	8.965198935	154.1443753
Myxococcota	83.56291882	69.83510646	84.99925241	70.6979551	108.6210816	54.58334972	178.7298208	89.32207618	169.9652411	102.1498384	5.679638617	0.610166253	0.044899345	0.06496839	0	0	0	0.054861789	0	2.488682691	0.499176042	0	0.704062013	0.17098288	0.270845682	0.484081399	0	0.108285711	0	0.028349053	0	0	0.051800894	0	0	0	0	0	0	0	0	0	0.28225833	0.558833985	0	150.5006013	0.636720867	1.302248357	0.619579979
Nanoarchaeota	0.327746316	0.919178007	0.434649249	0	0.394405478	0.42536118	21.72351432	16.01210367	13.95133539	9.359650537	48.73420762	15.04700173	45.88085568	45.45075237	33.75028049	10.12142275	9.273028389	226.144514	29.88551114	59.44472544	176.9240836	71.91678087	186.6003601	27.7239825	0.01060637	0	0.021729419	0.021222881	0.372744119	0	2.019479191	0.746573877	1.212257347	0.360890696	0.327192994	368.0299279	213.8021681	306.1900547	501.4818049	502.5960491	997.4767757	446.2466136	216.4144759	483.273628	965.2640168	8.427270602	3.520979414	0.562577898	3.327674679
Nitrospinota	2.338660317	5.874822552	2.221936073	3.639575876	3.06402078	3.617668895	19.86570359	17.35278254	18.44637146	4.987075372	3.019437592	16.97065306	6.378786473	5.018487517	57.60882919	289.6754921	214.3509212	0.076393	0	1.276991228	1.063101646	19.85514645	19.88910081	10.65762562	0.25492546	0.214047454	0.111886103	0.081265328	0.222759194	0.164366876	0.472989467	0.470633438	0.412653897	0.480894375	0.408424533	3.131255627	5.629039911	3.73740438	2.861775684	3.69334803	0.0451924	0.016498893	0.076791897	0.038817831	0.029727449	0.383570922	0.205094682	0.292298321	0.718465886
Nitrospirota	47.14120555	49.2818934	74.29995609	62.46074198	55.12372761	47.46702316	167.0883154	124.2939019	504.1662506	1753.136837	98.42751029	147.4609536	184.4248969	170.9229511	18.99094999	31.66380532	44.17626822	178.9718862	77.13486657	93.75531377	97.41671063	76.76965305	275.0215466	192.4897701	221.2025348	368.533045	740.8786876	606.2729935	467.1361822	411.8064545	23.23389673	25.52248549	30.58898155	18.85930556	24.90825211	206.4875094	159.5663359	103.9685522	164.1076771	125.649001	144.6764118	63.73005275	98.50144899	66.40031535	25.16926341	253.5653822	77.67344504	18.16907295	57.87879294
Omnitrophota	0	0	0	0	0	0	10.64890218	4.288540742	5.269740287	6.100808338	0	2.471906188	0	0	0	0	0	0	0	0	0	0	0	0	0	0	0	0	0	0	0	0	0	0	0	0	0	0	0	0	0	0	0	0	0	0	0	0	0
Patescibacteria	129.4406905	268.900105	155.7027004	201.2307121	210.8766781	213.9558109	62.51177951	58.47412134	113.3025049	73.54233845	259.5248303	65.78237054	28.39153282	41.75798489	5.164853604	1.856634277	0.992759769	183.2730557	63.65431344	237.7355407	246.1867719	203.1606666	699.9160134	428.069929	1.699309552	1.0120613	17.28128766	2.326693289	92.67137808	0.35094662	4.720542844	39.11584873	9.068687448	17.79812572	15.34557554	137.5066977	108.3696308	102.7571364	184.3491931	236.411043	771.8938569	144.2590553	80.67557175	332.0009556	139.4131626	161.8917139	14.37298216	5.058063444	66.86324257
Planctomycetota	14.94672552	20.99432793	44.09521951	47.60727864	55.79431108	52.08441661	99.43917371	77.83452689	165.7425805	37.63802568	60.10103153	21.63182245	21.37927381	18.26195527	67.57086761	33.45759587	23.9524292	68.23815147	135.7158263	88.79250747	104.3802805	122.4422444	7.853779345	10.69919482	97.04348179	92.46066029	175.5779546	150.0086912	501.2353531	36.79398878	35.45865339	39.69400898	41.12441176	25.95787673	28.32153813	47.73743667	53.27167964	50.46178576	56.96811079	73.74466382	195.3451639	91.62800285	147.2528415	261.3549655	186.9938456	20.60473238	11.77353575	6.210512581	21.23591566
Proteobacteria	1785.283037	2431.00614	1381.631819	1840.58508	1375.923899	1949.917956	2846.915933	4038.755648	5357.265551	1060.232814	6199.275739	1878.58847	6278.96823	5275.103521	6863.521645	11445.29271	13596.97181	1765.461591	1103.515995	2887.597453	2020.690315	1912.135273	8058.833361	4755.68267	13947.21965	11949.71563	6675.708631	9574.554107	3277.752606	12895.85626	4468.884252	4672.760473	5415.891024	4562.092927	4530.55767	4702.58253	5329.569903	4983.312087	4605.280583	3994.745275	1035.800473	250.9623369	1437.8284	567.9350312	376.1081878	4596.315879	4028.840785	7053.747449	7491.78092
Spirochaetota	6.325843068	32.377311	7.854720209	5.828388374	10.40303122	14.44267929	1.000766082	2.95130065	2.534454949	1.147113703	0	0.180425256	2.786153629	4.039142837	0.090681969	0	0	0	0	0	0	0	0	0	0	0	0	0	0	0	0.395372662	8.186627439	2.031239679	4.419246399	4.462533133	0	0	0	0	0	0	0	0	0	0	25.60383706	3.643127187	1.628914487	3.474426299
SpSt-1190	0	0.491626389	0	0	0	0.039732966	0.087699181	0.144841871	2.11957036	0.23830353	0.114701749	164.0184261	0	0.01123986	0	0	0	0	0	0	0.110374943	0.45050362	0.165527829	0	128.4791949	135.2829882	219.0953909	83.67710488	240.1891745	468.9640248	1.2924341	3.145581579	2.214325263	2.332820015	2.460599628	0.222984964	0.088318654	0.208108476	0.082732937	0.219727345	45.75195033	57.27243588	47.22704615	26.49785409	25.32579054	0	0	0	0
SZUA-79	10.72355624	18.49271944	8.324529097	9.641595592	7.037883561	13.82385731	304.0179275	526.1636832	169.3283999	485.9897137	295.0592051	47.55520334	717.2117814	1069.420863	1.558212192	0.832886181	0.13297345	427.7961079	14.51683473	594.6060677	2870.505937	657.8853056	3559.49011	1983.426817	3.162518458	0.90789561	1.505953015	1.014496458	1.139545883	0.053618569	3.17957112	2.103139381	1.737355245	0.511364956	0.318274782	699.4789124	642.7891588	942.9495332	818.4640922	962.2090719	11.69284829	55.42056006	37.44300203	6.261876999	17.23428864	366.3801023	110.3191096	77.4821237	325.9145017
Thermodesulfobiota	6.606765217	4.186776337	4.281509743	4.349284037	5.385592606	4.031686006	0	0	0	0.011380522	0	0	0	0	0	0	0	0	0	0	0	0	0	0	0	0	0	0	0	0	0	0	0	0	0	0	0	0	0	0	0	0	0	0	0	0	0	0	0
Thermoplasmatota	19.70068215	17.12123672	8.328126029	4.920006808	4.414433541	9.299274409	1081.358339	846.0033197	331.6237893	517.4240317	769.0557267	571.1677882	239.2864212	246.7179962	1030.105442	546.1936197	272.4316866	1470.57045	428.4477966	607.5289495	1149.580564	987.5197179	1001.440794	575.7579624	42.16925328	13.9153904	35.12518027	25.61892515	84.62075508	29.63982865	14.98954007	15.15826254	23.79718043	16.3744561	22.98633266	1094.828165	770.5901436	786.315802	1158.254297	1277.882054	1112.033631	2044.850637	995.2073007	1607.283565	2433.880752	166.1504124	32.87078804	32.05912644	183.454774
Thermoproteota	0.702751805	0.788140115	0.840047559	0.232967928	0.155222994	0.314758636	25.85168534	14.9286459	23.78178994	51.39909184	171.7583753	15.2216028	4.476912732	4.31279631	0.761145426	7.025699393	14.89413912	428.8352588	73.25301572	102.6704118	232.1154236	173.6753197	62.92174986	37.84615429	0	0	0.009616207	0.078113837	0.143967468	0	0.57126859	0.650585204	1.581436313	0.085916944	0.107570038	20.48743556	9.746360776	13.90521669	11.26945082	7.291375257	17.370668	31.13369476	79.62111728	41.38102215	73.11583142	2.268574292	2.049716304	2.007130881	3.921582955
Thermotogota	0	0	0	0	0	0	0.29366589	0.183347215	0.40073237	1.268560249	5.767464745	0.295589398	0	0	0	0	0	17.58796961	0	6.620133583	18.30829475	42.10654821	0.031258123	0.002939353	0	0	0	0	0	0	0	0	0	0	0	0	0	0	0	0	0	0	0	0	0	0	0	0	0
Verrucomicrobiota	31.89934475	78.24334187	120.769463	101.3799423	81.17693994	93.8758445	1.968988268	2.713464539	3.429538986	24.52887838	0.821842835	0.826213048	4.923848381	7.093687531	0.299953761	0	0	0.003422885	0	0.251781242	0.195301064	0.000850747	1.345244708	0.447623385	0	0.249945324	0	0	0	0	11.64228157	20.61823667	12.62412525	18.97698659	12.65960278	0	0	0	0	0	0	0.021349277	0.013512173	0	0	127.3841666	20.11614586	8.339560342	2.983865433
[truncated: 41 more columns]
