# Supplementary material for: Patterns and ecological drivers of viral communities in acid mine drainage sediments across Southern China
Source: Nat Commun. 2022 May 2;13:2389. doi: 10.1038/s41467-022-30049-5 (PMC9061769; doi:10.1038/s41467-022-30049-5)
Supplement: Supplementary file 6 — Source Data [file 41467_2022_30049_MOESM6_ESM.zip › Source Data/fig5/cal_mod_nest.matlab]

bp1 = Reader.READ_ADJACENCY_LIST('vh_pair1')
bp2 = Reader.READ_ADJACENCY_LIST('vh_pair2')
bp3 = Reader.READ_ADJACENCY_LIST('vh_pair3')
bp4 = Reader.READ_ADJACENCY_LIST('vh_pair4')
bp5 = Reader.READ_ADJACENCY_LIST('vh_pair5')
bp6 = Reader.READ_ADJACENCY_LIST('vh_pair6')
bp7 = Reader.READ_ADJACENCY_LIST('vh_pair7')
bp8 = Reader.READ_ADJACENCY_LIST('vh_pair8')
bp9 = Reader.READ_ADJACENCY_LIST('vh_pair9')
bp10 = Reader.READ_ADJACENCY_LIST('vh_pair10')
bp11 = Reader.READ_ADJACENCY_LIST('vh_pair11')
bp12 = Reader.READ_ADJACENCY_LIST('vh_pair12')
bp13 = Reader.READ_ADJACENCY_LIST('vh_pair13')
bp14 = Reader.READ_ADJACENCY_LIST('vh_pair14')
bp15 = Reader.READ_ADJACENCY_LIST('vh_pair15')
bp16 = Reader.READ_ADJACENCY_LIST('vh_pair16')
bp17 = Reader.READ_ADJACENCY_LIST('vh_pair17')
bp18 = Reader.READ_ADJACENCY_LIST('vh_pair18')
bp19 = Reader.READ_ADJACENCY_LIST('vh_pair19')
bp20 = Reader.READ_ADJACENCY_LIST('vh_pair20')
bp21 = Reader.READ_ADJACENCY_LIST('vh_pair21')
bp22 = Reader.READ_ADJACENCY_LIST('vh_pair22')
bp23 = Reader.READ_ADJACENCY_LIST('vh_pair23')
bp24 = Reader.READ_ADJACENCY_LIST('vh_pair24')
bp25 = Reader.READ_ADJACENCY_LIST('vh_pair25')
bp26 = Reader.READ_ADJACENCY_LIST('vh_pair26')
bp27 = Reader.READ_ADJACENCY_LIST('vh_pair27')
bp28 = Reader.READ_ADJACENCY_LIST('vh_pair28')
bp29 = Reader.READ_ADJACENCY_LIST('vh_pair29')
bp30 = Reader.READ_ADJACENCY_LIST('vh_pair30')
bp31 = Reader.READ_ADJACENCY_LIST('vh_pair31')
bp32 = Reader.READ_ADJACENCY_LIST('vh_pair32')
bp33 = Reader.READ_ADJACENCY_LIST('vh_pair33')
bp34 = Reader.READ_ADJACENCY_LIST('vh_pair34')
bp35 = Reader.READ_ADJACENCY_LIST('vh_pair35')
bp36 = Reader.READ_ADJACENCY_LIST('vh_pair36')
bp37 = Reader.READ_ADJACENCY_LIST('vh_pair37')
bp38 = Reader.READ_ADJACENCY_LIST('vh_pair38')
bp39 = Reader.READ_ADJACENCY_LIST('vh_pair39')
bp40 = Reader.READ_ADJACENCY_LIST('vh_pair40')
bp41 = Reader.READ_ADJACENCY_LIST('vh_pair41')
bp42 = Reader.READ_ADJACENCY_LIST('vh_pair42')
bp43 = Reader.READ_ADJACENCY_LIST('vh_pair43')
bp44 = Reader.READ_ADJACENCY_LIST('vh_pair44')
bp45 = Reader.READ_ADJACENCY_LIST('vh_pair45')
bp46 = Reader.READ_ADJACENCY_LIST('vh_pair46')
bp47 = Reader.READ_ADJACENCY_LIST('vh_pair47')
bp48 = Reader.READ_ADJACENCY_LIST('vh_pair48')
bp49 = Reader.READ_ADJACENCY_LIST('vh_pair49')
bp50 = Reader.READ_ADJACENCY_LIST('vh_pair50')
bp51 = Reader.READ_ADJACENCY_LIST('vh_pair51')
bp52 = Reader.READ_ADJACENCY_LIST('vh_pair52')
bp53 = Reader.READ_ADJACENCY_LIST('vh_pair53')
bp54 = Reader.READ_ADJACENCY_LIST('vh_pair54')
bp55 = Reader.READ_ADJACENCY_LIST('vh_pair55')
bp56 = Reader.READ_ADJACENCY_LIST('vh_pair56')
bp57 = Reader.READ_ADJACENCY_LIST('vh_pair57')
bp58 = Reader.READ_ADJACENCY_LIST('vh_pair58')
bp59 = Reader.READ_ADJACENCY_LIST('vh_pair59')
bp60 = Reader.READ_ADJACENCY_LIST('vh_pair60')
bp61 = Reader.READ_ADJACENCY_LIST('vh_pair61')
bp62 = Reader.READ_ADJACENCY_LIST('vh_pair62')
bp63 = Reader.READ_ADJACENCY_LIST('vh_pair63')
bp64 = Reader.READ_ADJACENCY_LIST('vh_pair64')
bp65 = Reader.READ_ADJACENCY_LIST('vh_pair65')
bp66 = Reader.READ_ADJACENCY_LIST('vh_pair66')
bp67 = Reader.READ_ADJACENCY_LIST('vh_pair67')
bp68 = Reader.READ_ADJACENCY_LIST('vh_pair68')
bp69 = Reader.READ_ADJACENCY_LIST('vh_pair69')
bp70 = Reader.READ_ADJACENCY_LIST('vh_pair70')
bp71 = Reader.READ_ADJACENCY_LIST('vh_pair71')
bp72 = Reader.READ_ADJACENCY_LIST('vh_pair72')
bp73 = Reader.READ_ADJACENCY_LIST('vh_pair73')
bp74 = Reader.READ_ADJACENCY_LIST('vh_pair74')
bp75 = Reader.READ_ADJACENCY_LIST('vh_pair75')
bp76 = Reader.READ_ADJACENCY_LIST('vh_pair76')
bp77 = Reader.READ_ADJACENCY_LIST('vh_pair77')
bp78 = Reader.READ_ADJACENCY_LIST('vh_pair78')
bp79 = Reader.READ_ADJACENCY_LIST('vh_pair79')
bp80 = Reader.READ_ADJACENCY_LIST('vh_pair80')
bp81 = Reader.READ_ADJACENCY_LIST('vh_pair81')
bp82 = Reader.READ_ADJACENCY_LIST('vh_pair82')
bp83 = Reader.READ_ADJACENCY_LIST('vh_pair83')
bp84 = Reader.READ_ADJACENCY_LIST('vh_pair84')
bp85 = Reader.READ_ADJACENCY_LIST('vh_pair85')
bp86 = Reader.READ_ADJACENCY_LIST('vh_pair86')
bp87 = Reader.READ_ADJACENCY_LIST('vh_pair87')
bp88 = Reader.READ_ADJACENCY_LIST('vh_pair88')
bp89 = Reader.READ_ADJACENCY_LIST('vh_pair89')
bp90 = Reader.READ_ADJACENCY_LIST('vh_pair90')
hb.matrices{1,1} = bp1.matrix
hb.matrices{1,2} = bp2.matrix
hb.matrices{1,3} = bp3.matrix
hb.matrices{1,4} = bp4.matrix
hb.matrices{1,5} = bp5.matrix
hb.matrices{1,6} = bp6.matrix
hb.matrices{1,7} = bp7.matrix
hb.matrices{1,8} = bp8.matrix
hb.matrices{1,9} = bp9.matrix
hb.matrices{1,10} = bp10.matrix
hb.matrices{1,11} = bp11.matrix
hb.matrices{1,12} = bp12.matrix
hb.matrices{1,13} = bp13.matrix
hb.matrices{1,14} = bp14.matrix
hb.matrices{1,15} = bp15.matrix
hb.matrices{1,16} = bp16.matrix
hb.matrices{1,17} = bp17.matrix
hb.matrices{1,18} = bp18.matrix
hb.matrices{1,19} = bp19.matrix
hb.matrices{1,20} = bp20.matrix
hb.matrices{1,21} = bp21.matrix
hb.matrices{1,22} = bp22.matrix
hb.matrices{1,23} = bp23.matrix
hb.matrices{1,24} = bp24.matrix
hb.matrices{1,25} = bp25.matrix
hb.matrices{1,26} = bp26.matrix
hb.matrices{1,27} = bp27.matrix
hb.matrices{1,28} = bp28.matrix
hb.matrices{1,29} = bp29.matrix
hb.matrices{1,30} = bp30.matrix
hb.matrices{1,31} = bp31.matrix
hb.matrices{1,32} = bp32.matrix
hb.matrices{1,33} = bp33.matrix
hb.matrices{1,34} = bp34.matrix
hb.matrices{1,35} = bp35.matrix
hb.matrices{1,36} = bp36.matrix
hb.matrices{1,37} = bp37.matrix
hb.matrices{1,38} = bp38.matrix
hb.matrices{1,39} = bp39.matrix
hb.matrices{1,40} = bp40.matrix
hb.matrices{1,41} = bp41.matrix
hb.matrices{1,42} = bp42.matrix
hb.matrices{1,43} = bp43.matrix
hb.matrices{1,44} = bp44.matrix
hb.matrices{1,45} = bp45.matrix
hb.matrices{1,46} = bp46.matrix
hb.matrices{1,47} = bp47.matrix
hb.matrices{1,48} = bp48.matrix
hb.matrices{1,49} = bp49.matrix
hb.matrices{1,50} = bp50.matrix
hb.matrices{1,51} = bp51.matrix
hb.matrices{1,52} = bp52.matrix
hb.matrices{1,53} = bp53.matrix
hb.matrices{1,54} = bp54.matrix
hb.matrices{1,55} = bp55.matrix
hb.matrices{1,56} = bp56.matrix
hb.matrices{1,57} = bp57.matrix
hb.matrices{1,58} = bp58.matrix
hb.matrices{1,59} = bp59.matrix
hb.matrices{1,60} = bp60.matrix
hb.matrices{1,61} = bp61.matrix
hb.matrices{1,62} = bp62.matrix
hb.matrices{1,63} = bp63.matrix
hb.matrices{1,64} = bp64.matrix
hb.matrices{1,65} = bp65.matrix
hb.matrices{1,66} = bp66.matrix
hb.matrices{1,67} = bp67.matrix
hb.matrices{1,68} = bp68.matrix
hb.matrices{1,69} = bp69.matrix
hb.matrices{1,70} = bp70.matrix
hb.matrices{1,71} = bp71.matrix
hb.matrices{1,72} = bp72.matrix
hb.matrices{1,73} = bp73.matrix
hb.matrices{1,74} = bp74.matrix
hb.matrices{1,75} = bp75.matrix
hb.matrices{1,76} = bp76.matrix
hb.matrices{1,77} = bp77.matrix
hb.matrices{1,78} = bp78.matrix
hb.matrices{1,79} = bp79.matrix
hb.matrices{1,80} = bp80.matrix
hb.matrices{1,81} = bp81.matrix
hb.matrices{1,82} = bp82.matrix
hb.matrices{1,83} = bp83.matrix
hb.matrices{1,84} = bp84.matrix
hb.matrices{1,85} = bp85.matrix
hb.matrices{1,86} = bp86.matrix
hb.matrices{1,87} = bp87.matrix
hb.matrices{1,88} = bp88.matrix
hb.matrices{1,89} = bp89.matrix
hb.matrices{1,90} = bp90.matrix
hb.name{1,1} = 'BP4'
hb.name{1,2} = 'BP5'
hb.name{1,3} = 'BP6'
hb.name{1,4} = 'BP7'
hb.name{1,5} = 'BP8'
hb.name{1,6} = 'BP9'
hb.name{1,7} = 'DBS1-1'
hb.name{1,8} = 'DBS1-2'
hb.name{1,9} = 'DBS1-3'
hb.name{1,10} = 'DBS2-1'
hb.name{1,11} = 'DBS2-4'
hb.name{1,12} = 'DBS2-5'
hb.name{1,13} = 'DS3'
hb.name{1,14} = 'DS4'
hb.name{1,15} = 'DX1'
hb.name{1,16} = 'DX2'
hb.name{1,17} = 'DX4'
hb.name{1,18} = 'FK1'
hb.name{1,19} = 'FK2'
hb.name{1,20} = 'FK3'
hb.name{1,21} = 'FK4'
hb.name{1,22} = 'FK5'
hb.name{1,23} = 'HSP1'
hb.name{1,24} = 'HSP2'
hb.name{1,25} = 'JA1'
hb.name{1,26} = 'JA2'
hb.name{1,27} = 'JA3'
hb.name{1,28} = 'JA4'
hb.name{1,29} = 'JA5'
hb.name{1,30} = 'JA6'
hb.name{1,31} = 'LL2'
hb.name{1,32} = 'LL3'
hb.name{1,33} = 'LL4'
hb.name{1,34} = 'LL6'
hb.name{1,35} = 'LL7'
hb.name{1,36} = 'LSA1'
hb.name{1,37} = 'LSA2'
hb.name{1,38} = 'LSA3'
hb.name{1,39} = 'LSA4'
hb.name{1,40} = 'LSA5'
hb.name{1,41} = 'MAS1'
hb.name{1,42} = 'MAS2'
hb.name{1,43} = 'MAS3'
hb.name{1,44} = 'MAS4'
hb.name{1,45} = 'MAS5'
hb.name{1,46} = 'SKS1'
hb.name{1,47} = 'SKS3'
hb.name{1,48} = 'SKS4'
hb.name{1,49} = 'SKS5'
hb.name{1,50} = 'TL1-1'
hb.name{1,51} = 'TL1-2'
hb.name{1,52} = 'TL1-3'
hb.name{1,53} = 'TL1-4'
hb.name{1,54} = 'TL1-5'
hb.name{1,55} = 'TL2-1'
hb.name{1,56} = 'TL2-2'
hb.name{1,57} = 'TL2-3'
hb.name{1,58} = 'TL2-4'
hb.name{1,59} = 'TL2-5'
hb.name{1,60} = 'WH1'
hb.name{1,61} = 'WH2'
hb.name{1,62} = 'WH3'
hb.name{1,63} = 'WH4'
hb.name{1,64} = 'WH5'
hb.name{1,65} = 'WY1'
hb.name{1,66} = 'WY2'
hb.name{1,67} = 'WY3'
hb.name{1,68} = 'WY4'
hb.name{1,69} = 'WY5'
hb.name{1,70} = 'YF1'
hb.name{1,71} = 'YF2'
hb.name{1,72} = 'YF3'
hb.name{1,73} = 'YF4'
hb.name{1,74} = 'YF5'
hb.name{1,75} = 'YP1'
hb.name{1,76} = 'YP2'
hb.name{1,77} = 'YP3'
hb.name{1,78} = 'YP4'
hb.name{1,79} = 'YP5'
hb.name{1,80} = 'YS1'
hb.name{1,81} = 'YS2'
hb.name{1,82} = 'YS3'
hb.name{1,83} = 'YS4'
hb.name{1,84} = 'YS5'
hb.name{1,85} = 'ZJ1'
hb.name{1,86} = 'ZJ2'
hb.name{1,87} = 'ZJ3'
hb.name{1,88} = 'ZJ4'
hb.name{1,89} = 'ZJ5'
hb.name{1,90} = 'ZJ7'
mstat.replicates = 1000	%How many random networks we want for each matrix
mstat.null_model = @NullModels.EQUIPROBABLE	%Our Null model
mstat = MetaStatistics(hb.matrices)
mstat.modularity_algorithm = @AdaptiveBrim	%Algorithm for modularity.
mstat.nestedness_algorithm = @NestednessNODF	%Algorithm for nestedness.
mstat.do_community = 1	% Perform Modularity analysis (default)
mstat.do_nestedness = 1	% Perform Nestedness analysis (default)
mstat.DoMetaAnalyisis()	% Perform the analysis.
