# Supplementary material for: Patterns and ecological drivers of viral communities in acid mine drainage sediments across Southern China
Source: Nat Commun. 2022 May 2;13:2389. doi: 10.1038/s41467-022-30049-5 (PMC9061769; doi:10.1038/s41467-022-30049-5)
Supplement: Supplementary file 6 — Source Data [file 41467_2022_30049_MOESM6_ESM.zip › Source Data/fig5/calculate_viralrange_hostrange.py]

import sys
from collections import Counter

pair = open(sys.argv[1],"r")
out = open(sys.argv[2],"w")

phy_vir = {}
phy_host = {}

for line in pair:
    lna = line.rstrip().split("\t")
    if lna[2] in list(phy_vir):
        phy_vir[lna[2]].append(lna[0])
    else:
        phy_vir[lna[2]] = []
        phy_vir[lna[2]].append(lna[0])
    if lna[2] in list(phy_host):
        phy_host[lna[2]].append(lna[1])
    else:
        phy_host[lna[2]] = []
        phy_host[lna[2]].append(lna[1])

for key in list(phy_vir):
    vir_ranges = list(Counter(phy_vir[key]).values())
    vir_range = sum(vir_ranges)/len(vir_ranges)
    host_ranges = list(Counter(phy_host[key]).values())
    host_range = sum(host_ranges)/len(host_ranges)
    out.writelines([key,"\t",str(vir_range),"\t",str(host_range),"\n"])
