# Supplementary material for: Patterns and ecological drivers of viral communities in acid mine drainage sediments across Southern China
Source: Nat Commun. 2022 May 2;13:2389. doi: 10.1038/s41467-022-30049-5 (PMC9061769; doi:10.1038/s41467-022-30049-5)
Supplement: Supplementary file 6 — Source Data [file 41467_2022_30049_MOESM6_ESM.zip › Source Data/fig5/virus_host.pairs]

	votu	pop	value
1	vOTU1	SKS3.bin50	1
2	vOTU1	BP4.bin17	1
3	vOTU1	WY1.bin103	1
4	vOTU1	WY3.bin158	1
5	vOTU1	BP9.bin3	1
6	vOTU1	FK3.bin20	1
7	vOTU1	SKS1.bin47	1
8	vOTU10	LL7.bin47	1
9	vOTU100	BP9.bin36	1
10	vOTU101	BP9.bin26	1
11	vOTU1012	DS4.bin18	1
12	vOTU102	SKS4.bin47	1
13	vOTU102	BP6.bin38	1
14	vOTU102	SKS3.bin102	1
15	vOTU102	SKS4.bin88	1
16	vOTU103	BP5.bin74	1
17	vOTU1034	DBS2-1.bin91	1
18	vOTU104	BP5.bin74	1
19	vOTU1045	DBS2-1.bin74	1
20	vOTU1049	DBS2-1.bin159	1
21	vOTU105	BP5.bin101	1
22	vOTU1051	WY2.bin12	1
23	vOTU1054	BP4.bin7	1
24	vOTU106	BP5.bin35	1
25	vOTU1060	DBS2-5.bin27	1
26	vOTU1068	DBS2-1.bin38	1
27	vOTU1069	SKS5.bin54	1
28	vOTU1069	DBS2-5.bin11	1
29	vOTU107	BP4.bin80	1
30	vOTU1078	DBS2-1.bin159	1
31	vOTU108	BP5.bin74	1
32	vOTU1082	SKS1.bin109	1
33	vOTU1084	FK3.bin17	1
34	vOTU1085	SKS1.bin45	1
35	vOTU1086	SKS1.bin109	1
36	vOTU1088	FK3.bin112	1
37	vOTU109	BP5.bin29	1
38	vOTU1090	FK1.bin65	1
39	vOTU1091	BP9.bin49	1
40	vOTU1091	BP9.bin83	1
41	vOTU1091	FK3.bin26	1
42	vOTU1093	SKS5.bin46	1
43	vOTU1093	FK2.bin59	1
44	vOTU1093	FK3.bin59	1
45	vOTU1093	FK3.bin109	1
46	vOTU1094	FK3.bin109	1
47	vOTU1094	FK3.bin19	1
48	vOTU1094	FK2.bin96	1
49	vOTU1096	YF3.bin2	1
50	vOTU1096	DBS1-1.bin125	1
51	vOTU1099	TL1-5.bin1	1
52	vOTU1099	DBS2-4.bin103	1
53	vOTU1099	FK3.bin24	1
54	vOTU110	BP5.bin90	1
55	vOTU1101	FK3.bin127	1
56	vOTU1101	YP4.bin33	1
57	vOTU1102	FK3.bin109	1
58	vOTU1105	SKS1.bin31	1
59	vOTU1105	DBS2-1.bin34	1
60	vOTU1105	SKS5.bin85	1
61	vOTU1106	FK5.bin36	1
62	vOTU1106	YS1.bin2	1
63	vOTU1106	YP4.bin20	1
64	vOTU1107	DS4.bin18	1
65	vOTU1109	SKS1.bin131	1
66	vOTU1109	SKS1.bin116	1
67	vOTU1109	SKS1.bin78	1
68	vOTU111	BP4.bin1	1
69	vOTU1110	FK3.bin26	1
70	vOTU1112	SKS5.bin46	1
71	vOTU1113	DBS2-4.bin22	1
72	vOTU1114	DBS2-4.bin86	1
73	vOTU1117	WY1.bin91	1
74	vOTU1117	DBS2-4.bin129	1
75	vOTU1118	FK3.bin26	1
76	vOTU1119	FK1.bin56	1
77	vOTU1119	WH4.bin22	1
78	vOTU1119	DS4.bin78	1
79	vOTU112	BP5.bin35	1
80	vOTU1120	DBS2-4.bin86	1
81	vOTU1121	SKS1.bin120	1
82	vOTU1122	FK3.bin22	1
83	vOTU1123	WY1.bin91	1
84	vOTU1123	ZJ5.bin17	1
85	vOTU1123	BP4.bin17	1
86	vOTU1123	SKS3.bin50	1
87	vOTU1123	DBS2-4.bin129	1
88	vOTU1126	FK3.bin26	1
89	vOTU1127	FK3.bin148	1
90	vOTU1127	FK4.bin35	1
91	vOTU1128	BP4.bin44	1
92	vOTU1128	SKS4.bin13	1
93	vOTU1128	SKS1.bin120	1
94	vOTU1128	BP4.bin17	1
95	vOTU1128	FK4.bin111	1
96	vOTU1128	SKS5.bin85	1
97	vOTU1128	DBS2-4.bin17	1
98	vOTU1129	SKS3.bin56	1
99	vOTU1129	DBS2-1.bin34	1
100	vOTU1129	DBS2-4.bin129	1
101	vOTU1129	SKS1.bin31	1
102	vOTU1129	YS1.bin28	1
103	vOTU1129	SKS1.bin120	1
104	vOTU113	BP9.bin95	1
105	vOTU1132	SKS4.bin13	1
106	vOTU1132	SKS5.bin85	1
107	vOTU1132	FK4.bin111	1
108	vOTU1132	BP4.bin17	1
109	vOTU1134	DBS2-1.bin99	1
110	vOTU1135	FK1.bin8	1
111	vOTU1137	SKS1.bin25	1
112	vOTU114	SKS1.bin28	1
113	vOTU1142	BP4.bin82	1
114	vOTU1143	DBS1-3.bin120	1
115	vOTU1146	SKS5.bin85	1
116	vOTU1146	DBS1-1.bin28	1
117	vOTU1146	SKS4.bin13	1
118	vOTU1146	FK4.bin111	1
119	vOTU1149	FK3.bin22	1
120	vOTU115	BP5.bin90	1
121	vOTU1153	DBS2-4.bin86	1
122	vOTU1154	DX1.bin13	1
123	vOTU1155	HSP1.bin33	1
124	vOTU1162	DBS2-4.bin86	1
125	vOTU1166	FK3.bin22	1
126	vOTU1172	SKS1.bin129	1
127	vOTU1173	LSA5.bin89	1
128	vOTU1175	YF2.bin68	1
129	vOTU1178	DX2.bin20	1
130	vOTU1180	DBS2-4.bin86	1
131	vOTU1183	DBS2-4.bin17	1
132	vOTU1183	SKS1.bin120	1
133	vOTU119	BP9.bin95	1
134	vOTU119	ZJ5.bin51	1
135	vOTU1190	SKS1.bin34	1
136	vOTU1191	FK3.bin1	1
137	vOTU1194	BP4.bin17	1
138	vOTU1199	YS1.bin28	1
139	vOTU1199	SKS1.bin31	1
140	vOTU1199	DBS2-1.bin34	1
141	vOTU1199	SKS1.bin120	1
142	vOTU1199	SKS5.bin85	1
143	vOTU1199	SKS4.bin13	1
144	vOTU120	ZJ5.bin21	1
145	vOTU120	BP6.bin118	1
146	vOTU1200	FK3.bin15	1
147	vOTU1202	BP4.bin17	1
148	vOTU1207	JA4.bin26	1
149	vOTU1208	SKS1.bin106	1
150	vOTU1211	WY5.bin58	1
151	vOTU1217	YS1.bin2	1
152	vOTU1217	WY1.bin85	1
153	vOTU1217	FK5.bin36	1
154	vOTU1217	BP9.bin53	1
155	vOTU1217	WH4.bin44	1
156	vOTU122	BP5.bin5	1
157	vOTU1227	DBS2-4.bin25	1
158	vOTU1228	WY1.bin59	1
159	vOTU1228	DBS1-1.bin144	1
160	vOTU1228	DBS1-1.bin109	1
161	vOTU1228	DBS1-3.bin120	1
162	vOTU1228	DBS1-1.bin137	1
163	vOTU123	BP5.bin90	1
164	vOTU1236	FK3.bin16	1
165	vOTU1239	FK3.bin22	1
166	vOTU124	BP6.bin84	1
167	vOTU1241	LSA3.bin14	1
168	vOTU1245	YF3.bin29	1
169	vOTU1247	DBS2-4.bin129	1
170	vOTU1248	FK4.bin18	1
171	vOTU125	BP9.bin36	1
172	vOTU126	BP5.bin74	1
173	vOTU1261	FK3.bin22	1
174	vOTU1261	SKS1.bin98	1
175	vOTU1261	WY1.bin44	1
176	vOTU1261	WY4.bin23	1
177	vOTU1261	WY5.bin129	1
178	vOTU1261	WY5.bin26	1
179	vOTU1264	SKS1.bin34	1
180	vOTU1265	SKS4.bin47	1
181	vOTU1265	SKS1.bin120	1
182	vOTU1265	DBS2-4.bin3	1
183	vOTU1266	FK1.bin2	1
184	vOTU1268	MAS3.bin22	1
185	vOTU1268	MAS5.bin7	1
186	vOTU1268	YP4.bin12	1
187	vOTU127	BP8.bin25	1
188	vOTU127	BP6.bin34	1
189	vOTU1270	WY5.bin120	1
190	vOTU1271	SKS4.bin47	1
191	vOTU1272	DBS2-1.bin159	1
192	vOTU1277	JA4.bin18	1
193	vOTU1277	SKS3.bin10	1
194	vOTU1278	JA4.bin48	1
195	vOTU1278	JA1.bin8	1
196	vOTU128	BP5.bin88	1
197	vOTU1282	DBS1-3.bin10	1
198	vOTU1284	ZJ5.bin56	1
199	vOTU1284	ZJ5.bin51	1
200	vOTU1284	ZJ2.bin25	1
201	vOTU1284	SKS3.bin44	1
202	vOTU1286	DBS2-5.bin13	1
203	vOTU1286	DBS1-3.bin57	1
204	vOTU1287	DBS2-5.bin30	1
205	vOTU1294	JA4.bin15	1
206	vOTU1295	YF1.bin21	1
207	vOTU1298	BP6.bin6	1
208	vOTU13	SKS4.bin88	1
209	vOTU13	BP6.bin38	1
210	vOTU13	SKS4.bin47	1
211	vOTU1305	WH4.bin35	1
212	vOTU1305	JA4.bin15	1
213	vOTU131	BP5.bin72	1
214	vOTU131	SKS3.bin67	1
215	vOTU1311	JA4.bin15	1
216	vOTU1313	FK3.bin79	1
217	vOTU1313	TL1-2.bin32	1
218	vOTU1313	JA2.bin15	1
219	vOTU1316	WH5.bin1	1
220	vOTU1316	YS1.bin2	1
221	vOTU132	JA6.bin37	1
222	vOTU132	YS1.bin24	1
223	vOTU1320	DBS1-1.bin42	1
224	vOTU1320	ZJ5.bin56	1
225	vOTU1320	DBS1-2.bin72	1
226	vOTU1320	YS4.bin54	1
227	vOTU1320	ZJ5.bin51	1
228	vOTU1320	SKS5.bin110	1
229	vOTU1320	DX2.bin14	1
230	vOTU1321	TL1-5.bin20	1
231	vOTU1321	YF3.bin39	1
232	vOTU1323	ZJ5.bin51	1
233	vOTU1325	TL1-5.bin20	1
234	vOTU1329	YF2.bin9	1
235	vOTU133	BP9.bin23	1
236	vOTU1331	DBS2-1.bin17	1
237	vOTU1336	YS1.bin2	1
238	vOTU1336	WH4.bin22	1
239	vOTU1336	YP4.bin20	1
240	vOTU1336	WY1.bin85	1
241	vOTU1336	YS1.bin1	1
242	vOTU1338	SKS1.bin31	1
243	vOTU1338	SKS1.bin120	1
244	vOTU134	BP5.bin120	1
245	vOTU1341	TL1-5.bin5	1
246	vOTU1341	WY1.bin85	1
247	vOTU1341	WH4.bin22	1
248	vOTU1341	HSP1.bin5	1
249	vOTU1341	YF3.bin5	1
250	vOTU1341	FK5.bin36	1
251	vOTU1341	YS1.bin2	1
252	vOTU1341	YS1.bin1	1
253	vOTU1342	YS1.bin1	1
254	vOTU1343	YF5.bin20	1
255	vOTU1344	TL2-1.bin7	1
256	vOTU1344	DS3.bin68	1
257	vOTU1344	DBS1-3.bin140	1
258	vOTU1344	TL2-2.bin1	1
259	vOTU1344	SKS1.bin40	1
260	vOTU1347	WH4.bin22	1
261	vOTU1347	YS1.bin1	1
262	vOTU1347	TL1-5.bin5	1
263	vOTU1347	YF3.bin5	1
264	vOTU1349	YP5.bin20	1
265	vOTU135	BP4.bin80	1
266	vOTU1351	FK3.bin81	1
267	vOTU1354	DS3.bin23	1
268	vOTU1355	TL1-5.bin74	1
269	vOTU1355	YS3.bin24	1
270	vOTU1355	MAS3.bin164	1
271	vOTU1355	YP4.bin96	1
272	vOTU1355	MAS4.bin66	1
273	vOTU1355	TL2-1.bin17	1
274	vOTU1355	FK1.bin34	1
275	vOTU1355	YP3.bin100	1
276	vOTU1355	YS5.bin63	1
277	vOTU1356	WY5.bin13	1
278	vOTU1360	DS4.bin103	1
279	vOTU1361	DS4.bin60	1
280	vOTU1363	DS3.bin23	1
281	vOTU1369	BP4.bin17	1
282	vOTU1369	FK3.bin53	1
283	vOTU1369	DBS1-1.bin28	1
284	vOTU1369	SKS4.bin13	1
285	vOTU1369	SKS5.bin85	1
286	vOTU1369	FK4.bin111	1
287	vOTU1370	DS4.bin26	1
288	vOTU1372	DS4.bin2	1
289	vOTU1374	DS3.bin23	1
290	vOTU1376	FK2.bin45	1
291	vOTU1376	LSA3.bin12	1
292	vOTU1378	LSA5.bin4	1
293	vOTU1379	DBS1-2.bin72	1
294	vOTU1379	MAS3.bin147	1
295	vOTU1379	LL2.bin71	1
296	vOTU1379	HSP2.bin1	1
297	vOTU1379	SKS4.bin46	1
298	vOTU1379	YF4.bin6	1
299	vOTU1379	TL1-4.bin61	1
300	vOTU1379	JA4.bin28	1
301	vOTU1379	YF3.bin29	1
302	vOTU1379	JA4.bin48	1
303	vOTU1379	DX2.bin29	1
304	vOTU1379	ZJ3.bin3	1
305	vOTU1379	YS5.bin55	1
306	vOTU1379	ZJ5.bin56	1
307	vOTU1379	ZJ5.bin51	1
308	vOTU1379	TL2-1.bin3	1
309	vOTU1379	YS4.bin54	1
310	vOTU138	BP8.bin18	1
311	vOTU1380	HSP2.bin5	1
312	vOTU1381	HSP1.bin10	1
313	vOTU1382	DS3.bin66	1
314	vOTU1383	TL1-3.bin68	1
315	vOTU1383	TL1-5.bin36	1
316	vOTU1383	FK1.bin80	1
317	vOTU1383	YF2.bin53	1
318	vOTU1385	YF5.bin20	1
319	vOTU1386	SKS5.bin54	1
320	vOTU1387	DS3.bin23	1
321	vOTU1388	BP4.bin17	1
322	vOTU1388	SKS1.bin120	1
323	vOTU1388	FK4.bin111	1
324	vOTU1388	DBS1-2.bin11	1
325	vOTU1388	WY5.bin97	1
326	vOTU1388	SKS4.bin13	1
327	vOTU1388	DBS2-4.bin17	1
328	vOTU1390	YS1.bin2	1
329	vOTU1390	WY1.bin85	1
330	vOTU1390	WH4.bin22	1
331	vOTU1391	TL1-2.bin26	1
332	vOTU1393	FK3.bin81	1
333	vOTU1396	LL2.bin71	1
334	vOTU1396	WH4.bin4	1
335	vOTU1398	DS3.bin23	1
336	vOTU14	BP5.bin120	1
337	vOTU140	BP8.bin55	1
338	vOTU1400	DS3.bin23	1
339	vOTU1406	YF1.bin113	1
340	vOTU141	BP5.bin132	1
341	vOTU141	BP9.bin48	1
342	vOTU1411	DS3.bin11	1
343	vOTU1411	JA4.bin31	1
344	vOTU1414	DS4.bin21	1
345	vOTU1416	SKS1.bin131	1
346	vOTU1416	ZJ5.bin17	1
347	vOTU1416	SKS3.bin93	1
348	vOTU1416	ZJ7.bin21	1
349	vOTU142	BP9.bin124	1
350	vOTU1421	BP4.bin27	1
351	vOTU1421	YS1.bin28	1
352	vOTU1421	SKS3.bin50	1
353	vOTU1421	SKS1.bin31	1
354	vOTU1421	SKS1.bin120	1
355	vOTU1421	SKS5.bin95	1
356	vOTU1421	WH2.bin26	1
357	vOTU1421	DBS2-4.bin129	1
358	vOTU1423	BP4.bin68	1
359	vOTU1423	DBS2-4.bin129	1
360	vOTU1423	YF3.bin30	1
361	vOTU1423	DBS1-1.bin28	1
362	vOTU1423	YS1.bin28	1
363	vOTU1423	DBS1-2.bin11	1
364	vOTU1423	YF1.bin42	1
365	vOTU1423	BP4.bin27	1
366	vOTU1423	SKS1.bin120	1
367	vOTU1423	SKS1.bin31	1
368	vOTU1423	BP4.bin17	1
369	vOTU1424	SKS1.bin120	1
370	vOTU1424	DBS2-4.bin17	1
371	vOTU1427	HSP1.bin12	1
372	vOTU1427	TL2-1.bin7	1
373	vOTU1427	SKS1.bin40	1
374	vOTU1427	YP1.bin44	1
375	vOTU1429	DBS2-1.bin44	1
376	vOTU143	YP5.bin4	1
377	vOTU1431	LL3.bin54	1
378	vOTU1436	DS3.bin29	1
379	vOTU1437	TL1-4.bin61	1
380	vOTU1437	DBS1-2.bin72	1
381	vOTU1437	TL2-1.bin3	1
382	vOTU1437	YF3.bin29	1
383	vOTU1437	JA1.bin55	1
384	vOTU1437	DX4.bin29	1
385	vOTU1437	JA4.bin48	1
386	vOTU1437	YF4.bin6	1
387	vOTU1437	YS4.bin54	1
388	vOTU1437	MAS3.bin147	1
389	vOTU1439	BP9.bin48	1
390	vOTU144	BP6.bin16	1
391	vOTU144	BP9.bin23	1
392	vOTU144	YS2.bin24	1
393	vOTU144	JA3.bin12	1
394	vOTU144	ZJ4.bin4	1
395	vOTU144	ZJ3.bin5	1
396	vOTU1440	LSA2.bin35	1
397	vOTU1440	LSA5.bin63	1
398	vOTU1440	LSA5.bin83	1
399	vOTU1440	HSP2.bin32	1
400	vOTU1441	TL2-1.bin17	1
401	vOTU1441	WY5.bin65	1
402	vOTU1441	FK5.bin40	1
403	vOTU1441	YP3.bin100	1
404	vOTU1441	YP2.bin11	1
405	vOTU1443	JA4.bin48	1
406	vOTU1443	LL2.bin71	1
407	vOTU1444	LSA3.bin19	1
408	vOTU1445	YS4.bin52	1
409	vOTU1445	YP4.bin96	1
410	vOTU1445	FK4.bin32	1
411	vOTU1445	LSA4.bin65	1
412	vOTU1445	DBS2-1.bin4	1
413	vOTU1446	SKS5.bin87	1
414	vOTU1448	YF3.bin5	1
415	vOTU1448	FK5.bin36	1
416	vOTU1448	YF4.bin53	1
417	vOTU1449	YS4.bin54	1
418	vOTU1449	ZJ5.bin56	1
419	vOTU1449	ZJ1.bin22	1
420	vOTU1449	JA4.bin48	1
421	vOTU1449	ZJ3.bin3	1
422	vOTU1449	ZJ2.bin25	1
423	vOTU145	FK4.bin111	1
424	vOTU145	BP4.bin17	1
425	vOTU145	DBS1-1.bin28	1
426	vOTU145	SKS5.bin85	1
427	vOTU145	SKS4.bin13	1
428	vOTU145	SKS1.bin31	1
429	vOTU145	DBS1-3.bin12	1
430	vOTU1451	DX1.bin82	1
431	vOTU1452	ZJ5.bin56	1
432	vOTU1452	ZJ2.bin25	1
433	vOTU1452	YS4.bin54	1
434	vOTU1452	ZJ5.bin51	1
435	vOTU1452	SKS4.bin46	1
436	vOTU1453	DX2.bin50	1
437	vOTU1454	JA6.bin13	1
438	vOTU1455	DX2.bin29	1
439	vOTU1456	DX1.bin88	1
440	vOTU1457	LSA1.bin74	1
441	vOTU1457	DX1.bin70	1
442	vOTU1458	DX1.bin23	1
443	vOTU1460	DX2.bin29	1
444	vOTU1461	DX1.bin12	1
445	vOTU1461	WY5.bin29	1
446	vOTU1463	LSA2.bin75	1
447	vOTU1463	WH2.bin123	1
448	vOTU1463	DX1.bin66	1
449	vOTU1463	YP1.bin2	1
450	vOTU1463	DX1.bin23	1
451	vOTU1463	YP4.bin12	1
452	vOTU1463	DX4.bin14	1
453	vOTU1463	JA1.bin47	1
454	vOTU1467	ZJ4.bin10	1
455	vOTU1467	DX2.bin59	1
456	vOTU1467	LL2.bin71	1
457	vOTU1467	YS4.bin54	1
458	vOTU1467	ZJ5.bin56	1
459	vOTU1467	JA4.bin33	1
460	vOTU1467	DBS1-2.bin72	1
461	vOTU1467	ZJ5.bin51	1
462	vOTU1469	LL2.bin36	1
463	vOTU1469	YS2.bin24	1
464	vOTU1469	YF2.bin87	1
465	vOTU1469	DX1.bin66	1
466	vOTU1469	LL6.bin61	1
467	vOTU1469	LL3.bin3	1
468	vOTU147	BP4.bin82	1
469	vOTU1470	YP1.bin85	1
470	vOTU1476	SKS5.bin54	1
471	vOTU1479	MAS3.bin30	1
472	vOTU1479	DX1.bin23	1
473	vOTU148	BP4.bin15	1
474	vOTU148	BP8.bin10	1
475	vOTU148	BP4.bin17	1
476	vOTU1488	SKS3.bin44	1
477	vOTU1488	DBS1-2.bin72	1
478	vOTU149	BP9.bin36	1
479	vOTU1490	WY5.bin77	1
480	vOTU1492	SKS1.bin4	1
481	vOTU1493	LSA2.bin75	1
482	vOTU1493	DX1.bin66	1
483	vOTU1493	YP4.bin12	1
484	vOTU1493	JA1.bin47	1
485	vOTU1493	WH2.bin123	1
486	vOTU1493	JA5.bin13	1
487	vOTU1493	FK2.bin41	1
488	vOTU1493	DX4.bin14	1
489	vOTU1493	YP1.bin2	1
490	vOTU1493	DX2.bin61	1
491	vOTU1493	DX1.bin23	1
492	vOTU15	BP4.bin47	1
493	vOTU1500	SKS5.bin100	1
494	vOTU1507	YS1.bin24	1
495	vOTU1507	SKS4.bin49	1
496	vOTU1514	DX1.bin52	1
497	vOTU1526	DX2.bin10	1
498	vOTU153	BP6.bin91	1
499	vOTU1531	DX2.bin25	1
500	vOTU1532	DX1.bin42	1
501	vOTU1537	ZJ4.bin41	1
502	vOTU1537	YS1.bin24	1
503	vOTU154	DBS1-1.bin110	1
504	vOTU1543	WH2.bin33	1
505	vOTU1548	DBS1-3.bin21	1
506	vOTU1549	TL1-5.bin69	1
507	vOTU155	BP4.bin33	1
508	vOTU1558	BP9.bin23	1
509	vOTU156	SKS1.bin120	1
510	vOTU156	FK4.bin111	1
511	vOTU156	BP4.bin17	1
512	vOTU156	WY5.bin97	1
513	vOTU156	SKS4.bin13	1
514	vOTU1560	DX2.bin14	1
515	vOTU1560	DX2.bin29	1
516	vOTU1572	DX2.bin50	1
517	vOTU1576	TL2-1.bin3	1
518	vOTU1576	YS4.bin54	1
519	vOTU158	DBS2-1.bin124	1
520	vOTU158	BP5.bin90	1
521	vOTU1583	DBS1-3.bin9	1
522	vOTU1587	YP1.bin2	1
523	vOTU1587	MAS5.bin7	1
524	vOTU1587	WH2.bin123	1
525	vOTU1587	DX1.bin23	1
526	vOTU1588	DX1.bin23	1
527	vOTU1588	JA5.bin13	1
528	vOTU1588	WH2.bin123	1
529	vOTU1588	DX2.bin61	1
530	vOTU1588	DX4.bin14	1
531	vOTU1588	LSA2.bin75	1
532	vOTU1588	FK2.bin41	1
533	vOTU1588	JA1.bin47	1
534	vOTU1588	YP4.bin12	1
535	vOTU1588	YP1.bin2	1
536	vOTU1588	FK1.bin6	1
537	vOTU1589	DBS2-1.bin17	1
538	vOTU1590	YP4.bin86	1
539	vOTU1590	DBS1-1.bin84	1
540	vOTU1591	DX2.bin59	1
541	vOTU1591	JA4.bin33	1
542	vOTU1591	ZJ5.bin56	1
543	vOTU1592	YF2.bin13	1
544	vOTU1592	TL1-4.bin61	1
545	vOTU1592	ZJ5.bin56	1
546	vOTU1592	DBS1-2.bin72	1
547	vOTU1593	WH5.bin23	1
548	vOTU1593	HSP1.bin10	1
549	vOTU1593	WH4.bin36	1
550	vOTU1594	DX1.bin11	1
551	vOTU1595	BP5.bin102	1
552	vOTU1596	DBS1-1.bin91	1
553	vOTU1597	DX2.bin66	1
554	vOTU1598	DBS1-3.bin82	1
555	vOTU160	DBS1-1.bin110	1
556	vOTU1600	DX2.bin66	1
557	vOTU1601	HSP1.bin3	1
558	vOTU1602	ZJ4.bin45	1
559	vOTU1602	ZJ2.bin25	1
560	vOTU1602	ZJ3.bin3	1
561	vOTU1603	YP1.bin77	1
562	vOTU1606	TL1-4.bin61	1
563	vOTU1606	SKS5.bin110	1
564	vOTU1606	MAS3.bin147	1
565	vOTU1606	DBS1-2.bin72	1
566	vOTU1606	YF3.bin29	1
567	vOTU1606	YS4.bin54	1
568	vOTU1607	SKS1.bin4	1
569	vOTU1608	DX2.bin29	1
570	vOTU1610	DX2.bin28	1
571	vOTU1612	WH2.bin26	1
572	vOTU1612	DX2.bin19	1
573	vOTU1612	DS4.bin26	1
574	vOTU1612	JA4.bin18	1
575	vOTU1613	ZJ3.bin3	1
576	vOTU1613	ZJ5.bin51	1
577	vOTU1613	YF3.bin29	1
578	vOTU1613	DBS1-2.bin72	1
579	vOTU1613	YP5.bin16	1
580	vOTU1613	YF4.bin6	1
581	vOTU1613	WY2.bin108	1
582	vOTU1614	SKS5.bin95	1
583	vOTU1614	SKS4.bin49	1
584	vOTU1615	DX2.bin20	1
585	vOTU1616	WH4.bin36	1
586	vOTU1616	DX2.bin62	1
587	vOTU1618	TL1-5.bin20	1
588	vOTU1620	YS1.bin1	1
589	vOTU1620	WH4.bin22	1
590	vOTU1621	JA4.bin26	1
591	vOTU1621	YP4.bin86	1
592	vOTU1623	JA4.bin48	1
593	vOTU1623	WH2.bin18	1
594	vOTU1623	YS4.bin54	1
595	vOTU1625	DX2.bin40	1
596	vOTU1626	YS3.bin3	1
597	vOTU1627	YF3.bin5	1
598	vOTU1627	YS1.bin1	1
599	vOTU1628	LL4.bin21	1
600	vOTU1628	MAS3.bin147	1
601	vOTU1628	WH4.bin4	1
602	vOTU1628	DX4.bin29	1
603	vOTU1628	DBS1-2.bin72	1
604	vOTU1628	YS4.bin54	1
605	vOTU1628	LL2.bin71	1
606	vOTU1628	DX2.bin51	1
607	vOTU1628	YS2.bin5	1
608	vOTU1629	DX4.bin29	1
609	vOTU1629	YS2.bin5	1
610	vOTU1629	WH4.bin4	1
611	vOTU1629	LL2.bin71	1
612	vOTU1629	DBS1-2.bin72	1
613	vOTU1629	LL4.bin21	1
614	vOTU1629	DX2.bin51	1
615	vOTU1629	YS4.bin54	1
616	vOTU1629	MAS3.bin147	1
617	vOTU163	DBS2-4.bin1	1
618	vOTU1630	YP4.bin86	1
619	vOTU1631	YS1.bin1	1
620	vOTU1631	YF3.bin5	1
621	vOTU1632	SKS1.bin4	1
622	vOTU1633	DX1.bin42	1
623	vOTU1633	DX1.bin52	1
624	vOTU1633	DX1.bin73	1
625	vOTU1635	YS1.bin2	1
626	vOTU1635	HSP1.bin5	1
627	vOTU1636	WH4.bin40	1
628	vOTU1637	JA1.bin8	1
629	vOTU1637	YF2.bin13	1
630	vOTU1638	YP4.bin12	1
631	vOTU1638	MAS5.bin7	1
632	vOTU1638	MAS3.bin22	1
633	vOTU1639	ZJ4.bin10	1
634	vOTU1639	SKS4.bin46	1
635	vOTU1639	DBS1-2.bin72	1
636	vOTU1639	WH2.bin18	1
637	vOTU1640	FK5.bin53	1
638	vOTU1640	FK1.bin34	1
639	vOTU1640	WY1.bin48	1
640	vOTU1641	YS3.bin20	1
641	vOTU1641	TL1-2.bin18	1
642	vOTU1643	SKS1.bin34	1
643	vOTU1644	FK2.bin91	1
644	vOTU1645	FK2.bin4	1
645	vOTU1646	FK4.bin83	1
646	vOTU1647	FK4.bin35	1
647	vOTU1648	FK4.bin83	1
648	vOTU1649	TL1-5.bin82	1
649	vOTU165	JA6.bin32	1
650	vOTU1651	FK4.bin2	1
651	vOTU1652	FK4.bin18	1
652	vOTU1652	FK1.bin8	1
653	vOTU1654	BP4.bin82	1
654	vOTU1655	FK4.bin106	1
655	vOTU1655	MAS4.bin14	1
656	vOTU1655	MAS4.bin8	1
657	vOTU1655	LSA5.bin36	1
658	vOTU1656	FK1.bin8	1
659	vOTU1657	WY5.bin129	1
660	vOTU1660	DS4.bin16	1
661	vOTU1662	YP4.bin33	1
662	vOTU1662	FK1.bin62	1
663	vOTU1663	TL1-4.bin61	1
664	vOTU1663	SKS5.bin110	1
665	vOTU1663	YF3.bin29	1
666	vOTU1664	TL2-4.bin5	1
667	vOTU1667	TL1-4.bin24	1
668	vOTU167	BP7.bin73	1
669	vOTU1670	FK1.bin34	1
670	vOTU1670	WY1.bin48	1
671	vOTU1670	TL1-4.bin24	1
672	vOTU1671	HSP1.bin8	1
673	vOTU1671	FK3.bin81	1
674	vOTU1673	FK3.bin56	1
675	vOTU1674	FK5.bin51	1
676	vOTU1674	SKS5.bin94	1
677	vOTU1674	MAS3.bin30	1
678	vOTU1674	DBS2-4.bin28	1
679	vOTU1675	DBS2-5.bin6	1
680	vOTU1675	FK1.bin14	1
681	vOTU1676	FK3.bin79	1
682	vOTU1678	YS3.bin13	1
683	vOTU1679	SKS1.bin120	1
684	vOTU168	BP6.bin84	1
685	vOTU1681	DX4.bin7	1
686	vOTU1681	WH4.bin5	1
687	vOTU1681	TL1-1.bin1	1
688	vOTU1681	WH5.bin21	1
689	vOTU1681	FK3.bin81	1
690	vOTU1682	FK2.bin43	1
691	vOTU1685	FK5.bin86	1
692	vOTU1686	FK1.bin32	1
693	vOTU1687	DBS2-4.bin10	1
694	vOTU1687	FK5.bin10	1
695	vOTU1688	BP7.bin41	1
696	vOTU1688	FK5.bin90	1
697	vOTU1689	FK3.bin99	1
698	vOTU1690	TL1-5.bin121	1
699	vOTU1691	FK2.bin68	1
700	vOTU1692	DBS1-3.bin71	1
701	vOTU1692	FK3.bin111	1
702	vOTU1692	FK2.bin27	1
703	vOTU1693	LSA3.bin14	1
704	vOTU1694	FK5.bin5	1
705	vOTU1695	FK1.bin53	1
706	vOTU1695	LSA5.bin89	1
707	vOTU1695	FK1.bin34	1
708	vOTU1696	MAS3.bin69	1
709	vOTU1697	FK1.bin32	1
710	vOTU1699	YP4.bin17	1
711	vOTU17	BP4.bin17	1
712	vOTU17	FK3.bin20	1
713	vOTU170	BP6.bin143	1
714	vOTU170	BP6.bin145	1
715	vOTU1700	FK1.bin39	1
716	vOTU1700	MAS3.bin136	1
717	vOTU1700	MAS3.bin71	1
718	vOTU1701	JA4.bin48	1
719	vOTU1701	TL2-1.bin3	1
720	vOTU1701	TL1-4.bin61	1
721	vOTU1703	DBS1-2.bin8	1
722	vOTU1703	YP2.bin4	1
723	vOTU1705	FK3.bin1	1
724	vOTU1706	FK3.bin20	1
725	vOTU1707	FK3.bin112	1
726	vOTU1708	SKS4.bin34	1
727	vOTU171	BP9.bin5	1
728	vOTU171	BP8.bin69	1
729	vOTU1712	DBS2-4.bin10	1
730	vOTU1712	MAS4.bin39	1
731	vOTU1712	MAS3.bin17	1
732	vOTU1712	FK5.bin10	1
733	vOTU1713	DBS1-1.bin30	1
734	vOTU1713	DS3.bin50	1
735	vOTU1717	FK5.bin10	1
736	vOTU1718	WH2.bin26	1
737	vOTU1719	BP9.bin3	1
738	vOTU1719	SKS1.bin78	1
739	vOTU1719	BP4.bin17	1
740	vOTU1719	DBS2-4.bin129	1
741	vOTU1719	WY1.bin103	1
742	vOTU1719	SKS3.bin50	1
743	vOTU1719	WY3.bin158	1
744	vOTU1719	ZJ7.bin21	1
745	vOTU1719	JA6.bin13	1
746	vOTU1719	SKS1.bin47	1
747	vOTU1719	FK3.bin20	1
748	vOTU1721	FK1.bin32	1
749	vOTU1723	LL4.bin21	1
750	vOTU1723	YS2.bin5	1
751	vOTU1723	WH4.bin4	1
752	vOTU1723	DX4.bin29	1
753	vOTU1723	YS4.bin54	1
754	vOTU1723	LL2.bin71	1
755	vOTU1723	SKS5.bin90	1
756	vOTU1723	DX2.bin59	1
757	vOTU1723	MAS3.bin147	1
758	vOTU1723	DBS1-2.bin72	1
759	vOTU1723	ZJ4.bin10	1
760	vOTU1723	DX2.bin51	1
761	vOTU1724	SKS1.bin96	1
762	vOTU1724	WY4.bin17	1
763	vOTU1724	DBS1-3.bin120	1
764	vOTU1724	DBS2-4.bin61	1
765	vOTU1725	SKS4.bin37	1
766	vOTU1725	SKS3.bin102	1
767	vOTU1725	SKS1.bin78	1
768	vOTU1726	HSP1.bin5	1
769	vOTU1726	YP4.bin20	1
770	vOTU1726	WH4.bin22	1
771	vOTU1726	WY1.bin85	1
772	vOTU1727	TL1-5.bin67	1
773	vOTU1727	DBS2-4.bin120	1
774	vOTU1727	TL2-1.bin17	1
775	vOTU1728	WH2.bin11	1
776	vOTU1728	FK3.bin132	1
777	vOTU1728	YS4.bin60	1
778	vOTU1728	FK1.bin102	1
779	vOTU173	BP4.bin17	1
780	vOTU1730	FK3.bin109	1
781	vOTU1731	DX2.bin29	1
782	vOTU1731	YS4.bin54	1
783	vOTU1731	YF3.bin29	1
784	vOTU1731	ZJ5.bin51	1
785	vOTU1732	YF2.bin87	1
786	vOTU1734	LSA5.bin63	1
787	vOTU1734	FK3.bin109	1
788	vOTU1734	SKS5.bin46	1
789	vOTU1737	DBS2-4.bin171	1
790	vOTU1738	FK2.bin12	1
791	vOTU1739	DS4.bin18	1
792	vOTU174	BP9.bin120	1
793	vOTU174	BP9.bin31	1
794	vOTU174	BP4.bin1	1
795	vOTU1743	MAS3.bin30	1
796	vOTU1745	WY3.bin25	1
797	vOTU1750	JA6.bin5	1
798	vOTU1756	FK5.bin103	1
799	vOTU1756	MAS3.bin30	1
800	vOTU1756	FK5.bin108	1
801	vOTU1756	MAS3.bin87	1
802	vOTU1756	FK2.bin41	1
803	vOTU1757	SKS4.bin34	1
804	vOTU176	DBS2-1.bin1	1
805	vOTU176	DBS1-1.bin38	1
806	vOTU1760	DBS2-4.bin61	1
807	vOTU1761	SKS4.bin23	1
808	vOTU1762	SKS1.bin109	1
809	vOTU1765	WY4.bin64	1
810	vOTU1765	FK4.bin35	1
811	vOTU1766	WY5.bin171	1
812	vOTU1767	WY1.bin91	1
813	vOTU1768	MAS3.bin133	1
814	vOTU1768	TL1-4.bin4	1
815	vOTU1768	TL1-4.bin29	1
816	vOTU1772	WY5.bin11	1
817	vOTU1773	FK5.bin5	1
818	vOTU1774	FK5.bin36	1
819	vOTU1775	SKS1.bin4	1
820	vOTU1778	FK3.bin46	1
821	vOTU178	BP5.bin62	1
822	vOTU1781	DS4.bin22	1
823	vOTU1782	FK3.bin169	1
824	vOTU1783	YF3.bin29	1
825	vOTU1783	YF4.bin6	1
826	vOTU1786	DBS1-3.bin5	1
827	vOTU1786	FK3.bin81	1
828	vOTU1789	MAS1.bin12	1
829	vOTU179	BP5.bin101	1
830	vOTU1790	DBS2-5.bin11	1
831	vOTU1794	WH2.bin64	1
832	vOTU1794	ZJ5.bin57	1
833	vOTU1794	MAS3.bin2	1
834	vOTU1794	YF2.bin66	1
835	vOTU1794	DS3.bin89	1
836	vOTU1794	SKS5.bin46	1
837	vOTU1794	JA4.bin62	1
838	vOTU1794	YF2.bin99	1
839	vOTU1794	FK3.bin72	1
840	vOTU1794	YF2.bin68	1
841	vOTU1794	YP2.bin15	1
842	vOTU1794	FK3.bin109	1
843	vOTU1799	LSA5.bin89	1
844	vOTU18	BP4.bin17	1
845	vOTU1800	DBS2-4.bin146	1
846	vOTU1802	SKS5.bin110	1
847	vOTU1802	SKS5.bin90	1
848	vOTU1802	YF4.bin6	1
849	vOTU1804	LSA5.bin89	1
850	vOTU1807	WY5.bin137	1
851	vOTU1808	DBS2-4.bin3	1
852	vOTU1808	DS4.bin26	1
853	vOTU1809	YP2.bin70	1
854	vOTU1809	YF2.bin89	1
855	vOTU1809	YS5.bin11	1
856	vOTU1809	YP4.bin107	1
857	vOTU181	JA2.bin13	1
858	vOTU181	ZJ5.bin57	1
859	vOTU1811	SKS4.bin34	1
860	vOTU1812	LL3.bin3	1
861	vOTU1812	YS2.bin24	1
862	vOTU1812	JA6.bin33	1
863	vOTU1812	LL6.bin61	1
864	vOTU1812	LL2.bin36	1
865	vOTU1812	JA5.bin13	1
866	vOTU1812	DX1.bin66	1
867	vOTU1816	FK3.bin26	1
868	vOTU182	BP4.bin80	1
869	vOTU1820	SKS1.bin47	1
870	vOTU1820	FK3.bin20	1
871	vOTU1820	LL3.bin32	1
872	vOTU1821	DBS2-4.bin86	1
873	vOTU1822	SKS1.bin47	1
874	vOTU1826	BP5.bin102	1
875	vOTU1826	SKS5.bin85	1
876	vOTU1826	FK4.bin111	1
877	vOTU1826	BP4.bin17	1
878	vOTU1826	FK3.bin53	1
879	vOTU1826	SKS4.bin13	1
880	vOTU1827	FK4.bin18	1
881	vOTU1828	TL1-4.bin61	1
882	vOTU1828	DBS1-1.bin42	1
883	vOTU1828	LL6.bin54	1
884	vOTU1828	SKS5.bin110	1
885	vOTU1829	FK1.bin8	1
886	vOTU1829	FK4.bin18	1
887	vOTU1830	FK4.bin35	1
888	vOTU1831	SKS5.bin32	1
889	vOTU1831	WH5.bin35	1
890	vOTU1831	TL1-4.bin36	1
891	vOTU1831	FK3.bin88	1
892	vOTU1831	DX1.bin19	1
893	vOTU1831	FK1.bin81	1
894	vOTU1831	MAS2.bin51	1
895	vOTU1831	YS5.bin3	1
896	vOTU1831	DX4.bin28	1
897	vOTU1831	YS5.bin11	1
898	vOTU1831	DBS1-1.bin73	1
899	vOTU1831	YS3.bin24	1
900	vOTU1831	TL2-1.bin17	1
901	vOTU1831	DBS1-1.bin98	1
902	vOTU1831	YP4.bin122	1
903	vOTU1831	MAS5.bin32	1
904	vOTU1831	MAS3.bin8	1
905	vOTU1831	YP3.bin51	1
906	vOTU1831	DBS2-4.bin115	1
907	vOTU1831	LSA5.bin96	1
908	vOTU1831	MAS4.bin66	1
909	vOTU1831	DX4.bin16	1
910	vOTU1833	YF3.bin16	1
911	vOTU1834	FK4.bin18	1
912	vOTU1834	FK1.bin8	1
913	vOTU1835	FK3.bin109	1
914	vOTU1837	FK3.bin17	1
915	vOTU1839	ZJ4.bin19	1
916	vOTU184	BP5.bin90	1
917	vOTU1842	JA1.bin47	1
918	vOTU1842	DX1.bin23	1
919	vOTU1842	FK1.bin6	1
920	vOTU1842	WH2.bin123	1
921	vOTU1842	DX4.bin14	1
922	vOTU1842	DX2.bin61	1
923	vOTU1842	FK2.bin41	1
924	vOTU1842	YP4.bin12	1
925	vOTU1842	LSA2.bin75	1
926	vOTU1842	JA5.bin13	1
927	vOTU1844	FK1.bin34	1
928	vOTU1845	SKS1.bin120	1
929	vOTU1845	WY1.bin70	1
930	vOTU1845	WY1.bin91	1
931	vOTU1846	DX1.bin15	1
932	vOTU1846	FK3.bin99	1
933	vOTU1847	MAS3.bin18	1
934	vOTU1848	YF4.bin6	1
935	vOTU1848	YF3.bin29	1
936	vOTU1848	JA4.bin48	1
937	vOTU1848	DBS1-2.bin72	1
938	vOTU1848	TL1-4.bin61	1
939	vOTU1848	DX2.bin59	1
940	vOTU185	BP5.bin119	1
941	vOTU1851	YF3.bin39	1
942	vOTU1857	YF3.bin16	1
943	vOTU1858	SKS5.bin12	1
944	vOTU1859	FK3.bin59	1
945	vOTU1859	SKS5.bin46	1
946	vOTU1859	YP1.bin36	1
947	vOTU1859	FK3.bin109	1
948	vOTU1859	YF2.bin68	1
949	vOTU1859	LSA5.bin63	1
950	vOTU186	BP5.bin90	1
951	vOTU1861	FK5.bin99	1
952	vOTU1862	FK5.bin99	1
953	vOTU1862	YP2.bin15	1
954	vOTU1862	DBS2-4.bin103	1
955	vOTU1863	YS1.bin2	1
956	vOTU1863	WY1.bin85	1
957	vOTU1866	YP3.bin47	1
958	vOTU1866	YP2.bin14	1
959	vOTU1867	DBS2-4.bin103	1
960	vOTU1868	YF3.bin16	1
961	vOTU1869	FK5.bin90	1
962	vOTU1869	FK3.bin99	1
963	vOTU187	BP4.bin80	1
964	vOTU1870	YF4.bin6	1
965	vOTU1870	YF3.bin29	1
966	vOTU1870	MAS3.bin147	1
967	vOTU1870	DBS1-2.bin72	1
968	vOTU1870	DX2.bin29	1
969	vOTU1870	TL2-1.bin3	1
970	vOTU1871	DBS2-4.bin38	1
971	vOTU1876	SKS5.bin12	1
972	vOTU1877	DBS2-4.bin10	1
973	vOTU1877	MAS4.bin39	1
974	vOTU1877	MAS3.bin17	1
975	vOTU1877	FK5.bin10	1
976	vOTU1878	FK1.bin34	1
977	vOTU1882	SKS5.bin12	1
978	vOTU1885	JA4.bin48	1
979	vOTU1885	TL1-4.bin61	1
980	vOTU1885	YS4.bin54	1
981	vOTU1886	DBS2-4.bin17	1
982	vOTU1887	YS4.bin24	1
983	vOTU1887	LSA5.bin89	1
984	vOTU1888	SKS1.bin109	1
985	vOTU1889	FK3.bin109	1
986	vOTU1889	YP2.bin15	1
987	vOTU1891	FK3.bin13	1
988	vOTU1892	SKS1.bin129	1
989	vOTU1894	DBS1-1.bin42	1
990	vOTU1894	HSP2.bin1	1
991	vOTU1894	YF3.bin29	1
992	vOTU1894	SKS5.bin110	1
993	vOTU1895	YP3.bin19	1
994	vOTU1895	LSA5.bin89	1
995	vOTU1897	TL1-4.bin61	1
996	vOTU1897	YF3.bin29	1
997	vOTU1898	DBS2-1.bin89	1
998	vOTU1898	WY3.bin21	1
999	vOTU1898	BP8.bin17	1
1000	vOTU1898	FK5.bin8	1
1001	vOTU1898	BP9.bin43	1
1002	vOTU190	BP5.bin135	1
1003	vOTU1900	WH5.bin35	1
1004	vOTU1905	DBS1-3.bin140	1
1005	vOTU1906	HSP1.bin20	1
1006	vOTU1909	TL1-4.bin61	1
1007	vOTU1909	DBS1-2.bin72	1
1008	vOTU1909	DX2.bin29	1
1009	vOTU1909	YF3.bin29	1
1010	vOTU1909	JA1.bin8	1
1011	vOTU1909	JA4.bin33	1
1012	vOTU1909	JA4.bin28	1
1013	vOTU1911	TL2-1.bin20	1
1014	vOTU1912	JA4.bin18	1
1015	vOTU1913	WY2.bin12	1
1016	vOTU1914	DS3.bin23	1
1017	vOTU1916	HSP1.bin40	1
1018	vOTU1919	DS3.bin23	1
1019	vOTU192	BP5.bin135	1
1020	vOTU1920	HSP2.bin1	1
1021	vOTU1922	WH5.bin23	1
1022	vOTU1924	DS3.bin23	1
1023	vOTU1925	WH4.bin22	1
1024	vOTU1925	YP4.bin20	1
1025	vOTU1925	WY1.bin85	1
1026	vOTU1929	TL1-1.bin1	1
1027	vOTU193	SKS4.bin13	1
1028	vOTU1930	HSP1.bin13	1
1029	vOTU1931	DS3.bin23	1
1030	vOTU1934	HSP2.bin14	1
1031	vOTU1935	DBS1-2.bin72	1
1032	vOTU1935	TL1-4.bin61	1
1033	vOTU1935	JA1.bin8	1
1034	vOTU1935	YS4.bin54	1
1035	vOTU1935	ZJ5.bin56	1
1036	vOTU1935	SKS5.bin110	1
1037	vOTU1935	YF3.bin29	1
1038	vOTU1935	ZJ4.bin45	1
1039	vOTU1935	MAS3.bin147	1
1040	vOTU1937	YP3.bin51	1
1041	vOTU194	BP4.bin80	1
1042	vOTU1940	SKS4.bin46	1
1043	vOTU1940	YF3.bin29	1
1044	vOTU1940	TL2-1.bin3	1
1045	vOTU1942	HSP1.bin10	1
1046	vOTU1946	DS3.bin6	1
1047	vOTU1946	MAS1.bin37	1
1048	vOTU1946	WH2.bin153	1
1049	vOTU1947	DBS1-3.bin140	1
1050	vOTU1947	SKS1.bin40	1
1051	vOTU1947	DS3.bin68	1
1052	vOTU1947	TL2-2.bin1	1
1053	vOTU1947	TL2-1.bin7	1
1054	vOTU1948	HSP2.bin29	1
1055	vOTU1948	HSP1.bin10	1
1056	vOTU1952	JA1.bin47	1
1057	vOTU1953	DBS2-5.bin5	1
1058	vOTU1956	DX2.bin40	1
1059	vOTU1956	DX1.bin42	1
1060	vOTU1956	DX1.bin52	1
1061	vOTU1957	DS3.bin23	1
1062	vOTU1958	WH4.bin40	1
1063	vOTU1959	YS3.bin3	1
1064	vOTU1960	HSP1.bin10	1
1065	vOTU1960	HSP2.bin29	1
1066	vOTU1961	DS3.bin23	1
1067	vOTU1962	FK5.bin36	1
1068	vOTU1962	WH4.bin22	1
1069	vOTU1962	DBS2-5.bin46	1
1070	vOTU1962	WY1.bin85	1
1071	vOTU1962	FK1.bin56	1
1072	vOTU1962	BP9.bin53	1
1073	vOTU1962	HSP1.bin5	1
1074	vOTU1962	YS1.bin2	1
1075	vOTU1962	YP4.bin20	1
1076	vOTU1963	TL2-4.bin5	1
1077	vOTU1963	HSP1.bin25	1
1078	vOTU1964	DBS1-1.bin42	1
1079	vOTU1964	JA1.bin8	1
1080	vOTU1964	JA2.bin17	1
1081	vOTU1964	DBS1-2.bin72	1
1082	vOTU1964	ZJ5.bin56	1
1083	vOTU1964	ZJ5.bin51	1
1084	vOTU1964	SKS5.bin110	1
1085	vOTU1965	WY2.bin12	1
1086	vOTU1966	YS2.bin8	1
1087	vOTU1967	HSP2.bin20	1
1088	vOTU1967	YS2.bin7	1
1089	vOTU1967	TL1-4.bin24	1
1090	vOTU1967	WH5.bin29	1
1091	vOTU1968	WH5.bin1	1
1092	vOTU1969	HSP1.bin5	1
1093	vOTU197	BP5.bin119	1
1094	vOTU1970	TL1-1.bin1	1
1095	vOTU1970	WH5.bin21	1
1096	vOTU1972	YS3.bin3	1
1097	vOTU1973	TL1-2.bin32	1
1098	vOTU1973	JA1.bin30	1
1099	vOTU1974	HSP2.bin5	1
1100	vOTU1975	HSP2.bin29	1
1101	vOTU1977	YP5.bin20	1
1102	vOTU1978	WH5.bin21	1
1103	vOTU1978	DBS1-3.bin5	1
1104	vOTU1979	HSP1.bin10	1
1105	vOTU1979	TL2-4.bin5	1
1106	vOTU1979	WH5.bin23	1
1107	vOTU198	BP5.bin90	1
1108	vOTU1980	YP3.bin8	1
1109	vOTU1980	HSP1.bin33	1
1110	vOTU1980	SKS5.bin40	1
1111	vOTU1980	FK3.bin79	1
1112	vOTU1980	YF2.bin92	1
1113	vOTU1980	JA1.bin30	1
1114	vOTU1980	HSP2.bin39	1
1115	vOTU1980	FK2.bin12	1
1116	vOTU1981	WY1.bin85	1
1117	vOTU1982	DBS2-1.bin17	1
1118	vOTU1984	WY1.bin70	1
1119	vOTU1987	DBS1-2.bin72	1
1120	vOTU1988	SKS4.bin46	1
1121	vOTU1988	YF3.bin29	1
1122	vOTU1988	TL1-4.bin61	1
1123	vOTU1988	TL2-1.bin3	1
1124	vOTU1988	JA4.bin48	1
1125	vOTU1989	TL2-2.bin1	1
1126	vOTU199	BP8.bin55	1
1127	vOTU1990	MAS5.bin7	1
1128	vOTU1991	WH5.bin26	1
1129	vOTU1991	WH5.bin31	1
1130	vOTU1991	TL2-4.bin17	1
1131	vOTU1991	DS4.bin88	1
1132	vOTU1992	FK2.bin45	1
1133	vOTU1993	JA4.bin48	1
1134	vOTU1993	TL1-4.bin61	1
1135	vOTU1993	SKS4.bin46	1
1136	vOTU1993	YF3.bin29	1
1137	vOTU1993	TL2-1.bin3	1
1138	vOTU2	BP4.bin65	1
1139	vOTU20	BP9.bin31	1
1140	vOTU200	BP5.bin58	1
1141	vOTU2000	SKS5.bin20	1
1142	vOTU2003	FK3.bin41	1
1143	vOTU2004	HSP2.bin26	1
1144	vOTU2005	YP3.bin31	1
1145	vOTU2007	JA1.bin24	1
1146	vOTU2008	ZJ5.bin51	1
1147	vOTU2008	YF3.bin29	1
1148	vOTU2008	YS4.bin54	1
1149	vOTU2008	DX2.bin29	1
1150	vOTU2010	JA2.bin22	1
1151	vOTU2010	JA1.bin4	1
1152	vOTU2011	SKS1.bin47	1
1153	vOTU2011	JA6.bin13	1
1154	vOTU2011	JA4.bin12	1
1155	vOTU2014	BP9.bin48	1
1156	vOTU2014	BP5.bin84	1
1157	vOTU2015	JA2.bin45	1
1158	vOTU2016	YP3.bin31	1
1159	vOTU2017	JA1.bin52	1
1160	vOTU2017	JA6.bin5	1
1161	vOTU2017	DX2.bin20	1
1162	vOTU2018	JA1.bin41	1
1163	vOTU2019	JA5.bin14	1
1164	vOTU2021	FK2.bin12	1
1165	vOTU2022	JA1.bin9	1
1166	vOTU2024	LL2.bin6	1
1167	vOTU2024	JA2.bin15	1
1168	vOTU2024	LL3.bin22	1
1169	vOTU2027	ZJ7.bin24	1
1170	vOTU2027	ZJ1.bin29	1
1171	vOTU2027	BP8.bin116	1
1172	vOTU2030	JA2.bin17	1
1173	vOTU2030	YS4.bin54	1
1174	vOTU2030	DX2.bin51	1
1175	vOTU2031	JA4.bin26	1
1176	vOTU2031	YP4.bin86	1
1177	vOTU2032	JA6.bin36	1
1178	vOTU2032	WH2.bin26	1
1179	vOTU2032	LL7.bin8	1
1180	vOTU2032	JA4.bin3	1
1181	vOTU2032	DX2.bin19	1
1182	vOTU2033	JA2.bin15	1
1183	vOTU2039	DX2.bin10	1
1184	vOTU2040	JA1.bin24	1
1185	vOTU2040	BP9.bin92	1
1186	vOTU2042	JA1.bin20	1
1187	vOTU2042	WH2.bin33	1
1188	vOTU2042	DX1.bin92	1
1189	vOTU2045	YF2.bin87	1
1190	vOTU2045	LL2.bin36	1
1191	vOTU2045	LL3.bin3	1
1192	vOTU2045	LL6.bin61	1
1193	vOTU2045	DX1.bin66	1
1194	vOTU2045	JA5.bin13	1
1195	vOTU2045	YS2.bin24	1
1196	vOTU2045	JA6.bin33	1
1197	vOTU2046	JA4.bin26	1
1198	vOTU2048	JA2.bin13	1
1199	vOTU2049	JA1.bin20	1
1200	vOTU2051	JA1.bin36	1
1201	vOTU2052	JA2.bin45	1
1202	vOTU2053	JA4.bin26	1
1203	vOTU2054	JA2.bin45	1
1204	vOTU2055	ZJ2.bin62	1
1205	vOTU2055	ZJ4.bin2	1
1206	vOTU2055	JA2.bin15	1
1207	vOTU2056	JA1.bin52	1
1208	vOTU2057	YS2.bin24	1
1209	vOTU2057	JA1.bin41	1
1210	vOTU2057	DS4.bin17	1
1211	vOTU2057	JA6.bin33	1
1212	vOTU2057	ZJ2.bin14	1
1213	vOTU2057	ZJ2.bin9	1
1214	vOTU2057	LL3.bin3	1
1215	vOTU2057	ZJ3.bin5	1
1216	vOTU2060	JA1.bin24	1
1217	vOTU2061	JA1.bin8	1
1218	vOTU2062	BP5.bin84	1
1219	vOTU2062	DBS1-2.bin32	1
1220	vOTU2063	FK2.bin12	1
1221	vOTU2065	BP9.bin124	1
1222	vOTU2065	WY5.bin122	1
1223	vOTU2066	BP8.bin49	1
1224	vOTU2068	ZJ3.bin5	1
1225	vOTU2069	ZJ4.bin4	1
1226	vOTU207	BP9.bin16	1
1227	vOTU2071	JA1.bin41	1
1228	vOTU2071	JA6.bin33	1
1229	vOTU2071	LL6.bin61	1
1230	vOTU2071	ZJ2.bin9	1
1231	vOTU2071	LL3.bin3	1
1232	vOTU2071	YS2.bin24	1
1233	vOTU2072	JA4.bin31	1
1234	vOTU2072	DX2.bin50	1
1235	vOTU2074	SKS1.bin4	1
1236	vOTU2075	JA1.bin20	1
1237	vOTU2077	BP9.bin23	1
1238	vOTU2077	JA3.bin12	1
1239	vOTU2077	YS2.bin24	1
1240	vOTU2077	ZJ3.bin5	1
1241	vOTU208	BP9.bin23	1
1242	vOTU2080	JA2.bin13	1
1243	vOTU2081	LL3.bin53	1
1244	vOTU2082	MAS3.bin86	1
1245	vOTU2082	DX2.bin22	1
1246	vOTU2082	DX1.bin92	1
1247	vOTU2082	WH2.bin33	1
1248	vOTU2084	YP4.bin86	1
1249	vOTU2084	JA4.bin26	1
1250	vOTU2089	JA6.bin37	1
1251	vOTU209	BP4.bin80	1
1252	vOTU2090	JA4.bin26	1
1253	vOTU2092	YP3.bin31	1
1254	vOTU2093	TL1-5.bin20	1
1255	vOTU2093	JA2.bin13	1
1256	vOTU2094	YP3.bin31	1
1257	vOTU2096	YF2.bin92	1
1258	vOTU2096	YP3.bin8	1
1259	vOTU2096	JA1.bin30	1
1260	vOTU2096	HSP2.bin39	1
1261	vOTU2096	SKS5.bin40	1
1262	vOTU2096	HSP1.bin33	1
1263	vOTU2098	JA6.bin13	1
1264	vOTU2098	JA4.bin18	1
1265	vOTU2099	LL7.bin8	1
1266	vOTU2099	JA6.bin36	1
1267	vOTU2099	DX2.bin19	1
1268	vOTU2099	WH2.bin26	1
1269	vOTU2099	JA4.bin3	1
1270	vOTU21	BP4.bin84	1
1271	vOTU210	WY1.bin20	1
1272	vOTU2101	BP6.bin3	1
1273	vOTU2101	BP9.bin25	1
1274	vOTU2101	LL3.bin6	1
1275	vOTU2101	TL1-2.bin32	1
1276	vOTU2103	JA3.bin2	1
1277	vOTU2103	LSA5.bin36	1
1278	vOTU2105	JA3.bin18	1
1279	vOTU2106	JA4.bin8	1
1280	vOTU2106	JA3.bin2	1
1281	vOTU2107	JA3.bin2	1
1282	vOTU2107	LSA5.bin36	1
1283	vOTU2108	WH2.bin26	1
1284	vOTU2108	JA4.bin18	1
1285	vOTU2108	DX2.bin19	1
1286	vOTU2109	LL3.bin33	1
1287	vOTU2109	YP5.bin16	1
1288	vOTU2109	TL1-4.bin61	1
1289	vOTU2109	MAS3.bin147	1
1290	vOTU2109	YS4.bin54	1
1291	vOTU2109	WH2.bin18	1
1292	vOTU2109	DX4.bin29	1
1293	vOTU2109	WH4.bin4	1
1294	vOTU2109	SKS3.bin44	1
1295	vOTU2109	SKS5.bin110	1
1296	vOTU2109	YF2.bin13	1
1297	vOTU2109	ZJ5.bin51	1
1298	vOTU2109	BP9.bin95	1
1299	vOTU2109	JA1.bin55	1
1300	vOTU2109	YF3.bin29	1
1301	vOTU2109	JA4.bin48	1
1302	vOTU2109	DBS1-2.bin72	1
1303	vOTU2109	TL2-1.bin3	1
1304	vOTU2109	JA2.bin17	1
1305	vOTU2109	JA6.bin17	1
1306	vOTU2109	SKS4.bin46	1
1307	vOTU2110	JA4.bin26	1
1308	vOTU2110	YP4.bin86	1
1309	vOTU2112	YP3.bin31	1
1310	vOTU2114	JA4.bin26	1
1311	vOTU2115	JA5.bin14	1
1312	vOTU2116	JA1.bin24	1
1313	vOTU2119	JA3.bin12	1
1314	vOTU2119	JA1.bin47	1
1315	vOTU2119	MAS1.bin18	1
1316	vOTU2119	JA5.bin15	1
1317	vOTU212	DX1.bin12	1
1318	vOTU212	WY5.bin29	1
1319	vOTU2121	JA2.bin45	1
1320	vOTU2122	FK5.bin108	1
1321	vOTU2122	LL2.bin36	1
1322	vOTU2122	MAS5.bin7	1
1323	vOTU2122	YF2.bin87	1
1324	vOTU2122	JA4.bin7	1
1325	vOTU2122	YF5.bin8	1
1326	vOTU2122	YF4.bin40	1
1327	vOTU2122	FK3.bin27	1
1328	vOTU2123	DS4.bin22	1
1329	vOTU2124	DBS1-2.bin72	1
1330	vOTU2124	SKS4.bin46	1
1331	vOTU2124	ZJ5.bin56	1
1332	vOTU2124	ZJ5.bin51	1
1333	vOTU2124	DBS1-1.bin42	1
1334	vOTU2124	JA4.bin48	1
1335	vOTU2124	TL1-4.bin61	1
1336	vOTU2124	WY2.bin108	1
1337	vOTU2124	MAS3.bin147	1
1338	vOTU2124	YF2.bin13	1
1339	vOTU2125	YP3.bin31	1
1340	vOTU2127	JA2.bin45	1
1341	vOTU2128	JA2.bin45	1
1342	vOTU2128	JA6.bin34	1
1343	vOTU2129	DX2.bin61	1
1344	vOTU2129	WH2.bin123	1
1345	vOTU2129	JA1.bin47	1
1346	vOTU213	BP5.bin111	1
1347	vOTU2130	YF3.bin29	1
1348	vOTU2130	TL1-4.bin61	1
1349	vOTU2130	ZJ3.bin3	1
1350	vOTU2130	ZJ1.bin22	1
1351	vOTU2130	ZJ2.bin25	1
1352	vOTU2130	YS4.bin54	1
1353	vOTU2130	ZJ5.bin56	1
1354	vOTU2130	LL6.bin54	1
1355	vOTU2130	YF1.bin17	1
1356	vOTU2130	DBS1-2.bin72	1
1357	vOTU2130	LL7.bin24	1
1358	vOTU2130	DX2.bin29	1
1359	vOTU2130	YS2.bin5	1
1360	vOTU2130	DBS2-5.bin10	1
1361	vOTU2130	LL3.bin13	1
1362	vOTU2130	DX2.bin14	1
1363	vOTU2130	JA2.bin17	1
1364	vOTU2130	WY2.bin108	1
1365	vOTU2130	TL2-1.bin3	1
1366	vOTU2130	HSP2.bin1	1
1367	vOTU2130	ZJ4.bin10	1
1368	vOTU2130	SKS4.bin46	1
1369	vOTU2131	TL1-4.bin61	1
1370	vOTU2131	ZJ5.bin56	1
1371	vOTU2131	ZJ3.bin3	1
1372	vOTU2131	JA4.bin28	1
1373	vOTU2131	JA2.bin17	1
1374	vOTU2131	WY2.bin108	1
1375	vOTU2131	JA4.bin48	1
1376	vOTU2131	YS4.bin54	1
1377	vOTU2131	BP8.bin91	1
1378	vOTU2131	BP9.bin58	1
1379	vOTU2131	DX2.bin29	1
1380	vOTU2131	ZJ2.bin25	1
1381	vOTU2132	JA5.bin1	1
1382	vOTU2133	JA4.bin8	1
1383	vOTU2134	DBS1-1.bin110	1
1384	vOTU2135	JA2.bin45	1
1385	vOTU2136	JA5.bin4	1
1386	vOTU2138	DS3.bin11	1
1387	vOTU2139	LSA5.bin36	1
1388	vOTU2139	JA4.bin8	1
1389	vOTU2140	YS2.bin24	1
1390	vOTU2140	JA6.bin33	1
1391	vOTU2140	JA1.bin47	1
1392	vOTU2140	YF2.bin87	1
1393	vOTU2141	YP1.bin85	1
1394	vOTU2144	DX2.bin29	1
1395	vOTU2145	TL1-5.bin20	1
1396	vOTU2145	YF3.bin39	1
1397	vOTU2146	YS2.bin24	1
1398	vOTU2146	JA1.bin47	1
1399	vOTU2146	YF2.bin87	1
1400	vOTU2147	ZJ5.bin51	1
1401	vOTU2147	DBS1-2.bin72	1
1402	vOTU2147	JA1.bin8	1
1403	vOTU2147	YF3.bin29	1
1404	vOTU2147	YS4.bin54	1
1405	vOTU2147	BP9.bin58	1
1406	vOTU2147	SKS4.bin46	1
1407	vOTU2147	BP5.bin115	1
1408	vOTU2149	DX2.bin19	1
1409	vOTU2151	JA4.bin48	1
1410	vOTU2151	JA1.bin8	1
1411	vOTU2152	JA1.bin47	1
1412	vOTU2153	JA1.bin47	1
1413	vOTU2156	DX1.bin92	1
1414	vOTU2156	DX2.bin22	1
1415	vOTU2157	JA1.bin24	1
1416	vOTU2157	BP9.bin92	1
1417	vOTU216	BP4.bin1	1
1418	vOTU2160	YP3.bin31	1
1419	vOTU2161	JA5.bin1	1
1420	vOTU2162	LSA5.bin36	1
1421	vOTU2162	JA3.bin2	1
1422	vOTU2163	JA4.bin26	1
1423	vOTU2164	JA2.bin45	1
1424	vOTU2165	DBS1-2.bin72	1
1425	vOTU2165	DX4.bin29	1
1426	vOTU2165	ZJ5.bin51	1
1427	vOTU2165	SKS4.bin46	1
1428	vOTU2165	SKS5.bin110	1
1429	vOTU2165	JA4.bin48	1
1430	vOTU2165	DX2.bin29	1
1431	vOTU2165	BP9.bin95	1
1432	vOTU2165	YF4.bin6	1
1433	vOTU2165	WH4.bin4	1
1434	vOTU2165	YS4.bin54	1
1435	vOTU2165	SKS3.bin44	1
1436	vOTU2165	BP5.bin115	1
1437	vOTU2165	MAS3.bin175	1
1438	vOTU2165	MAS3.bin147	1
1439	vOTU2165	TL1-4.bin61	1
1440	vOTU2165	YP5.bin16	1
1441	vOTU2166	DX2.bin19	1
1442	vOTU2166	WH2.bin26	1
1443	vOTU2169	YF2.bin13	1
1444	vOTU2169	JA6.bin17	1
1445	vOTU2169	YS5.bin55	1
1446	vOTU2169	YS4.bin54	1
1447	vOTU2169	ZJ5.bin51	1
1448	vOTU217	BP5.bin25	1
1449	vOTU2170	WH2.bin26	1
1450	vOTU2171	JA6.bin32	1
1451	vOTU2172	JA1.bin4	1
1452	vOTU2172	JA4.bin15	1
1453	vOTU2173	LL2.bin6	1
1454	vOTU2173	LL6.bin5	1
1455	vOTU2173	JA2.bin15	1
1456	vOTU2173	LL4.bin44	1
1457	vOTU2174	JA1.bin47	1
1458	vOTU2175	LL3.bin13	1
1459	vOTU2175	LL7.bin24	1
1460	vOTU2175	DBS1-2.bin72	1
1461	vOTU2175	JA4.bin48	1
1462	vOTU2175	LL2.bin71	1
1463	vOTU2175	DX2.bin29	1
1464	vOTU2175	DBS1-1.bin42	1
1465	vOTU2175	WH2.bin18	1
1466	vOTU2175	LL6.bin54	1
1467	vOTU2176	JA6.bin13	1
1468	vOTU2177	JA6.bin32	1
1469	vOTU2178	JA1.bin47	1
1470	vOTU2180	LL7.bin8	1
1471	vOTU2180	DX2.bin19	1
1472	vOTU2180	JA4.bin3	1
1473	vOTU2180	WH2.bin26	1
1474	vOTU2182	JA6.bin4	1
1475	vOTU2183	JA4.bin28	1
1476	vOTU2183	JA4.bin48	1
1477	vOTU2183	LL3.bin33	1
1478	vOTU219	BP9.bin31	1
1479	vOTU2190	ZJ3.bin10	1
1480	vOTU2191	YF1.bin42	1
1481	vOTU2192	DX2.bin19	1
1482	vOTU2192	JA6.bin36	1
1483	vOTU2192	LL6.bin13	1
1484	vOTU2192	WH2.bin26	1
1485	vOTU2194	JA4.bin18	1
1486	vOTU2194	WH2.bin26	1
1487	vOTU2195	ZJ5.bin57	1
1488	vOTU2195	JA2.bin13	1
1489	vOTU2195	JA3.bin15	1
1490	vOTU2196	JA6.bin34	1
1491	vOTU2198	DBS1-1.bin110	1
1492	vOTU2199	JA6.bin13	1
1493	vOTU2199	JA4.bin12	1
1494	vOTU2199	JA6.bin34	1
1495	vOTU22	BP4.bin14	1
1496	vOTU2202	ZJ1.bin55	1
1497	vOTU2202	WY1.bin101	1
1498	vOTU2203	BP9.bin23	1
1499	vOTU2204	BP9.bin128	1
1500	vOTU2204	ZJ3.bin5	1
1501	vOTU2205	LL7.bin39	1
1502	vOTU2206	LL4.bin22	1
1503	vOTU2207	LL2.bin69	1
1504	vOTU2207	ZJ7.bin6	1
1505	vOTU2207	ZJ5.bin79	1
1506	vOTU2207	LL3.bin22	1
1507	vOTU2207	LL4.bin38	1
1508	vOTU2208	ZJ2.bin25	1
1509	vOTU2208	ZJ5.bin56	1
1510	vOTU2208	ZJ3.bin3	1
1511	vOTU2208	YS4.bin54	1
1512	vOTU2208	DBS1-1.bin42	1
1513	vOTU2208	JA2.bin17	1
1514	vOTU2208	JA4.bin48	1
1515	vOTU2208	DBS1-2.bin72	1
1516	vOTU2208	YS2.bin5	1
1517	vOTU221	BP4.bin38	1
1518	vOTU2210	LL3.bin53	1
1519	vOTU2211	LL4.bin44	1
1520	vOTU2211	LL4.bin38	1
1521	vOTU2212	JA1.bin30	1
1522	vOTU2212	SKS5.bin74	1
1523	vOTU2212	LL2.bin8	1
1524	vOTU2212	TL1-2.bin32	1
1525	vOTU2212	YP4.bin76	1
1526	vOTU2212	DS3.bin4	1
1527	vOTU2212	ZJ4.bin3	1
1528	vOTU2212	BP6.bin95	1
1529	vOTU2212	FK2.bin12	1
1530	vOTU2213	MAS3.bin147	1
1531	vOTU2213	YS4.bin54	1
1532	vOTU2213	DS4.bin5	1
1533	vOTU2213	WY2.bin108	1
1534	vOTU2213	SKS4.bin46	1
1535	vOTU2213	ZJ5.bin51	1
1536	vOTU2213	JA4.bin48	1
1537	vOTU2213	YF3.bin29	1
1538	vOTU2213	LL2.bin71	1
1539	vOTU2213	DBS1-2.bin72	1
1540	vOTU2213	TL1-4.bin61	1
1541	vOTU2213	ZJ5.bin56	1
1542	vOTU2213	LL3.bin13	1
1543	vOTU2213	YF2.bin13	1
1544	vOTU222	BP8.bin18	1
1545	vOTU2220	JA2.bin15	1
1546	vOTU2221	LL4.bin32	1
1547	vOTU2221	LL6.bin61	1
1548	vOTU2222	WH2.bin26	1
1549	vOTU2224	LL3.bin15	1
1550	vOTU2225	LL2.bin74	1
1551	vOTU2227	TL1-4.bin61	1
1552	vOTU2229	LL2.bin22	1
1553	vOTU2232	LL2.bin36	1
1554	vOTU2232	DX1.bin66	1
1555	vOTU2232	YS2.bin24	1
1556	vOTU2232	LL3.bin3	1
1557	vOTU2232	LL6.bin61	1
1558	vOTU2232	JA6.bin33	1
1559	vOTU2234	LL4.bin14	1
1560	vOTU2235	LSA2.bin35	1
1561	vOTU2235	LSA5.bin63	1
1562	vOTU2235	LSA5.bin83	1
1563	vOTU2235	FK3.bin109	1
1564	vOTU2235	SKS5.bin17	1
1565	vOTU2235	JA1.bin20	1
1566	vOTU2235	ZJ4.bin48	1
1567	vOTU2235	DBS2-4.bin66	1
1568	vOTU2235	ZJ2.bin36	1
1569	vOTU2235	DBS1-3.bin7	1
1570	vOTU2237	LL6.bin46	1
1571	vOTU2237	JA6.bin32	1
1572	vOTU2238	LL3.bin17	1
1573	vOTU2243	LL3.bin15	1
1574	vOTU2245	ZJ5.bin79	1
1575	vOTU2245	LL4.bin38	1
1576	vOTU2245	LL3.bin22	1
1577	vOTU2245	LL6.bin11	1
1578	vOTU2246	LL6.bin54	1
1579	vOTU225	LL7.bin25	1
1580	vOTU225	BP8.bin25	1
1581	vOTU225	BP6.bin34	1
1582	vOTU2252	WH2.bin29	1
1583	vOTU2252	LL3.bin6	1
1584	vOTU2255	ZJ4.bin10	1
1585	vOTU2258	LL2.bin74	1
1586	vOTU2259	LL3.bin17	1
1587	vOTU226	BP5.bin119	1
1588	vOTU2261	LL4.bin22	1
1589	vOTU2263	ZJ1.bin71	1
1590	vOTU2263	ZJ1.bin55	1
1591	vOTU2264	LL6.bin45	1
1592	vOTU2265	LL6.bin11	1
1593	vOTU2265	LL2.bin69	1
1594	vOTU2268	ZJ3.bin5	1
1595	vOTU2271	SKS4.bin33	1
1596	vOTU2271	WY1.bin62	1
1597	vOTU2280	LL6.bin46	1
1598	vOTU2281	BP5.bin41	1
1599	vOTU2291	BP7.bin85	1
1600	vOTU2292	LL4.bin32	1
1601	vOTU2295	LL6.bin13	1
1602	vOTU2297	DX1.bin8	1
1603	vOTU2297	ZJ1.bin62	1
1604	vOTU2298	LL3.bin15	1
1605	vOTU2299	LL6.bin13	1
1606	vOTU230	BP4.bin80	1
1607	vOTU2301	LL2.bin31	1
1608	vOTU2302	LL4.bin44	1
1609	vOTU2304	LL2.bin4	1
1610	vOTU2305	LL7.bin70	1
1611	vOTU2306	YF2.bin13	1
1612	vOTU2306	SKS3.bin44	1
1613	vOTU2308	SKS4.bin7	1
1614	vOTU2309	ZJ3.bin14	1
1615	vOTU2309	ZJ4.bin19	1
1616	vOTU231	BP4.bin1	1
1617	vOTU2310	BP9.bin1	1
1618	vOTU2310	WY2.bin108	1
1619	vOTU2311	LL4.bin51	1
1620	vOTU2313	SKS1.bin125	1
1621	vOTU2314	LL4.bin21	1
1622	vOTU2318	JA6.bin13	1
1623	vOTU2320	MAS3.bin18	1
1624	vOTU2320	DS4.bin22	1
1625	vOTU2321	LL2.bin71	1
1626	vOTU2321	WH4.bin4	1
1627	vOTU2323	SKS1.bin125	1
1628	vOTU2327	LL2.bin50	1
1629	vOTU2327	BP5.bin128	1
1630	vOTU2327	LL2.bin68	1
1631	vOTU2327	ZJ7.bin13	1
1632	vOTU2329	LL4.bin11	1
1633	vOTU2329	LL6.bin13	1
1634	vOTU2332	BP5.bin81	1
1635	vOTU2333	YS1.bin2	1
1636	vOTU2335	LL3.bin53	1
1637	vOTU2336	ZJ7.bin13	1
1638	vOTU2338	ZJ4.bin12	1
1639	vOTU2338	SKS3.bin10	1
1640	vOTU2338	ZJ3.bin10	1
1641	vOTU2339	WY5.bin77	1
1642	vOTU2342	LL2.bin71	1
1643	vOTU2343	ZJ5.bin51	1
1644	vOTU2343	YF4.bin6	1
1645	vOTU2343	YF3.bin29	1
1646	vOTU2343	ZJ4.bin10	1
1647	vOTU2343	DX2.bin29	1
1648	vOTU2343	YF2.bin13	1
1649	vOTU2343	YS2.bin5	1
1650	vOTU2343	TL2-1.bin3	1
1651	vOTU2343	DBS1-1.bin42	1
1652	vOTU2343	WY2.bin108	1
1653	vOTU2343	SKS5.bin110	1
1654	vOTU2343	YS4.bin54	1
1655	vOTU2343	DBS1-2.bin72	1
1656	vOTU2343	ZJ1.bin22	1
1657	vOTU2343	TL1-4.bin61	1
1658	vOTU2343	SKS4.bin46	1
1659	vOTU2343	LL7.bin24	1
1660	vOTU2343	ZJ2.bin25	1
1661	vOTU2343	ZJ5.bin56	1
1662	vOTU2344	WH2.bin29	1
1663	vOTU2344	LL6.bin5	1
1664	vOTU2345	WY2.bin108	1
1665	vOTU2345	ZJ5.bin56	1
1666	vOTU2345	TL1-4.bin61	1
1667	vOTU2345	DBS1-2.bin72	1
1668	vOTU2345	DX2.bin29	1
1669	vOTU2345	ZJ2.bin25	1
1670	vOTU2345	LL3.bin13	1
1671	vOTU2345	YS2.bin5	1
1672	vOTU2345	LL6.bin54	1
1673	vOTU2345	JA2.bin17	1
1674	vOTU2345	HSP2.bin1	1
1675	vOTU2345	YS4.bin54	1
1676	vOTU2346	YS4.bin54	1
1677	vOTU2346	LL2.bin71	1
1678	vOTU2346	DBS1-1.bin42	1
1679	vOTU2346	LL6.bin54	1
1680	vOTU2346	DBS1-2.bin72	1
1681	vOTU2346	LL7.bin24	1
1682	vOTU2346	YF3.bin29	1
1683	vOTU2347	LL7.bin15	1
1684	vOTU2348	ZJ5.bin57	1
1685	vOTU2349	BP8.bin77	1
1686	vOTU235	YF1.bin66	1
1687	vOTU235	BP6.bin120	1
1688	vOTU235	BP4.bin7	1
1689	vOTU2350	LL7.bin22	1
1690	vOTU2352	LL6.bin45	1
1691	vOTU2355	LL2.bin69	1
1692	vOTU2356	LL4.bin51	1
1693	vOTU2359	SKS3.bin62	1
1694	vOTU2359	LL3.bin49	1
1695	vOTU2359	SKS4.bin7	1
1696	vOTU236	BP8.bin55	1
1697	vOTU2360	ZJ5.bin51	1
1698	vOTU2360	SKS5.bin110	1
1699	vOTU2360	ZJ7.bin55	1
1700	vOTU2360	JA1.bin8	1
1701	vOTU2360	DBS1-1.bin42	1
1702	vOTU2360	JA2.bin17	1
1703	vOTU2361	LL4.bin38	1
1704	vOTU2361	LL3.bin22	1
1705	vOTU2362	ZJ5.bin51	1
1706	vOTU2363	JA1.bin9	1
1707	vOTU2365	LL6.bin54	1
1708	vOTU2367	SKS3.bin62	1
1709	vOTU2367	LL3.bin49	1
1710	vOTU2368	LL6.bin13	1
1711	vOTU237	BP6.bin84	1
1712	vOTU2370	YP4.bin86	1
1713	vOTU2371	LL3.bin22	1
1714	vOTU2371	LL6.bin11	1
1715	vOTU2372	LL4.bin34	1
1716	vOTU2375	DX1.bin48	1
1717	vOTU2375	LL7.bin44	1
1718	vOTU2376	LL7.bin24	1
1719	vOTU2376	LL3.bin13	1
1720	vOTU238	BP5.bin111	1
1721	vOTU2380	LL4.bin51	1
1722	vOTU2380	BP5.bin101	1
1723	vOTU2382	LL2.bin74	1
1724	vOTU2387	LL4.bin44	1
1725	vOTU2387	JA2.bin15	1
1726	vOTU2387	LL6.bin5	1
1727	vOTU2387	LL2.bin6	1
1728	vOTU2389	LL2.bin4	1
1729	vOTU2390	LSA5.bin36	1
1730	vOTU2397	LL3.bin17	1
1731	vOTU240	SKS4.bin49	1
1732	vOTU2402	LL6.bin5	1
1733	vOTU2402	LL3.bin6	1
1734	vOTU2405	LL4.bin51	1
1735	vOTU2406	LL6.bin45	1
1736	vOTU2407	LL3.bin27	1
1737	vOTU2407	JA4.bin7	1
1738	vOTU2408	BP7.bin67	1
1739	vOTU2409	LL3.bin6	1
1740	vOTU2411	WH2.bin29	1
1741	vOTU2412	BP8.bin77	1
1742	vOTU2414	LL3.bin33	1
1743	vOTU2416	YP1.bin85	1
1744	vOTU2417	YF3.bin16	1
1745	vOTU2418	ZJ1.bin55	1
1746	vOTU2419	ZJ1.bin68	1
1747	vOTU242	FK4.bin111	1
1748	vOTU242	BP5.bin102	1
1749	vOTU242	SKS1.bin31	1
1750	vOTU2420	LL3.bin17	1
1751	vOTU2421	DS4.bin22	1
1752	vOTU2422	YF3.bin16	1
1753	vOTU2424	TL1-5.bin5	1
1754	vOTU2424	LL2.bin52	1
1755	vOTU2424	WH4.bin22	1
1756	vOTU2424	BP9.bin53	1
1757	vOTU2424	YS1.bin2	1
1758	vOTU2424	DBS2-5.bin46	1
1759	vOTU2424	YP4.bin20	1
1760	vOTU2424	FK5.bin36	1
1761	vOTU2424	WH5.bin4	1
1762	vOTU2424	WY1.bin85	1
1763	vOTU2424	WH5.bin1	1
1764	vOTU2425	YS1.bin1	1
1765	vOTU2425	YS1.bin2	1
1766	vOTU2426	YF3.bin16	1
1767	vOTU2427	LL7.bin15	1
1768	vOTU243	BP5.bin74	1
1769	vOTU2432	LL3.bin33	1
1770	vOTU2433	LL2.bin18	1
1771	vOTU2433	BP4.bin13	1
1772	vOTU2433	DX2.bin19	1
1773	vOTU2433	LL6.bin58	1
1774	vOTU2433	LL7.bin15	1
1775	vOTU2433	SKS3.bin10	1
1776	vOTU2433	SKS4.bin88	1
1777	vOTU2435	DBS1-1.bin13	1
1778	vOTU244	BP9.bin1	1
1779	vOTU2448	LL3.bin49	1
1780	vOTU2449	LL7.bin24	1
1781	vOTU2449	ZJ3.bin3	1
1782	vOTU2449	YF2.bin13	1
1783	vOTU2449	JA4.bin33	1
1784	vOTU2449	YF3.bin29	1
1785	vOTU2449	DX2.bin29	1
1786	vOTU2449	ZJ2.bin25	1
1787	vOTU2449	WH2.bin18	1
1788	vOTU2449	DBS1-2.bin72	1
1789	vOTU2449	SKS5.bin110	1
1790	vOTU2450	FK4.bin106	1
1791	vOTU2450	LL3.bin39	1
1792	vOTU2450	MAS4.bin14	1
1793	vOTU2450	LSA5.bin36	1
1794	vOTU2458	ZJ1.bin61	1
1795	vOTU2458	LL7.bin1	1
1796	vOTU246	BP9.bin36	1
1797	vOTU2462	ZJ3.bin3	1
1798	vOTU2462	ZJ4.bin10	1
1799	vOTU2462	JA4.bin28	1
1800	vOTU2463	DBS1-3.bin82	1
1801	vOTU2467	BP6.bin42	1
1802	vOTU2468	YP3.bin6	1
1803	vOTU2468	LSA5.bin19	1
1804	vOTU247	BP4.bin16	1
1805	vOTU2470	BP9.bin1	1
1806	vOTU2471	DBS2-5.bin10	1
1807	vOTU2472	LL2.bin21	1
1808	vOTU2472	LL3.bin27	1
1809	vOTU2473	YF3.bin16	1
1810	vOTU2475	LL3.bin32	1
1811	vOTU2475	FK3.bin20	1
1812	vOTU2479	LL4.bin37	1
1813	vOTU248	BP5.bin74	1
1814	vOTU2482	BP5.bin41	1
1815	vOTU2484	BP5.bin41	1
1816	vOTU2485	DBS2-5.bin10	1
1817	vOTU2491	LL3.bin6	1
1818	vOTU2492	JA6.bin34	1
1819	vOTU2493	YP1.bin85	1
1820	vOTU2495	ZJ3.bin3	1
1821	vOTU2495	YS4.bin54	1
1822	vOTU2495	DBS1-2.bin72	1
1823	vOTU2495	TL1-4.bin61	1
1824	vOTU2495	ZJ4.bin10	1
1825	vOTU2495	ZJ5.bin56	1
1826	vOTU2495	JA4.bin48	1
1827	vOTU2496	ZJ4.bin19	1
1828	vOTU2497	ZJ1.bin55	1
1829	vOTU2498	LL7.bin39	1
1830	vOTU25	LSA3.bin19	1
1831	vOTU250	BP6.bin89	1
1832	vOTU250	BP9.bin36	1
1833	vOTU250	BP8.bin11	1
1834	vOTU2500	YP4.bin86	1
1835	vOTU2502	LL6.bin55	1
1836	vOTU2504	LL2.bin17	1
1837	vOTU2506	LL7.bin26	1
1838	vOTU2507	BP4.bin17	1
1839	vOTU2507	ZJ7.bin21	1
1840	vOTU251	SKS4.bin34	1
1841	vOTU251	LL7.bin33	1
1842	vOTU2510	BP4.bin8	1
1843	vOTU2512	YP4.bin86	1
1844	vOTU2513	DBS1-1.bin110	1
1845	vOTU2515	DBS1-3.bin22	1
1846	vOTU2517	BP9.bin23	1
1847	vOTU2518	WY5.bin77	1
1848	vOTU2519	LL3.bin1	1
1849	vOTU252	BP5.bin111	1
1850	vOTU2521	JA4.bin18	1
1851	vOTU2521	DX2.bin19	1
1852	vOTU2521	WH2.bin26	1
1853	vOTU2522	YS2.bin24	1
1854	vOTU2522	LL2.bin36	1
1855	vOTU2522	DX1.bin66	1
1856	vOTU2522	JA6.bin33	1
1857	vOTU2522	LL3.bin3	1
1858	vOTU2522	LL6.bin61	1
1859	vOTU2522	JA5.bin13	1
1860	vOTU2523	DBS1-1.bin110	1
1861	vOTU2530	LL3.bin1	1
1862	vOTU2532	LL3.bin27	1
1863	vOTU2534	WY3.bin57	1
1864	vOTU2538	BP8.bin24	1
1865	vOTU254	BP8.bin11	1
1866	vOTU254	BP8.bin69	1
1867	vOTU2540	JA4.bin26	1
1868	vOTU2541	JA1.bin36	1
1869	vOTU2542	BP6.bin16	1
1870	vOTU2542	LL4.bin32	1
1871	vOTU2542	BP9.bin23	1
1872	vOTU2547	LL2.bin36	1
1873	vOTU2547	LL6.bin55	1
1874	vOTU2547	LL4.bin32	1
1875	vOTU2547	LL2.bin21	1
1876	vOTU2554	JA6.bin34	1
1877	vOTU2554	BP9.bin3	1
1878	vOTU2555	JA4.bin7	1
1879	vOTU2556	LL3.bin1	1
1880	vOTU2559	WY5.bin122	1
1881	vOTU2559	WY3.bin77	1
1882	vOTU256	BP4.bin7	1
1883	vOTU2561	LL2.bin24	1
1884	vOTU2561	DX2.bin19	1
1885	vOTU2561	LL6.bin58	1
1886	vOTU2562	BP5.bin41	1
1887	vOTU2565	BP5.bin41	1
1888	vOTU2566	JA2.bin13	1
1889	vOTU2568	LL4.bin2	1
1890	vOTU2568	LL2.bin48	1
1891	vOTU2569	ZJ1.bin59	1
1892	vOTU2570	LL2.bin36	1
1893	vOTU2570	LL7.bin57	1
1894	vOTU2570	LL2.bin21	1
1895	vOTU2573	LL3.bin1	1
1896	vOTU2574	DS3.bin50	1
1897	vOTU2579	LL3.bin1	1
1898	vOTU258	BP4.bin17	1
1899	vOTU2580	DX2.bin19	1
1900	vOTU2580	WH2.bin26	1
1901	vOTU2580	JA4.bin18	1
1902	vOTU2581	LL3.bin49	1
1903	vOTU2581	SKS3.bin62	1
1904	vOTU2581	SKS4.bin7	1
1905	vOTU2583	JA4.bin18	1
1906	vOTU2583	LL7.bin8	1
1907	vOTU2583	JA6.bin36	1
1908	vOTU2583	WH2.bin26	1
1909	vOTU2583	DX2.bin19	1
1910	vOTU2584	ZJ7.bin13	1
1911	vOTU2584	BP5.bin128	1
1912	vOTU2584	LL2.bin50	1
1913	vOTU2584	LL2.bin68	1
1914	vOTU2587	LL4.bin32	1
1915	vOTU2587	LL3.bin27	1
1916	vOTU2588	LL3.bin32	1
1917	vOTU2589	HSP1.bin25	1
1918	vOTU2589	WH1.bin3	1
1919	vOTU2589	TL1-5.bin8	1
1920	vOTU2589	HSP1.bin10	1
1921	vOTU259	BP4.bin1	1
1922	vOTU2592	TL1-4.bin2	1
1923	vOTU2592	WH2.bin64	1
1924	vOTU2592	TL1-1.bin18	1
1925	vOTU2593	YS5.bin43	1
1926	vOTU2593	WH2.bin123	1
1927	vOTU2593	YS2.bin24	1
1928	vOTU2593	JA1.bin47	1
1929	vOTU2593	DS4.bin17	1
1930	vOTU2593	WH2.bin34	1
1931	vOTU2593	YP1.bin2	1
1932	vOTU2593	LSA3.bin12	1
1933	vOTU2593	DX2.bin61	1
1934	vOTU2596	DS4.bin109	1
1935	vOTU2597	SKS5.bin110	1
1936	vOTU2597	TL1-4.bin61	1
1937	vOTU2597	DX2.bin29	1
1938	vOTU2597	LL4.bin21	1
1939	vOTU2597	ZJ2.bin25	1
1940	vOTU2597	DBS2-5.bin10	1
1941	vOTU2597	LL6.bin54	1
1942	vOTU2597	DBS1-2.bin72	1
1943	vOTU2597	WY2.bin108	1
1944	vOTU2599	HSP2.bin32	1
1945	vOTU2599	YF2.bin99	1
1946	vOTU2599	TL1-1.bin18	1
1947	vOTU26	BP4.bin66	1
1948	vOTU2601	JA4.bin26	1
1949	vOTU2601	YP4.bin86	1
1950	vOTU2602	DBS1-1.bin2	1
1951	vOTU2602	WH2.bin139	1
1952	vOTU2602	YF2.bin68	1
1953	vOTU2602	YF2.bin99	1
1954	vOTU2603	LSA5.bin115	1
1955	vOTU2604	TL1-5.bin93	1
1956	vOTU2604	MAS3.bin161	1
1957	vOTU2605	TL1-3.bin3	1
1958	vOTU2607	LSA5.bin4	1
1959	vOTU2607	TL1-2.bin2	1
1960	vOTU2608	SKS1.bin125	1
1961	vOTU2609	YP3.bin60	1
1962	vOTU2609	TL1-5.bin67	1
1963	vOTU2609	YS3.bin24	1
1964	vOTU2609	WY5.bin52	1
1965	vOTU2609	LSA5.bin55	1
1966	vOTU2609	DBS2-5.bin55	1
1967	vOTU2609	TL1-4.bin32	1
1968	vOTU2609	WY2.bin40	1
1969	vOTU2609	TL2-5.bin13	1
1970	vOTU2609	TL1-3.bin9	1
1971	vOTU2609	TL1-2.bin28	1
1972	vOTU2609	YP3.bin51	1
1973	vOTU2609	DS3.bin90	1
1974	vOTU261	SKS3.bin67	1
1975	vOTU2610	LSA5.bin123	1
1976	vOTU2611	LSA5.bin63	1
1977	vOTU2611	FK3.bin109	1
1978	vOTU2611	LSA2.bin35	1
1979	vOTU2611	DBS2-4.bin66	1
1980	vOTU2611	JA1.bin20	1
1981	vOTU2611	LSA5.bin83	1
1982	vOTU2611	DBS1-3.bin7	1
1983	vOTU2611	SKS5.bin17	1
1984	vOTU2612	TL1-5.bin36	1
1985	vOTU2614	SKS1.bin31	1
1986	vOTU2614	YS1.bin28	1
1987	vOTU2614	SKS5.bin85	1
1988	vOTU2614	SKS1.bin120	1
1989	vOTU2614	DBS2-4.bin17	1
1990	vOTU2614	DBS2-1.bin34	1
1991	vOTU2616	FK2.bin64	1
1992	vOTU2617	LSA5.bin89	1
1993	vOTU2618	MAS3.bin85	1
1994	vOTU2618	FK3.bin107	1
1995	vOTU2618	WH2.bin64	1
1996	vOTU2618	MAS3.bin81	1
1997	vOTU2618	YF2.bin64	1
1998	vOTU2618	YF5.bin1	1
1999	vOTU2619	TL2-1.bin13	1
[truncated: 4,430 more rows]
