# Supplementary material for: Patterns and ecological drivers of viral communities in acid mine drainage sediments across Southern China
Source: Nat Commun. 2022 May 2;13:2389. doi: 10.1038/s41467-022-30049-5 (PMC9061769; doi:10.1038/s41467-022-30049-5)
Supplement: Supplementary file 6 — Source Data [file 41467_2022_30049_MOESM6_ESM.zip › Source Data/fig5/virus_host.pairs.byphyla]

vOTU65	BP5.bin11	Acidobacteriota
vOTU29	LL3.bin20	Acidobacteriota
vOTU29	LL2.bin7	Acidobacteriota
vOTU29	BP7.bin24	Acidobacteriota
vOTU387	ZJ4.bin4	Acidobacteriota
vOTU387	ZJ3.bin5	Acidobacteriota
vOTU387	LL3.bin20	Acidobacteriota
vOTU387	LL2.bin7	Acidobacteriota
vOTU387	BP9.bin128	Acidobacteriota
vOTU293	BP6.bin107	Acidobacteriota
vOTU10	LL7.bin47	Acidobacteriota
vOTU14	BP5.bin120	Acidobacteriota
vOTU20	BP9.bin31	Acidobacteriota
vOTU39	BP9.bin23	Acidobacteriota
vOTU219	BP9.bin31	Acidobacteriota
vOTU516	BP7.bin18	Acidobacteriota
vOTU516	BP4.bin1	Acidobacteriota
vOTU259	BP4.bin1	Acidobacteriota
vOTU144	ZJ4.bin4	Acidobacteriota
vOTU144	ZJ3.bin5	Acidobacteriota
vOTU144	YS2.bin24	Acidobacteriota
vOTU144	JA3.bin12	Acidobacteriota
vOTU144	BP9.bin23	Acidobacteriota
vOTU144	BP6.bin16	Acidobacteriota
vOTU111	BP4.bin1	Acidobacteriota
vOTU538	BP8.bin17	Acidobacteriota
vOTU538	BP9.bin43	Acidobacteriota
vOTU174	BP9.bin120	Acidobacteriota
vOTU174	BP9.bin31	Acidobacteriota
vOTU174	BP4.bin1	Acidobacteriota
vOTU629	BP9.bin59	Acidobacteriota
vOTU629	BP8.bin98	Acidobacteriota
vOTU133	BP9.bin23	Acidobacteriota
vOTU134	BP5.bin120	Acidobacteriota
vOTU5586	BP9.bin23	Acidobacteriota
vOTU208	BP9.bin23	Acidobacteriota
vOTU212	WY5.bin29	Acidobacteriota
vOTU212	DX1.bin12	Acidobacteriota
vOTU216	BP4.bin1	Acidobacteriota
vOTU647	BP6.bin16	Acidobacteriota
vOTU647	BP5.bin97	Acidobacteriota
vOTU647	BP4.bin1	Acidobacteriota
vOTU231	BP4.bin1	Acidobacteriota
vOTU354	BP8.bin110	Acidobacteriota
vOTU551	BP9.bin59	Acidobacteriota
vOTU270	BP4.bin1	Acidobacteriota
vOTU282	YS2.bin24	Acidobacteriota
vOTU282	WY4.bin103	Acidobacteriota
vOTU282	WY3.bin42	Acidobacteriota
vOTU282	SKS4.bin23	Acidobacteriota
vOTU282	JA1.bin47	Acidobacteriota
vOTU282	DBS1-3.bin155	Acidobacteriota
vOTU282	BP9.bin59	Acidobacteriota
vOTU282	BP8.bin121	Acidobacteriota
vOTU287	BP6.bin30	Acidobacteriota
vOTU320	BP6.bin107	Acidobacteriota
vOTU584	BP7.bin24	Acidobacteriota
vOTU339	BP9.bin23	Acidobacteriota
vOTU340	BP9.bin23	Acidobacteriota
vOTU340	BP9.bin31	Acidobacteriota
vOTU340	BP6.bin16	Acidobacteriota
vOTU694	LL2.bin21	Acidobacteriota
vOTU435	BP9.bin31	Acidobacteriota
vOTU467	BP9.bin23	Acidobacteriota
vOTU469	BP9.bin23	Acidobacteriota
vOTU373	BP7.bin24	Acidobacteriota
vOTU373	BP4.bin1	Acidobacteriota
vOTU385	YP4.bin12	Acidobacteriota
vOTU385	WY4.bin103	Acidobacteriota
vOTU385	WY3.bin42	Acidobacteriota
vOTU385	YS2.bin24	Acidobacteriota
vOTU385	BP9.bin59	Acidobacteriota
vOTU385	BP6.bin16	Acidobacteriota
vOTU402	BP9.bin23	Acidobacteriota
vOTU402	BP8.bin98	Acidobacteriota
vOTU403	BP8.bin110	Acidobacteriota
vOTU387	BP9.bin57	Acidobacteriota
vOTU409	BP9.bin31	Acidobacteriota
vOTU414	BP9.bin45	Acidobacteriota
vOTU417	BP9.bin31	Acidobacteriota
vOTU439	BP8.bin17	Acidobacteriota
vOTU396	BP7.bin70	Acidobacteriota
vOTU444	BP9.bin23	Acidobacteriota
vOTU452	BP8.bin17	Acidobacteriota
vOTU561	BP6.bin107	Acidobacteriota
vOTU568	ZJ3.bin5	Acidobacteriota
vOTU568	BP9.bin57	Acidobacteriota
vOTU568	BP9.bin128	Acidobacteriota
vOTU568	BP7.bin24	Acidobacteriota
vOTU573	BP7.bin18	Acidobacteriota
vOTU520	BP9.bin133	Acidobacteriota
vOTU520	BP5.bin11	Acidobacteriota
vOTU524	BP8.bin17	Acidobacteriota
vOTU540	BP9.bin128	Acidobacteriota
vOTU650	BP4.bin1	Acidobacteriota
vOTU688	BP8.bin110	Acidobacteriota
vOTU629	BP5.bin109	Acidobacteriota
vOTU656	DX1.bin44	Acidobacteriota
vOTU656	BP9.bin131	Acidobacteriota
vOTU656	BP8.bin121	Acidobacteriota
vOTU656	BP7.bin48	Acidobacteriota
vOTU821	JA1.bin47	Acidobacteriota
vOTU755	FK1.bin77	Acidobacteriota
vOTU755	DS4.bin17	Acidobacteriota
vOTU755	JA1.bin47	Acidobacteriota
vOTU2750	JA1.bin47	Acidobacteriota
vOTU2750	YS5.bin43	Acidobacteriota
vOTU2750	JA5.bin13	Acidobacteriota
vOTU2750	FK2.bin41	Acidobacteriota
vOTU2750	FK1.bin6	Acidobacteriota
vOTU2750	WH2.bin123	Acidobacteriota
vOTU2750	DX2.bin61	Acidobacteriota
vOTU2750	DX1.bin23	Acidobacteriota
vOTU880	WY3.bin42	Acidobacteriota
vOTU880	SKS4.bin23	Acidobacteriota
vOTU880	DX1.bin23	Acidobacteriota
vOTU814	JA1.bin47	Acidobacteriota
vOTU1045	DBS2-1.bin74	Acidobacteriota
vOTU948	DBS2-1.bin87	Acidobacteriota
vOTU903	DBS2-1.bin22	Acidobacteriota
vOTU913	DBS2-1.bin89	Acidobacteriota
vOTU917	DBS2-1.bin87	Acidobacteriota
vOTU1756	FK2.bin41	Acidobacteriota
vOTU1756	MAS3.bin87	Acidobacteriota
vOTU1756	MAS3.bin30	Acidobacteriota
vOTU1812	LL6.bin61	Acidobacteriota
vOTU1812	LL2.bin36	Acidobacteriota
vOTU1812	JA6.bin33	Acidobacteriota
vOTU1812	JA5.bin13	Acidobacteriota
vOTU1812	YS2.bin24	Acidobacteriota
vOTU1812	DX1.bin66	Acidobacteriota
vOTU1090	FK1.bin65	Acidobacteriota
vOTU1113	DBS2-4.bin22	Acidobacteriota
vOTU1376	LSA3.bin12	Acidobacteriota
vOTU1376	FK2.bin45	Acidobacteriota
vOTU1406	YF1.bin113	Acidobacteriota
vOTU1558	BP9.bin23	Acidobacteriota
vOTU1446	SKS5.bin87	Acidobacteriota
vOTU1587	YP1.bin2	Acidobacteriota
vOTU1587	MAS5.bin7	Acidobacteriota
vOTU1587	WH2.bin123	Acidobacteriota
vOTU1587	DX1.bin23	Acidobacteriota
vOTU1588	YP4.bin12	Acidobacteriota
vOTU1588	YP1.bin2	Acidobacteriota
vOTU1588	JA1.bin47	Acidobacteriota
vOTU1588	LSA2.bin75	Acidobacteriota
vOTU1588	JA5.bin13	Acidobacteriota
vOTU1588	FK2.bin41	Acidobacteriota
vOTU1588	FK1.bin6	Acidobacteriota
vOTU1588	DX4.bin14	Acidobacteriota
vOTU1588	WH2.bin123	Acidobacteriota
vOTU1588	DX2.bin61	Acidobacteriota
vOTU1588	DX1.bin23	Acidobacteriota
vOTU1469	YF2.bin87	Acidobacteriota
vOTU1469	LL6.bin61	Acidobacteriota
vOTU1469	LL3.bin3	Acidobacteriota
vOTU1469	LL2.bin36	Acidobacteriota
vOTU1469	YS2.bin24	Acidobacteriota
vOTU1469	DX1.bin66	Acidobacteriota
vOTU1479	MAS3.bin30	Acidobacteriota
vOTU1479	DX1.bin23	Acidobacteriota
vOTU1493	YP4.bin12	Acidobacteriota
vOTU1493	YP1.bin2	Acidobacteriota
vOTU1493	WH2.bin123	Acidobacteriota
vOTU1493	LSA2.bin75	Acidobacteriota
vOTU1493	JA5.bin13	Acidobacteriota
vOTU1493	FK2.bin41	Acidobacteriota
vOTU1493	DX4.bin14	Acidobacteriota
vOTU1493	DX2.bin61	Acidobacteriota
vOTU1493	DX1.bin66	Acidobacteriota
vOTU1493	DX1.bin23	Acidobacteriota
vOTU1493	JA1.bin47	Acidobacteriota
vOTU1458	DX1.bin23	Acidobacteriota
vOTU1461	WY5.bin29	Acidobacteriota
vOTU1461	DX1.bin12	Acidobacteriota
vOTU1463	DX1.bin66	Acidobacteriota
vOTU1463	YP4.bin12	Acidobacteriota
vOTU1463	YP1.bin2	Acidobacteriota
vOTU1463	WH2.bin123	Acidobacteriota
vOTU1463	LSA2.bin75	Acidobacteriota
vOTU1463	DX4.bin14	Acidobacteriota
vOTU1463	DX1.bin23	Acidobacteriota
vOTU1463	JA1.bin47	Acidobacteriota
vOTU5335	YP1.bin1	Acidobacteriota
vOTU1638	YP4.bin12	Acidobacteriota
vOTU1638	MAS5.bin7	Acidobacteriota
vOTU1638	MAS3.bin22	Acidobacteriota
vOTU4268	FK1.bin77	Acidobacteriota
vOTU4268	SKS4.bin23	Acidobacteriota
vOTU4268	DS4.bin17	Acidobacteriota
vOTU4268	JA1.bin47	Acidobacteriota
vOTU1268	YP4.bin12	Acidobacteriota
vOTU1268	MAS3.bin22	Acidobacteriota
vOTU1674	SKS5.bin94	Acidobacteriota
vOTU1674	MAS3.bin30	Acidobacteriota
vOTU1674	FK5.bin51	Acidobacteriota
vOTU1674	DBS2-4.bin28	Acidobacteriota
vOTU1743	MAS3.bin30	Acidobacteriota
vOTU1842	YP4.bin12	Acidobacteriota
vOTU1842	JA1.bin47	Acidobacteriota
vOTU1842	LSA2.bin75	Acidobacteriota
vOTU1842	JA5.bin13	Acidobacteriota
vOTU1842	FK2.bin41	Acidobacteriota
vOTU1842	FK1.bin6	Acidobacteriota
vOTU1842	DX4.bin14	Acidobacteriota
vOTU1842	WH2.bin123	Acidobacteriota
vOTU1842	DX2.bin61	Acidobacteriota
vOTU1842	DX1.bin23	Acidobacteriota
vOTU2920	FK2.bin45	Acidobacteriota
vOTU2920	FK5.bin98	Acidobacteriota
vOTU1756	FK5.bin108	Acidobacteriota
vOTU1756	FK5.bin103	Acidobacteriota
vOTU1761	SKS4.bin23	Acidobacteriota
vOTU1732	YF2.bin87	Acidobacteriota
vOTU2660	FK2.bin45	Acidobacteriota
vOTU2660	FK5.bin98	Acidobacteriota
vOTU1898	BP9.bin43	Acidobacteriota
vOTU1898	WY3.bin21	Acidobacteriota
vOTU1898	FK5.bin8	Acidobacteriota
vOTU1898	DBS2-1.bin89	Acidobacteriota
vOTU1898	BP8.bin17	Acidobacteriota
vOTU1952	JA1.bin47	Acidobacteriota
vOTU1990	MAS5.bin7	Acidobacteriota
vOTU1992	FK2.bin45	Acidobacteriota
vOTU2077	ZJ3.bin5	Acidobacteriota
vOTU2077	JA3.bin12	Acidobacteriota
vOTU2077	BP9.bin23	Acidobacteriota
vOTU2057	ZJ2.bin14	Acidobacteriota
vOTU2057	ZJ3.bin5	Acidobacteriota
vOTU2057	ZJ2.bin9	Acidobacteriota
vOTU2057	YS2.bin24	Acidobacteriota
vOTU2057	LL3.bin3	Acidobacteriota
vOTU2057	JA6.bin33	Acidobacteriota
vOTU2057	JA1.bin41	Acidobacteriota
vOTU2057	DS4.bin17	Acidobacteriota
vOTU2140	YS2.bin24	Acidobacteriota
vOTU2140	JA1.bin47	Acidobacteriota
vOTU2140	JA6.bin33	Acidobacteriota
vOTU2071	ZJ2.bin9	Acidobacteriota
vOTU2071	LL3.bin3	Acidobacteriota
vOTU2071	JA6.bin33	Acidobacteriota
vOTU2071	JA1.bin41	Acidobacteriota
vOTU2018	JA1.bin41	Acidobacteriota
vOTU2045	YF2.bin87	Acidobacteriota
vOTU2045	LL6.bin61	Acidobacteriota
vOTU2045	LL3.bin3	Acidobacteriota
vOTU2045	LL2.bin36	Acidobacteriota
vOTU2045	JA6.bin33	Acidobacteriota
vOTU2045	JA5.bin13	Acidobacteriota
vOTU2045	YS2.bin24	Acidobacteriota
vOTU2045	DX1.bin66	Acidobacteriota
vOTU2068	ZJ3.bin5	Acidobacteriota
vOTU2069	ZJ4.bin4	Acidobacteriota
vOTU2071	YS2.bin24	Acidobacteriota
vOTU2071	LL6.bin61	Acidobacteriota
vOTU2077	YS2.bin24	Acidobacteriota
vOTU1812	LL3.bin3	Acidobacteriota
vOTU2146	YF2.bin87	Acidobacteriota
vOTU2146	YS2.bin24	Acidobacteriota
vOTU2146	JA1.bin47	Acidobacteriota
vOTU2119	JA1.bin47	Acidobacteriota
vOTU2119	MAS1.bin18	Acidobacteriota
vOTU2119	JA5.bin15	Acidobacteriota
vOTU2119	JA3.bin12	Acidobacteriota
vOTU2122	JA4.bin7	Acidobacteriota
vOTU2122	YF2.bin87	Acidobacteriota
vOTU2122	YF5.bin8	Acidobacteriota
vOTU2122	YF4.bin40	Acidobacteriota
vOTU2122	FK5.bin108	Acidobacteriota
vOTU2122	MAS5.bin7	Acidobacteriota
vOTU2122	LL2.bin36	Acidobacteriota
vOTU2122	FK3.bin27	Acidobacteriota
vOTU2140	YF2.bin87	Acidobacteriota
vOTU2129	JA1.bin47	Acidobacteriota
vOTU2129	WH2.bin123	Acidobacteriota
vOTU2129	DX2.bin61	Acidobacteriota
vOTU2152	JA1.bin47	Acidobacteriota
vOTU2153	JA1.bin47	Acidobacteriota
vOTU2178	JA1.bin47	Acidobacteriota
vOTU2174	JA1.bin47	Acidobacteriota
vOTU2517	BP9.bin23	Acidobacteriota
vOTU2203	BP9.bin23	Acidobacteriota
vOTU2204	ZJ3.bin5	Acidobacteriota
vOTU2204	BP9.bin128	Acidobacteriota
vOTU2221	LL6.bin61	Acidobacteriota
vOTU2221	LL4.bin32	Acidobacteriota
vOTU2570	LL7.bin57	Acidobacteriota
vOTU2232	LL6.bin61	Acidobacteriota
vOTU2232	LL3.bin3	Acidobacteriota
vOTU2232	LL2.bin36	Acidobacteriota
vOTU2232	JA6.bin33	Acidobacteriota
vOTU2232	YS2.bin24	Acidobacteriota
vOTU2232	DX1.bin66	Acidobacteriota
vOTU2570	LL2.bin36	Acidobacteriota
vOTU2570	LL2.bin21	Acidobacteriota
vOTU2407	JA4.bin7	Acidobacteriota
vOTU2292	LL4.bin32	Acidobacteriota
vOTU2547	LL4.bin32	Acidobacteriota
vOTU2547	LL6.bin55	Acidobacteriota
vOTU2547	LL2.bin36	Acidobacteriota
vOTU2547	LL2.bin21	Acidobacteriota
vOTU2268	ZJ3.bin5	Acidobacteriota
vOTU2407	LL3.bin27	Acidobacteriota
vOTU2372	LL4.bin34	Acidobacteriota
vOTU2472	LL3.bin27	Acidobacteriota
vOTU2472	LL2.bin21	Acidobacteriota
vOTU2542	LL4.bin32	Acidobacteriota
vOTU2542	BP9.bin23	Acidobacteriota
vOTU2542	BP6.bin16	Acidobacteriota
vOTU2468	YP3.bin6	Acidobacteriota
vOTU2468	LSA5.bin19	Acidobacteriota
vOTU2587	LL4.bin32	Acidobacteriota
vOTU2587	LL3.bin27	Acidobacteriota
vOTU2522	LL6.bin61	Acidobacteriota
vOTU2522	LL3.bin3	Acidobacteriota
vOTU2522	LL2.bin36	Acidobacteriota
vOTU2522	JA6.bin33	Acidobacteriota
vOTU2522	JA5.bin13	Acidobacteriota
vOTU2522	YS2.bin24	Acidobacteriota
vOTU2522	DX1.bin66	Acidobacteriota
vOTU2532	LL3.bin27	Acidobacteriota
vOTU2502	LL6.bin55	Acidobacteriota
vOTU2555	JA4.bin7	Acidobacteriota
vOTU2593	YS5.bin43	Acidobacteriota
vOTU2593	YP1.bin2	Acidobacteriota
vOTU2593	WH2.bin34	Acidobacteriota
vOTU2593	YS2.bin24	Acidobacteriota
vOTU2593	JA1.bin47	Acidobacteriota
vOTU2593	LSA3.bin12	Acidobacteriota
vOTU2593	WH2.bin123	Acidobacteriota
vOTU2593	DX2.bin61	Acidobacteriota
vOTU2593	DS4.bin17	Acidobacteriota
vOTU2641	ZJ4.bin4	Acidobacteriota
vOTU2641	YF4.bin5	Acidobacteriota
vOTU2641	WH2.bin34	Acidobacteriota
vOTU2641	YS2.bin24	Acidobacteriota
vOTU2641	MAS3.bin154	Acidobacteriota
vOTU2641	LSA3.bin29	Acidobacteriota
vOTU2641	YS5.bin43	Acidobacteriota
vOTU2641	DS4.bin17	Acidobacteriota
vOTU2672	LSA5.bin29	Acidobacteriota
vOTU2672	LSA3.bin12	Acidobacteriota
vOTU2673	ZJ2.bin14	Acidobacteriota
vOTU2673	ZJ3.bin5	Acidobacteriota
vOTU2673	ZJ2.bin9	Acidobacteriota
vOTU2673	YS2.bin24	Acidobacteriota
vOTU2673	LL3.bin3	Acidobacteriota
vOTU2673	JA6.bin33	Acidobacteriota
vOTU2673	JA1.bin41	Acidobacteriota
vOTU2673	DS4.bin17	Acidobacteriota
vOTU2677	LSA3.bin12	Acidobacteriota
vOTU2722	LSA3.bin12	Acidobacteriota
vOTU2739	YS5.bin43	Acidobacteriota
vOTU2780	MAS5.bin7	Acidobacteriota
vOTU2755	YF2.bin87	Acidobacteriota
vOTU2774	DX1.bin23	Acidobacteriota
vOTU2797	YP4.bin12	Acidobacteriota
vOTU2797	MAS5.bin7	Acidobacteriota
vOTU2797	MAS3.bin22	Acidobacteriota
vOTU3903	MAS3.bin30	Acidobacteriota
vOTU3903	DX1.bin23	Acidobacteriota
vOTU2821	WH2.bin34	Acidobacteriota
vOTU2798	WH2.bin34	Acidobacteriota
vOTU2798	JA1.bin47	Acidobacteriota
vOTU2798	YS5.bin43	Acidobacteriota
vOTU2800	MAS5.bin7	Acidobacteriota
vOTU2833	MAS5.bin7	Acidobacteriota
vOTU2808	WH2.bin123	Acidobacteriota
vOTU2808	YP4.bin12	Acidobacteriota
vOTU2808	YP1.bin2	Acidobacteriota
vOTU2808	LSA2.bin75	Acidobacteriota
vOTU2808	JA5.bin13	Acidobacteriota
vOTU2808	DX4.bin14	Acidobacteriota
vOTU2808	DX1.bin66	Acidobacteriota
vOTU2808	DX1.bin23	Acidobacteriota
vOTU2808	JA1.bin47	Acidobacteriota
vOTU2812	MAS3.bin154	Acidobacteriota
vOTU2812	ZJ4.bin4	Acidobacteriota
vOTU2812	YF4.bin5	Acidobacteriota
vOTU2812	WH2.bin34	Acidobacteriota
vOTU2812	LSA3.bin29	Acidobacteriota
vOTU2812	YS5.bin43	Acidobacteriota
vOTU2812	DS4.bin17	Acidobacteriota
vOTU3880	MAS3.bin30	Acidobacteriota
vOTU2852	ZJ4.bin4	Acidobacteriota
vOTU2852	YS2.bin24	Acidobacteriota
vOTU2852	BP9.bin59	Acidobacteriota
vOTU2873	YP1.bin2	Acidobacteriota
vOTU2873	WH2.bin123	Acidobacteriota
vOTU2873	DX1.bin23	Acidobacteriota
vOTU2878	JA1.bin47	Acidobacteriota
vOTU2891	JA1.bin47	Acidobacteriota
vOTU3512	YS2.bin24	Acidobacteriota
vOTU2905	MAS5.bin7	Acidobacteriota
vOTU2911	MAS5.bin7	Acidobacteriota
vOTU2920	LSA3.bin12	Acidobacteriota
vOTU3210	WY4.bin4	Acidobacteriota
vOTU3059	WH2.bin34	Acidobacteriota
vOTU3060	SKS4.bin12	Acidobacteriota
vOTU3063	WY4.bin4	Acidobacteriota
vOTU3157	SKS1.bin65	Acidobacteriota
vOTU2933	SKS1.bin65	Acidobacteriota
vOTU3331	SKS4.bin23	Acidobacteriota
vOTU3341	SKS4.bin23	Acidobacteriota
vOTU3414	YF2.bin87	Acidobacteriota
vOTU3414	YF4.bin40	Acidobacteriota
vOTU3414	YS2.bin24	Acidobacteriota
vOTU3414	JA1.bin47	Acidobacteriota
vOTU3414	JA6.bin33	Acidobacteriota
vOTU3393	YS5.bin43	Acidobacteriota
vOTU3393	YP1.bin2	Acidobacteriota
vOTU3393	YS2.bin24	Acidobacteriota
vOTU3393	LSA3.bin12	Acidobacteriota
vOTU3393	DX2.bin61	Acidobacteriota
vOTU3393	DS4.bin17	Acidobacteriota
vOTU3393	JA1.bin47	Acidobacteriota
vOTU5421	YS2.bin24	Acidobacteriota
vOTU3555	DBS1-1.bin77	Acidobacteriota
vOTU3459	FK1.bin77	Acidobacteriota
vOTU3459	JA1.bin47	Acidobacteriota
vOTU3483	WY3.bin42	Acidobacteriota
vOTU3483	SKS4.bin23	Acidobacteriota
vOTU3483	DX1.bin23	Acidobacteriota
vOTU3483	DBS1-3.bin155	Acidobacteriota
vOTU3512	SKS4.bin23	Acidobacteriota
vOTU3590	YS2.bin24	Acidobacteriota
vOTU3590	YS5.bin43	Acidobacteriota
vOTU3700	DX1.bin23	Acidobacteriota
vOTU3738	WH2.bin34	Acidobacteriota
vOTU3816	WH2.bin34	Acidobacteriota
vOTU5274	YS5.bin43	Acidobacteriota
vOTU5274	YP1.bin2	Acidobacteriota
vOTU5274	YS2.bin24	Acidobacteriota
vOTU5274	LSA3.bin12	Acidobacteriota
vOTU5274	WH2.bin123	Acidobacteriota
vOTU5274	DX2.bin61	Acidobacteriota
vOTU5274	DX1.bin23	Acidobacteriota
vOTU5274	DS4.bin17	Acidobacteriota
vOTU5274	JA1.bin47	Acidobacteriota
vOTU1268	MAS5.bin7	Acidobacteriota
vOTU4047	YF4.bin5	Acidobacteriota
vOTU4104	WY3.bin84	Acidobacteriota
vOTU4104	DBS2-1.bin22	Acidobacteriota
vOTU4104	BP9.bin4	Acidobacteriota
vOTU4254	WY1.bin89	Acidobacteriota
vOTU4241	WY3.bin42	Acidobacteriota
vOTU4241	BP9.bin23	Acidobacteriota
vOTU4250	WY1.bin89	Acidobacteriota
vOTU4092	WY1.bin89	Acidobacteriota
vOTU4075	WY4.bin78	Acidobacteriota
vOTU4075	WY3.bin42	Acidobacteriota
vOTU4075	BP9.bin23	Acidobacteriota
vOTU4152	WY4.bin78	Acidobacteriota
vOTU4164	YP1.bin1	Acidobacteriota
vOTU4470	WY3.bin21	Acidobacteriota
vOTU4470	WY4.bin4	Acidobacteriota
vOTU4478	WY5.bin29	Acidobacteriota
vOTU4478	DX1.bin12	Acidobacteriota
vOTU4186	WY4.bin4	Acidobacteriota
vOTU4187	LL3.bin27	Acidobacteriota
vOTU4195	WY1.bin89	Acidobacteriota
vOTU4493	WY5.bin29	Acidobacteriota
vOTU4493	DX1.bin12	Acidobacteriota
vOTU4664	WY5.bin29	Acidobacteriota
vOTU4283	WY3.bin84	Acidobacteriota
vOTU4267	WY1.bin67	Acidobacteriota
vOTU4380	WY1.bin67	Acidobacteriota
vOTU4394	LL3.bin27	Acidobacteriota
vOTU4255	WY1.bin67	Acidobacteriota
vOTU4569	WY3.bin59	Acidobacteriota
vOTU4481	WY3.bin59	Acidobacteriota
vOTU4441	WY3.bin42	Acidobacteriota
vOTU4441	WY4.bin78	Acidobacteriota
vOTU4441	MAS1.bin18	Acidobacteriota
vOTU4441	BP9.bin23	Acidobacteriota
vOTU4496	WY5.bin165	Acidobacteriota
vOTU4510	WY4.bin78	Acidobacteriota
vOTU4524	WY5.bin136	Acidobacteriota
vOTU4450	DBS1-2.bin51	Acidobacteriota
vOTU4450	BP9.bin120	Acidobacteriota
vOTU4891	WY5.bin136	Acidobacteriota
vOTU4532	BP4.bin1	Acidobacteriota
vOTU4540	WY4.bin78	Acidobacteriota
vOTU4540	WY3.bin42	Acidobacteriota
vOTU4540	MAS3.bin168	Acidobacteriota
vOTU4540	MAS1.bin18	Acidobacteriota
vOTU4652	BP5.bin97	Acidobacteriota
vOTU4571	WY4.bin78	Acidobacteriota
vOTU4571	WY3.bin42	Acidobacteriota
vOTU4594	BP9.bin43	Acidobacteriota
vOTU4760	WY5.bin165	Acidobacteriota
vOTU4760	WY4.bin4	Acidobacteriota
vOTU4623	WY4.bin78	Acidobacteriota
vOTU4623	WY3.bin42	Acidobacteriota
vOTU4770	WY3.bin59	Acidobacteriota
vOTU4770	WY2.bin13	Acidobacteriota
vOTU4681	WY5.bin165	Acidobacteriota
vOTU4681	WY3.bin59	Acidobacteriota
vOTU4681	WY2.bin13	Acidobacteriota
vOTU5037	SKS4.bin23	Acidobacteriota
vOTU5042	WY4.bin78	Acidobacteriota
vOTU4776	WY3.bin42	Acidobacteriota
vOTU4776	SKS4.bin23	Acidobacteriota
vOTU4776	DX1.bin23	Acidobacteriota
vOTU4844	WY5.bin136	Acidobacteriota
vOTU4940	WY5.bin29	Acidobacteriota
vOTU4940	DX1.bin12	Acidobacteriota
vOTU4805	WY3.bin84	Acidobacteriota
vOTU4954	BP9.bin23	Acidobacteriota
vOTU4997	WY3.bin10	Acidobacteriota
vOTU4997	WY5.bin29	Acidobacteriota
vOTU5046	YF1.bin127	Acidobacteriota
vOTU5046	YP1.bin9	Acidobacteriota
vOTU5046	YP3.bin4	Acidobacteriota
vOTU5082	BP5.bin120	Acidobacteriota
vOTU5079	YF2.bin87	Acidobacteriota
vOTU5079	LL6.bin61	Acidobacteriota
vOTU5079	JA5.bin13	Acidobacteriota
vOTU5079	DX1.bin66	Acidobacteriota
vOTU5081	YF2.bin87	Acidobacteriota
vOTU5102	YP1.bin2	Acidobacteriota
vOTU5152	YF4.bin40	Acidobacteriota
vOTU5152	JA1.bin47	Acidobacteriota
vOTU5183	YF5.bin8	Acidobacteriota
vOTU5183	YF2.bin87	Acidobacteriota
vOTU5183	FK5.bin98	Acidobacteriota
vOTU5203	YF2.bin87	Acidobacteriota
vOTU5203	FK3.bin27	Acidobacteriota
vOTU5205	YP4.bin42	Acidobacteriota
vOTU5255	YP5.bin2	Acidobacteriota
vOTU5255	YP1.bin18	Acidobacteriota
vOTU5375	YP1.bin1	Acidobacteriota
vOTU5212	YP1.bin64	Acidobacteriota
vOTU5212	DBS2-1.bin132	Acidobacteriota
vOTU5240	YP1.bin9	Acidobacteriota
vOTU5240	YF1.bin127	Acidobacteriota
vOTU5245	YF2.bin87	Acidobacteriota
vOTU5216	YP1.bin64	Acidobacteriota
vOTU5256	WH2.bin28	Acidobacteriota
vOTU5256	ZJ1.bin67	Acidobacteriota
vOTU5256	YP3.bin101	Acidobacteriota
vOTU5266	YP4.bin12	Acidobacteriota
vOTU5266	MAS5.bin7	Acidobacteriota
vOTU5266	MAS3.bin22	Acidobacteriota
vOTU5269	DBS2-4.bin35	Acidobacteriota
vOTU5261	YP3.bin4	Acidobacteriota
vOTU5274	FK2.bin45	Acidobacteriota
vOTU5274	SKS5.bin94	Acidobacteriota
vOTU5274	DBS1-3.bin155	Acidobacteriota
vOTU5334	YP1.bin1	Acidobacteriota
vOTU5343	YP1.bin2	Acidobacteriota
vOTU5286	YP1.bin1	Acidobacteriota
vOTU5299	SKS5.bin94	Acidobacteriota
vOTU5299	MAS3.bin30	Acidobacteriota
vOTU5299	FK5.bin51	Acidobacteriota
vOTU5299	DBS2-4.bin28	Acidobacteriota
vOTU5369	YP4.bin42	Acidobacteriota
vOTU5372	YP4.bin42	Acidobacteriota
vOTU5372	DX1.bin56	Acidobacteriota
vOTU5372	DBS2-4.bin35	Acidobacteriota
vOTU5372	DBS2-1.bin15	Acidobacteriota
vOTU5392	YP1.bin2	Acidobacteriota
vOTU5393	YP4.bin12	Acidobacteriota
vOTU5393	MAS3.bin22	Acidobacteriota
vOTU5446	YS2.bin24	Acidobacteriota
vOTU5446	ZJ4.bin4	Acidobacteriota
vOTU5446	YP4.bin12	Acidobacteriota
vOTU5446	WY4.bin78	Acidobacteriota
vOTU5446	WY4.bin103	Acidobacteriota
vOTU5446	WY3.bin42	Acidobacteriota
vOTU5446	SKS4.bin23	Acidobacteriota
vOTU5446	DX1.bin23	Acidobacteriota
vOTU5446	JA1.bin47	Acidobacteriota
vOTU5446	DBS1-3.bin155	Acidobacteriota
vOTU5446	BP9.bin59	Acidobacteriota
vOTU5446	BP8.bin121	Acidobacteriota
vOTU5446	BP7.bin70	Acidobacteriota
vOTU5468	LL6.bin61	Acidobacteriota
vOTU5468	LL2.bin36	Acidobacteriota
vOTU5468	JA5.bin13	Acidobacteriota
vOTU5468	YS2.bin24	Acidobacteriota
vOTU5468	DX1.bin66	Acidobacteriota
vOTU5421	WY4.bin103	Acidobacteriota
vOTU5421	MAS5.bin7	Acidobacteriota
vOTU5421	JA1.bin47	Acidobacteriota
vOTU5421	LSA2.bin75	Acidobacteriota
vOTU5421	LL7.bin47	Acidobacteriota
vOTU5421	FK3.bin27	Acidobacteriota
vOTU5421	BP9.bin31	Acidobacteriota
vOTU5459	YS5.bin43	Acidobacteriota
vOTU5459	FK2.bin45	Acidobacteriota
vOTU5459	YP1.bin2	Acidobacteriota
vOTU5459	DBS1-3.bin155	Acidobacteriota
vOTU5464	DBS2-1.bin15	Acidobacteriota
vOTU5468	LL3.bin3	Acidobacteriota
vOTU5468	JA6.bin33	Acidobacteriota
vOTU5468	JA1.bin47	Acidobacteriota
vOTU5504	YS5.bin43	Acidobacteriota
vOTU5504	YP4.bin12	Acidobacteriota
vOTU5504	YP1.bin2	Acidobacteriota
vOTU5504	YS2.bin24	Acidobacteriota
vOTU5504	LSA3.bin12	Acidobacteriota
vOTU5504	WH2.bin123	Acidobacteriota
vOTU5504	DX2.bin61	Acidobacteriota
vOTU5504	DX1.bin23	Acidobacteriota
vOTU5504	DS4.bin17	Acidobacteriota
vOTU5504	JA1.bin47	Acidobacteriota
vOTU5650	ZJ7.bin19	Acidobacteriota
vOTU5650	ZJ2.bin14	Acidobacteriota
vOTU5650	ZJ2.bin9	Acidobacteriota
vOTU5650	YS2.bin24	Acidobacteriota
vOTU5650	LL6.bin61	Acidobacteriota
vOTU5650	LL4.bin34	Acidobacteriota
vOTU5650	LL3.bin3	Acidobacteriota
vOTU5650	JA6.bin33	Acidobacteriota
vOTU5650	JA1.bin41	Acidobacteriota
vOTU5524	MAS5.bin7	Acidobacteriota
vOTU5621	ZJ2.bin9	Acidobacteriota
vOTU734	BP7.bin50	Acidobacteriota
vOTU5636	LL7.bin57	Acidobacteriota
vOTU5636	ZJ3.bin5	Acidobacteriota
vOTU5636	LL3.bin20	Acidobacteriota
vOTU78	YP1.bin36	Actinobacteriota
vOTU78	DBS1-1.bin68	Actinobacteriota
vOTU697	BP6.bin33	Actinobacteriota
vOTU101	BP9.bin26	Actinobacteriota
vOTU155	BP4.bin33	Actinobacteriota
vOTU178	BP5.bin62	Actinobacteriota
vOTU181	ZJ5.bin57	Actinobacteriota
vOTU181	JA2.bin13	Actinobacteriota
vOTU613	BP5.bin62	Actinobacteriota
vOTU613	BP4.bin8	Actinobacteriota
vOTU613	BP4.bin39	Actinobacteriota
vOTU307	ZJ5.bin31	Actinobacteriota
vOTU307	BP8.bin116	Actinobacteriota
vOTU307	DBS1-3.bin133	Actinobacteriota
vOTU307	BP6.bin126	Actinobacteriota
vOTU307	BP4.bin2	Actinobacteriota
vOTU318	BP5.bin27	Actinobacteriota
vOTU384	BP7.bin43	Actinobacteriota
vOTU447	ZJ5.bin31	Actinobacteriota
vOTU447	BP8.bin116	Actinobacteriota
vOTU447	DBS1-3.bin133	Actinobacteriota
vOTU447	BP6.bin126	Actinobacteriota
vOTU447	BP4.bin2	Actinobacteriota
vOTU441	BP5.bin27	Actinobacteriota
vOTU487	BP7.bin43	Actinobacteriota
vOTU510	BP9.bin26	Actinobacteriota
vOTU674	WY5.bin68	Actinobacteriota
vOTU674	DX1.bin53	Actinobacteriota
vOTU678	BP4.bin8	Actinobacteriota
vOTU601	DBS1-2.bin14	Actinobacteriota
vOTU657	YP1.bin36	Actinobacteriota
vOTU4859	SKS1.bin34	Actinobacteriota
vOTU4859	DS4.bin22	Actinobacteriota
vOTU840	DBS1-2.bin3	Actinobacteriota
vOTU722	BP4.bin39	Actinobacteriota
vOTU708	DBS1-1.bin105	Actinobacteriota
vOTU736	YP4.bin3	Actinobacteriota
vOTU714	YP3.bin99	Actinobacteriota
vOTU786	DBS1-3.bin22	Actinobacteriota
vOTU786	DBS1-2.bin3	Actinobacteriota
vOTU2801	MAS3.bin18	Actinobacteriota
vOTU856	DBS1-1.bin2	Actinobacteriota
vOTU863	LSA5.bin8	Actinobacteriota
vOTU863	LSA4.bin2	Actinobacteriota
vOTU868	DBS1-1.bin29	Actinobacteriota
vOTU868	DBS1-2.bin14	Actinobacteriota
vOTU879	DBS1-2.bin37	Actinobacteriota
vOTU879	DBS1-1.bin44	Actinobacteriota
vOTU828	DBS1-2.bin3	Actinobacteriota
vOTU828	DBS1-2.bin14	Actinobacteriota
vOTU828	DBS1-1.bin29	Actinobacteriota
vOTU828	DBS1-1.bin55	Actinobacteriota
vOTU812	DBS1-1.bin68	Actinobacteriota
vOTU845	DBS1-2.bin3	Actinobacteriota
vOTU888	DBS2-5.bin13	Actinobacteriota
vOTU1060	DBS2-5.bin27	Actinobacteriota
vOTU996	DBS1-3.bin22	Actinobacteriota
vOTU1264	SKS1.bin34	Actinobacteriota
vOTU1266	FK1.bin2	Actinobacteriota
vOTU1093	SKS5.bin46	Actinobacteriota
vOTU1093	FK3.bin59	Actinobacteriota
vOTU1093	FK2.bin59	Actinobacteriota
vOTU1094	FK3.bin109	Actinobacteriota
vOTU1094	FK3.bin19	Actinobacteriota
vOTU1094	FK2.bin96	Actinobacteriota
vOTU1099	DBS2-4.bin103	Actinobacteriota
vOTU1099	TL1-5.bin1	Actinobacteriota
vOTU1102	FK3.bin109	Actinobacteriota
vOTU1175	YF2.bin68	Actinobacteriota
vOTU1112	SKS5.bin46	Actinobacteriota
vOTU1190	SKS1.bin34	Actinobacteriota
vOTU1773	FK5.bin5	Actinobacteriota
vOTU1781	DS4.bin22	Actinobacteriota
vOTU1295	YF1.bin21	Actinobacteriota
vOTU1286	DBS2-5.bin13	Actinobacteriota
vOTU1286	DBS1-3.bin57	Actinobacteriota
vOTU2822	TL1-5.bin20	Actinobacteriota
vOTU1321	YF3.bin39	Actinobacteriota
vOTU1321	TL1-5.bin20	Actinobacteriota
vOTU1325	TL1-5.bin20	Actinobacteriota
vOTU1360	DS4.bin103	Actinobacteriota
vOTU1361	DS4.bin60	Actinobacteriota
vOTU2510	BP4.bin8	Actinobacteriota
vOTU1411	JA4.bin31	Actinobacteriota
vOTU1411	DS3.bin11	Actinobacteriota
vOTU1414	DS4.bin21	Actinobacteriota
vOTU1431	LL3.bin54	Actinobacteriota
vOTU2042	JA1.bin20	Actinobacteriota
vOTU2042	DX1.bin92	Actinobacteriota
vOTU1440	LSA5.bin63	Actinobacteriota
vOTU1440	HSP2.bin32	Actinobacteriota
vOTU1440	LSA5.bin83	Actinobacteriota
vOTU1440	LSA2.bin35	Actinobacteriota
vOTU1572	DX2.bin50	Actinobacteriota
vOTU1453	DX2.bin50	Actinobacteriota
vOTU4859	DBS1-2.bin31	Actinobacteriota
vOTU1457	DX1.bin70	Actinobacteriota
vOTU1457	LSA1.bin74	Actinobacteriota
vOTU1500	SKS5.bin100	Actinobacteriota
vOTU1543	WH2.bin33	Actinobacteriota
vOTU1618	TL1-5.bin20	Actinobacteriota
vOTU1643	SKS1.bin34	Actinobacteriota
vOTU1721	FK1.bin32	Actinobacteriota
vOTU1697	FK1.bin32	Actinobacteriota
vOTU1644	FK2.bin91	Actinobacteriota
vOTU1889	YP2.bin15	Actinobacteriota
vOTU1889	FK3.bin109	Actinobacteriota
vOTU1682	FK2.bin43	Actinobacteriota
vOTU1694	FK5.bin5	Actinobacteriota
vOTU1686	FK1.bin32	Actinobacteriota
vOTU1794	WH2.bin64	Actinobacteriota
vOTU1794	YP2.bin15	Actinobacteriota
vOTU1794	YF2.bin66	Actinobacteriota
vOTU1794	FK3.bin72	Actinobacteriota
vOTU1794	YF2.bin99	Actinobacteriota
vOTU1794	MAS3.bin2	Actinobacteriota
vOTU1794	ZJ5.bin57	Actinobacteriota
vOTU1794	JA4.bin62	Actinobacteriota
vOTU1794	FK3.bin109	Actinobacteriota
vOTU1794	YF2.bin68	Actinobacteriota
vOTU1794	DS3.bin89	Actinobacteriota
vOTU1794	SKS5.bin46	Actinobacteriota
vOTU1099	FK3.bin24	Actinobacteriota
vOTU1768	TL1-4.bin4	Actinobacteriota
vOTU1768	MAS3.bin133	Actinobacteriota
vOTU1768	TL1-4.bin29	Actinobacteriota
vOTU1730	FK3.bin109	Actinobacteriota
vOTU1782	FK3.bin169	Actinobacteriota
vOTU1734	LSA5.bin63	Actinobacteriota
vOTU1734	FK3.bin109	Actinobacteriota
vOTU1734	SKS5.bin46	Actinobacteriota
vOTU1789	MAS1.bin12	Actinobacteriota
vOTU1835	FK3.bin109	Actinobacteriota
vOTU1093	FK3.bin109	Actinobacteriota
vOTU1867	DBS2-4.bin103	Actinobacteriota
vOTU1847	MAS3.bin18	Actinobacteriota
vOTU1851	YF3.bin39	Actinobacteriota
vOTU1876	SKS5.bin12	Actinobacteriota
vOTU1858	SKS5.bin12	Actinobacteriota
vOTU1882	SKS5.bin12	Actinobacteriota
vOTU1859	YF2.bin68	Actinobacteriota
vOTU1859	YP1.bin36	Actinobacteriota
vOTU1859	FK3.bin109	Actinobacteriota
vOTU1859	LSA5.bin63	Actinobacteriota
vOTU1859	FK3.bin59	Actinobacteriota
vOTU1859	SKS5.bin46	Actinobacteriota
vOTU1861	FK5.bin99	Actinobacteriota
vOTU1862	YP2.bin15	Actinobacteriota
vOTU1862	DBS2-4.bin103	Actinobacteriota
vOTU1862	FK5.bin99	Actinobacteriota
vOTU1866	YP3.bin47	Actinobacteriota
vOTU1866	YP2.bin14	Actinobacteriota
vOTU5481	YF1.bin21	Actinobacteriota
vOTU2004	HSP2.bin26	Actinobacteriota
vOTU2123	DS4.bin22	Actinobacteriota
vOTU2051	JA1.bin36	Actinobacteriota
vOTU2027	ZJ7.bin24	Actinobacteriota
vOTU2027	BP8.bin116	Actinobacteriota
vOTU2027	ZJ1.bin29	Actinobacteriota
vOTU2072	JA4.bin31	Actinobacteriota
vOTU2075	JA1.bin20	Actinobacteriota
vOTU2080	JA2.bin13	Actinobacteriota
vOTU2042	WH2.bin33	Actinobacteriota
vOTU2048	JA2.bin13	Actinobacteriota
vOTU2049	JA1.bin20	Actinobacteriota
vOTU2072	DX2.bin50	Actinobacteriota
vOTU2082	WH2.bin33	Actinobacteriota
vOTU2082	MAS3.bin86	Actinobacteriota
vOTU2082	DX2.bin22	Actinobacteriota
vOTU2082	DX1.bin92	Actinobacteriota
vOTU2093	JA2.bin13	Actinobacteriota
vOTU2093	TL1-5.bin20	Actinobacteriota
vOTU2138	DS3.bin11	Actinobacteriota
vOTU2145	YF3.bin39	Actinobacteriota
vOTU2145	TL1-5.bin20	Actinobacteriota
vOTU5551	ZJ3.bin44	Actinobacteriota
vOTU2156	DX2.bin22	Actinobacteriota
vOTU2156	DX1.bin92	Actinobacteriota
vOTU2195	JA3.bin15	Actinobacteriota
vOTU2195	ZJ5.bin57	Actinobacteriota
vOTU2195	JA2.bin13	Actinobacteriota
vOTU2515	DBS1-3.bin22	Actinobacteriota
vOTU2235	ZJ2.bin36	Actinobacteriota
vOTU2235	ZJ4.bin48	Actinobacteriota
vOTU2235	SKS5.bin17	Actinobacteriota
vOTU2235	LSA5.bin83	Actinobacteriota
vOTU2235	LSA2.bin35	Actinobacteriota
vOTU2235	JA1.bin20	Actinobacteriota
vOTU2235	LSA5.bin63	Actinobacteriota
vOTU2235	FK3.bin109	Actinobacteriota
vOTU2235	DBS1-3.bin7	Actinobacteriota
vOTU2235	DBS2-4.bin66	Actinobacteriota
vOTU2301	LL2.bin31	Actinobacteriota
vOTU5558	BP4.bin33	Actinobacteriota
vOTU2320	DS4.bin22	Actinobacteriota
vOTU2320	MAS3.bin18	Actinobacteriota
vOTU2348	ZJ5.bin57	Actinobacteriota
vOTU2421	DS4.bin22	Actinobacteriota
vOTU2458	ZJ1.bin61	Actinobacteriota
vOTU2458	LL7.bin1	Actinobacteriota
vOTU2566	JA2.bin13	Actinobacteriota
vOTU2541	JA1.bin36	Actinobacteriota
vOTU2627	TL1-4.bin4	Actinobacteriota
vOTU2599	YF2.bin99	Actinobacteriota
vOTU2599	TL1-1.bin18	Actinobacteriota
vOTU2599	HSP2.bin32	Actinobacteriota
vOTU2602	YF2.bin99	Actinobacteriota
vOTU2602	YF2.bin68	Actinobacteriota
vOTU2602	WH2.bin139	Actinobacteriota
vOTU2602	DBS1-1.bin2	Actinobacteriota
vOTU2665	YF2.bin99	Actinobacteriota
vOTU2592	TL1-4.bin2	Actinobacteriota
vOTU2592	TL1-1.bin18	Actinobacteriota
vOTU2592	WH2.bin64	Actinobacteriota
vOTU2611	SKS5.bin17	Actinobacteriota
vOTU2611	LSA5.bin83	Actinobacteriota
vOTU2611	LSA2.bin35	Actinobacteriota
vOTU2611	JA1.bin20	Actinobacteriota
vOTU2611	LSA5.bin63	Actinobacteriota
vOTU2611	FK3.bin109	Actinobacteriota
vOTU2611	DBS1-3.bin7	Actinobacteriota
vOTU2611	DBS2-4.bin66	Actinobacteriota
vOTU2616	FK2.bin64	Actinobacteriota
vOTU2618	YF5.bin1	Actinobacteriota
vOTU2618	YF2.bin64	Actinobacteriota
vOTU2618	MAS3.bin81	Actinobacteriota
vOTU2618	MAS3.bin85	Actinobacteriota
vOTU2618	WH2.bin64	Actinobacteriota
vOTU2618	FK3.bin107	Actinobacteriota
vOTU2620	LSA5.bin17	Actinobacteriota
vOTU2620	LSA1.bin2	Actinobacteriota
vOTU2625	TL1-3.bin61	Actinobacteriota
vOTU2625	YF3.bin39	Actinobacteriota
vOTU2625	YF2.bin85	Actinobacteriota
vOTU2625	WH2.bin24	Actinobacteriota
vOTU2665	LSA5.bin63	Actinobacteriota
vOTU2635	TL1-4.bin4	Actinobacteriota
vOTU2635	YF3.bin39	Actinobacteriota
vOTU2635	JA4.bin62	Actinobacteriota
vOTU2633	TL1-3.bin61	Actinobacteriota
vOTU2633	YF3.bin39	Actinobacteriota
vOTU2633	DS4.bin22	Actinobacteriota
vOTU3647	YF2.bin66	Actinobacteriota
vOTU3647	LSA5.bin17	Actinobacteriota
vOTU3647	LSA4.bin2	Actinobacteriota
vOTU3647	LSA1.bin2	Actinobacteriota
vOTU2650	MAS3.bin130	Actinobacteriota
vOTU2650	YF2.bin29	Actinobacteriota
vOTU2650	LSA3.bin6	Actinobacteriota
vOTU2650	LSA1.bin2	Actinobacteriota
vOTU2653	LSA1.bin2	Actinobacteriota
vOTU2653	DBS1-3.bin22	Actinobacteriota
vOTU2674	TL1-5.bin1	Actinobacteriota
vOTU2656	TL1-3.bin61	Actinobacteriota
vOTU2656	YF2.bin64	Actinobacteriota
vOTU2656	LSA1.bin2	Actinobacteriota
vOTU2681	YF2.bin64	Actinobacteriota
vOTU2681	LSA2.bin17	Actinobacteriota
vOTU2681	DS4.bin15	Actinobacteriota
vOTU2681	DS4.bin22	Actinobacteriota
vOTU2681	DS3.bin9	Actinobacteriota
vOTU2681	DS3.bin27	Actinobacteriota
vOTU2661	DS4.bin22	Actinobacteriota
vOTU2679	YF3.bin39	Actinobacteriota
vOTU2679	TL1-3.bin61	Actinobacteriota
vOTU2681	TL1-3.bin61	Actinobacteriota
vOTU2687	TL1-4.bin4	Actinobacteriota
vOTU2705	YP2.bin14	Actinobacteriota
vOTU2705	SKS5.bin46	Actinobacteriota
vOTU2705	YF2.bin99	Actinobacteriota
vOTU2705	WH2.bin139	Actinobacteriota
vOTU2705	ZJ1.bin84	Actinobacteriota
vOTU2705	TL1-4.bin2	Actinobacteriota
vOTU2705	SKS5.bin17	Actinobacteriota
vOTU2705	MAS3.bin2	Actinobacteriota
vOTU2705	LSA5.bin114	Actinobacteriota
vOTU2705	WH2.bin64	Actinobacteriota
vOTU2705	FK3.bin109	Actinobacteriota
vOTU2705	FK3.bin19	Actinobacteriota
vOTU2705	FK3.bin66	Actinobacteriota
vOTU2705	FK3.bin72	Actinobacteriota
vOTU3620	TL1-4.bin2	Actinobacteriota
vOTU3620	TL1-1.bin18	Actinobacteriota
vOTU3620	WH2.bin64	Actinobacteriota
vOTU2715	YF2.bin64	Actinobacteriota
vOTU2715	TL1-3.bin61	Actinobacteriota
vOTU2715	WH2.bin24	Actinobacteriota
vOTU2715	YF3.bin39	Actinobacteriota
vOTU2715	MAS3.bin133	Actinobacteriota
vOTU2715	LSA3.bin6	Actinobacteriota
vOTU2715	LSA2.bin17	Actinobacteriota
vOTU2738	LSA1.bin2	Actinobacteriota
vOTU2743	MAS3.bin130	Actinobacteriota
vOTU2743	LSA3.bin6	Actinobacteriota
vOTU2743	LSA2.bin17	Actinobacteriota
vOTU2743	TL1-5.bin20	Actinobacteriota
vOTU2743	FK5.bin5	Actinobacteriota
vOTU2743	DBS1-3.bin158	Actinobacteriota
vOTU2881	YF2.bin14	Actinobacteriota
vOTU2763	MAS1.bin12	Actinobacteriota
vOTU2763	FK5.bin5	Actinobacteriota
vOTU2764	YF3.bin39	Actinobacteriota
vOTU2859	MAS4.bin11	Actinobacteriota
vOTU2786	JA3.bin15	Actinobacteriota
vOTU2786	LL3.bin54	Actinobacteriota
vOTU2786	YP3.bin99	Actinobacteriota
vOTU2786	DS4.bin15	Actinobacteriota
vOTU2786	DBS1-3.bin123	Actinobacteriota
vOTU2796	MAS1.bin12	Actinobacteriota
vOTU2826	YF2.bin99	Actinobacteriota
vOTU2826	YP4.bin3	Actinobacteriota
vOTU3603	YF2.bin68	Actinobacteriota
vOTU3603	YF3.bin21	Actinobacteriota
vOTU3603	FK2.bin91	Actinobacteriota
vOTU3603	SKS5.bin46	Actinobacteriota
vOTU3603	WH5.bin46	Actinobacteriota
vOTU3603	TL1-4.bin2	Actinobacteriota
vOTU3603	SKS5.bin100	Actinobacteriota
vOTU3603	DX2.bin22	Actinobacteriota
vOTU3893	MAS3.bin86	Actinobacteriota
vOTU3893	WH2.bin33	Actinobacteriota
vOTU3893	DX2.bin22	Actinobacteriota
vOTU3893	DX1.bin92	Actinobacteriota
vOTU2831	JA3.bin15	Actinobacteriota
vOTU2831	YP3.bin47	Actinobacteriota
vOTU2831	YF1.bin109	Actinobacteriota
vOTU2831	MAS4.bin11	Actinobacteriota
vOTU2831	JA2.bin13	Actinobacteriota
vOTU2809	WH2.bin4	Actinobacteriota
vOTU2809	LSA5.bin10	Actinobacteriota
vOTU2859	YP3.bin99	Actinobacteriota
vOTU2854	JA3.bin15	Actinobacteriota
vOTU2854	YF4.bin22	Actinobacteriota
vOTU2854	TL1-5.bin20	Actinobacteriota
vOTU2854	JA2.bin13	Actinobacteriota
vOTU2854	DBS1-1.bin44	Actinobacteriota
vOTU2887	MAS1.bin12	Actinobacteriota
vOTU2903	YP4.bin3	Actinobacteriota
vOTU2903	DBS1-1.bin55	Actinobacteriota
vOTU2910	FK5.bin5	Actinobacteriota
vOTU3203	SKS1.bin23	Actinobacteriota
vOTU3016	YP4.bin3	Actinobacteriota
vOTU3015	SKS1.bin6	Actinobacteriota
vOTU3037	WY1.bin86	Actinobacteriota
vOTU3070	DBS1-3.bin22	Actinobacteriota
vOTU5327	YP4.bin3	Actinobacteriota
vOTU5327	WY1.bin86	Actinobacteriota
vOTU5327	LSA5.bin1	Actinobacteriota
vOTU3123	DBS1-1.bin97	Actinobacteriota
vOTU3123	YP1.bin12	Actinobacteriota
vOTU3123	DBS2-4.bin99	Actinobacteriota
vOTU3123	DX1.bin53	Actinobacteriota
vOTU3123	DS3.bin1	Actinobacteriota
vOTU3123	DBS2-4.bin47	Actinobacteriota
vOTU3123	BP6.bin125	Actinobacteriota
vOTU3126	WY1.bin86	Actinobacteriota
vOTU3126	JA1.bin20	Actinobacteriota
vOTU3134	SKS1.bin6	Actinobacteriota
vOTU3177	FK1.bin2	Actinobacteriota
vOTU5587	JA2.bin13	Actinobacteriota
vOTU3439	SKS1.bin34	Actinobacteriota
vOTU3239	SKS3.bin90	Actinobacteriota
vOTU3355	LL3.bin54	Actinobacteriota
vOTU3435	SKS1.bin60	Actinobacteriota
vOTU3533	JA2.bin13	Actinobacteriota
vOTU3533	SKS1.bin34	Actinobacteriota
vOTU3418	JA2.bin13	Actinobacteriota
vOTU3418	SKS1.bin34	Actinobacteriota
vOTU5587	SKS1.bin34	Actinobacteriota
vOTU3439	JA2.bin13	Actinobacteriota
vOTU3552	SKS1.bin34	Actinobacteriota
vOTU3562	SKS5.bin71	Actinobacteriota
vOTU3562	DBS1-2.bin14	Actinobacteriota
vOTU3471	DBS1-1.bin97	Actinobacteriota
vOTU3471	DS4.bin23	Actinobacteriota
vOTU3471	DX1.bin53	Actinobacteriota
vOTU3475	SKS5.bin17	Actinobacteriota
vOTU3475	MAS3.bin166	Actinobacteriota
vOTU3475	LSA5.bin8	Actinobacteriota
vOTU3508	WH2.bin19	Actinobacteriota
vOTU5191	YF2.bin64	Actinobacteriota
vOTU5191	WH2.bin24	Actinobacteriota
vOTU5191	MAS3.bin133	Actinobacteriota
vOTU3592	MAS3.bin130	Actinobacteriota
vOTU3600	LSA5.bin17	Actinobacteriota
vOTU3600	LSA4.bin2	Actinobacteriota
vOTU3600	LSA1.bin2	Actinobacteriota
vOTU3621	TL1-4.bin4	Actinobacteriota
vOTU3622	YF2.bin64	Actinobacteriota
vOTU3622	WH2.bin24	Actinobacteriota
vOTU3622	YF3.bin39	Actinobacteriota
vOTU3622	LSA2.bin17	Actinobacteriota
vOTU3622	DS4.bin23	Actinobacteriota
vOTU3609	TL1-4.bin2	Actinobacteriota
vOTU3609	YP4.bin3	Actinobacteriota
vOTU3609	WH2.bin64	Actinobacteriota
vOTU3609	FK3.bin72	Actinobacteriota
vOTU3609	TL1-1.bin18	Actinobacteriota
vOTU3609	LSA5.bin91	Actinobacteriota
vOTU3609	LSA1.bin57	Actinobacteriota
vOTU3638	FK3.bin72	Actinobacteriota
vOTU3638	YP4.bin77	Actinobacteriota
vOTU3638	DBS1-1.bin2	Actinobacteriota
vOTU3645	MAS3.bin18	Actinobacteriota
vOTU3646	MAS3.bin68	Actinobacteriota
vOTU3646	WH2.bin64	Actinobacteriota
vOTU3646	FK3.bin72	Actinobacteriota
vOTU3646	TL1-1.bin18	Actinobacteriota
vOTU3646	LSA5.bin8	Actinobacteriota
vOTU3646	LSA5.bin83	Actinobacteriota
vOTU3646	LSA2.bin35	Actinobacteriota
vOTU3646	DBS2-4.bin131	Actinobacteriota
vOTU3620	LSA5.bin8	Actinobacteriota
vOTU3620	LSA5.bin91	Actinobacteriota
vOTU3675	TL1-2.bin71	Actinobacteriota
vOTU3686	YF2.bin99	Actinobacteriota
vOTU3686	TL1-1.bin18	Actinobacteriota
vOTU3707	YF2.bin66	Actinobacteriota
vOTU3707	LSA5.bin17	Actinobacteriota
vOTU3707	LSA4.bin2	Actinobacteriota
vOTU3707	LSA1.bin2	Actinobacteriota
vOTU3678	WH2.bin64	Actinobacteriota
vOTU4043	FK5.bin5	Actinobacteriota
vOTU3761	TL2-2.bin5	Actinobacteriota
vOTU3765	TL1-3.bin61	Actinobacteriota
vOTU3765	TL1-1.bin18	Actinobacteriota
vOTU3766	MAS3.bin133	Actinobacteriota
vOTU3767	TL2-2.bin5	Actinobacteriota
vOTU3759	TL2-2.bin5	Actinobacteriota
vOTU3794	TL1-1.bin18	Actinobacteriota
vOTU3762	WH2.bin24	Actinobacteriota
vOTU3762	MAS3.bin133	Actinobacteriota
vOTU4036	LSA4.bin2	Actinobacteriota
vOTU3755	TL2-2.bin5	Actinobacteriota
vOTU4045	YP4.bin4	Actinobacteriota
vOTU3774	TL1-3.bin61	Actinobacteriota
vOTU4031	YF1.bin21	Actinobacteriota
vOTU3782	TL1-4.bin4	Actinobacteriota
vOTU3785	MAS3.bin133	Actinobacteriota
vOTU3787	WH2.bin24	Actinobacteriota
vOTU3787	MAS3.bin133	Actinobacteriota
vOTU3769	TL1-1.bin18	Actinobacteriota
vOTU3769	LSA1.bin2	Actinobacteriota
vOTU3811	YF3.bin39	Actinobacteriota
vOTU3803	LSA4.bin2	Actinobacteriota
vOTU3814	LSA5.bin17	Actinobacteriota
vOTU3825	MAS1.bin12	Actinobacteriota
vOTU3828	TL1-3.bin61	Actinobacteriota
vOTU3828	LSA5.bin17	Actinobacteriota
vOTU3887	DX2.bin50	Actinobacteriota
vOTU3887	SKS5.bin12	Actinobacteriota
vOTU3887	JA4.bin31	Actinobacteriota
vOTU3886	TL1-3.bin61	Actinobacteriota
vOTU3878	MAS3.bin166	Actinobacteriota
vOTU3866	WH2.bin64	Actinobacteriota
vOTU3897	MAS3.bin2	Actinobacteriota
vOTU3868	MAS3.bin81	Actinobacteriota
vOTU3868	MAS3.bin130	Actinobacteriota
vOTU3868	YP4.bin48	Actinobacteriota
vOTU3868	YF1.bin109	Actinobacteriota
vOTU3868	WY1.bin2	Actinobacteriota
vOTU3868	SKS5.bin71	Actinobacteriota
vOTU3868	DS3.bin40	Actinobacteriota
vOTU3869	MAS3.bin133	Actinobacteriota
vOTU3869	TL1-4.bin4	Actinobacteriota
vOTU3908	LSA5.bin8	Actinobacteriota
vOTU3908	SKS5.bin17	Actinobacteriota
vOTU3908	HSP2.bin26	Actinobacteriota
vOTU3908	DBS1-2.bin14	Actinobacteriota
vOTU3917	MAS3.bin133	Actinobacteriota
vOTU4044	YF2.bin64	Actinobacteriota
vOTU4044	TL1-3.bin61	Actinobacteriota
vOTU4044	WH2.bin24	Actinobacteriota
vOTU4044	YF3.bin39	Actinobacteriota
vOTU4069	WY1.bin2	Actinobacteriota
vOTU4069	MAS3.bin130	Actinobacteriota
vOTU4069	SKS4.bin32	Actinobacteriota
vOTU4069	MAS3.bin81	Actinobacteriota
vOTU4069	DBS2-4.bin66	Actinobacteriota
vOTU4203	WY2.bin2	Actinobacteriota
vOTU4334	WY5.bin130	Actinobacteriota
vOTU4334	WY3.bin15	Actinobacteriota
vOTU4724	WY1.bin2	Actinobacteriota
vOTU4399	WY2.bin91	Actinobacteriota
vOTU4914	WY5.bin130	Actinobacteriota
vOTU4914	WY3.bin15	Actinobacteriota
vOTU4464	WY1.bin86	Actinobacteriota
vOTU4464	DBS1-1.bin97	Actinobacteriota
vOTU4464	YP3.bin44	Actinobacteriota
vOTU4464	YF1.bin9	Actinobacteriota
vOTU4464	YF1.bin62	Actinobacteriota
vOTU4464	ZJ1.bin29	Actinobacteriota
vOTU4464	JA1.bin36	Actinobacteriota
vOTU4464	DS4.bin56	Actinobacteriota
vOTU4464	DS3.bin1	Actinobacteriota
vOTU4464	DBS2-1.bin65	Actinobacteriota
vOTU4464	BP9.bin112	Actinobacteriota
vOTU4464	DBS1-1.bin55	Actinobacteriota
vOTU4464	DBS1-2.bin3	Actinobacteriota
vOTU4464	DBS1-1.bin49	Actinobacteriota
vOTU4464	BP6.bin126	Actinobacteriota
vOTU4464	BP4.bin2	Actinobacteriota
vOTU4464	BP4.bin32	Actinobacteriota
vOTU4508	WY1.bin2	Actinobacteriota
vOTU4907	WY1.bin2	Actinobacteriota
vOTU5029	DBS1-3.bin130	Actinobacteriota
vOTU4871	WY3.bin15	Actinobacteriota
vOTU5049	DS4.bin22	Actinobacteriota
vOTU5091	DBS1-3.bin57	Actinobacteriota
vOTU5135	DBS1-3.bin57	Actinobacteriota
vOTU5135	YP3.bin99	Actinobacteriota
vOTU5196	YF2.bin64	Actinobacteriota
vOTU5196	YF1.bin21	Actinobacteriota
vOTU5196	YF1.bin14	Actinobacteriota
vOTU5126	YF2.bin64	Actinobacteriota
vOTU5126	WH2.bin24	Actinobacteriota
vOTU5126	MAS3.bin133	Actinobacteriota
vOTU5115	DBS1-3.bin57	Actinobacteriota
vOTU5115	YF1.bin14	Actinobacteriota
vOTU5115	YF1.bin21	Actinobacteriota
vOTU5115	WH2.bin24	Actinobacteriota
vOTU5115	LSA2.bin17	Actinobacteriota
vOTU5192	YF2.bin68	Actinobacteriota
vOTU5192	YF3.bin21	Actinobacteriota
vOTU5192	FK2.bin91	Actinobacteriota
vOTU5192	SKS5.bin46	Actinobacteriota
vOTU5192	TL1-4.bin2	Actinobacteriota
vOTU5192	SKS5.bin100	Actinobacteriota
vOTU5192	DX2.bin22	Actinobacteriota
vOTU5119	DX2.bin50	Actinobacteriota
vOTU5127	FK2.bin64	Actinobacteriota
vOTU5131	YF2.bin85	Actinobacteriota
vOTU5136	DX2.bin50	Actinobacteriota
vOTU5136	FK1.bin32	Actinobacteriota
vOTU5161	YF3.bin39	Actinobacteriota
vOTU5150	DS4.bin22	Actinobacteriota
vOTU5154	FK1.bin32	Actinobacteriota
vOTU5180	DX2.bin50	Actinobacteriota
vOTU5163	YF3.bin39	Actinobacteriota
vOTU5179	SKS5.bin12	Actinobacteriota
vOTU5179	FK1.bin32	Actinobacteriota
vOTU5175	YF2.bin85	Actinobacteriota
vOTU5175	YF2.bin64	Actinobacteriota
vOTU5188	FK2.bin64	Actinobacteriota
vOTU5192	DBS2-4.bin99	Actinobacteriota
vOTU5192	LSA5.bin63	Actinobacteriota
vOTU5192	DBS2-4.bin122	Actinobacteriota
vOTU5231	YP4.bin3	Actinobacteriota
vOTU5249	YF1.bin21	Actinobacteriota
vOTU5265	DBS2-4.bin103	Actinobacteriota
vOTU5268	YP3.bin71	Actinobacteriota
vOTU5330	YF1.bin21	Actinobacteriota
vOTU5279	YP1.bin4	Actinobacteriota
vOTU5279	TL1-3.bin61	Actinobacteriota
vOTU5338	YP3.bin102	Actinobacteriota
vOTU5338	DS3.bin89	Actinobacteriota
vOTU5338	YF2.bin66	Actinobacteriota
vOTU5338	YF1.bin98	Actinobacteriota
vOTU5349	YP1.bin13	Actinobacteriota
vOTU5313	YP3.bin44	Actinobacteriota
vOTU5314	YP4.bin3	Actinobacteriota
vOTU5403	WH2.bin64	Actinobacteriota
vOTU5403	YP3.bin47	Actinobacteriota
vOTU5489	YF3.bin39	Actinobacteriota
vOTU5625	ZJ2.bin36	Actinobacteriota
vOTU5625	ZJ4.bin48	Actinobacteriota
vOTU5618	DBS1-3.bin22	Actinobacteriota
vOTU5570	ZJ3.bin35	Actinobacteriota
vOTU5588	ZJ3.bin35	Actinobacteriota
vOTU5594	ZJ3.bin35	Actinobacteriota
vOTU5561	ZJ3.bin35	Actinobacteriota
vOTU5597	JA2.bin13	Actinobacteriota
vOTU5597	SKS1.bin34	Actinobacteriota
vOTU5562	ZJ3.bin35	Actinobacteriota
vOTU5603	JA2.bin13	Actinobacteriota
vOTU5603	SKS1.bin34	Actinobacteriota
vOTU5572	ZJ3.bin35	Actinobacteriota
vOTU5564	ZJ2.bin36	Actinobacteriota
vOTU5564	ZJ3.bin44	Actinobacteriota
vOTU5565	ZJ3.bin35	Actinobacteriota
vOTU5567	ZJ3.bin35	Actinobacteriota
vOTU5605	ZJ7.bin34	Actinobacteriota
vOTU5605	ZJ2.bin36	Actinobacteriota
vOTU5605	ZJ5.bin54	Actinobacteriota
vOTU5606	ZJ3.bin44	Actinobacteriota
vOTU5606	YF2.bin99	Actinobacteriota
vOTU5606	FK5.bin99	Actinobacteriota
vOTU5674	ZJ3.bin44	Actinobacteriota
vOTU5674	ZJ2.bin36	Actinobacteriota
vOTU5674	ZJ3.bin39	Actinobacteriota
vOTU5638	ZJ4.bin48	Actinobacteriota
vOTU5638	ZJ5.bin57	Actinobacteriota
vOTU5658	ZJ3.bin39	Actinobacteriota
vOTU5663	JA2.bin13	Actinobacteriota
vOTU5663	SKS1.bin34	Actinobacteriota
vOTU37	BP9.bin74	Armatimonadota
vOTU334	BP9.bin74	Armatimonadota
vOTU649	BP9.bin74	Armatimonadota
vOTU2243	LL3.bin15	Armatimonadota
vOTU2259	LL3.bin17	Armatimonadota
vOTU2224	LL3.bin15	Armatimonadota
vOTU2238	LL3.bin17	Armatimonadota
vOTU2298	LL3.bin15	Armatimonadota
vOTU2397	LL3.bin17	Armatimonadota
vOTU2420	LL3.bin17	Armatimonadota
vOTU3	BP4.bin16	Bacteroidota
vOTU34	BP4.bin16	Bacteroidota
vOTU247	BP4.bin16	Bacteroidota
vOTU127	BP8.bin25	Bacteroidota
vOTU127	BP6.bin34	Bacteroidota
vOTU140	BP8.bin55	Bacteroidota
vOTU199	BP8.bin55	Bacteroidota
vOTU225	LL7.bin25	Bacteroidota
vOTU225	BP8.bin25	Bacteroidota
vOTU225	BP6.bin34	Bacteroidota
vOTU236	BP8.bin55	Bacteroidota
vOTU295	BP6.bin56	Bacteroidota
vOTU479	BP6.bin56	Bacteroidota
vOTU572	BP8.bin55	Bacteroidota
vOTU511	BP9.bin49	Bacteroidota
vOTU543	BP8.bin14	Bacteroidota
vOTU595	BP9.bin49	Bacteroidota
vOTU876	BP6.bin46	Bacteroidota
vOTU831	YP1.bin85	Bacteroidota
vOTU959	DBS2-1.bin11	Bacteroidota
vOTU1069	SKS5.bin54	Bacteroidota
vOTU1069	DBS2-5.bin11	Bacteroidota
vOTU2885	DBS2-5.bin11	Bacteroidota
vOTU940	FK3.bin125	Bacteroidota
vOTU1118	FK3.bin26	Bacteroidota
vOTU1766	WY5.bin171	Bacteroidota
vOTU1816	FK3.bin26	Bacteroidota
vOTU1091	FK3.bin26	Bacteroidota
vOTU1091	BP9.bin83	Bacteroidota
vOTU1091	BP9.bin49	Bacteroidota
vOTU1110	FK3.bin26	Bacteroidota
vOTU1211	WY5.bin58	Bacteroidota
vOTU1126	FK3.bin26	Bacteroidota
vOTU1287	DBS2-5.bin30	Bacteroidota
vOTU1470	YP1.bin85	Bacteroidota
vOTU1386	SKS5.bin54	Bacteroidota
vOTU1476	SKS5.bin54	Bacteroidota
vOTU1594	DX1.bin11	Bacteroidota
vOTU1790	DBS2-5.bin11	Bacteroidota
vOTU1953	DBS2-5.bin5	Bacteroidota
vOTU2141	YP1.bin85	Bacteroidota
vOTU2416	YP1.bin85	Bacteroidota
vOTU2493	YP1.bin85	Bacteroidota
vOTU2758	DX4.bin8	Bacteroidota
vOTU2877	SKS5.bin54	Bacteroidota
vOTU2890	WY5.bin103	Bacteroidota
vOTU3183	WY4.bin45	Bacteroidota
vOTU3183	WY1.bin124	Bacteroidota
vOTU3165	WY2.bin28	Bacteroidota
vOTU3165	SKS1.bin16	Bacteroidota
vOTU3143	DBS2-5.bin5	Bacteroidota
vOTU3333	FK1.bin16	Bacteroidota
vOTU2884	YP1.bin85	Bacteroidota
vOTU3998	DX4.bin8	Bacteroidota
vOTU4089	WY4.bin70	Bacteroidota
vOTU4194	WY4.bin45	Bacteroidota
vOTU4194	WY1.bin124	Bacteroidota
vOTU4232	WY5.bin58	Bacteroidota
vOTU4232	WY2.bin135	Bacteroidota
vOTU4439	WY4.bin70	Bacteroidota
vOTU4236	WY2.bin135	Bacteroidota
vOTU4236	WY4.bin45	Bacteroidota
vOTU4261	WY2.bin67	Bacteroidota
vOTU4249	WY4.bin70	Bacteroidota
vOTU4829	WY2.bin67	Bacteroidota
vOTU4821	WY4.bin70	Bacteroidota
vOTU4628	WY4.bin46	Bacteroidota
vOTU4117	WY2.bin28	Bacteroidota
vOTU4117	SKS1.bin16	Bacteroidota
vOTU4889	WY4.bin45	Bacteroidota
vOTU4754	WY4.bin46	Bacteroidota
vOTU4136	WY4.bin73	Bacteroidota
vOTU4072	WY5.bin103	Bacteroidota
vOTU4151	WY4.bin73	Bacteroidota
vOTU4156	WY4.bin32	Bacteroidota
vOTU4156	WY5.bin103	Bacteroidota
vOTU4183	SKS1.bin16	Bacteroidota
vOTU4294	WY3.bin118	Bacteroidota
vOTU4676	WY2.bin67	Bacteroidota
vOTU4676	WY4.bin102	Bacteroidota
vOTU4206	WY4.bin45	Bacteroidota
vOTU4310	WY2.bin67	Bacteroidota
vOTU4310	WY4.bin102	Bacteroidota
vOTU4310	WY4.bin45	Bacteroidota
vOTU4435	WY4.bin45	Bacteroidota
vOTU4435	WY1.bin124	Bacteroidota
vOTU4780	WY3.bin82	Bacteroidota
vOTU4302	WY3.bin82	Bacteroidota
vOTU4861	WY4.bin102	Bacteroidota
vOTU4323	WY2.bin67	Bacteroidota
vOTU4323	WY4.bin102	Bacteroidota
vOTU4817	WY4.bin102	Bacteroidota
vOTU4340	WY4.bin32	Bacteroidota
vOTU4340	WY5.bin103	Bacteroidota
vOTU4341	DBS2-5.bin5	Bacteroidota
vOTU4272	WY5.bin58	Bacteroidota
vOTU4364	WY4.bin70	Bacteroidota
vOTU4364	WY4.bin45	Bacteroidota
vOTU4364	WY2.bin135	Bacteroidota
vOTU4364	WY1.bin124	Bacteroidota
vOTU4848	WY4.bin32	Bacteroidota
vOTU4368	WY5.bin30	Bacteroidota
vOTU4368	WY5.bin127	Bacteroidota
vOTU4368	WY4.bin45	Bacteroidota
vOTU4279	WY3.bin82	Bacteroidota
vOTU4705	WY4.bin73	Bacteroidota
vOTU4416	WY4.bin73	Bacteroidota
vOTU4421	WY1.bin124	Bacteroidota
vOTU4421	WY2.bin135	Bacteroidota
vOTU4421	WY2.bin74	Bacteroidota
vOTU4421	WY4.bin45	Bacteroidota
vOTU4421	DX1.bin41	Bacteroidota
vOTU4421	FK3.bin67	Bacteroidota
vOTU4424	DX1.bin11	Bacteroidota
vOTU4621	WY5.bin58	Bacteroidota
vOTU4414	WY4.bin102	Bacteroidota
vOTU4925	WY4.bin70	Bacteroidota
vOTU4925	WY4.bin45	Bacteroidota
vOTU4925	WY2.bin135	Bacteroidota
vOTU4925	WY1.bin124	Bacteroidota
vOTU4471	WY5.bin103	Bacteroidota
vOTU4514	WY5.bin30	Bacteroidota
vOTU4843	WY4.bin73	Bacteroidota
vOTU4454	WY4.bin45	Bacteroidota
vOTU4943	WY5.bin103	Bacteroidota
vOTU4551	FK3.bin67	Bacteroidota
vOTU4460	WY4.bin73	Bacteroidota
vOTU4576	WY5.bin103	Bacteroidota
vOTU4596	WY4.bin102	Bacteroidota
vOTU4655	WY4.bin45	Bacteroidota
vOTU4655	WY1.bin124	Bacteroidota
vOTU4631	WY4.bin46	Bacteroidota
vOTU4672	WY2.bin135	Bacteroidota
vOTU4683	WY5.bin58	Bacteroidota
vOTU4683	WY5.bin144	Bacteroidota
vOTU4690	WY5.bin31	Bacteroidota
vOTU4700	WY4.bin73	Bacteroidota
vOTU5555	WY4.bin73	Bacteroidota
vOTU4751	WY5.bin58	Bacteroidota
vOTU4869	WY5.bin103	Bacteroidota
vOTU4904	WY4.bin45	Bacteroidota
vOTU4804	WY4.bin102	Bacteroidota
vOTU4967	WY4.bin70	Bacteroidota
vOTU4995	WY5.bin103	Bacteroidota
vOTU4771	WY4.bin46	Bacteroidota
vOTU5388	YP1.bin85	Bacteroidota
vOTU5509	DX4.bin8	Bacteroidota
vOTU5542	WY4.bin73	Bacteroidota
vOTU1598	DBS1-3.bin82	Bdellovibrionota
vOTU2463	DBS1-3.bin82	Bdellovibrionota
vOTU62	BP7.bin23	Chlamydiota
vOTU82	BP7.bin23	Chlamydiota
vOTU285	WY1.bin19	Chlamydiota
vOTU560	BP7.bin23	Chlamydiota
vOTU2482	BP5.bin41	Chlamydiota
vOTU2562	BP5.bin41	Chlamydiota
vOTU2281	BP5.bin41	Chlamydiota
vOTU2565	BP5.bin41	Chlamydiota
vOTU2484	BP5.bin41	Chlamydiota
vOTU5012	WY1.bin19	Chlamydiota
vOTU5677	ZJ1.bin9	Chlamydiota
vOTU5677	BP5.bin41	Chlamydiota
vOTU32	BP4.bin83	Chloroflexota
vOTU695	BP8.bin5	Chloroflexota
vOTU593	BP9.bin130	Chloroflexota
vOTU2408	BP7.bin67	Chloroflexota
vOTU308	BP9.bin130	Chloroflexota
vOTU371	BP7.bin67	Chloroflexota
vOTU389	BP7.bin67	Chloroflexota
vOTU533	YF1.bin12	Chloroflexota
vOTU533	BP9.bin130	Chloroflexota
vOTU644	BP7.bin67	Chloroflexota
vOTU724	WY3.bin12	Chloroflexota
vOTU724	DBS1-1.bin109	Chloroflexota
vOTU864	DBS1-3.bin120	Chloroflexota
vOTU864	WY3.bin12	Chloroflexota
vOTU939	DBS1-3.bin120	Chloroflexota
vOTU939	DBS2-1.bin9	Chloroflexota
vOTU939	DBS1-3.bin13	Chloroflexota
vOTU816	DBS1-1.bin109	Chloroflexota
vOTU949	DBS1-3.bin120	Chloroflexota
vOTU949	DBS2-1.bin9	Chloroflexota
vOTU949	DBS1-3.bin13	Chloroflexota
vOTU909	DBS2-1.bin91	Chloroflexota
vOTU1034	DBS2-1.bin91	Chloroflexota
vOTU892	DBS2-1.bin85	Chloroflexota
vOTU1068	DBS2-1.bin38	Chloroflexota
vOTU963	DBS2-1.bin165	Chloroflexota
vOTU911	DBS1-3.bin13	Chloroflexota
vOTU1270	WY5.bin120	Chloroflexota
vOTU1228	DBS1-3.bin120	Chloroflexota
vOTU1228	WY1.bin59	Chloroflexota
vOTU1228	DBS1-1.bin109	Chloroflexota
vOTU1228	DBS1-1.bin137	Chloroflexota
vOTU1228	DBS1-1.bin144	Chloroflexota
vOTU1085	SKS1.bin45	Chloroflexota
vOTU1821	DBS2-4.bin86	Chloroflexota
vOTU1143	DBS1-3.bin120	Chloroflexota
vOTU1153	DBS2-4.bin86	Chloroflexota
vOTU1162	DBS2-4.bin86	Chloroflexota
vOTU1180	DBS2-4.bin86	Chloroflexota
vOTU1114	DBS2-4.bin86	Chloroflexota
vOTU1120	DBS2-4.bin86	Chloroflexota
vOTU1724	WY4.bin17	Chloroflexota
vOTU1724	DBS1-3.bin120	Chloroflexota
vOTU1724	SKS1.bin96	Chloroflexota
vOTU1724	DBS2-4.bin61	Chloroflexota
vOTU1429	DBS2-1.bin44	Chloroflexota
vOTU1800	DBS2-4.bin146	Chloroflexota
vOTU1760	DBS2-4.bin61	Chloroflexota
vOTU2229	LL2.bin22	Chloroflexota
vOTU3184	WY3.bin156	Chloroflexota
vOTU2944	DBS1-3.bin120	Chloroflexota
vOTU2944	WY3.bin12	Chloroflexota
vOTU2944	DBS1-3.bin13	Chloroflexota
vOTU3001	DBS2-4.bin86	Chloroflexota
vOTU2950	SKS1.bin7	Chloroflexota
vOTU3026	SKS1.bin7	Chloroflexota
vOTU4561	WY1.bin59	Chloroflexota
vOTU4561	DBS2-4.bin146	Chloroflexota
vOTU4561	DBS2-1.bin165	Chloroflexota
vOTU4561	DBS1-3.bin13	Chloroflexota
vOTU2928	WY5.bin37	Chloroflexota
vOTU2928	WY3.bin12	Chloroflexota
vOTU2928	DBS1-3.bin120	Chloroflexota
vOTU2928	WY4.bin17	Chloroflexota
vOTU4011	DBS2-1.bin44	Chloroflexota
vOTU4895	WY3.bin156	Chloroflexota
vOTU4648	WY3.bin147	Chloroflexota
vOTU4919	WY5.bin37	Chloroflexota
vOTU4919	WY3.bin12	Chloroflexota
vOTU4550	WY3.bin53	Chloroflexota
vOTU4184	WY3.bin12	Chloroflexota
vOTU4184	DBS1-3.bin120	Chloroflexota
vOTU4184	WY3.bin108	Chloroflexota
vOTU4355	WY3.bin12	Chloroflexota
vOTU4355	WY3.bin147	Chloroflexota
vOTU4355	DBS1-3.bin120	Chloroflexota
vOTU4355	WY1.bin59	Chloroflexota
vOTU4964	WY3.bin35	Chloroflexota
vOTU4811	WY3.bin12	Chloroflexota
vOTU4811	DBS2-1.bin165	Chloroflexota
vOTU4811	DBS1-1.bin109	Chloroflexota
vOTU4200	WY5.bin67	Chloroflexota
vOTU4205	WY5.bin120	Chloroflexota
vOTU4319	WY5.bin120	Chloroflexota
vOTU4325	WY2.bin71	Chloroflexota
vOTU4350	WY4.bin17	Chloroflexota
vOTU4350	DBS1-3.bin120	Chloroflexota
vOTU4350	SKS1.bin96	Chloroflexota
vOTU4350	DBS2-4.bin61	Chloroflexota
vOTU4275	WY2.bin104	Chloroflexota
vOTU4278	WY2.bin104	Chloroflexota
vOTU4404	WY3.bin12	Chloroflexota
vOTU4413	WY3.bin156	Chloroflexota
vOTU5011	WY5.bin143	Chloroflexota
vOTU5011	WY3.bin156	Chloroflexota
vOTU4420	WY5.bin120	Chloroflexota
vOTU4846	WY2.bin36	Chloroflexota
vOTU4561	WY3.bin147	Chloroflexota
vOTU4622	WY2.bin93	Chloroflexota
vOTU4811	DBS1-3.bin13	Chloroflexota
vOTU4498	WY3.bin156	Chloroflexota
vOTU4519	WY3.bin156	Chloroflexota
vOTU4579	WY5.bin37	Chloroflexota
vOTU4579	WY4.bin17	Chloroflexota
vOTU4584	WY5.bin37	Chloroflexota
vOTU4584	DBS1-3.bin120	Chloroflexota
vOTU4584	WY3.bin35	Chloroflexota
vOTU4689	WY3.bin156	Chloroflexota
vOTU4767	WY5.bin39	Chloroflexota
vOTU4767	WY2.bin71	Chloroflexota
vOTU4657	WY3.bin12	Chloroflexota
vOTU4831	WY2.bin71	Chloroflexota
vOTU4826	WY5.bin120	Chloroflexota
vOTU4870	DBS1-3.bin120	Chloroflexota
vOTU4870	WY1.bin59	Chloroflexota
vOTU4884	WY3.bin12	Chloroflexota
vOTU4884	WY4.bin17	Chloroflexota
vOTU4884	WY3.bin35	Chloroflexota
vOTU4920	WY5.bin37	Chloroflexota
vOTU4955	WY5.bin120	Chloroflexota
vOTU4961	WY3.bin156	Chloroflexota
vOTU4987	DBS1-3.bin120	Chloroflexota
vOTU4987	WY3.bin35	Chloroflexota
vOTU4993	WY5.bin143	Chloroflexota
vOTU4993	WY3.bin156	Chloroflexota
vOTU5076	YF1.bin12	Chloroflexota
vOTU5076	BP9.bin130	Chloroflexota
vOTU5490	WY5.bin22	Chloroflexota
vOTU5490	WY2.bin36	Chloroflexota
vOTU110	BP5.bin90	Cyanobacteria
vOTU158	DBS2-1.bin124	Cyanobacteria
vOTU158	BP5.bin90	Cyanobacteria
vOTU115	BP5.bin90	Cyanobacteria
vOTU123	BP5.bin90	Cyanobacteria
vOTU184	BP5.bin90	Cyanobacteria
vOTU186	BP5.bin90	Cyanobacteria
vOTU198	BP5.bin90	Cyanobacteria
vOTU88	BP5.bin90	Cyanobacteria
vOTU89	BP5.bin90	Cyanobacteria
vOTU515	BP6.bin52	Cyanobacteria
vOTU2569	ZJ1.bin59	Cyanobacteria
vOTU3138	BP5.bin90	Cyanobacteria
vOTU2983	BP5.bin90	Cyanobacteria
vOTU3142	BP5.bin90	Cyanobacteria
vOTU5528	ZJ1.bin59	Cyanobacteria
vOTU5609	ZJ1.bin59	Cyanobacteria
vOTU5609	DBS1-2.bin46	Cyanobacteria
vOTU5664	ZJ1.bin59	Cyanobacteria
vOTU25	LSA3.bin19	Deinococcota
vOTU1331	DBS2-1.bin17	Deinococcota
vOTU1444	LSA3.bin19	Deinococcota
vOTU1589	DBS2-1.bin17	Deinococcota
vOTU1982	DBS2-1.bin17	Deinococcota
vOTU3023	DBS2-1.bin17	Deinococcota
vOTU5645	LSA3.bin19	Deinococcota
vOTU5130	DS4.bin18	Dependentiae
vOTU1012	DS4.bin18	Dependentiae
vOTU1739	DS4.bin18	Dependentiae
vOTU1107	DS4.bin18	Dependentiae
vOTU3799	DS4.bin18	Dependentiae
vOTU4071	DS4.bin18	Dependentiae
vOTU4286	DS4.bin18	Dependentiae
vOTU160	DBS1-1.bin110	Desulfobacterota
vOTU68	WY5.bin32	Desulfobacterota
vOTU6	BP9.bin85	Desulfobacterota
vOTU154	DBS1-1.bin110	Desulfobacterota
vOTU185	BP5.bin119	Desulfobacterota
vOTU246	BP9.bin36	Desulfobacterota
vOTU100	BP9.bin36	Desulfobacterota
vOTU91	BP6.bin89	Desulfobacterota
vOTU91	BP9.bin36	Desulfobacterota
vOTU91	BP8.bin11	Desulfobacterota
vOTU250	BP9.bin36	Desulfobacterota
vOTU250	BP8.bin11	Desulfobacterota
vOTU250	BP6.bin89	Desulfobacterota
vOTU254	BP8.bin11	Desulfobacterota
vOTU254	BP8.bin69	Desulfobacterota
vOTU149	BP9.bin36	Desulfobacterota
vOTU271	BP5.bin86	Desulfobacterota
vOTU271	BP6.bin89	Desulfobacterota
vOTU125	BP9.bin36	Desulfobacterota
vOTU171	BP9.bin5	Desulfobacterota
vOTU171	BP8.bin69	Desulfobacterota
vOTU596	BP8.bin75	Desulfobacterota
vOTU585	BP8.bin75	Desulfobacterota
vOTU197	BP5.bin119	Desulfobacterota
vOTU226	BP5.bin119	Desulfobacterota
vOTU358	BP6.bin86	Desulfobacterota
vOTU317	BP8.bin69	Desulfobacterota
vOTU296	BP6.bin57	Desulfobacterota
vOTU614	BP8.bin69	Desulfobacterota
vOTU614	BP6.bin89	Desulfobacterota
vOTU357	BP8.bin27	Desulfobacterota
vOTU369	BP6.bin67	Desulfobacterota
vOTU586	BP6.bin67	Desulfobacterota
vOTU274	SKS4.bin43	Desulfobacterota
vOTU274	SKS4.bin16	Desulfobacterota
vOTU274	SKS3.bin71	Desulfobacterota
vOTU274	SKS3.bin22	Desulfobacterota
vOTU274	SKS3.bin12	Desulfobacterota
vOTU274	SKS1.bin30	Desulfobacterota
vOTU274	BP5.bin86	Desulfobacterota
vOTU274	BP6.bin89	Desulfobacterota
vOTU309	BP6.bin67	Desulfobacterota
vOTU290	BP6.bin57	Desulfobacterota
vOTU457	BP7.bin41	Desulfobacterota
vOTU571	DX1.bin82	Desulfobacterota
vOTU607	BP6.bin86	Desulfobacterota
vOTU501	FK5.bin90	Desulfobacterota
vOTU501	BP7.bin41	Desulfobacterota
vOTU592	BP7.bin41	Desulfobacterota
vOTU599	BP6.bin67	Desulfobacterota
vOTU602	BP6.bin67	Desulfobacterota
vOTU607	BP8.bin47	Desulfobacterota
vOTU667	BP6.bin67	Desulfobacterota
vOTU3889	DX1.bin82	Desulfobacterota
vOTU717	DBS1-1.bin110	Desulfobacterota
vOTU832	DX1.bin82	Desulfobacterota
vOTU1689	FK3.bin99	Desulfobacterota
vOTU1261	WY5.bin129	Desulfobacterota
vOTU1261	WY5.bin26	Desulfobacterota
vOTU1261	WY4.bin23	Desulfobacterota
vOTU1261	WY1.bin44	Desulfobacterota
vOTU1261	FK3.bin22	Desulfobacterota
vOTU1261	SKS1.bin98	Desulfobacterota
vOTU1149	FK3.bin22	Desulfobacterota
vOTU1101	FK3.bin127	Desulfobacterota
vOTU1101	YP4.bin33	Desulfobacterota
vOTU1166	FK3.bin22	Desulfobacterota
vOTU5204	DX1.bin15	Desulfobacterota
vOTU1122	FK3.bin22	Desulfobacterota
vOTU1846	DX1.bin15	Desulfobacterota
vOTU1846	FK3.bin99	Desulfobacterota
vOTU1239	FK3.bin22	Desulfobacterota
vOTU1869	FK5.bin90	Desulfobacterota
vOTU1869	FK3.bin99	Desulfobacterota
vOTU1298	BP6.bin6	Desulfobacterota
vOTU1451	DX1.bin82	Desulfobacterota
vOTU1657	WY5.bin129	Desulfobacterota
vOTU1662	YP4.bin33	Desulfobacterota
vOTU1662	FK1.bin62	Desulfobacterota
vOTU1685	FK5.bin86	Desulfobacterota
vOTU1688	FK5.bin90	Desulfobacterota
vOTU1688	BP7.bin41	Desulfobacterota
vOTU5277	YP4.bin24	Desulfobacterota
vOTU5277	YP3.bin70	Desulfobacterota
vOTU5277	DBS2-4.bin15	Desulfobacterota
vOTU5277	YP2.bin2	Desulfobacterota
vOTU2198	DBS1-1.bin110	Desulfobacterota
vOTU2523	DBS1-1.bin110	Desulfobacterota
vOTU2134	DBS1-1.bin110	Desulfobacterota
vOTU2513	DBS1-1.bin110	Desulfobacterota
vOTU2783	DX1.bin82	Desulfobacterota
vOTU2901	DX1.bin82	Desulfobacterota
vOTU3146	SKS1.bin30	Desulfobacterota
vOTU2996	SKS1.bin30	Desulfobacterota
vOTU3011	SKS1.bin10	Desulfobacterota
vOTU3191	SKS1.bin10	Desulfobacterota
vOTU2992	WY5.bin129	Desulfobacterota
vOTU3010	SKS1.bin10	Desulfobacterota
vOTU2954	SKS1.bin83	Desulfobacterota
vOTU3025	WY2.bin79	Desulfobacterota
vOTU3032	SKS1.bin11	Desulfobacterota
vOTU2967	SKS1.bin11	Desulfobacterota
vOTU2969	SKS3.bin12	Desulfobacterota
vOTU2971	FK3.bin22	Desulfobacterota
vOTU3051	SKS1.bin11	Desulfobacterota
vOTU3081	SKS1.bin11	Desulfobacterota
vOTU3085	SKS1.bin10	Desulfobacterota
vOTU3092	SKS1.bin11	Desulfobacterota
vOTU2989	SKS4.bin43	Desulfobacterota
vOTU2989	SKS4.bin16	Desulfobacterota
vOTU2989	SKS3.bin66	Desulfobacterota
vOTU3223	SKS3.bin12	Desulfobacterota
vOTU3160	SKS1.bin30	Desulfobacterota
vOTU4592	WY5.bin129	Desulfobacterota
vOTU2934	SKS3.bin27	Desulfobacterota
vOTU3226	SKS4.bin16	Desulfobacterota
vOTU3226	BP5.bin86	Desulfobacterota
vOTU3368	SKS4.bin16	Desulfobacterota
vOTU3319	SKS3.bin22	Desulfobacterota
vOTU3390	SKS4.bin16	Desulfobacterota
vOTU3375	SKS4.bin16	Desulfobacterota
vOTU3395	SKS4.bin16	Desulfobacterota
vOTU3505	YP4.bin24	Desulfobacterota
vOTU3889	WY4.bin13	Desulfobacterota
vOTU3889	BP9.bin85	Desulfobacterota
vOTU3889	BP6.bin57	Desulfobacterota
vOTU4073	WY4.bin79	Desulfobacterota
vOTU4084	WY2.bin100	Desulfobacterota
vOTU4258	WY5.bin12	Desulfobacterota
vOTU4105	WY5.bin129	Desulfobacterota
vOTU4105	FK3.bin22	Desulfobacterota
vOTU4113	DBS1-1.bin110	Desulfobacterota
vOTU4271	WY4.bin79	Desulfobacterota
vOTU4129	WY4.bin79	Desulfobacterota
vOTU4745	WY5.bin26	Desulfobacterota
vOTU4745	WY2.bin79	Desulfobacterota
vOTU4745	WY5.bin129	Desulfobacterota
vOTU4138	SKS1.bin98	Desulfobacterota
vOTU4138	WY5.bin129	Desulfobacterota
vOTU4784	WY4.bin79	Desulfobacterota
vOTU4784	WY2.bin14	Desulfobacterota
vOTU4820	WY5.bin129	Desulfobacterota
vOTU4820	FK3.bin22	Desulfobacterota
vOTU4306	WY2.bin14	Desulfobacterota
vOTU4327	WY5.bin129	Desulfobacterota
vOTU4327	WY5.bin26	Desulfobacterota
vOTU4327	WY4.bin23	Desulfobacterota
vOTU4327	WY1.bin44	Desulfobacterota
vOTU4327	SKS1.bin8	Desulfobacterota
vOTU4327	FK3.bin22	Desulfobacterota
vOTU4327	SKS1.bin98	Desulfobacterota
vOTU4332	WY5.bin12	Desulfobacterota
vOTU4339	SKS1.bin98	Desulfobacterota
vOTU4339	WY5.bin129	Desulfobacterota
vOTU4342	WY5.bin26	Desulfobacterota
vOTU4342	WY5.bin129	Desulfobacterota
vOTU4348	WY2.bin79	Desulfobacterota
vOTU4348	SKS1.bin98	Desulfobacterota
vOTU4358	WY5.bin129	Desulfobacterota
vOTU4360	WY5.bin12	Desulfobacterota
vOTU4393	WY5.bin12	Desulfobacterota
vOTU4463	WY3.bin34	Desulfobacterota
vOTU5019	WY5.bin129	Desulfobacterota
vOTU4632	WY4.bin13	Desulfobacterota
vOTU4680	WY4.bin79	Desulfobacterota
vOTU4637	WY4.bin13	Desulfobacterota
vOTU4849	WY5.bin129	Desulfobacterota
vOTU4810	WY5.bin12	Desulfobacterota
vOTU5025	WY5.bin129	Desulfobacterota
vOTU5407	YP4.bin24	Desulfobacterota
vOTU5294	YP2.bin2	Desulfobacterota
vOTU5294	YP4.bin24	Desulfobacterota
vOTU5294	YP3.bin70	Desulfobacterota
vOTU5294	DBS2-4.bin15	Desulfobacterota
vOTU5377	YP4.bin102	Desulfobacterota
vOTU5380	YP4.bin102	Desulfobacterota
vOTU5411	YP4.bin102	Desulfobacterota
vOTU5602	DBS1-1.bin110	Desulfobacterota
vOTU5627	DBS1-1.bin110	Desulfobacterota
vOTU5614	DBS1-1.bin110	Desulfobacterota
vOTU163	DBS2-4.bin1	Dormibacterota
vOTU5319	YP4.bin37	Dormibacterota
vOTU5319	DBS1-1.bin117	Dormibacterota
vOTU2624	LSA5.bin69	Dormibacterota
vOTU2880	MAS3.bin15	Dormibacterota
vOTU3706	YF1.bin126	Dormibacterota
vOTU3706	FK3.bin138	Dormibacterota
vOTU3879	YP4.bin40	Dormibacterota
vOTU3879	LSA5.bin69	Dormibacterota
vOTU3879	WH2.bin132	Dormibacterota
vOTU5236	YP3.bin68	Dormibacterota
vOTU5236	FK3.bin138	Dormibacterota
vOTU5236	YP4.bin37	Dormibacterota
vOTU5259	YP2.bin62	Dormibacterota
vOTU5402	YP4.bin40	Dormibacterota
vOTU5402	YP3.bin57	Dormibacterota
vOTU5402	YP3.bin68	Dormibacterota
vOTU5402	MAS3.bin20	Dormibacterota
vOTU5404	WH2.bin132	Dormibacterota
vOTU5404	LSA5.bin69	Dormibacterota
vOTU5400	YP4.bin40	Dormibacterota
vOTU5273	MAS3.bin20	Dormibacterota
vOTU5302	YP4.bin40	Dormibacterota
vOTU5302	YP3.bin57	Dormibacterota
vOTU5302	YP3.bin68	Dormibacterota
vOTU5302	MAS3.bin20	Dormibacterota
vOTU5390	YP4.bin14	Dormibacterota
vOTU5408	YP4.bin14	Dormibacterota
vOTU1675	FK1.bin14	Elusimicrobiota
vOTU1675	DBS2-5.bin6	Elusimicrobiota
vOTU2732	LSA5.bin12	Elusimicrobiota
vOTU3084	FK1.bin99	Elusimicrobiota
vOTU2964	SKS1.bin115	Elusimicrobiota
vOTU3035	SKS1.bin53	Elusimicrobiota
vOTU3496	WY5.bin27	Elusimicrobiota
vOTU3496	DBS2-1.bin156	Elusimicrobiota
vOTU3496	SKS1.bin123	Elusimicrobiota
vOTU3496	FK3.bin37	Elusimicrobiota
vOTU3496	DBS2-4.bin76	Elusimicrobiota
vOTU3496	DBS2-4.bin82	Elusimicrobiota
vOTU5155	LSA5.bin12	Elusimicrobiota
vOTU5155	FK1.bin14	Elusimicrobiota
vOTU5155	DBS2-5.bin6	Elusimicrobiota
vOTU5155	DBS1-2.bin7	Elusimicrobiota
vOTU141	BP5.bin132	Eremiobacterota
vOTU141	BP9.bin48	Eremiobacterota
vOTU217	BP5.bin25	Eremiobacterota
vOTU473	BP9.bin48	Eremiobacterota
vOTU818	SKS1.bin114	Eremiobacterota
vOTU818	YF1.bin71	Eremiobacterota
vOTU818	DBS1-2.bin32	Eremiobacterota
vOTU789	SKS1.bin114	Eremiobacterota
vOTU783	DBS1-2.bin32	Eremiobacterota
vOTU805	SKS1.bin114	Eremiobacterota
vOTU838	DBS1-3.bin76	Eremiobacterota
vOTU851	SKS1.bin114	Eremiobacterota
vOTU851	DBS1-2.bin32	Eremiobacterota
vOTU1439	BP9.bin48	Eremiobacterota
vOTU1699	YP4.bin17	Eremiobacterota
vOTU2182	JA6.bin4	Eremiobacterota
vOTU2014	BP5.bin84	Eremiobacterota
vOTU2014	BP9.bin48	Eremiobacterota
vOTU2062	DBS1-2.bin32	Eremiobacterota
vOTU2062	BP5.bin84	Eremiobacterota
vOTU3517	DX1.bin103	Eremiobacterota
vOTU3517	SKS5.bin58	Eremiobacterota
vOTU4830	DBS1-1.bin5	Eremiobacterota
vOTU5094	YF1.bin71	Eremiobacterota
vOTU5063	BP5.bin132	Eremiobacterota
vOTU5063	BP9.bin48	Eremiobacterota
vOTU5065	SKS1.bin114	Eremiobacterota
vOTU5220	SKS1.bin114	Eremiobacterota
vOTU5220	YF1.bin71	Eremiobacterota
vOTU93	BP4.bin80	Firmicutes
vOTU187	BP4.bin80	Firmicutes
vOTU49	BP4.bin80	Firmicutes
vOTU61	BP4.bin80	Firmicutes
vOTU135	BP4.bin80	Firmicutes
vOTU252	BP5.bin111	Firmicutes
vOTU108	BP5.bin74	Firmicutes
vOTU243	BP5.bin74	Firmicutes
vOTU686	BP8.bin31	Firmicutes
vOTU248	BP5.bin74	Firmicutes
vOTU103	BP5.bin74	Firmicutes
vOTU104	BP5.bin74	Firmicutes
vOTU265	BP8.bin49	Firmicutes
vOTU107	BP4.bin80	Firmicutes
vOTU617	BP5.bin78	Firmicutes
vOTU126	BP5.bin74	Firmicutes
vOTU182	BP4.bin80	Firmicutes
vOTU194	BP4.bin80	Firmicutes
vOTU200	BP5.bin58	Firmicutes
vOTU209	BP4.bin80	Firmicutes
vOTU213	BP5.bin111	Firmicutes
vOTU230	BP4.bin80	Firmicutes
vOTU90	BP5.bin74	Firmicutes
vOTU238	BP5.bin111	Firmicutes
vOTU359	BP5.bin78	Firmicutes
vOTU297	BP9.bin69	Firmicutes
vOTU297	BP5.bin111	Firmicutes
vOTU548	BP5.bin78	Firmicutes
vOTU512	BP4.bin80	Firmicutes
vOTU291	LL3.bin53	Firmicutes
vOTU548	BP6.bin51	Firmicutes
vOTU326	BP9.bin69	Firmicutes
vOTU326	BP5.bin111	Firmicutes
vOTU405	BP5.bin78	Firmicutes
vOTU405	BP6.bin51	Firmicutes
vOTU462	BP8.bin31	Firmicutes
vOTU383	BP6.bin51	Firmicutes
vOTU391	BP6.bin51	Firmicutes
vOTU416	BP6.bin51	Firmicutes
vOTU432	BP9.bin69	Firmicutes
vOTU432	BP5.bin111	Firmicutes
vOTU437	BP5.bin78	Firmicutes
vOTU453	BP6.bin51	Firmicutes
vOTU569	BP4.bin80	Firmicutes
vOTU550	BP4.bin80	Firmicutes
vOTU566	BP6.bin51	Firmicutes
vOTU566	BP5.bin111	Firmicutes
vOTU480	BP6.bin51	Firmicutes
vOTU483	BP4.bin80	Firmicutes
vOTU523	BP8.bin31	Firmicutes
vOTU542	BP8.bin31	Firmicutes
vOTU545	BP8.bin31	Firmicutes
vOTU666	BP5.bin78	Firmicutes
vOTU666	BP6.bin51	Firmicutes
vOTU617	BP5.bin74	Firmicutes
vOTU627	BP9.bin69	Firmicutes
vOTU627	BP5.bin111	Firmicutes
vOTU608	BP4.bin80	Firmicutes
vOTU669	BP8.bin31	Firmicutes
vOTU732	TL1-5.bin82	Firmicutes
vOTU877	DBS2-1.bin151	Firmicutes
vOTU904	TL1-5.bin82	Firmicutes
vOTU904	TL1-2.bin2	Firmicutes
vOTU1178	DX2.bin20	Firmicutes
vOTU1191	FK3.bin1	Firmicutes
vOTU1208	SKS1.bin106	Firmicutes
vOTU1750	JA6.bin5	Firmicutes
vOTU1227	DBS2-4.bin25	Firmicutes
vOTU1294	JA4.bin15	Firmicutes
vOTU1305	WH4.bin35	Firmicutes
vOTU1305	JA4.bin15	Firmicutes
vOTU1311	JA4.bin15	Firmicutes
vOTU1378	LSA5.bin4	Firmicutes
vOTU1381	HSP1.bin10	Firmicutes
vOTU3725	LSA2.bin18	Firmicutes
vOTU3725	HSP1.bin10	Firmicutes
vOTU1456	DX1.bin88	Firmicutes
vOTU2845	HSP1.bin3	Firmicutes
vOTU1514	DX1.bin52	Firmicutes
vOTU1526	DX2.bin10	Firmicutes
vOTU1532	DX1.bin42	Firmicutes
vOTU1593	WH4.bin36	Firmicutes
vOTU1593	HSP1.bin10	Firmicutes
vOTU1593	WH5.bin23	Firmicutes
vOTU1610	DX2.bin28	Firmicutes
vOTU1615	DX2.bin20	Firmicutes
vOTU1616	WH4.bin36	Firmicutes
vOTU1616	DX2.bin62	Firmicutes
vOTU1601	HSP1.bin3	Firmicutes
vOTU1633	DX1.bin42	Firmicutes
vOTU1633	DX1.bin73	Firmicutes
vOTU1633	DX1.bin52	Firmicutes
vOTU3250	YS3.bin3	Firmicutes
vOTU1625	DX2.bin40	Firmicutes
vOTU1626	YS3.bin3	Firmicutes
vOTU1664	TL2-4.bin5	Firmicutes
vOTU1660	DS4.bin16	Firmicutes
vOTU1649	TL1-5.bin82	Firmicutes
vOTU1705	FK3.bin1	Firmicutes
vOTU1948	HSP2.bin29	Firmicutes
vOTU1948	HSP1.bin10	Firmicutes
vOTU1956	DX2.bin40	Firmicutes
vOTU1956	DX1.bin42	Firmicutes
vOTU1956	DX1.bin52	Firmicutes
vOTU1979	HSP1.bin10	Firmicutes
vOTU1979	WH5.bin23	Firmicutes
vOTU1979	TL2-4.bin5	Firmicutes
vOTU1911	TL2-1.bin20	Firmicutes
vOTU1960	HSP1.bin10	Firmicutes
vOTU2680	TL1-3.bin3	Firmicutes
vOTU3780	TL2-4.bin5	Firmicutes
vOTU3780	HSP1.bin25	Firmicutes
vOTU3780	HSP1.bin10	Firmicutes
vOTU1916	HSP1.bin40	Firmicutes
vOTU1942	HSP1.bin10	Firmicutes
vOTU1922	WH5.bin23	Firmicutes
vOTU1959	YS3.bin3	Firmicutes
vOTU1960	HSP2.bin29	Firmicutes
vOTU1963	HSP1.bin25	Firmicutes
vOTU1963	TL2-4.bin5	Firmicutes
vOTU1972	YS3.bin3	Firmicutes
vOTU1975	HSP2.bin29	Firmicutes
vOTU2017	JA1.bin52	Firmicutes
vOTU2017	JA6.bin5	Firmicutes
vOTU2017	DX2.bin20	Firmicutes
vOTU2056	JA1.bin52	Firmicutes
vOTU2010	JA1.bin4	Firmicutes
vOTU2010	JA2.bin22	Firmicutes
vOTU2039	DX2.bin10	Firmicutes
vOTU2066	BP8.bin49	Firmicutes
vOTU2081	LL3.bin53	Firmicutes
vOTU2172	JA4.bin15	Firmicutes
vOTU2172	JA1.bin4	Firmicutes
vOTU2335	LL3.bin53	Firmicutes
vOTU2210	LL3.bin53	Firmicutes
vOTU2604	MAS3.bin161	Firmicutes
vOTU2604	TL1-5.bin93	Firmicutes
vOTU2709	LSA2.bin43	Firmicutes
vOTU2607	TL1-2.bin2	Firmicutes
vOTU2607	LSA5.bin4	Firmicutes
vOTU2605	TL1-3.bin3	Firmicutes
vOTU2589	HSP1.bin25	Firmicutes
vOTU2589	WH1.bin3	Firmicutes
vOTU2589	TL1-5.bin8	Firmicutes
vOTU2589	HSP1.bin10	Firmicutes
vOTU2667	TL1-3.bin3	Firmicutes
vOTU2639	HSP1.bin10	Firmicutes
vOTU2652	LSA5.bin110	Firmicutes
vOTU2696	TL1-3.bin3	Firmicutes
vOTU2696	HSP1.bin3	Firmicutes
vOTU3999	HSP1.bin10	Firmicutes
vOTU3999	LSA2.bin18	Firmicutes
vOTU3999	LSA5.bin110	Firmicutes
vOTU2703	DS4.bin16	Firmicutes
vOTU2708	TL1-3.bin3	Firmicutes
vOTU2726	WH4.bin11	Firmicutes
vOTU2726	LSA2.bin18	Firmicutes
vOTU2726	HSP1.bin10	Firmicutes
vOTU2729	WH2.bin2	Firmicutes
vOTU2742	DX2.bin10	Firmicutes
vOTU2802	JA6.bin5	Firmicutes
vOTU2830	MAS3.bin161	Firmicutes
vOTU2850	MAS3.bin161	Firmicutes
vOTU3193	SKS3.bin19	Firmicutes
vOTU3003	SKS3.bin18	Firmicutes
vOTU3457	SKS1.bin126	Firmicutes
vOTU3006	SKS1.bin106	Firmicutes
vOTU2961	SKS1.bin126	Firmicutes
vOTU3027	SKS1.bin126	Firmicutes
vOTU3040	TL1-3.bin3	Firmicutes
vOTU2972	SKS1.bin126	Firmicutes
vOTU3086	SKS1.bin126	Firmicutes
vOTU2988	SKS1.bin106	Firmicutes
vOTU3128	SKS1.bin35	Firmicutes
vOTU3159	SKS1.bin106	Firmicutes
vOTU3220	SKS3.bin3	Firmicutes
vOTU3232	SKS3.bin18	Firmicutes
vOTU3233	YS3.bin3	Firmicutes
vOTU3246	YS3.bin3	Firmicutes
vOTU3288	SKS3.bin18	Firmicutes
vOTU3264	YS3.bin3	Firmicutes
vOTU3216	YS3.bin3	Firmicutes
vOTU3217	SKS3.bin82	Firmicutes
vOTU3323	SKS3.bin82	Firmicutes
vOTU3565	SKS5.bin52	Firmicutes
vOTU3565	SKS1.bin49	Firmicutes
vOTU3565	DBS2-4.bin30	Firmicutes
vOTU3565	DBS2-1.bin151	Firmicutes
vOTU3470	DX1.bin52	Firmicutes
vOTU3482	SKS1.bin126	Firmicutes
vOTU3514	SKS1.bin126	Firmicutes
vOTU3516	SKS1.bin126	Firmicutes
vOTU3523	FK3.bin1	Firmicutes
vOTU3581	WH4.bin36	Firmicutes
vOTU3581	TL1-3.bin3	Firmicutes
vOTU3673	WH4.bin11	Firmicutes
[truncated: 4,429 more rows]
