# Supplementary material for: Patterns and ecological drivers of viral communities in acid mine drainage sediments across Southern China
Source: Nat Commun. 2022 May 2;13:2389. doi: 10.1038/s41467-022-30049-5 (PMC9061769; doi:10.1038/s41467-022-30049-5)
Supplement: Supplementary file 6 — Source Data [file 41467_2022_30049_MOESM6_ESM.zip › Source Data/fig5/virus-host sub-networks for each sample.R]

vh_adj <- read.table("virus_host.pairs",header = T)
library(tidyverse)
vh_mat <- spread(vh_adj,key=pop,value=value)
vh_mat[is.na(vh_mat)] <- 0
row.names(vh_mat)<-vh_mat$votu
vh_mat <- vh_mat[,-1]

votu_mat <- read.table("vOTUs_sites.abun",header = T)
host_mat <- read.table("MAGs_sites.abun",header = T)

site_otuname <- list()
site_hostname <- list()
site_mat <- list()
site_adj <- list()

library(igraph)
for (i in 1:90){
  print(i)
  site_otuname[[i]] <- intersect(c(rownames(votu_mat)[votu_mat[,i]>0]),rownames(vh_mat))
  site_hostname[[i]] <- intersect(c(rownames(host_mat)[host_mat[,i]>0]),colnames(vh_mat))
  site_mat[[i]] <- vh_mat[site_otuname[[i]],site_hostname[[i]]]
  
  votuname <- as.character(t(replicate(ncol(site_mat[[i]]),rownames(site_mat[[i]]))))
  hostname <- as.character(replicate(nrow(site_mat[[i]]),colnames(site_mat[[i]])))
  links <- as.numeric(t(site_mat[[i]]))
  site_adj[[i]] <- data.frame(votuname,links,hostname)
  site_adj[[i]] <- site_adj[[i]][site_adj[[i]][,2]==1,]
}

for (i in 1:90){
  name = paste("vh_pair",i,sep="")
  write.table(site_adj[[i]],name,sep="\t",row.names = FALSE, col.names = FALSE,quote = FALSE)
}
