# Supplementary material for: Patterns and ecological drivers of viral communities in acid mine drainage sediments across Southern China
Source: Nat Commun. 2022 May 2;13:2389. doi: 10.1038/s41467-022-30049-5 (PMC9061769; doi:10.1038/s41467-022-30049-5)
Supplement: Supplementary file 6 — Source Data [file 41467_2022_30049_MOESM6_ESM.zip › Source Data/fig6/tp_ap_phoh.data]

	phoh_abun	log_phoh_abun	tp	ap
BP5	134.8935991	2.129991342	6.68191856	0.190273
ZJ3	134.4610432	2.128596476	0.420081807	0.114539
WY3	113.3748393	2.054516685	2.367777778	0.0264728
BP6	113.3536924	2.054435671	1.70846603	0.066769333
WY1	108.2553598	2.034449408	2.43	0.03299
BP9	107.9767882	2.033330405	1.888286131	0.08729191
WY4	107.2417433	2.030363865	1.306111111	0.205487179
LL3	92.25063842	1.96496938	0.948501641	0.080126
WY5	91.15802258	1.959794896	2.117777778	0.17912
SKS3	86.88884686	1.938964034	0.583888889	0.036056
WY2	86.48911251	1.936961441	2.233888889	0.23224
ZJ5	83.89494263	1.923735781	0.393946546	0.2924144
LL7	75.69314855	1.879056571	0.736739768	0.213669333
ZJ4	75.31496529	1.87688128	0.660394463	0.1522184
LL6	68.37601494	1.834903786	0.575223607	0.026722667
BP7	65.94688045	1.819194256	2.087459517	0.1013116
LL4	64.91511934	1.81234586	0.826934314	0.1494901
SKS4	60.39947619	1.781033172	0.455	0.016028
ZJ2	57.5769558	1.760248699	0.261855447	0.11273609
DX1	54.07723977	1.733014516	7.415	0.115168
BP8	49.09657741	1.691051218	2.0249218	0.1092659
BP4	44.00771669	1.643528836	5.187740257	0.0320504
LL2	40.64058358	1.608959936	0.861989148	0.026722667
YF3	22.5724829	1.353579333	0.395555556	0.1722464
SKS5	16.20684284	1.209698421	0.276111111	0.1815723
DBS2-1	16.08062369	1.206302889	0.598763456	0.0600896
ZJ7	16.08015117	1.206290127	0.220568609	0.0872193
WH4	13.68924771	1.136379582	7.057222222	0.155224
YS1	11.98277051	1.078557242	1.973888889	1.067073224
YP5	8.434865747	0.926078175	1.547222222	0.076112
WH1	4.409141757	0.644354062	4.107	0.1572829
ZJ1	4.38124178	0.64159722	0.308163459	0.0240392
SKS1	3.111367282	0.492951281	0.365555556	0.0921344
LSA5	3.102562483	0.491720537	10.20777778	0.19628
TL1-4	2.708231251	0.432685745	1.279444444	0.0200336
LSA1	2.669700049	0.426462469	9.359902778	0.1041512
DBS2-5	2.477793342	0.394065082	0.52202467	0.0280448
DBS2-4	2.334697489	0.368230616	0.619524536	0.0600896
LSA4	2.324173814	0.366268604	9.976111111	0.1001456
YP1	1.900435224	0.278853071	2.083333333	0.0801176
YP3	1.659700512	0.220029728	2.013888889	0.2370152
MAS2	1.287839783	0.109861837	4.187222222	0.3244592
DBS1-3	1.178638037	0.071380452	0.595961758	0.0681008
LSA2	1.129849283	0.053020515	9.726111111	0.0600896
TL2-5	1.111927043	0.046076293	2.890476667	0.170245
FK1	1.098225745	0.04069162	0.624566312	0.0681008
FK3	1.074377348	0.031156843	2.150980562	0.0280448
TL1-1	0.810660021	-0.091161245	1.297222222	0.056084
FK5	0.7728962	-0.111878828	1.610557365	0.1602268
DS4	0.702735518	-0.153208096	6.006666667	0.236712
DBS1-2	0.690625613	-0.160757319	0.730629367	0.0400616
MAS1	0.669969317	-0.173945086	3.045555556	0.1922744
DS3	0.644569012	-0.190730577	10.43111111	0.29182
LSA3	0.624406198	-0.204532795	9.976111111	0.0681008
YF1	0.561577811	-0.25059006	2.112777778	0.276392
TL2-3	0.544597763	-0.263924147	1.458	0.315448
JA2	0.543448521	-0.264841589	2.374453233	0.2257145
TL2-1	0.485942247	-0.313415342	1.174333333	0.1402016
DBS1-1	0.457120482	-0.339969319	0.71167915	5.6E-06
YF4	0.386379139	-0.41298633	0.455	0.19628
FK4	0.361709918	-0.441639582	1.938259668	0.4806776
TL1-2	0.350971916	-0.454727634	1.271111111	0.1241792
WH5	0.341739212	-0.466305186	4.306	0.1922145
YS4	0.282781786	-0.548548567	2.430555556	0.2765298
JA6	0.266003391	-0.575112827	2.271722987	7E-06
WH2	0.248732714	-0.604267092	2.699666667	0.3014575
YS3	0.229763223	-0.638719485	2.490555556	0.0200336
MAS5	0.172765848	-0.762542105	2.777777778	0.0600896
FK2	0.165318355	-0.781678926	3.056576771	0.130196
YS2	0.16349112	-0.786505831	1.865	0.0200336
WH3	0.15260821	-0.816422102	2.250666667	0.3924325
YF2	0.147421594	-0.831438897	0.673333333	0.0881288
MAS3	0.141233462	-0.850062395	5.382222222	0.1522184
MAS4	0.105646004	-0.976146925	3.036666667	0.1321904
TL1-3	0.076159886	-1.118273717	1.315	0.056084
HSP2	0.061876365	-1.208475205	1.278888889	0.155224
YP4	0.05477604	-1.261409369	1.884444444	0.0040112
HSP1	0.045136377	-1.345473304	1.199444444	0.530756
TL2-2	0.036271424	-1.440435399	2.465555556	0.1802576
TL1-5	0.027515388	-1.560424355	1.565	0.0881288
YS5	0.02499507	-1.602145639	2.351111111	0.9293048
YF5	0.024995067	-1.602145691	0.316111111	0.1402016
DX4	0.022736191	-1.643282297	18.37555556	0.113501333
JA1	0.004071326	-2.39026408	0.748460912	0.2400616
DX2	0.000490727	-3.309159723	14.54333333	0.4682408
