# Supplementary material for: Patterns and ecological drivers of viral communities in acid mine drainage sediments across Southern China
Source: Nat Commun. 2022 May 2;13:2389. doi: 10.1038/s41467-022-30049-5 (PMC9061769; doi:10.1038/s41467-022-30049-5)
Supplement: Supplementary file 6 — Source Data [file 41467_2022_30049_MOESM6_ESM.zip › Source Data/fig6/tp_ap_phoh_abun.R]

data<-read.table('tp_ap_phoh.data',header = T)
summary(lm(data$log_phoh_abun~data$tp))
summary(lm(data$log_phoh_abun~data$ap))

ggplot(data)+
  geom_point(aes(tp,log_phoh_abun),color = rgb(15,153,183,max=255),size=3)+
  geom_smooth(aes(tp,log_phoh_abun),color = rgb(15,153,183,max=255),method='lm',fill=NA)+
  labs(x="TP (mg/kg)",y="Abundance (log10 scale)")+
  theme_bw()+
  theme(panel.grid.major=element_blank(),panel.grid.minor = element_blank(),
        axis.title.x = element_text(size=15),axis.title.y = element_text(size=15),
        axis.text.x = element_text(hjust = 0.5,size=15,colour = 'black'),
        axis.text.y=element_text(size=15,colour = 'black'),
        axis.line = element_line(size=1,colour="black"),
        legend.text = element_text(size=15))+expand_limits(x=0,y=-4)+
  scale_x_continuous(breaks = seq(0,20,5))+
  scale_y_continuous(breaks = seq(-4,3,1))  

ggplot(data)+
  geom_point(aes(ap,log_phoh_abun),color = rgb(15,153,183,max=255),size=3)+
  geom_smooth(aes(ap,log_phoh_abun),color = rgb(15,153,183,max=255),method='lm',fill=NA)+
  labs(x="AP (mg/kg)",y="Abundance (log10 scale)")+
  theme_bw()+
  theme(panel.grid.major=element_blank(),panel.grid.minor = element_blank(),
        axis.title.x = element_text(size=15),axis.title.y = element_text(size=15),
        axis.text.x = element_text(hjust = 0.5,size=15,colour = 'black'),
        axis.text.y=element_text(size=15,colour = 'black'),
        axis.line = element_line(size=1,colour="black"),
        legend.text = element_text(size=15))+expand_limits(x=0,y=-4)+
  scale_x_continuous(breaks = seq(0,1.2,0.2))+
  scale_y_continuous(breaks = seq(-4,3,1))  
