# Supplementary material for: Patterns and ecological drivers of viral communities in acid mine drainage sediments across Southern China
Source: Nat Commun. 2022 May 2;13:2389. doi: 10.1038/s41467-022-30049-5 (PMC9061769; doi:10.1038/s41467-022-30049-5)
Supplement: Supplementary file 6 — Source Data [file 41467_2022_30049_MOESM6_ESM.zip › Source Data/figs1/ASVs_sites.abun]

	BP4	BP5	BP6	BP7	BP8	BP9	DBS1.1	DBS1.2	DBS1.3	DBS2.1	DBS2.4	DBS2.5	DS3	DS4	DX1	DX2	DX4	Fk1	Fk2	Fk3	Fk4	Fk5	HSP1	HSP2	JA1	JA2	JA3	JA4	JA5	JA6	LL2	LL3	LL4	LL6	LL7	LSA1	LSA2	LSA3	LSA4	LSA5	MAS1	MAS2	MAS3	MAS4	MAS5	SKS1	SKS3	SKS4	SKS5
ASV0001	598	2395	804	900	755	1550	69	103	2307	22	7	762	16	17	49	54	53	2	0	7	0	0	39	24	11896	12358	11842	13084	6547	14227	129	136	139	110	76	2	6	5	4	2	1	4	5	3	2	112	102	68	71
ASV0002	81	82	68	79	91	108	211	549	263	51	32	365	877	795	15	19	29	26	9	31	37	50	2841	1027	17	25	15	17	24	13	54	81	65	60	46	1501	1589	813	1179	1126	64	61	72	45	76	133	88	81	49
ASV0003	122	272	162	196	166	210	1401	1914	1210	957	1671	737	5665	4796	452	5712	5928	32	8	765	471	342	2829	1390	38	33	25	22	35	30	612	267	357	144	161	226	456	301	219	310	1191	285	103	101	47	697	135	139	226
ASV0005	2	4	0	1	10	0	17	11	12	10	10	3	15	4	22	5	6	6	10	11	14	4	7493	6311	3	3	3	1	5	3	3	0	0	1	2	357	413	471	767	622	9	17	21	7	9	331	45	83	21
ASV0006	196	225	140	143	97	196	1276	1283	2141	77	24	1512	1598	1361	1012	549	956	6	2	13	32	16	35	21	3741	4012	1072	630	522	310	419	792	499	592	562	481	546	376	351	571	612	143	475	175	952	396	361	1011	1117
ASV0007	51	70	64	57	49	65	791	2171	222	189	410	63	2536	3127	3	6	3	840	5	351	1548	1520	174	1083	11	5	11	23	3	2	37	40	31	31	26	1843	1465	3952	2197	2262	37	139	83	29	29	1305	74	188	2631
ASV0008	5	7	8	2	7	4	10	24	35	1	23	1456	0	3	3	7	7	8	55	23	16	25	5	5	391	1065	2171	1862	2206	2461	148	614	88	3551	5013	29	59	30	14	17	503	465	178	11	61	290	4093	6710	8799
ASV0009	5	2	0	0	0	1	207	175	259	74	1589	217	379	361	6139	1086	3551	3297	633	1170	1943	1667	27	27	16	6	19	9	54	9	0	1	1	2	0	818	637	795	822	737	79	395	371	998	165	142	7	10	207
ASV0011	15	16	17	14	16	26	19	18	23	12	6	21	31	78	8	5	1	6	4	4	7	9	582	47	2	1	1	2	0	1	9	9	7	12	2	473	649	389	658	553	60	131	82	18	26	14	9	13	2
ASV0014	9	2	2	2	1	4	317	136	96	1456	349	295	4	0	7	6	0	518	2844	1526	1364	1668	4	0	0	0	1	1	0	0	0	3	2	7	0	58	26	39	29	15	446	1352	914	2314	569	2	1	0	1
ASV0017	30	12	13	27	29	27	6	14	4	2	2	1	378	410	8	5	10	1	0	1	6	1	3741	11344	10	9	11	13	9	5	24	20	17	8	16	1220	2150	1904	1214	3948	6	10	5	3	9	101	25	84	19
ASV0018	8	1	0	2	2	3	3665	2191	684	1165	118	484	52	23	617	1324	110	81	9	51	75	46	1	0	34	4	16	35	71	6	6	2	6	0	2	167	298	410	166	757	591	498	424	2917	1178	179	2	19	73
ASV0019	3	0	5	5	3	3	1228	2456	1438	282	45	640	684	493	20	120	86	6	6	37	104	56	15	13	621	55	157	94	308	84	2	3	5	2	3	1414	1246	1459	1338	1391	318	757	820	1246	1233	154	8	28	303
ASV0020	3	5	0	0	0	0	75	58	63	46	28	59	309	304	12	6	6	7	102	119	46	76	1047	144	2	0	1	1	3	1	4	3	4	0	0	1249	1032	1044	1419	1291	302	369	445	112	189	167	10	14	219
ASV0021	27	21	23	21	25	19	56	13	63	5	18	70	55	57	10	6	1	5	152	126	76	68	0	1	87	19	121	50	143	23	13	14	14	9	9	2200	2434	1564	2120	1101	746	1002	2111	659	1830	0	2	2	0
ASV0023	13	0	7	7	2	3	0	0	15	0	544	181	377	436	210	1363	1560	35	3	432	300	1641	958	491	14	13	9	16	24	10	0	2	0	6	0	33	54	35	25	34	0	19	60	56	20	33	28	39	112
ASV0024	43	44	34	37	27	55	93	89	233	84	22	248	1315	1158	6	11	4	2	4	10	23	3	470	573	21	14	33	10	54	7	295	240	264	147	115	284	455	242	293	221	186	108	32	30	64	48	34	30	50
ASV0029	2	0	4	2	1	4	527	435	386	54	582	119	92	93	16	67	2	578	1891	1224	1017	1415	5	5	3	1	2	0	1	0	5	6	6	3	0	438	398	462	449	448	564	426	521	98	245	2	0	2	6
ASV0030	19	10	19	10	21	20	18	18	28	14	21	119	104	125	3	2	3	15	93	80	24	44	15	3	2	4	1	2	2	2	18	21	19	7	13	250	250	136	169	128	372	258	101	14	136	52	8	4	10
ASV0033	24	39	82	127	83	90	28	23	74	12	28	240	51	57	4	6	8	9	54	29	19	25	118	80	44	28	35	146	114	14	514	487	667	311	296	13	44	36	23	18	1417	426	295	72	346	28	1341	975	416
ASV0035	18	16	16	6	9	11	116	122	130	13	6	1786	9	9	14	26	7	3	6	4	4	9	1	2	949	1074	1400	1858	1346	1498	91	143	124	121	118	10	8	9	10	7	1024	683	842	578	825	20	12	16	21
ASV0037	26	18	21	12	14	17	1	8	5	0	0	52	9	15	11	3	2	39	0	0	0	0	3	0	3	0	4	1	0	0	13	13	12	14	8	17	15	21	12	13	2670	1707	2706	1246	2084	5	4	6	2
ASV0040	18	35	23	15	9	27	20	33	53	3	1	204	29	17	19	17	12	2	0	2	2	4	3	6	389	811	245	463	157	252	224	310	419	260	221	11	31	24	33	15	189	25	34	47	60	43	50	146	194
ASV0043	7	17	7	5	5	6	0	2	9	11	0	353	55	59	3	0	0	0	0	0	1	0	165	110	0	1	0	0	0	0	3	0	3	8	1	97	33	71	74	35	388	523	447	20	30	22	9	12	80
ASV0045	2	0	0	2	0	0	38	53	44	7	6	4	45	64	1	2	3	2	9	15	10	9	67	88	1	2	2	0	0	0	0	2	2	2	0	181	257	233	221	361	34	48	33	6	28	18	2	0	10
ASV0046	22	16	24	11	11	19	62	71	99	10	2	44	145	135	44	34	29	0	0	5	2	1	74	56	749	710	771	838	493	527	189	203	244	100	87	258	283	213	219	140	145	78	73	105	52	11	19	18	37
ASV0049	280	200	160	89	135	169	137	164	645	21	18	44	25	12	119	16	190	0	0	8	1	0	0	3	1839	1848	173	82	24	1253	16	30	16	31	27	6	2	2	4	4	18	8	6	6	25	36	37	49	92
ASV0050	14	12	14	7	4	14	0	6	2	3	6	53	11	15	4	1	2	2	43	32	15	17	7	22	1	1	0	0	0	0	9	15	9	10	10	384	296	326	284	247	1018	990	978	473	625	3	0	2	2
ASV0052	35	26	23	25	22	60	866	863	477	678	229	104	115	104	8	9	6	7	3	85	36	17	5	9	2	2	3	1	1	0	8	7	11	13	8	12	8	11	1	7	300	252	188	579	524	122	45	107	779
ASV0053	6	12	13	10	8	3	27	46	37	11	6	111	97	81	7	131	125	6	9	18	6	5	31	30	19	18	6	13	26	7	15	21	26	13	21	217	305	279	222	209	147	239	181	66	46	4	9	5	4
ASV0060	2	0	1	0	4	5	16	63	102	6	22	868	2	0	9	317	401	0	149	69	8	13	50	52	3	8	16	81	120	12	0	0	0	1	0	112	270	140	92	58	75	60	21	23	58	18	9	38	239
ASV0061	0	0	0	0	2	2	2	4	0	22	124	5	18	17	31	137	10	166	25	69	233	210	11	3	2	0	0	0	3	0	3	0	2	4	0	28	28	57	48	25	6	6	5	3	10	11	2	8	12
ASV0068	18	30	95	117	82	81	210	161	95	12	27	16	59	36	606	386	121	66	25	24	30	62	7	1	64	30	93	49	103	19	17	26	31	26	21	129	228	131	128	137	141	163	108	147	120	21	9	11	24
ASV0100	5	0	2	0	1	5	3	5	4	0	6	51	4	3	1	1	0	1	35	23	38	31	1	2	13	28	105	78	217	7	133	103	137	58	41	0	5	5	3	2	26	30	32	37	27	0	1	2	2
ASV0103	0	2	0	0	0	0	66	78	48	10	16	123	43	45	76	94	26	13	53	61	30	22	8	5	0	2	0	1	18	0	2	1	0	0	0	171	137	152	141	177	120	294	290	34	95	5	0	8	113
ASV0111	27	42	22	41	19	43	0	0	6	11	0	315	4	6	3	7	15	0	0	2	0	0	4	4	3	4	5	4	2	4	0	5	2	4	2	1	3	1	0	0	2	0	2	0	3	135	236	1015	681
ASV0192	5	5	5	2	0	4	33	9	18	5	14	12	37	37	112	84	51	4	0	9	15	14	1	1	27	4	5	2	7	2	0	2	0	0	0	8	10	8	3	19	64	38	39	52	219	35	12	18	54
ASV0244	2	8	2	2	2	2	5	6	21	0	0	100	12	7	13	74	19	2	0	0	0	0	45	18	53	30	12	94	9	184	1	5	0	0	3	7	15	14	8	16	14	4	4	1	9	21	14	4	43
ASV0269	4	6	5	3	10	6	9	10	5	2	3	21	8	8	3	3	7	2	13	10	5	7	12	28	3	0	2	2	2	5	2	4	1	3	1	3	9	0	2	0	47	16	22	41	46	2	0	0	4
ASV0004	7	7	4	4	2	6	24	30	34	10	2	34	229	556	11	2	3	3	5	5	14	10	0	0	1	0	1	0	2	0	32	36	41	17	12	2081	1096	1543	2156	1633	103	115	104	29	45	324	44	56	43
ASV0013	111	133	79	76	61	119	5	8	91	0	0	0	112	107	823	6585	9428	0	0	0	0	0	13	8	112	132	162	97	106	238	2052	2682	2016	1754	1573	7	9	10	17	10	8	10	12	9	8	29	20	10	16
ASV0022	65	94	88	109	108	159	125	244	188	21	0	324	82	79	39	60	44	0	0	0	0	0	9	4	428	289	288	292	344	67	2849	3192	3283	2093	1981	26	54	44	44	60	387	203	105	113	151	13	25	8	36
ASV0025	2	4	4	2	6	3	362	111	173	0	0	0	984	773	0	0	0	111	0	0	84	0	4092	1506	8	4	11	2	5	1	0	0	0	4	0	86	153	81	68	126	0	22	1	0	0	82	19	12	31
ASV0027	5	0	0	3	3	0	249	184	150	91	605	118	114	118	11	24	2	897	2067	1059	1211	1470	2	1	1	1	0	2	7	0	1	2	0	2	5	169	159	190	168	144	1504	2287	1969	1132	1574	4	0	4	21
ASV0032	26	24	32	16	19	48	217	144	99	59	109	42	72	83	97	32	11	161	251	283	361	374	40	28	54	0	0	1	39	0	0	29	0	1	8	1688	2062	1316	1894	1391	686	515	470	329	542	9	5	3	121
ASV0034	50	21	40	30	46	63	944	460	1554	267	176	871	46	32	1	0	0	998	1071	723	636	698	0	0	2	3	14	12	31	1	109	62	92	41	25	28	32	14	20	17	364	396	472	607	242	2	1	10	9
ASV0039	2	6	3	7	4	4	13	0	11	13	3237	27	27	71	0	0	0	1517	5	1067	1210	1247	19	0	1	0	0	2	2	0	8	6	15	4	1	139	42	13	0	15	2	0	4	1	3	9	11	11	17
ASV0051	12	13	3	2	3	3	347	280	271	69	0	35	55	39	1	1	0	0	18	6	9	13	0	0	1	0	0	0	0	0	4	6	4	4	4	24	53	20	35	20	894	1123	1138	716	1603	0	0	1	0
ASV0064	0	0	0	2	0	2	3	2	4	2	96	2	3	7	5	8	3	37	14	54	63	66	357	841	2	0	0	0	1	0	0	0	0	2	0	40	74	68	96	137	9	6	9	7	3	31	0	2	357
ASV0065	76	153	152	162	153	201	0	0	3	0	0	0	1	7	2	2	0	0	0	0	0	0	0	2	2	3	0	0	0	0	275	246	237	160	106	2	3	3	0	4	0	0	0	1	0	5	112	423	99
ASV0069	8	20	18	17	8	15	2	3	2	0	1	56	5	4	3	3	0	0	0	0	0	0	1	0	8	3	5	21	7	17	368	355	413	467	337	4	2	2	5	5	3	1	5	5	6	2	12	0	7
ASV0071	0	2	0	1	0	0	668	654	524	86	146	61	51	44	228	220	480	297	34	110	113	175	1	2	0	0	1	0	0	0	0	0	0	1	2	170	124	147	195	189	3	15	10	7	23	3	2	3	32
ASV0074	14	8	10	8	5	11	92	49	117	13	9	7	180	109	17	7	9	11	68	57	22	22	0	0	1	2	11	3	16	3	12	8	2	4	4	148	93	74	123	63	872	710	368	630	887	2	3	0	0
ASV0076	164	205	597	605	362	440	69	68	26	15	5	4	44	44	1	0	5	0	0	5	2	4	0	0	3	2	0	2	1	2	223	203	287	128	134	3	5	1	5	3	9	4	4	8	10	31	17	47	41
ASV0105	88	48	22	51	22	37	2	10	14	36	1287	26	249	232	0	0	3	23	2	522	55	3	2	1	0	0	0	2	0	0	9	12	10	6	8	0	0	2	0	1	0	2	0	0	0	609	0	0	68
ASV0108	73	25	40	13	20	55	411	165	325	95	4	13	37	19	9	11	4	1	2	3	47	5	0	1	7	4	3	3	2	2	2	0	2	2	0	0	2	2	0	0	11	3	0	4	15	30	3	3	1
ASV0113	17	149	98	72	40	62	0	0	0	0	0	13	12	5	5	2	3	0	0	0	0	0	1	1	54	31	21	47	14	74	329	325	523	268	476	7	3	2	2	7	7	5	3	2	9	11	24	15	7
ASV0130	339	222	88	87	81	222	95	39	113	57	3	95	21	7	8	1	7	1	1	2	4	0	0	0	35	39	1	0	0	11	20	15	35	23	33	7	0	5	4	3	18	1	6	12	11	197	8	60	225
ASV0137	2	3	8	0	2	1	11	7	9	10	5	57	0	4	0	2	0	3	13	15	7	5	162	71	0	0	0	0	0	0	0	6	5	8	5	29	45	20	29	23	111	60	64	68	56	8	10	31	19
ASV0153	10	2	6	9	1	2	98	13	90	100	0	31	6	3	945	14	103	0	0	2	4	1	0	2	0	1	0	0	0	0	1	0	0	0	0	0	0	2	0	2	1	4	5	8	2	9	2	2	3
ASV0154	0	2	0	0	0	0	87	68	97	21	0	17	161	256	245	0	46	0	0	0	0	2	34	0	3	2	12	4	12	4	0	0	2	0	0	14	5	4	7	5	0	21	2	0	0	4	0	1	3
ASV0158	46	27	263	44	52	80	29	32	45	39	26	19	4	2	61	82	9	10	0	21	103	70	0	0	25	7	2	0	3	2	1	1	0	3	3	8	8	16	4	15	99	82	71	63	310	27	5	7	33
ASV0169	1	0	4	4	2	0	30	27	33	0	0	16	36	45	0	0	3	0	0	0	0	0	1	0	84	57	110	99	95	145	86	124	225	165	275	1	2	0	2	3	7	0	2	4	5	4	6	4	173
ASV0171	51	67	136	119	158	117	112	59	42	3	0	6	4	1	5	3	0	0	0	0	2	0	0	0	0	1	0	2	0	0	99	126	107	106	89	1	4	4	2	3	4	1	0	3	0	4	0	1	2
ASV0188	4	67	17	13	13	20	9	23	25	0	0	1	11	19	16	42	19	1	0	0	7	7	0	0	212	338	8	14	1	10	49	150	221	81	215	4	0	2	3	0	2	2	2	1	5	18	4	1	4
ASV0191	7	1	0	0	2	0	11	5	5	2	10	14	5	0	0	2	0	1	30	13	16	26	1	28	0	0	0	0	0	0	1	5	0	0	4	17	26	19	10	18	270	128	142	122	338	2	3	0	1
ASV0208	0	0	1	1	1	3	26	33	32	0	1	29	2	4	2	0	0	48	10	3	13	11	1	0	0	0	0	0	0	0	1	0	0	2	0	83	154	163	140	247	27	2	4	9	11	0	0	0	6
ASV0233	0	3	3	4	2	2	9	24	14	0	3	6	4	4	7	9	9	7	7	0	1	11	0	0	22	25	16	33	34	18	1	8	0	9	7	11	24	16	15	21	65	54	94	29	58	4	2	0	62
ASV0234	0	2	1	2	1	0	59	23	28	9	28	0	0	2	21	30	10	55	28	8	49	32	0	0	4	1	0	0	4	0	0	2	0	0	2	3	0	5	0	0	26	8	20	120	98	0	0	0	1
ASV0265	5	8	1	0	2	1	0	0	0	1	1	0	2	0	20	3	3	0	0	2	7	12	0	0	2	0	2	0	0	0	0	2	0	0	0	33	39	57	37	24	10	3	8	1	6	3	2	0	0
ASV0291	0	0	4	2	0	0	18	13	5	0	0	118	0	0	23	28	21	2	4	4	3	22	0	1	13	10	17	18	22	4	0	1	3	0	0	2	0	0	0	0	25	56	46	113	47	4	7	14	26
ASV0318	2	0	3	0	0	2	0	2	3	0	0	3	6	5	2	1	4	0	0	0	0	0	203	131	3	2	0	0	0	0	0	0	1	0	0	8	4	2	1	8	3	3	1	0	0	3	1	0	0
ASV0335	10	4	32	4	4	9	1	0	6	2	0	11	2	5	1	0	1	0	0	0	0	1	0	0	0	2	2	0	4	0	7	4	7	1	3	0	0	0	1	0	69	14	37	57	56	3	2	2	0
ASV0361	14	17	6	9	12	17	23	34	20	18	1	6	32	22	101	3	16	0	0	0	3	0	0	1	0	0	0	0	0	0	1	0	0	0	0	1	0	1	2	0	8	9	4	45	1	11	1	3	5
ASV0444	0	0	0	0	1	0	14	6	3	0	0	7	6	3	3	1	0	0	1	0	2	0	1	0	3	1	19	5	14	3	0	0	0	0	0	4	5	1	5	0	20	24	10	34	11	7	2	0	3
ASV0526	2	6	14	7	4	16	4	4	4	0	1	6	2	6	50	2	13	1	0	0	1	1	0	0	4	1	1	1	3	0	25	21	26	8	5	0	2	3	4	4	6	3	4	2	7	5	0	2	10
ASV0010	3	0	0	0	0	1	0	0	0	0	572	0	0	0	469	412	65	1166	2378	1117	915	704	9	10	4	4	1	0	1	5	0	0	0	2	0	45	10	40	46	29	0	0	0	0	0	6	3	4	0
ASV0044	36	63	179	152	100	111	0	0	0	0	0	0	4	4	2	3	2	0	0	0	0	0	2	2	1	3	5	6	2	2	518	638	945	536	476	5	9	2	3	1	2	6	1	4	4	6	8	2	2
ASV0047	0	0	1	2	2	0	362	221	148	1263	0	155	114	94	328	20	23	0	0	0	0	0	6	3	0	0	2	0	0	0	1	0	0	0	0	63	24	61	35	29	286	354	380	106	264	27	3	9	133
ASV0048	23	100	292	113	155	135	1	0	0	0	0	0	11	10	62	8	8	0	0	0	0	0	6	2	6	8	3	6	6	7	255	660	442	788	671	5	3	3	3	1	8	4	0	2	2	6	3	3	11
ASV0054	0	0	10	0	0	0	3	9	10	0	0	37	0	0	0	1	2	3	14	4	28	95	9	0	12	26	151	509	3760	15	7	7	2	16	7	0	1	0	0	0	217	125	62	553	201	0	4	5	2
ASV0058	2	3	5	0	3	9	0	0	0	0	0	0	0	1	33	13	7	0	0	0	0	0	3	3	348	433	989	585	1589	212	1	3	1	4	4	0	1	1	1	1	5	0	0	0	0	12	14	13	11
ASV0081	55	31	7	0	9	18	13	7	14	67	252	39	420	426	4	1	2	2	0	104	30	13	0	3	2	1	0	0	4	3	0	0	0	0	0	2	5	8	2	1	0	0	3	1	0	1163	391	870	532
ASV0104	46	61	129	107	46	82	0	1	0	0	0	0	2	2	0	0	0	0	0	0	0	0	0	1	4	0	1	2	1	1	170	164	188	117	105	2	2	1	5	0	17	4	11	61	26	1	1	0	2
ASV0109	11	5	11	14	14	6	6	8	42	5	0	141	1	0	2	9	12	0	0	3	0	2	1	0	11	42	70	100	143	25	0	0	0	0	0	0	0	0	0	0	31	35	8	2	7	14	64	311	108
ASV0117	2	3	6	1	2	8	15	28	24	11	176	22	0	2	0	0	0	195	374	506	327	310	0	1	2	0	2	0	0	0	0	10	2	2	0	0	0	0	0	0	98	134	172	28	26	3	0	0	1
ASV0132	15	30	28	30	26	37	10	12	32	2	0	399	0	1	5	7	27	0	0	0	0	1	0	0	15	36	57	33	26	95	64	85	84	78	82	0	1	0	2	1	15	1	3	4	17	21	86	318	321
ASV0155	3	1	3	10	4	5	30	38	21	1	1	120	11	4	2	3	4	7	0	8	19	22	0	0	112	80	229	153	453	11	0	1	1	2	1	2	6	6	0	6	59	71	82	64	79	5	5	5	31
ASV0173	0	0	0	0	2	0	0	0	0	2	0	9	7	5	1	0	2	0	0	0	0	0	2	3	1	3	3	0	1	1	0	2	0	0	0	0	1	0	0	0	0	0	2	0	2	1658	11	3	1
ASV0189	7	5	8	3	5	3	2	0	0	1	18	4	6	5	19	26	9	38	56	35	41	16	0	0	0	0	0	0	0	0	8	2	3	4	0	161	223	245	100	114	23	47	39	10	7	18	0	0	22
ASV0201	9	3	4	0	2	4	2	0	0	1	1	15	7	8	0	0	0	0	7	5	2	4	0	0	3	0	1	1	0	0	3	0	3	4	2	83	68	58	28	48	87	131	123	58	46	1	0	0	0
ASV0215	2	0	3	0	0	3	148	83	207	36	1	61	39	32	0	0	0	0	1	3	1	0	0	1	3	0	0	0	1	0	0	0	0	0	0	3	3	2	2	6	11	5	4	8	2	0	3	0	3
ASV0243	4	0	6	4	1	10	245	118	135	57	4	92	15	21	0	1	2	0	0	0	6	0	0	0	0	0	1	0	0	1	0	0	0	0	2	4	0	0	0	0	53	18	14	9	138	91	9	0	23
ASV0510	18	16	35	23	14	14	7	13	9	0	0	1	2	4	3	0	0	1	6	3	4	2	0	0	0	0	0	0	2	0	16	6	11	4	2	2	0	0	2	0	10	13	13	27	9	0	0	0	7
ASV0016	14	9	21	7	6	5	1284	2426	1083	25	43	218	0	0	6	12	11	91	6	17	72	37	0	0	11	9	15	10	12	8	0	0	3	2	1	0	0	0	0	0	122	42	55	709	72	223	26	53	84
ASV0042	6	3	6	7	7	17	0	0	0	0	0	0	2	5	0	3	0	0	0	0	0	0	1	0	68	37	29	20	12	26	1706	1235	1560	1052	1020	7	4	0	3	4	2	4	0	1	3	0	1	0	0
ASV0072	142	186	71	57	57	139	249	504	944	70	2	20	1967	1560	0	0	0	1	0	3	1	0	0	0	0	2	0	0	0	0	9	13	10	8	5	1	2	3	1	1	2	1	0	0	4	23	12	11	39
ASV0075	5	6	13	24	4	13	546	964	436	743	22	57	66	0	1	0	1	39	2	25	507	35	0	0	7	1	0	0	0	1	0	0	0	0	0	0	0	0	0	0	0	16	5	54	5	553	53	124	108
ASV0077	5	7	0	0	5	1	0	0	0	0	0	0	1	1	2	2	0	0	0	0	0	0	0	1	0	2	2	0	3	0	54	71	27	174	97	0	0	0	2	1	0	0	1	0	3	28	318	1191	454
ASV0089	6	3	15	6	32	21	0	0	4	0	0	0	8	5	0	0	0	0	0	0	0	0	1	0	81	147	45	36	16	139	620	631	918	317	387	0	2	2	0	2	5	5	6	0	5	0	4	0	1
ASV0110	0	2	0	0	0	0	4	2	5	16	176	4	0	0	17	10	5	441	218	145	402	233	4	1	0	2	0	1	3	0	0	0	0	0	0	0	0	1	0	0	0	0	0	1	1	5	3	5	4
ASV0115	0	0	0	0	0	0	10	4	10	14	0	30	5	1	4	0	1	0	0	0	4	0	0	0	0	0	0	0	1	0	1	0	2	1	0	2	6	12	2	2	285	446	278	847	284	0	0	0	0
ASV0119	0	0	0	0	0	0	23	40	8	27	37	56	0	0	44	24	54	26	6	9	45	47	4	5	0	0	0	0	0	1	0	0	0	0	0	3	1	4	4	3	143	231	203	220	264	5	3	0	1
ASV0121	37	177	96	90	68	123	0	2	16	0	0	0	8	1	1	1	2	0	0	0	0	0	2	0	0	0	0	0	0	0	0	0	1	0	0	0	3	4	0	0	0	1	0	2	1	2	6	5	0
ASV0140	40	20	53	16	26	15	0	0	7	3	38	8	2	4	0	0	0	26	0	17	11	0	0	0	0	0	1	0	1	0	4	2	2	5	3	2	4	3	2	0	3	2	7	2	1	396	0	0	4
ASV0144	0	0	0	0	0	0	27	9	11	0	27	1	27	14	57	44	16	8	130	183	50	112	0	0	68	16	93	42	143	4	1	2	1	1	0	133	127	241	99	214	53	51	63	99	37	0	0	0	0
ASV0157	13	16	5	7	8	19	0	2	3	0	546	3	32	40	3	3	3	3	0	297	1	0	2	1	1	1	5	1	2	2	0	3	2	1	0	0	0	0	0	0	0	0	0	0	0	601	242	35	7
ASV0160	0	0	0	0	0	0	2	1	4	4	46	23	0	0	9	0	1	332	205	38	115	41	1	0	1	1	0	0	0	0	0	0	0	2	0	0	0	0	0	0	43	13	12	87	44	2	0	0	2
ASV0198	0	0	1	6	4	2	13	9	30	0	30	3	6	3	3	0	0	46	105	62	43	70	0	0	3	0	18	2	22	0	1	2	2	3	2	0	0	2	0	0	52	216	109	255	60	0	0	0	0
ASV0227	3	0	0	0	2	5	0	2	0	3	0	0	0	0	0	0	0	0	0	0	0	0	2	0	0	1	0	0	1	0	0	0	0	1	0	4	0	1	0	0	40	100	91	102	46	0	0	4	0
ASV0230	23	47	165	265	483	106	0	0	0	0	11	0	2	3	0	1	0	0	0	2	0	0	0	0	0	0	0	0	0	0	1	0	1	3	4	0	0	0	3	0	0	0	0	2	0	59	24	3	5
ASV0286	0	4	0	0	0	1	3	6	11	35	0	13	7	0	2	0	0	0	0	0	0	0	24	29	2	0	1	0	0	1	0	0	0	0	0	3	20	7	5	10	2	1	0	0	2	2	2	5	10
ASV0304	4	0	0	0	0	4	6	9	3	5	6	3	16	17	0	0	0	11	37	12	13	23	0	0	3	0	1	0	1	0	0	1	0	0	0	42	48	42	25	36	41	53	34	89	28	1	3	6	13
ASV0323	0	0	0	0	1	0	25	10	13	6	28	4	4	4	0	3	2	49	21	32	55	27	0	0	0	0	0	0	0	0	0	0	0	1	0	9	10	9	10	13	30	43	27	36	31	0	0	0	0
ASV0368	0	0	0	0	0	0	7	3	4	6	25	4	0	2	0	0	0	10	49	20	54	54	2	0	0	2	0	0	1	0	1	0	0	0	0	4	10	1	7	2	9	11	3	5	1	0	0	0	0
ASV0389	0	4	3	0	0	1	2	0	3	12	8	2	51	38	1	0	3	0	0	0	2	0	2	4	0	0	1	0	0	0	0	3	4	1	0	3	2	1	1	5	0	0	4	0	0	0	0	0	0
ASV0498	0	0	0	0	0	0	22	16	4	15	6	1	1	2	4	0	3	13	7	1	10	15	0	0	5	4	4	6	6	1	2	0	0	0	0	0	3	0	0	4	23	19	12	23	31	6	2	0	11
ASV0716	0	0	0	2	1	0	0	0	0	6	0	1	0	0	2	0	1	7	0	0	8	4	0	0	0	0	0	0	2	0	1	4	2	0	0	0	0	0	0	0	0	2	3	2	1	2	5	0	1
ASV0012	3	1	0	1	2	0	1456	647	493	2522	1279	1702	0	0	142	34	29	2083	675	757	2011	1924	4	0	0	0	0	0	0	0	0	0	0	0	0	0	0	0	0	0	1001	1604	1908	1065	1467	8	2	0	0
ASV0015	4	1	1	0	2	0	21	17	22	12	0	15	8	12	6500	2374	1724	0	0	0	0	0	18	8	196	56	73	29	139	24	22	8	34	1	4	0	0	0	0	0	0	0	0	2	3	44	23	28	25
ASV0038	4	9	1	8	3	2	0	0	0	0	0	0	3	5	2	0	0	0	0	0	0	0	367	87	1	0	0	0	0	0	0	7	0	3	3	15	31	31	26	10	0	2	0	0	0	21	4	3	12
ASV0079	801	572	706	696	591	910	96	37	28	4	0	0	12	9	0	0	0	0	0	0	1	0	0	0	0	0	0	0	0	0	28	45	45	45	42	8	11	6	10	14	5	5	2	3	8	0	0	0	1
ASV0084	0	0	0	0	0	0	254	213	275	144	5	60	0	0	0	18	2	3	0	1	11	13	6	0	1	1	7	2	22	1	0	0	0	0	0	1	4	2	4	0	293	479	643	314	569	12	0	0	12
ASV0088	4	3	3	0	0	2	38	40	32	0	97	9	0	0	10	6	0	76	581	383	296	343	6	8	0	0	0	0	0	0	0	0	0	0	0	14	0	12	0	0	348	518	347	233	189	2	0	1	54
ASV0095	0	0	0	0	0	0	0	0	0	0	1	0	0	11	2335	140	30	0	0	0	0	0	2	3	2	0	0	0	0	0	0	0	0	0	0	31	23	21	71	74	0	0	0	0	0	0	2	1	2
ASV0098	0	3	1	0	0	0	0	0	0	0	0	0	1	2	1	1	0	0	0	0	0	0	2	1	19	13	63	64	142	1	325	233	294	113	112	1	0	3	1	2	0	0	0	0	0	4	2	10	3
ASV0099	0	0	3	0	0	0	0	0	0	0	0	0	41	23	4	69	132	0	0	0	0	0	58	32	1	0	0	0	0	0	0	1	0	0	0	8	3	1	5	0	15	3	13	0	9	1	4	0	0
ASV0120	0	2	0	0	0	0	12	11	5	58	0	28	0	0	35	6	3	0	0	0	1	0	0	0	0	2	2	0	4	0	0	0	0	0	0	0	3	3	0	4	99	158	81	307	221	0	0	0	0
ASV0126	0	0	0	0	0	0	0	0	0	0	0	9	14	14	0	6	0	0	0	0	0	0	0	0	2	0	0	0	0	0	3	0	2	0	2	0	0	4	0	0	4	0	1	2	3	0	0	0	0
ASV0148	0	6	10	47	30	19	9	13	35	2	0	546	1	0	0	1	2	0	0	0	0	0	1	1	39	41	77	70	137	3	0	0	0	0	0	0	0	0	0	0	23	5	2	2	16	16	84	433	149
ASV0150	222	194	131	99	88	172	5	8	7	5	62	9	6	8	0	0	0	124	0	28	7	0	0	0	0	1	0	0	0	0	12	74	85	31	68	0	2	2	1	0	0	0	0	0	2	175	55	27	22
ASV0151	16	7	26	17	10	20	212	59	434	688	34	95	5	6	1	0	0	4	1	3	4	2	0	0	0	0	0	0	0	0	0	0	2	1	0	2	1	1	3	2	0	7	5	4	3	72	36	5	6
ASV0199	0	0	0	0	1	3	279	384	194	2	2	1	12	7	0	0	0	1	0	0	1	0	0	0	0	0	0	1	3	0	0	0	0	0	0	0	0	0	0	0	0	0	3	5	0	213	115	29	199
ASV0200	0	2	10	5	12	7	0	0	0	0	0	0	2	2	0	0	0	0	0	0	0	0	0	2	0	1	6	4	1	0	90	63	130	48	32	0	3	1	0	0	2	3	0	0	4	3	0	2	1
ASV0224	2	0	0	3	1	2	1	3	0	0	12	0	7	4	10	13	6	10	32	15	10	18	0	0	60	27	49	14	109	19	61	39	19	23	21	5	4	1	1	4	44	56	61	44	67	0	0	0	0
ASV0226	162	134	84	48	47	89	0	0	0	1	0	82	4	14	49	0	0	0	1	3	2	0	0	0	1	0	0	0	0	0	1	11	21	9	60	2	0	0	1	0	2	3	0	0	0	0	0	2	0
ASV0239	0	3	1	2	6	4	0	3	3	0	1	3	0	0	0	0	0	2	5	3	6	12	2	3	1	1	4	5	24	3	0	0	0	0	0	0	0	0	1	0	8	2	2	0	2	1	0	2	2
ASV0257	5	0	4	1	4	2	12	4	15	5	0	3	16	6	0	0	0	0	0	1	0	0	0	0	0	0	0	0	0	0	0	2	0	2	0	90	78	49	79	49	10	13	11	1	0	0	0	0	0
ASV0285	2	0	0	0	0	0	110	22	11	73	0	24	0	0	19	4	1	0	0	0	0	0	0	0	0	0	0	0	4	0	1	1	0	1	0	1	0	0	0	0	14	11	11	75	41	0	0	0	0
ASV0306	64	10	12	23	14	8	0	0	3	1	39	4	34	27	0	0	1	0	0	16	1	0	2	0	1	1	0	2	0	0	2	3	0	2	0	0	0	0	0	0	0	0	0	0	0	222	126	11	4
ASV0324	1	0	0	0	0	0	15	21	6	0	8	3	0	0	0	1	2	8	58	19	8	36	0	0	8	8	2	59	3	9	29	28	64	22	18	2	0	0	3	0	43	10	16	43	66	0	0	0	0
ASV0331	0	2	2	2	1	0	0	0	0	0	0	0	81	98	0	0	2	0	0	2	0	0	34	25	0	0	0	1	0	1	0	0	0	0	1	0	0	0	0	0	0	0	0	0	0	3	1	2	0
ASV0349	0	0	0	0	0	0	34	12	12	44	0	9	3	0	3	2	0	0	0	0	0	0	0	0	0	0	2	1	6	0	3	0	0	0	0	0	3	5	1	0	0	1	0	0	2	0	0	0	0
ASV0359	0	0	0	0	1	0	0	1	0	0	2	5	0	0	0	0	0	2	18	8	5	7	0	0	21	27	63	52	107	11	0	0	0	0	1	1	0	2	1	1	42	28	57	41	52	1	1	0	0
ASV0365	20	16	20	7	9	14	27	23	16	9	0	14	42	38	2	1	0	0	0	0	0	0	0	0	26	21	47	14	24	10	14	4	6	8	5	0	2	0	0	0	0	2	0	2	1	5	3	6	19
ASV0370	0	0	0	0	0	0	3	2	6	0	3	1	0	0	3	5	1	17	5	16	15	11	4	0	0	0	0	0	0	0	0	0	1	2	0	12	15	17	6	6	27	47	28	5	4	1	0	1	2
ASV0386	0	0	0	0	2	0	0	0	0	0	0	0	0	1	1	3	0	0	0	0	0	0	132	47	0	0	0	1	0	0	0	0	0	0	0	21	30	22	26	23	0	0	0	0	0	2	0	0	0
ASV0456	0	0	0	0	0	0	5	0	2	6	5	2	2	1	0	0	0	7	15	8	7	9	0	0	0	0	0	0	1	0	2	2	4	0	0	0	0	1	0	0	37	63	45	52	43	0	0	0	0
ASV0464	0	0	0	1	1	0	3	2	1	0	0	9	0	0	0	2	1	0	0	0	0	0	0	0	23	38	58	53	47	1	0	0	0	0	0	2	1	8	5	4	12	14	14	14	15	2	0	3	8
ASV0486	0	1	3	1	1	1	2	0	1	20	0	12	16	19	0	0	1	0	0	0	0	0	15	21	0	0	0	0	0	1	1	0	0	0	0	0	2	1	0	0	4	0	2	0	1	0	3	0	0
ASV0575	0	1	2	0	0	0	3	0	0	0	2	0	3	3	5	12	0	0	0	0	2	0	0	0	0	0	0	0	0	0	0	1	0	0	2	20	26	23	5	4	4	4	6	4	2	0	0	0	0
ASV0689	0	0	1	0	0	4	0	0	0	0	5	0	0	0	0	1	2	2	0	1	0	2	1	1	3	0	2	4	1	1	0	0	0	2	0	0	0	0	0	0	0	0	0	0	0	50	72	5	8
ASV0723	0	0	2	0	2	1	0	0	2	2	1	5	33	31	5	0	0	0	0	2	2	6	0	0	0	0	0	0	0	0	0	0	2	3	0	3	8	3	0	3	0	0	1	0	0	2	0	0	1
ASV0770	0	0	1	0	0	0	9	5	2	0	3	1	1	2	0	0	0	4	4	6	2	1	0	0	2	4	3	0	5	0	1	0	2	2	0	6	11	12	10	1	2	13	8	3	0	0	0	0	0
ASV0036	0	2	0	0	0	0	2	3	8	2	3	0	0	0	2	1	0	6	1	2	4	3	0	0	0	1	0	1	0	0	0	0	0	0	0	0	0	0	0	0	39	14	10	3	3	0	3	1	0
ASV0041	36	26	44	19	21	39	0	0	0	0	0	0	29	18	1	0	0	0	0	0	0	0	0	0	0	0	0	1	8	0	20	17	23	15	17	2572	1816	2026	2528	1573	10	13	18	8	17	1	0	0	0
ASV0070	14	5	0	0	0	0	0	0	0	0	0	0	6	6	0	1	1	0	0	0	0	0	3	1	0	0	0	0	0	0	0	116	7	337	238	1	1	0	1	0	0	0	0	0	3	9	181	200	89
ASV0085	53	80	80	58	78	148	97	353	43	13	0	0	1178	1772	0	0	0	0	1	19	0	0	0	0	4	3	4	0	0	1	7	9	6	3	2	36	90	87	14	108	2	4	1	103	2	0	0	0	0
ASV0091	3	2	0	0	0	0	83	29	41	69	7	23	7	3	0	0	0	8	0	11	6	10	0	0	0	0	0	0	0	0	0	0	0	1	0	130	51	100	38	24	221	372	365	304	351	0	0	0	0
ASV0093	22	0	29	28	0	2	0	8	0	16	6	1	0	0	0	0	0	0	0	4	0	0	0	1	0	0	0	0	0	0	0	0	0	0	0	9	12	9	6	14	4	0	4	3	2	131	1520	1419	626
ASV0116	0	0	0	0	0	0	32	56	26	10	42	27	9	3	59	40	28	29	7	22	85	26	0	0	9	2	1	0	6	1	0	0	0	0	0	62	25	34	20	21	151	306	233	151	237	0	0	0	0
ASV0122	3	4	10	7	6	8	0	0	0	0	0	0	3	2	0	0	0	0	0	0	0	0	0	0	2	2	1	1	0	1	493	518	600	413	364	4	1	4	0	1	4	2	2	0	1	2	0	0	0
ASV0136	36	113	377	180	229	276	10	19	14	0	0	0	13	5	0	0	2	0	0	0	0	0	0	0	0	1	0	0	0	0	145	192	329	180	149	4	5	1	3	3	5	5	5	1	8	0	0	0	3
ASV0142	2	0	0	0	0	0	10	2	16	5	86	15	10	4	0	0	0	30	583	940	373	166	0	0	0	0	0	0	0	0	0	0	2	0	0	10	8	3	6	4	15	7	6	5	11	0	0	0	0
ASV0145	0	0	0	0	0	0	13	4	5	0	10	0	0	0	1	1	0	48	147	35	27	26	0	1	2	1	6	3	5	2	2	0	1	0	0	0	0	0	0	0	5	6	3	15	6	0	0	0	0
ASV0162	0	0	0	0	0	0	10	7	6	5	66	4	1	3	5	0	0	199	0	26	89	39	0	0	0	0	0	0	0	0	0	0	0	0	0	50	21	69	31	20	39	15	28	2	7	43	2	4	169
ASV0174	22	97	43	58	16	56	0	0	0	0	0	0	5	10	0	0	0	0	0	0	0	0	0	1	0	2	0	1	2	0	3	3	3	2	2	0	0	2	0	0	1	0	0	0	0	51	340	755	419
ASV0185	20	12	12	74	26	18	262	280	65	0	1	0	180	118	0	0	0	0	0	1	0	1	0	0	0	0	0	0	0	0	0	0	0	0	1	29	89	63	28	163	3	0	0	0	0	0	0	0	0
ASV0196	0	1	0	0	0	0	0	0	0	0	0	0	0	7	641	2	7	0	0	0	0	0	0	1	0	0	0	0	3	0	71	138	321	142	247	0	1	0	2	2	3	0	3	1	0	0	2	0	2
ASV0268	5	0	8	0	0	2	2	4	3	19	81	16	2	4	7	0	11	9	0	39	10	8	0	0	0	0	0	0	0	0	0	0	0	0	0	0	0	2	0	0	0	4	2	3	1	53	9	2	25
ASV0292	2	3	1	0	0	1	0	0	0	0	0	0	1	0	0	0	0	0	1	2	1	2	0	0	4	5	8	9	18	1	0	0	1	0	4	121	97	101	75	81	52	40	40	40	66	0	0	0	0
ASV0314	33	35	151	74	50	72	23	13	18	3	0	2	3	4	0	0	0	0	0	0	0	0	0	0	0	0	0	0	1	0	3	2	1	7	6	3	1	0	0	1	2	2	2	3	3	8	41	80	9
ASV0336	0	1	0	0	0	0	0	1	2	0	5	5	11	5	0	0	0	14	17	19	4	0	10	0	0	0	0	0	0	0	0	0	0	0	0	64	68	25	58	45	15	16	6	7	6	0	0	0	0
ASV0364	57	78	73	55	61	150	2	3	5	2	0	2	5	11	0	0	0	0	0	0	0	0	0	0	0	2	1	0	0	0	2	4	6	4	7	2	3	1	0	0	0	3	0	3	0	11	8	32	1
ASV0388	0	2	0	0	2	0	1	0	0	0	0	0	0	2	0	0	0	0	0	0	0	0	0	0	0	0	0	0	0	0	3	2	1	2	4	58	93	39	33	46	74	47	37	7	27	0	0	0	1
ASV0391	0	0	0	0	1	0	0	1	0	2	0	6	3	2	0	0	0	0	0	0	0	0	0	0	0	0	0	2	7	0	0	2	2	0	2	0	0	0	0	0	91	80	36	84	176	0	0	0	0
ASV0396	9	13	22	41	27	22	101	82	61	15	4	6	0	2	10	0	2	0	0	3	3	1	0	0	2	0	1	0	0	0	0	5	9	1	3	3	2	2	0	0	1	0	6	9	5	4	0	0	24
ASV0401	0	0	0	2	1	0	0	2	0	0	1	0	0	0	0	0	0	0	19	5	9	12	3	9	0	0	0	0	1	0	0	0	0	0	0	2	3	2	2	4	27	8	5	0	5	0	0	2	0
ASV0406	0	0	0	0	2	0	6	2	6	0	0	2	30	39	49	70	26	0	0	0	0	0	0	0	27	1	4	0	3	11	0	0	2	0	2	20	17	19	17	18	7	17	9	17	3	0	0	0	0
ASV0415	16	4	8	4	5	15	98	113	30	2	1	17	0	0	0	0	0	0	0	0	0	0	0	1	4	2	14	4	18	2	1	0	1	2	0	1	2	1	0	2	1	20	12	20	9	20	4	0	5
ASV0651	0	0	0	0	0	2	0	0	4	0	0	0	2	3	0	0	0	0	0	0	0	0	0	0	0	0	0	0	1	0	1	0	1	0	0	23	18	45	29	22	9	3	16	2	2	0	0	0	0
ASV0696	2	0	4	1	0	1	0	1	0	0	0	1	3	0	0	9	0	0	0	1	0	0	0	0	0	0	0	0	0	0	1	0	0	0	1	18	32	19	18	30	0	0	0	0	1	0	0	0	0
ASV0863	0	0	0	3	0	0	0	3	0	0	0	0	4	3	0	2	0	0	0	0	0	0	2	0	0	0	4	2	1	0	0	0	0	0	0	10	4	10	8	5	18	16	17	10	1	0	0	0	3
ASV1044	0	0	0	0	0	0	9	12	12	0	0	0	2	2	1	0	0	0	0	0	0	2	0	0	2	8	2	15	1	0	0	0	0	0	0	0	0	0	0	0	0	0	2	0	0	0	3	0	0
ASV0028	4	2	6	1	9	13	0	0	0	0	0	0	0	0	1	0	0	0	0	0	0	0	3	0	155	375	1208	338	791	184	14	30	13	529	279	0	0	0	0	0	0	0	0	0	0	2	6	7	4
ASV0056	4582	628	329	687	571	893	5	22	5	151	2	5	8	18	0	0	0	0	0	0	0	0	0	0	0	0	0	0	0	0	91	68	59	28	32	0	5	3	0	1	3	4	0	1	1	0	0	0	1
ASV0073	0	0	0	0	0	0	0	0	0	6	1	8	0	0	1802	3198	160	29	0	1	26	6	3	3	0	0	0	0	0	0	0	0	0	0	0	0	0	0	0	0	2	4	5	0	0	1	1	0	0
ASV0101	0	2	0	0	0	0	0	0	97	18	1	97	27	21	1	0	1	0	0	0	0	0	0	0	0	0	0	0	0	0	0	0	0	0	0	92	43	33	28	0	216	475	458	290	263	0	1	0	0
ASV0123	13	16	7	0	5	8	1	0	4	0	0	5	0	0	1	4	1	0	0	0	0	0	1	0	0	7	7	2	1	3	0	1	0	1	0	0	0	0	0	0	0	0	0	0	0	37	804	1665	329
ASV0124	0	0	0	0	0	0	4	7	7	2	766	8	0	0	6	1	2	718	0	790	3	1	1	5	7	5	10	0	5	8	0	0	0	0	0	0	0	0	0	0	0	0	0	0	0	500	23	0	1
ASV0133	10	7	6	3	10	9	0	1	0	0	4	38	0	3	1	0	0	2	0	0	1	0	0	0	0	0	0	0	0	0	1	3	2	3	4	1	2	0	0	1	1	0	0	0	1	88	2	4	0
ASV0135	256	306	246	332	312	301	1	4	13	0	0	2	16	16	0	0	0	0	0	0	0	0	0	0	0	0	0	0	0	0	4	6	8	6	6	0	1	0	0	0	0	3	3	2	1	0	0	0	0
ASV0138	9	9	17	6	8	10	0	0	0	0	17	1	3	0	0	0	0	0	0	27	0	0	0	0	0	0	0	0	0	0	3	4	3	1	0	0	2	3	0	0	0	1	3	1	0	242	1	0	0
ASV0143	0	0	3	4	2	4	0	0	0	0	0	0	71	49	0	0	0	0	0	0	0	0	0	0	0	0	0	0	0	0	17	9	16	3	2	65	40	8	33	27	12	17	22	0	0	5	1	0	0
ASV0146	0	0	0	0	0	0	1	1	3	4	624	2	0	2	3	0	1	0	0	416	250	17	0	5	1	1	0	0	1	3	0	0	0	0	0	0	0	0	0	0	0	0	0	0	0	847	157	53	5
ASV0163	0	0	0	0	0	0	0	0	0	0	3	0	0	0	91	0	27	22	0	0	0	0	0	0	102	1	8	4	25	43	0	0	0	0	0	0	0	0	0	0	154	237	358	239	269	16	0	1	9
ASV0181	74	138	50	68	56	112	83	164	719	18	7	27	157	115	0	0	0	0	0	1	0	0	0	0	0	0	0	0	0	0	2	2	4	3	0	0	0	0	0	0	1	0	0	0	0	15	8	0	0
ASV0184	356	148	154	104	116	91	42	29	26	250	0	286	3	3	0	0	0	0	0	0	2	0	0	0	0	0	0	0	0	0	3	1	2	4	4	3	2	4	2	1	0	0	0	2	0	0	0	0	1
ASV0202	170	131	88	121	76	118	5	11	5	1	14	8	6	12	17	0	8	0	0	5	0	0	0	0	0	0	0	0	0	0	0	0	0	0	0	1	6	3	3	6	1	1	1	0	3	1	0	2	0
ASV0204	0	0	0	0	0	0	1	0	2	44	1	731	0	0	1	2	1	0	0	1	1	0	1	0	0	0	1	0	0	1	0	0	0	0	0	0	0	0	0	0	0	0	0	0	0	3	0	0	1
ASV0217	0	0	0	0	0	0	3	0	2	4	78	32	0	0	2	0	0	134	205	110	133	170	2	0	0	0	0	1	0	1	0	0	0	0	0	0	0	0	0	0	0	0	0	0	0	1	2	0	0
ASV0225	2	0	0	0	0	0	0	0	1	9	9	0	0	0	0	0	0	0	20	6	63	77	0	0	0	0	1	0	0	0	0	0	0	0	0	1	2	0	0	2	57	114	66	428	47	0	0	0	0
ASV0254	0	0	1	0	0	0	14	13	26	106	354	9	0	2	1	0	0	10	0	240	47	15	1	2	0	0	0	0	0	0	0	0	0	0	0	0	0	0	0	0	0	0	0	0	0	178	2	3	0
ASV0263	0	0	0	0	0	0	84	83	98	21	0	4	3	0	0	0	0	0	1	0	2	7	0	0	0	0	0	0	0	0	0	0	0	0	0	4	21	13	8	23	12	0	0	0	1	0	0	2	2
ASV0264	0	6	36	35	32	32	7	5	12	0	0	0	9	0	1	0	0	0	0	0	0	0	0	0	3	2	33	5	121	2	45	33	15	29	20	0	0	0	0	0	5	0	0	2	1	0	0	0	0
ASV0283	0	0	0	0	0	0	0	0	0	0	8	0	28	0	0	0	0	5	0	4	5	5	1	2	0	0	0	0	0	0	0	0	0	0	0	20	35	28	11	17	0	0	0	0	38	0	0	0	0
ASV0287	0	2	2	0	4	0	4	1	1	0	1	0	1	0	0	0	0	0	0	0	0	3	0	0	0	0	0	1	0	0	0	1	0	0	0	0	0	0	0	0	1	0	0	1	3	0	0	3	3
ASV0288	0	0	0	0	0	0	3	2	2	5	2	0	0	2	0	0	0	0	0	5	4	12	8	0	0	0	0	0	0	0	0	0	0	0	0	0	0	0	0	0	23	61	153	4	7	0	2	0	0
ASV0294	49	72	158	75	76	67	30	0	22	0	0	0	15	4	0	0	0	0	0	0	0	0	0	0	0	0	0	0	0	0	0	0	0	2	0	2	2	3	0	2	3	0	2	6	0	5	4	9	3
ASV0309	0	0	2	0	0	1	7	0	3	7	32	2	1	0	0	0	0	111	98	75	100	75	0	0	0	0	0	0	1	2	1	2	0	0	0	0	0	0	0	0	5	18	13	95	20	0	0	0	0
ASV0332	2	0	0	0	0	1	0	6	1	0	0	0	5	2	0	0	0	1	0	5	0	0	0	0	0	0	0	0	0	0	0	0	0	1	0	35	21	11	28	29	0	0	0	0	0	0	0	0	0
ASV0358	19	94	42	35	8	48	3	2	44	0	0	0	0	0	1	0	0	0	0	0	0	0	0	0	7	16	20	12	10	55	0	0	0	9	0	0	1	0	0	0	0	0	0	0	3	0	9	0	0
ASV0383	0	0	0	0	0	0	0	0	2	0	0	4	0	0	19	137	324	0	0	0	0	0	0	0	0	1	1	0	2	0	0	0	0	0	2	2	0	0	0	0	0	0	0	0	0	2	2	0	1
ASV0421	0	0	0	0	0	0	0	0	0	0	0	6	0	0	27	10	6	0	5	6	0	0	13	259	0	3	2	0	3	2	0	0	0	0	0	0	0	0	0	0	0	0	1	0	1	3	1	0	0
ASV0432	0	0	0	0	0	0	6	8	5	3	4	33	0	0	3	2	9	8	2	1	16	34	0	0	0	0	0	0	0	0	0	0	0	0	0	0	2	0	0	0	10	13	6	4	3	0	0	1	6
ASV0446	0	0	0	0	0	0	0	0	0	1	2	0	0	1	19	9	14	1	10	6	2	0	0	0	0	0	0	0	0	1	0	0	0	5	3	0	0	0	0	1	0	0	0	0	0	0	0	1	0
ASV0448	2	4	7	7	3	11	42	36	54	6	4	4	1	0	0	0	0	4	15	9	11	27	0	0	8	5	19	1	20	2	0	2	1	0	1	0	1	0	1	0	10	6	15	3	28	0	0	0	0
ASV0459	3	2	0	0	2	2	48	88	29	2	0	1	9	13	0	0	0	0	0	0	0	0	0	0	0	0	0	0	0	0	2	0	1	0	0	70	42	42	14	14	1	0	0	0	0	0	0	0	0
ASV0463	1	0	1	1	9	6	1	0	0	0	0	0	110	237	0	0	0	0	0	0	0	0	0	0	1	0	0	0	0	0	2	2	0	1	1	2	2	2	7	2	0	2	3	0	2	0	3	1	0
ASV0514	5	11	8	7	3	14	0	0	4	0	5	0	0	0	10	4	16	0	0	4	1	18	0	0	0	0	0	0	0	0	0	0	0	0	0	0	0	0	0	0	12	8	7	6	22	17	5	7	17
ASV0525	0	0	0	0	0	0	2	0	3	0	2	0	1	3	4	0	3	2	0	6	1	1	0	0	0	0	0	0	0	0	0	0	0	0	0	2	0	2	0	4	12	23	13	5	21	0	0	0	0
ASV0534	0	0	0	0	0	0	39	101	21	0	13	4	9	2	7	8	1	0	0	5	6	4	0	0	0	0	0	0	0	0	0	0	0	0	0	0	5	13	9	4	5	3	5	1	0	3	1	5	31
ASV0571	0	0	1	3	0	0	2	2	2	0	0	24	19	7	0	1	0	0	0	0	0	0	0	2	1	0	0	0	0	0	0	9	2	2	0	10	24	9	5	12	41	11	23	19	37	0	0	0	0
ASV0597	0	2	3	7	4	8	25	13	15	3	0	5	3	0	0	0	0	5	0	0	0	0	0	2	0	0	0	0	0	0	0	0	0	0	0	3	3	0	0	1	23	11	12	29	23	1	1	4	4
ASV0628	0	0	0	0	0	0	3	3	0	0	4	4	0	0	9	16	0	2	4	3	2	2	0	0	0	0	0	0	0	0	0	0	0	0	0	7	2	12	4	10	8	17	8	2	5	1	0	0	0
ASV0675	0	0	0	0	0	0	1	3	2	0	6	2	0	2	0	0	2	6	18	13	14	0	0	0	0	0	0	0	0	0	0	0	0	0	0	26	18	13	14	10	13	7	7	14	12	0	0	0	0
ASV0715	0	0	1	3	1	4	4	12	0	0	0	0	0	1	0	0	0	0	1	0	0	0	0	0	1	0	0	0	0	0	0	0	0	0	1	14	8	10	7	11	0	0	0	55	58	0	0	0	0
ASV0751	3	9	8	3	8	17	3	5	12	1	0	4	8	4	0	0	0	0	0	0	0	0	0	0	0	0	0	0	0	0	5	5	7	11	8	0	4	1	1	0	0	3	0	2	0	0	0	2	6
ASV0873	0	0	3	0	4	3	0	0	0	0	13	0	11	61	5	0	0	2	0	9	1	2	0	0	0	0	0	0	0	0	0	4	0	0	0	0	2	0	2	1	0	2	0	0	1	0	0	0	0
ASV1087	2	0	11	10	7	8	0	0	1	0	1	0	4	0	0	0	0	1	0	1	0	0	0	0	0	0	0	0	1	0	1	0	4	0	0	0	0	0	0	0	0	0	3	0	0	0	0	0	0
ASV1337	0	0	0	0	3	0	0	0	0	2	1	2	0	0	0	0	0	6	0	0	2	3	0	0	0	0	0	0	0	0	2	0	2	0	0	1	0	0	0	0	0	1	0	0	0	0	0	0	4
ASV0055	0	0	0	0	0	0	2	2	0	0	2	0	0	0	1	0	0	0	2	0	2	0	0	0	0	0	0	0	0	2	0	0	0	0	0	0	0	0	0	0	0	0	0	0	0	0	0	0	3
ASV0057	2	1	3	3	3	9	0	0	0	0	0	0	2	3	0	0	0	0	0	0	0	0	0	0	1	0	0	0	0	0	3466	927	593	1371	1386	0	1	2	0	2	4	5	2	1	0	0	0	0	0
ASV0066	0	0	2	2	0	0	0	0	6	1	47	52	2	0	0	0	0	0	0	34	0	0	0	0	0	0	0	0	0	0	0	0	0	0	0	0	0	1	0	0	0	0	3	0	0	219	2	2	2
ASV0094	0	0	0	0	2	2	91	75	46	0	0	5	106	87	0	0	0	0	0	0	0	0	0	0	0	0	0	0	0	0	0	2	0	0	0	461	469	511	573	719	0	0	0	0	0	0	0	0	0
ASV0112	615	328	279	675	336	383	13	15	4	17	0	1	6	5	0	0	0	0	0	0	0	0	0	0	0	0	0	0	0	0	42	101	83	118	95	3	2	0	5	2	1	3	3	0	2	5	13	31	2
ASV0134	0	0	0	0	0	0	5	2	4	1	8	4	8	4	0	0	0	3	13	23	3	7	7	6	0	0	0	0	0	0	0	0	0	0	0	21	36	35	11	33	47	13	26	9	35	0	0	0	0
ASV0176	0	9	8	11	10	11	0	0	0	0	0	0	0	0	0	0	0	0	0	0	0	0	0	1	2	0	0	0	0	0	144	114	128	101	146	2	2	1	0	1	2	1	3	0	3	0	0	0	0
ASV0177	0	0	0	0	0	0	1	0	2	0	0	2	0	0	0	0	4	0	0	0	1	2	0	0	0	0	0	0	0	0	2	0	0	0	0	1	0	0	0	0	28	16	8	0	8	0	0	0	0
ASV0183	98	113	160	419	182	219	1	0	0	0	0	0	0	4	0	0	0	0	0	0	0	0	0	0	0	0	0	0	0	0	2	11	6	12	9	0	3	2	2	0	2	0	0	2	2	8	34	31	7
ASV0209	40	37	139	146	208	141	3	4	3	16	0	45	2	4	0	0	0	0	0	0	0	0	1	0	0	0	0	0	0	0	2	1	0	2	3	2	1	1	0	2	0	0	1	0	3	107	0	0	0
ASV0220	0	0	1	0	1	1	0	25	21	0	10	254	0	0	0	0	0	0	68	47	2	0	0	0	0	1	19	59	89	10	23	25	31	5	4	0	0	0	0	0	270	0	30	88	105	0	0	0	29
ASV0242	8	15	22	22	10	18	4	3	4	0	0	0	4	0	0	0	0	0	0	0	0	0	0	0	56	33	55	20	30	9	44	23	17	26	10	0	1	0	2	2	0	0	0	0	0	5	0	0	2
ASV0245	0	0	8	66	7	8	0	0	6	0	0	148	0	0	0	18	13	0	0	0	0	0	0	0	66	51	51	74	75	28	0	0	0	0	0	0	0	0	0	0	0	0	0	0	0	9	43	136	81
ASV0259	3	2	8	5	8	8	0	0	5	0	4	0	0	0	0	0	0	15	395	34	33	79	0	0	0	0	0	2	0	0	21	16	10	11	7	0	0	0	0	0	4	0	4	2	0	0	2	0	0
ASV0267	41	43	150	233	199	125	1	0	0	0	0	6	4	6	0	0	0	0	0	0	0	0	0	0	0	0	0	0	0	0	18	19	8	18	13	0	3	0	2	2	0	3	0	0	0	0	5	4	0
ASV0270	0	5	5	1	5	6	0	0	0	0	0	0	0	0	2	0	0	0	0	0	0	0	0	1	0	0	0	1	0	0	16	16	14	11	5	0	0	0	2	0	0	0	0	0	0	3	2	1	2
ASV0277	4	3	1	2	3	2	0	2	0	0	0	22	0	2	0	0	1	10	0	0	0	0	0	0	0	0	0	0	0	0	0	0	0	0	0	0	2	0	0	0	0	0	0	0	0	479	0	4	3
ASV0312	0	0	0	0	0	0	0	2	0	0	1	0	0	0	0	1	1	1	1	0	2	0	58	44	0	0	0	0	0	0	0	0	0	0	0	1	0	2	0	0	3	2	0	0	0	3	1	0	0
ASV0319	178	96	30	77	50	64	0	2	2	0	0	0	1	0	0	0	0	0	0	0	0	0	2	0	1	0	2	1	0	0	1	2	0	2	0	0	0	0	0	0	0	0	0	0	0	3	0	2	2
ASV0321	6	13	2	13	3	8	0	0	0	0	1	0	2	0	0	4	5	0	0	0	0	0	0	0	4	5	0	3	3	0	0	0	0	0	0	0	0	0	0	0	0	0	0	0	0	81	562	7	2
ASV0322	0	0	0	0	0	0	31	32	25	4	74	0	9	13	0	0	0	120	82	48	90	105	0	0	0	0	0	0	0	0	0	0	0	0	0	0	0	0	0	0	6	9	6	7	6	1	0	0	0
ASV0343	6	3	2	0	1	3	8	7	1	18	0	20	20	23	0	0	0	0	0	0	0	0	0	0	0	0	0	0	0	0	0	0	1	0	0	0	0	0	0	0	2	13	12	80	16	1	15	0	0
ASV0356	2	5	1	0	0	0	5	7	8	0	0	0	0	0	0	0	0	0	0	0	0	0	0	0	0	0	0	0	0	0	2	9	11	5	10	0	0	0	4	0	267	38	127	18	85	0	0	0	0
ASV0385	0	2	2	3	3	0	1	0	5	24	0	4	3	0	2	0	0	0	0	0	0	0	0	0	0	0	0	0	0	0	7	13	11	11	13	0	0	0	0	0	0	0	0	0	0	0	0	0	0
ASV0425	0	0	0	0	0	0	0	1	0	2	0	0	2	0	0	0	0	4	1	2	2	3	0	0	0	0	0	0	0	0	0	0	0	0	0	18	33	13	14	18	12	5	12	1	9	0	0	0	0
ASV0466	33	37	47	79	50	60	2	0	1	0	0	4	2	3	32	0	0	0	0	0	0	0	0	0	0	0	0	1	0	0	2	3	2	0	2	0	0	0	0	0	0	2	0	4	3	6	2	16	0
ASV0502	0	0	0	0	0	0	7	11	13	28	0	14	0	0	0	0	0	0	0	0	6	0	0	0	2	0	0	0	0	0	0	0	0	0	0	0	0	0	0	0	12	34	44	55	12	2	0	1	2
ASV0557	12	13	48	13	10	20	12	8	17	0	1	0	0	0	1	0	0	0	0	1	0	10	0	0	5	0	1	2	6	0	0	2	2	2	2	0	0	0	0	0	6	2	9	5	28	0	0	0	0
ASV0580	22	18	82	41	24	43	5	4	11	0	0	2	2	5	0	0	0	0	0	0	0	0	0	0	0	5	5	0	0	0	0	2	2	7	0	0	4	2	1	1	1	0	0	0	0	0	0	0	0
ASV0596	0	0	0	0	0	0	0	0	1	0	0	0	2	0	0	0	0	2	0	5	0	0	0	0	0	0	0	0	0	0	0	0	0	0	0	9	13	10	9	3	11	6	8	0	1	0	0	0	0
ASV0610	0	0	0	0	0	0	2	1	0	0	0	1	0	0	1	1	0	2	0	1	1	1	0	0	6	1	78	17	87	3	3	0	4	1	0	0	0	0	0	0	0	0	0	1	0	0	0	0	0
ASV0613	0	3	4	2	0	0	0	0	5	0	1	13	0	0	0	2	0	5	3	1	1	4	2	0	2	5	10	3	7	2	2	10	3	24	19	0	0	0	0	0	0	0	0	0	0	1	8	8	6
ASV0626	0	1	10	4	4	3	6	6	6	0	0	0	0	0	0	0	0	0	0	0	0	0	0	0	3	1	0	2	0	0	47	32	13	17	21	0	0	0	0	1	0	0	0	1	4	0	0	0	0
ASV0650	0	0	0	0	0	0	0	0	0	0	3	0	0	2	1	1	1	4	0	5	3	1	0	1	2	0	0	0	2	0	0	0	0	0	0	0	0	0	0	0	0	0	1	0	0	46	108	43	0
ASV0695	0	0	0	0	0	0	0	2	0	0	0	0	9	14	0	2	0	0	0	0	1	0	0	0	1	3	0	1	0	0	0	0	0	0	0	0	0	0	0	0	0	0	0	0	0	154	8	0	3
ASV0701	0	8	6	4	6	4	0	0	0	0	1	0	20	100	10	0	0	0	0	0	0	0	2	0	0	0	0	0	0	0	3	0	3	3	3	2	0	3	4	3	0	0	0	0	3	2	0	0	6
ASV0742	0	0	0	0	1	0	0	0	0	0	0	2	2	4	0	0	1	0	0	0	0	0	0	0	0	0	0	0	0	0	6	1	4	3	0	0	0	0	0	0	15	6	6	22	44	0	0	0	0
ASV0883	0	3	0	0	0	0	0	0	1	0	0	2	0	0	1	2	1	0	0	0	0	0	0	0	4	2	0	3	0	0	0	3	0	2	2	0	0	0	0	0	2	2	0	0	0	0	34	22	5
ASV0885	0	0	0	0	0	0	1	1	1	1	0	2	4	16	0	0	0	0	0	0	0	0	0	1	0	2	0	0	0	0	0	0	0	0	0	0	0	0	0	0	4	3	0	0	0	0	0	0	0
ASV0912	0	0	0	2	0	0	1	0	3	0	0	4	0	0	0	0	0	0	0	0	0	1	0	0	0	2	4	6	6	0	12	7	9	3	4	5	1	3	2	0	3	5	1	4	3	0	0	0	0
ASV0952	0	0	0	2	0	0	0	0	0	0	0	2	2	2	0	0	0	0	0	0	0	0	0	0	0	3	4	3	0	0	3	0	0	0	0	11	14	10	2	13	0	0	0	0	0	0	0	0	0
ASV0962	0	0	0	0	2	0	0	0	0	0	1	2	2	4	0	0	1	0	0	0	2	0	0	0	0	0	0	0	0	0	0	1	0	0	0	3	7	3	2	6	0	3	6	0	0	0	0	0	0
ASV1020	0	0	0	2	0	0	0	0	0	0	0	0	0	0	0	1	0	0	0	0	0	0	0	2	1	0	0	0	0	0	0	1	3	0	2	0	0	0	0	0	0	0	0	0	0	0	0	0	0
ASV1052	0	2	0	0	0	0	0	0	0	2	2	6	0	0	0	0	0	0	0	3	0	0	8	2	0	0	0	3	0	0	0	0	2	0	0	4	6	1	0	5	1	0	0	0	0	0	0	0	0
ASV1313	0	0	0	0	0	0	0	0	0	0	4	5	0	3	0	1	0	2	12	3	0	0	0	14	0	0	0	0	0	0	0	0	0	0	0	0	0	0	0	1	13	0	0	0	0	1	0	0	0
ASV1432	0	0	0	2	0	2	0	0	0	0	0	2	0	0	0	0	0	2	0	0	1	0	0	0	0	0	0	0	0	0	0	0	2	0	0	0	0	0	0	0	0	2	2	2	0	4	0	0	0
ASV0059	3	0	1	0	0	0	28	20	17	11	208	304	0	0	0	0	0	56	2411	1891	752	845	0	0	0	0	0	0	0	0	0	0	0	0	1	0	2	0	0	0	0	0	0	46	0	0	0	0	0
ASV0086	20	255	667	1391	1430	771	0	0	0	0	0	0	3	3	0	0	0	0	0	0	0	0	0	0	0	0	0	0	0	0	4	8	6	3	7	4	7	2	2	3	3	1	1	1	2	0	0	0	0
ASV0129	48	361	398	411	694	774	0	0	0	0	0	0	8	5	0	0	0	0	0	0	0	0	0	0	0	0	0	0	0	0	2	6	15	6	8	2	2	6	3	2	2	3	4	3	2	21	0	8	0
ASV0141	3	0	0	0	0	0	0	0	0	0	0	0	7	1	3	4	0	0	0	0	0	0	0	0	3	1	1	4	7	0	126	17	41	22	6	0	0	0	0	0	0	0	0	0	0	0	0	0	0
ASV0152	1227	50	252	25	42	225	0	0	0	0	0	1	3	3	0	0	0	0	0	0	0	0	0	0	0	0	0	0	0	0	35	59	88	43	62	6	4	1	0	4	4	0	3	3	0	0	0	0	0
ASV0166	0	0	0	0	0	0	59	33	39	135	14	49	0	0	0	2	0	11	50	17	13	24	0	0	0	0	0	0	0	0	0	0	0	0	0	0	0	0	0	0	6	5	10	31	10	0	0	0	0
ASV0167	345	135	254	530	256	275	0	1	0	25	0	1	0	0	0	0	0	1	0	0	0	0	0	0	0	0	0	0	0	0	19	18	24	15	17	0	2	1	2	2	2	2	2	0	1	0	0	0	0
ASV0195	98	49	221	425	161	141	0	0	9	13	0	0	0	5	0	0	0	0	0	0	0	9	0	0	0	0	0	0	0	0	3	3	4	4	3	3	1	3	4	2	2	5	5	2	1	0	0	0	0
ASV0210	35	103	72	75	60	96	0	0	0	0	0	0	7	11	0	0	0	0	0	0	0	0	0	0	0	0	0	0	0	0	227	131	148	162	189	2	2	2	4	1	3	0	1	2	2	0	1	0	0
ASV0222	42	62	5	13	19	51	24	51	334	42	0	10	173	137	0	0	0	0	0	0	0	0	0	0	0	0	0	0	0	0	0	0	2	1	0	0	0	1	1	0	0	0	0	0	0	76	75	1	0
ASV0223	7	6	0	3	0	0	7	14	31	2	0	9	0	0	4	0	2	0	0	0	0	0	3	0	3	1	0	0	0	0	0	0	0	0	0	0	0	0	0	2	0	0	0	0	0	78	256	347	320
ASV0236	2	0	0	2	3	1	0	0	1	0	0	0	2	0	0	0	0	0	0	0	0	0	1	0	0	0	0	0	0	0	0	0	0	0	0	8	14	9	4	9	33	22	16	2	5	0	0	0	0
ASV0237	0	0	0	0	0	0	0	0	0	9	0	7	8	7	0	1	2	0	0	0	0	0	0	0	2	3	0	2	2	0	0	0	0	0	0	0	0	0	0	0	0	0	0	0	0	564	195	203	11
ASV0246	2	1	2	0	0	2	7	7	5	37	156	11	4	10	0	0	0	5	0	77	2	0	0	0	0	2	1	0	1	0	0	0	0	0	0	0	0	0	0	0	0	0	0	0	0	284	332	83	66
ASV0251	74	86	237	98	195	119	0	0	0	0	3	0	3	2	0	0	0	0	0	0	0	0	0	0	0	0	0	0	0	0	3	5	0	0	0	3	2	2	1	3	0	0	0	2	2	55	1	2	0
ASV0252	170	163	118	86	107	224	59	21	6	24	0	20	7	7	0	0	0	0	0	0	0	0	0	0	0	0	0	0	0	0	1	2	3	4	0	2	1	3	2	3	1	0	1	0	0	0	0	0	0
ASV0256	0	3	0	0	0	0	53	40	78	6	0	93	175	147	0	0	0	0	0	0	0	0	0	0	0	0	0	0	0	0	0	0	0	0	0	49	40	17	21	25	0	0	4	2	0	0	0	0	0
ASV0260	21	15	35	14	41	54	8	10	21	14	78	52	0	2	18	0	0	7	0	21	2	11	0	0	0	0	0	0	0	0	0	2	0	0	0	0	0	0	0	0	0	0	1	0	0	24	4	6	5
ASV0261	0	0	0	0	0	0	13	19	12	80	1	45	0	0	0	0	0	0	0	0	7	3	0	0	0	0	0	0	0	0	0	0	0	0	0	1	0	0	0	0	6	75	53	124	33	118	1	0	0
ASV0276	42	44	41	88	39	51	5	4	0	0	0	0	2	3	0	0	0	0	0	0	0	0	0	0	0	2	1	0	2	2	2	5	2	2	5	0	0	0	0	0	0	0	2	0	0	0	0	0	0
ASV0281	3	3	0	4	0	1	1	0	1	2	4	3	0	3	0	0	0	3	0	0	1	0	0	1	0	0	0	0	0	0	0	1	0	2	0	0	0	2	1	0	3	0	0	0	4	9	0	0	0
ASV0289	73	72	144	243	136	90	23	11	27	4	0	3	3	2	0	0	0	1	0	0	0	0	0	0	0	0	0	0	0	0	9	14	5	4	11	0	0	0	2	1	3	3	3	1	3	0	0	0	1
ASV0308	0	0	0	0	0	0	0	0	0	0	34	0	0	0	1	3	4	0	0	49	0	0	0	1	4	1	1	6	6	2	0	0	0	0	0	0	0	0	0	0	0	0	0	0	0	547	128	8	11
ASV0330	4	6	24	35	11	13	0	0	0	0	0	0	0	2	0	0	0	0	0	0	0	0	1	0	0	0	0	0	0	0	80	70	95	43	47	0	0	0	0	0	0	0	0	0	2	0	2	0	0
ASV0333	8	5	2	0	6	3	2	3	2	3	2	63	23	54	0	0	0	0	0	0	0	0	1	0	0	0	0	0	0	0	2	0	0	0	0	0	1	0	0	0	0	0	0	0	0	486	9	1	4
ASV0340	26	31	61	34	106	22	0	0	0	0	0	0	4	1	0	0	0	0	0	0	0	0	0	0	0	0	0	0	0	0	7	11	15	8	8	0	0	0	1	0	0	2	0	0	3	0	63	37	2
ASV0348	3	0	11	5	7	0	0	0	2	2	1	0	9	5	0	0	0	0	0	0	0	0	0	0	0	0	0	0	0	0	2	0	0	6	0	9	12	13	15	10	46	49	33	25	107	0	0	0	0
ASV0357	2	4	22	15	3	9	0	0	0	0	0	0	0	0	0	0	0	0	0	0	0	0	0	2	0	0	2	0	0	0	32	41	41	43	32	2	0	2	0	0	2	0	2	0	0	0	2	0	3
ASV0413	14	42	17	10	12	40	0	0	14	0	0	0	0	3	0	3	0	0	0	0	0	0	0	0	0	0	0	0	0	0	1	14	9	8	4	0	0	0	0	0	3	0	0	0	3	1	28	44	25
ASV0450	0	1	0	1	0	0	23	20	16	0	0	4	0	0	0	0	0	0	0	0	1	0	0	0	0	0	0	0	0	0	0	0	0	0	0	0	0	0	0	0	12	0	7	9	6	5	5	4	15
ASV0460	0	1	9	5	3	7	0	0	0	0	0	0	2	4	0	0	0	0	0	0	0	0	0	0	0	0	0	0	0	0	0	0	0	0	0	0	2	2	0	0	0	0	0	0	1	0	0	1	1
ASV0469	0	0	0	0	0	0	0	0	0	0	77	13	0	1	0	0	0	22	0	16	3	4	0	0	0	0	0	0	0	0	0	0	0	2	0	0	2	0	0	0	0	0	3	1	10	0	0	0	0
ASV0475	0	0	0	1	0	0	3	2	5	0	17	0	0	0	0	0	0	2	0	16	0	0	0	0	0	0	0	0	0	0	1	2	0	0	0	0	0	0	0	0	0	1	0	0	0	40	24	8	2
ASV0479	0	0	0	0	0	0	0	0	0	0	0	0	0	2	1	3	2	0	0	0	0	0	0	1	0	1	0	2	3	0	0	0	0	0	0	0	0	0	0	0	0	0	0	0	0	18	42	217	47
ASV0485	6	3	4	4	3	4	0	0	0	0	0	0	73	235	0	0	0	0	0	0	0	0	3	0	0	0	0	0	0	0	5	1	5	4	2	4	1	2	3	5	2	0	0	0	4	0	0	0	0
ASV0492	0	0	0	0	0	0	4	7	0	0	5	0	0	0	0	0	0	5	20	5	0	8	0	0	0	0	0	0	1	0	0	0	0	0	0	2	0	0	0	1	13	31	23	47	25	0	0	0	0
ASV0495	22	13	62	81	24	43	22	18	14	28	0	18	1	0	0	0	0	0	0	1	0	0	0	0	0	0	0	0	0	0	1	1	0	1	0	0	0	1	0	2	0	0	0	0	3	0	0	0	0
ASV0504	0	0	0	0	0	0	3	8	7	0	9	0	0	0	0	0	0	12	35	22	23	15	0	0	0	0	0	0	1	0	0	0	0	0	0	5	12	3	5	7	0	0	0	0	0	0	0	0	4
ASV0511	0	0	0	0	0	0	4	2	0	3	0	3	0	0	2	4	0	0	0	0	0	5	0	0	0	0	0	3	0	1	0	0	0	0	0	0	0	0	0	0	0	0	0	3	0	0	0	2	0
ASV0549	0	0	0	0	0	0	0	0	0	0	0	1	0	1	0	0	0	0	0	0	0	0	0	0	0	0	0	0	0	0	4	4	1	2	0	0	0	0	3	3	47	6	15	3	9	0	0	0	0
ASV0555	0	2	0	0	1	0	0	0	0	0	0	0	8	8	0	0	0	0	0	0	0	0	0	0	27	21	44	28	34	15	14	13	16	8	4	10	7	14	9	12	2	1	1	0	0	0	0	0	0
ASV0565	0	0	0	0	0	0	0	0	0	0	9	0	0	0	0	0	0	0	0	12	4	4	0	0	0	0	1	0	0	0	0	0	0	0	0	7	0	5	5	2	0	0	0	0	0	0	0	0	0
ASV0576	0	0	0	0	0	0	0	0	1	3	1	0	0	0	1	1	0	2	7	4	6	3	0	0	0	0	0	0	0	0	0	0	0	0	0	0	0	0	0	0	0	0	0	0	1	0	0	0	0
ASV0627	4	0	2	2	0	3	0	0	0	0	0	1	105	91	3	7	11	0	0	0	0	0	0	0	2	0	0	0	0	0	0	0	0	0	0	0	0	0	0	0	0	0	0	0	1	0	0	0	0
ASV0631	37	22	10	4	10	14	4	2	10	27	0	13	7	10	2	0	0	0	0	0	0	0	0	0	0	0	0	0	0	0	0	0	0	0	0	0	0	0	0	0	0	0	2	3	2	0	19	3	0
ASV0654	0	0	0	0	0	0	0	4	0	0	3	0	0	0	7	0	0	0	16	0	2	15	0	0	0	4	0	46	38	0	0	0	0	0	0	0	0	0	0	0	0	0	0	2	15	0	0	0	0
ASV0666	0	0	0	0	0	0	6	5	7	19	5	2	0	0	4	3	0	12	6	1	0	9	0	0	0	0	0	0	0	0	0	0	0	0	0	0	0	0	0	0	3	6	7	23	19	0	0	0	0
ASV0697	0	0	0	0	1	0	0	4	0	0	0	0	5	3	0	0	0	0	0	0	0	0	0	0	0	0	0	0	0	0	0	0	0	0	0	1	2	6	2	2	12	51	14	40	22	0	0	0	0
ASV0749	0	0	2	0	0	0	0	0	0	0	2	3	7	10	0	0	0	11	1	5	6	12	0	0	0	0	0	0	0	0	0	0	0	0	1	1	1	3	4	0	15	11	6	22	31	0	0	0	0
ASV0756	1	3	0	1	0	0	0	0	2	0	0	1	11	13	0	0	0	0	0	0	0	0	0	1	1	3	0	4	0	0	0	0	0	0	0	0	0	0	0	0	0	1	0	0	2	5	12	73	15
ASV0784	2	0	0	0	2	0	0	0	0	0	0	0	58	64	1	1	0	0	0	0	0	0	0	4	1	0	0	1	0	0	0	0	0	0	0	0	0	0	0	0	0	0	0	0	0	5	20	2	4
ASV0785	0	0	0	0	0	0	3	0	1	0	0	0	11	9	12	4	3	0	0	0	0	0	0	0	10	8	28	6	17	3	0	0	0	0	0	9	17	9	7	11	0	1	0	0	0	0	0	0	0
ASV0794	8	1	6	2	4	15	1	1	0	0	0	2	50	45	0	0	0	0	0	0	0	0	0	0	0	0	0	0	0	0	0	3	0	1	0	0	0	0	0	2	1	0	0	14	0	0	0	0	0
ASV0851	0	0	0	0	0	0	0	0	0	0	3	0	0	0	0	0	0	0	4	2	1	5	0	0	0	0	0	0	0	0	0	0	0	0	0	5	0	4	8	1	0	2	4	0	0	0	0	0	0
ASV0965	0	3	0	1	0	1	1	1	2	0	0	1	0	0	0	0	0	0	0	0	0	0	0	1	0	0	0	0	0	0	0	0	0	0	2	10	2	4	0	3	3	0	0	0	0	0	4	2	11
ASV0991	0	1	0	1	0	1	2	0	1	0	0	0	56	39	0	0	0	0	0	1	0	0	2	2	0	0	0	0	0	0	0	1	0	0	2	0	1	1	0	0	0	0	0	0	0	0	3	0	0
ASV1013	0	0	0	0	0	0	1	0	1	0	0	0	0	0	0	0	0	3	0	0	0	2	0	0	0	0	1	0	0	0	0	0	0	0	0	2	3	0	2	0	0	0	0	1	0	0	0	0	0
ASV1040	3	0	0	0	0	0	0	0	0	0	0	1	0	0	3	0	0	0	0	0	0	0	0	0	0	0	0	0	0	0	0	0	0	0	0	0	1	0	0	0	0	0	0	0	0	0	0	0	0
ASV1115	2	0	5	2	0	3	0	0	0	0	0	0	0	2	0	0	0	0	22	0	0	0	0	0	0	0	0	0	0	0	4	4	3	6	5	0	0	0	0	0	2	1	3	1	5	0	0	0	0
ASV1205	0	0	0	0	0	0	0	0	0	3	0	0	2	2	0	0	0	0	0	0	0	0	0	0	0	0	4	1	7	0	0	1	0	0	3	0	0	0	0	0	18	1	0	0	1	0	0	0	0
ASV1377	0	1	3	0	2	0	0	0	0	0	0	2	0	7	0	0	3	0	2	0	0	0	15	11	0	0	0	0	0	0	0	0	0	0	0	0	0	2	0	0	0	0	0	0	0	0	5	0	0
ASV1555	0	0	0	0	0	0	0	0	0	0	0	0	0	3	0	3	0	0	0	0	0	0	0	2	0	1	0	0	0	2	0	0	0	0	0	0	0	0	0	0	0	0	0	0	0	1	16	4	0
ASV0026	0	0	0	0	0	0	0	0	0	0	0	0	0	0	0	0	0	0	1	0	0	0	7	9	1589	806	2086	2879	2012	3128	400	842	797	945	784	99	103	81	80	148	0	0	0	0	0	0	0	0	0
ASV0062	0	0	0	0	0	0	0	0	0	0	0	0	0	0	2	13	15	0	0	0	0	0	0	0	1	1	0	0	2	1	0	0	0	0	0	0	0	0	0	0	2	0	0	0	0	111	3549	2172	1416
ASV0087	64	427	928	1338	903	791	0	0	0	0	0	0	4	5	0	0	0	0	0	0	0	0	0	0	0	0	0	0	0	0	3	7	4	5	4	6	2	10	2	1	4	2	3	4	4	0	0	0	0
ASV0092	0	0	0	0	0	0	4	2	0	34	481	6	0	0	0	0	0	711	217	284	755	661	0	0	0	0	0	0	0	0	0	0	0	1	0	0	0	0	0	0	0	3	0	0	0	0	0	0	0
ASV0097	143	112	207	108	89	89	2	3	0	0	3	0	18	16	0	0	0	2	0	0	0	0	0	0	0	0	0	0	0	0	631	700	594	519	344	0	0	1	0	0	0	0	0	0	0	0	0	0	0
ASV0102	95	390	168	165	99	215	0	1	8	0	0	0	11	12	0	0	0	0	0	0	0	0	0	0	0	0	0	0	0	0	190	689	556	465	675	0	3	2	2	5	0	1	4	2	2	0	0	0	0
ASV0118	6	0	6	0	0	0	0	0	0	0	0	0	3	2	0	0	0	0	0	0	0	0	2	0	0	0	0	0	0	0	9	6	6	6	2	0	0	5	1	2	0	1	0	3	0	0	0	0	0
ASV0127	0	4	3	0	1	4	0	0	0	0	8	0	3	1	0	0	0	0	0	0	1	0	0	0	0	0	0	0	0	0	0	0	2	0	0	0	0	0	0	0	0	0	0	3	3	163	0	0	0
ASV0161	165	67	230	530	345	385	8	1	13	77	0	71	3	0	0	0	0	0	0	0	0	0	0	0	0	0	0	0	0	0	1	4	4	0	3	2	1	1	0	0	0	5	3	3	0	0	0	0	0
ASV0178	6	6	4	3	5	7	0	0	0	9	0	4	4	0	0	0	0	0	0	0	0	0	0	0	0	0	0	0	0	0	1	1	1	0	4	2	3	5	2	0	1	0	0	0	4	0	0	0	0
ASV0190	87	345	236	207	237	400	0	0	0	0	0	0	6	3	0	0	0	0	0	0	0	0	0	0	0	0	0	0	0	0	2	30	15	9	25	3	0	3	2	0	2	1	2	1	3	11	0	0	0
ASV0193	0	0	0	0	0	0	0	0	0	0	0	0	0	0	0	1	0	0	0	0	0	1	0	2	3	3	1	1	1	0	0	0	0	0	0	0	0	0	0	0	0	0	0	0	0	5	5	0	2
ASV0194	0	0	0	5	0	0	0	0	0	0	0	0	0	0	1	0	0	0	0	0	0	0	0	1	0	0	0	0	1	0	0	0	0	0	0	0	0	0	0	0	0	0	0	0	0	0	2	1	3
ASV0203	12	887	74	0	205	304	0	0	0	0	0	0	1	2	0	0	0	0	0	0	0	0	0	0	0	0	0	0	0	0	0	7	2	1	5	0	2	0	0	2	0	0	1	2	0	0	0	0	0
ASV0229	81	71	262	181	402	147	0	0	0	1	0	0	0	4	0	0	0	0	0	0	0	0	0	0	0	0	0	0	0	0	3	5	3	3	1	0	3	3	2	0	3	2	0	1	0	0	0	0	0
ASV0238	246	182	135	128	148	178	0	0	1	0	0	0	0	1	0	0	0	0	0	0	0	0	0	0	0	0	0	0	0	0	2	4	8	5	5	3	0	3	3	0	2	1	0	1	2	0	0	0	0
ASV0247	0	0	0	0	0	0	1	0	0	5	0	0	0	0	0	4	3	0	0	0	0	0	2	0	1	1	3	3	0	2	0	0	0	0	0	0	0	0	0	0	0	0	0	0	0	28	431	566	45
ASV0249	397	76	39	37	55	55	0	1	3	0	62	15	14	46	0	0	0	0	0	91	0	0	0	0	0	0	0	0	0	0	4	4	4	0	1	0	2	0	0	0	0	0	0	0	0	0	5	0	0
ASV0255	0	0	0	0	0	0	3	5	0	131	0	11	0	1	0	0	0	0	0	0	0	1	0	0	0	0	0	0	0	0	3	0	0	0	0	1	0	0	0	2	2	1	1	3	3	0	0	0	0
ASV0258	63	79	27	17	28	40	0	1	0	0	4	0	2	1	0	0	0	0	0	1	0	0	0	0	0	0	0	0	0	0	3	11	5	6	3	2	2	1	1	2	0	1	4	2	1	22	12	16	2
ASV0274	0	0	1	0	0	0	0	0	0	0	38	29	0	0	0	0	1	0	0	23	2	5	2	0	1	0	0	0	0	0	0	0	0	0	0	0	0	0	0	0	0	0	0	0	0	767	70	30	0
ASV0298	6	22	104	41	84	125	0	0	0	0	0	0	0	2	0	0	0	0	0	0	0	0	0	0	0	0	0	1	0	0	0	4	0	6	4	0	0	0	0	0	2	0	0	0	0	0	0	0	0
ASV0345	17	52	118	114	108	120	0	0	0	0	0	0	0	1	0	0	0	0	0	0	0	0	0	0	0	0	0	0	0	0	5	17	12	14	22	1	0	0	1	0	0	0	0	1	1	0	0	0	0
ASV0347	0	0	0	1	0	0	0	0	0	0	0	0	0	0	0	0	0	0	0	2	0	0	16	1	0	0	0	0	0	0	0	0	0	0	0	15	23	28	21	10	0	0	1	0	2	0	0	0	0
ASV0373	267	29	59	35	34	36	3	5	0	0	0	0	3	4	0	0	0	0	0	0	0	0	0	0	0	0	0	0	0	0	0	2	1	0	0	2	0	0	0	0	0	1	3	2	2	0	0	0	0
ASV0384	1	0	0	6	4	1	11	2	3	9	0	3	0	2	0	0	0	0	0	0	0	0	0	0	0	0	0	0	0	0	2	3	0	0	2	0	0	0	2	1	2	1	0	1	2	0	0	0	0
ASV0397	0	0	0	0	0	0	0	0	0	0	6	0	0	0	13	333	3	9	0	4	3	6	0	0	0	0	0	0	0	0	0	0	0	0	0	1	0	7	5	4	0	1	2	2	0	0	0	0	0
ASV0398	0	3	5	1	4	0	0	0	0	0	0	11	0	2	0	0	0	0	0	2	0	0	0	0	0	0	0	0	0	0	0	0	1	0	0	0	0	0	0	0	0	0	0	0	0	173	42	46	0
ASV0399	0	0	2	0	0	2	0	0	3	0	0	0	20	20	0	0	0	0	0	1	1	0	0	0	0	0	0	0	0	0	1	4	2	0	2	0	0	0	0	0	0	0	0	0	0	2	0	0	0
ASV0403	0	0	0	0	0	0	0	0	0	0	14	0	0	0	0	0	0	2	35	27	8	5	0	0	0	0	0	0	0	0	0	1	0	0	0	132	33	27	90	10	0	0	0	0	0	0	0	0	0
ASV0407	166	64	38	20	16	60	26	7	94	5	0	2	3	0	0	0	0	0	0	1	0	0	0	0	0	0	0	0	0	0	0	0	2	2	1	0	0	0	1	0	0	0	0	0	0	0	0	0	0
ASV0409	3	0	3	0	2	1	2	4	0	0	0	2	3	2	0	0	0	0	0	2	0	0	0	0	0	0	0	0	0	0	2	0	0	0	2	88	152	116	57	75	1	3	1	0	2	0	0	0	0
ASV0410	0	0	0	0	0	0	0	2	2	16	189	3	0	0	0	3	0	148	0	43	31	30	0	0	0	0	0	0	0	0	0	0	0	0	0	0	0	0	0	0	0	0	0	0	0	20	5	15	11
ASV0428	0	0	0	2	0	0	21	16	42	22	0	167	32	13	0	0	0	0	0	7	3	0	0	0	0	0	0	0	0	0	0	0	0	0	0	1	15	6	1	0	43	15	20	6	0	0	0	0	0
ASV0434	6	6	9	2	9	8	0	0	0	0	0	0	46	317	0	0	0	0	0	0	0	0	0	0	0	0	0	0	0	0	4	1	4	0	4	3	5	2	2	0	4	1	0	1	1	0	0	0	0
ASV0457	0	0	0	0	0	0	0	0	0	0	0	0	0	0	0	0	0	0	0	0	0	0	0	0	0	9	11	19	15	1	36	23	68	15	5	1	0	0	0	0	2	0	0	2	0	0	3	0	0
ASV0478	0	0	0	0	0	0	9	5	1	3	0	0	6	8	0	0	0	0	2	1	0	2	0	0	0	0	0	0	0	0	0	0	0	0	0	0	0	0	2	0	6	7	8	130	46	0	0	0	0
ASV0484	0	0	0	0	0	0	0	0	0	0	0	0	4	7	0	0	0	0	0	0	0	0	2	6	2	0	0	0	0	0	0	0	0	0	0	0	0	0	0	0	0	0	0	0	0	1	0	0	0
ASV0499	0	0	0	0	0	11	0	0	0	0	0	0	0	0	0	0	0	0	0	0	0	0	0	0	0	0	0	0	3	0	0	1	0	0	0	0	0	1	0	0	0	0	0	0	0	88	110	159	5
ASV0517	0	2	1	0	0	2	0	0	0	0	0	0	87	78	0	0	0	0	0	1	0	0	0	0	0	0	0	0	0	0	1	0	0	0	0	0	0	0	0	2	0	0	0	0	0	0	2	2	2
ASV0529	2	0	0	0	2	3	2	2	3	0	0	0	0	0	2	0	0	0	0	0	0	0	0	0	2	1	0	0	0	0	0	0	0	0	0	0	0	0	0	0	0	0	0	0	0	0	1	0	0
ASV0563	27	21	5	4	11	17	0	0	0	0	0	0	3	1	0	0	0	0	0	0	0	0	0	0	0	0	0	0	0	0	7	3	3	4	0	0	0	0	0	2	0	0	0	0	0	26	166	0	0
ASV0589	2	2	0	0	5	0	0	0	0	0	0	0	159	96	0	0	0	0	0	0	0	0	0	0	0	0	0	0	0	0	2	1	0	3	0	0	0	0	1	0	0	0	0	0	0	0	0	0	0
ASV0608	0	2	1	0	0	0	0	0	0	0	0	1	0	23	0	0	0	0	0	0	0	0	0	0	0	0	0	0	0	0	0	0	1	0	2	15	0	0	0	0	0	0	4	1	0	8	0	0	170
ASV0642	0	0	0	0	0	0	1	4	6	0	0	31	0	0	0	0	9	1	0	0	0	2	0	0	9	2	4	21	2	27	0	0	0	0	0	0	0	0	0	0	13	0	1	1	2	0	0	0	0
ASV0671	2	0	0	0	0	0	0	0	0	0	0	0	0	0	0	3	0	0	0	0	0	0	2	1	0	1	1	1	1	1	0	0	0	0	0	0	0	0	0	0	0	0	0	0	0	28	177	2	2
ASV0687	0	0	5	14	7	1	0	2	2	2	4	0	0	0	0	0	0	0	121	8	19	19	0	0	0	0	0	0	0	0	0	0	0	1	0	0	0	0	0	0	2	1	0	3	5	0	0	0	0
ASV0703	0	6	10	14	10	10	0	0	0	0	0	0	3	3	0	0	0	0	0	0	0	0	1	0	15	1	2	2	14	0	4	4	7	7	0	0	0	0	0	0	0	0	0	0	0	0	1	0	0
ASV0744	3	0	6	5	2	3	2	6	11	1	3	0	0	1	0	0	0	0	10	10	1	8	0	0	0	0	0	0	0	0	1	1	0	0	1	14	12	4	20	24	0	0	0	0	0	0	0	0	0
ASV0777	0	0	0	0	0	0	0	0	0	0	0	0	0	0	2	0	0	0	0	0	0	0	0	4	0	1	2	1	1	0	0	0	0	0	0	0	0	0	0	0	0	0	0	0	0	5	134	4	2
ASV0780	2	4	19	7	18	18	9	3	22	2	0	6	3	2	0	0	0	0	0	0	0	0	0	0	0	0	7	0	15	0	0	0	0	0	0	0	0	0	0	0	2	1	1	8	4	0	0	0	0
ASV0800	0	0	0	0	0	0	0	1	0	0	0	0	4	0	0	1	0	1	3	0	0	0	0	0	0	0	0	0	0	0	50	8	20	3	1	0	0	0	0	0	0	0	0	0	0	0	0	0	0
ASV0806	0	0	0	0	0	0	2	2	2	3	5	3	0	0	4	0	0	0	0	0	0	2	0	0	0	0	0	0	0	0	0	0	0	0	0	0	13	0	0	0	7	6	4	9	16	16	11	17	29
ASV0815	4	10	11	21	17	6	0	6	0	2	1	0	0	0	0	0	0	0	0	0	0	0	0	0	0	0	0	0	0	0	0	0	0	0	2	1	1	0	3	0	0	0	0	0	0	0	0	0	0
ASV0845	7	8	0	4	3	1	0	0	0	0	0	0	2	0	0	0	0	0	0	1	0	0	3	1	0	0	0	0	0	0	16	23	23	22	12	0	0	0	0	0	0	0	0	0	0	0	2	0	0
ASV0865	0	0	0	0	0	0	8	6	10	0	5	1	0	0	0	0	0	13	7	2	7	15	0	0	0	1	3	3	4	0	1	0	3	0	0	0	1	0	0	2	1	0	0	7	0	0	0	0	0
ASV0936	0	0	0	0	0	0	0	0	0	0	0	0	0	0	0	0	0	0	0	0	1	0	1	1	0	0	0	0	0	0	0	0	0	0	0	4	9	7	6	10	0	1	0	0	1	5	0	2	16
ASV0937	0	0	0	0	0	0	2	3	0	0	0	0	0	0	3	0	3	0	0	0	0	0	0	0	4	13	13	13	9	13	9	3	6	7	2	0	2	0	0	1	0	2	1	2	0	0	0	0	0
ASV0996	0	0	0	0	0	0	0	0	0	0	5	0	0	1	0	0	0	1	16	7	11	8	0	0	0	0	0	0	0	0	2	0	0	0	0	9	9	6	3	1	0	0	0	0	0	0	0	0	0
ASV0998	0	0	0	0	0	0	0	0	1	4	0	0	0	0	0	0	0	7	0	0	11	0	1	0	0	0	0	0	0	0	0	0	0	0	0	0	0	0	0	0	0	2	0	0	0	31	0	0	22
ASV1091	0	0	1	0	2	0	0	0	0	0	0	1	0	0	0	0	0	2	0	0	1	3	0	0	0	0	0	0	0	0	0	0	0	0	0	0	0	0	0	0	0	0	0	0	0	0	2	0	0
ASV1137	0	0	0	0	0	0	0	0	0	0	0	0	0	0	1	0	0	2	0	0	0	0	1	0	0	2	0	1	0	0	0	0	0	0	0	0	0	0	0	0	0	0	0	0	0	4	63	3	0
ASV1216	0	0	0	0	0	0	0	0	0	0	0	0	2	1	0	0	0	0	0	0	2	0	0	0	0	0	0	0	0	0	0	0	0	0	0	0	7	3	0	3	1	4	1	0	0	0	0	0	0
ASV1348	0	0	0	0	3	0	0	0	0	0	0	0	0	0	1	0	0	0	0	0	0	0	3	1	0	0	0	0	0	0	0	0	0	0	0	0	2	3	1	0	2	0	2	0	0	0	0	0	0
ASV1830	0	0	0	0	0	0	0	0	0	0	3	0	2	5	1	0	0	0	0	1	0	0	0	0	0	0	0	0	1	0	0	0	0	0	0	0	0	0	0	0	0	0	0	0	0	2	8	2	0
ASV2159	0	0	2	0	0	0	0	0	0	0	0	0	0	0	0	0	0	3	0	0	3	0	0	0	0	0	0	0	0	0	0	0	2	0	0	0	0	0	0	0	0	0	0	0	0	0	0	0	2
ASV0031	0	0	0	0	0	1	26	9	7	13	2310	6	0	0	0	0	0	2291	4709	2829	2747	3024	0	0	0	0	0	0	0	0	0	0	0	0	0	0	0	0	0	0	0	0	0	0	0	0	0	0	0
ASV0063	0	0	0	0	0	0	12	11	14	147	949	30	0	0	27	1	12	2069	537	503	919	1389	0	0	0	0	0	0	0	0	0	0	0	0	0	0	0	0	0	0	0	0	0	0	0	0	0	0	0
ASV0067	4	0	4	2	3	2	0	0	0	0	0	0	0	2	0	0	0	0	0	0	0	0	0	0	0	0	0	0	0	0	1172	584	243	2290	2399	0	0	4	2	2	8	2	2	0	0	0	0	0	0
ASV0083	8	7	12	9	6	21	0	0	0	0	0	0	23	109	0	0	0	0	0	0	0	0	0	0	0	0	0	0	0	0	7	7	7	1	6	0	0	0	0	0	8	0	9	1	11	0	0	0	0
ASV0090	3	0	0	0	0	0	0	0	0	0	0	0	18	10	0	0	0	0	0	0	0	0	2	2	0	0	0	0	0	0	62	51	58	31	25	0	0	0	1	2	0	0	0	0	0	0	0	0	0
ASV0106	12	5	10	2	4	2	0	0	0	0	0	0	2	3	24	0	0	0	0	0	0	0	0	0	0	0	0	0	0	0	0	0	2	2	3	3	0	1	3	0	0	0	0	1	2	0	0	0	0
ASV0114	6	0	2	4	2	4	0	0	0	2	22	0	0	2	0	0	0	0	0	15	3	3	0	0	0	0	0	0	0	0	0	2	0	0	0	0	0	0	0	0	1	0	1	0	0	0	0	0	0
ASV0139	3	4	5	9	4	5	0	0	0	0	0	0	7	7	0	0	0	0	0	0	0	0	0	0	0	0	0	0	0	0	594	438	542	305	244	6	1	0	2	2	0	0	0	0	0	0	0	0	0
ASV0147	28	163	443	310	811	404	0	0	0	0	0	0	6	5	0	0	0	0	0	0	0	0	0	0	0	0	0	0	0	0	11	27	16	18	10	3	9	3	1	0	3	3	2	0	0	0	0	0	0
ASV0159	20	22	46	139	75	56	15	35	36	0	0	0	0	0	0	0	0	0	0	0	0	0	0	0	0	0	0	0	0	0	0	0	0	0	0	0	0	0	0	0	0	0	0	0	0	4	0	0	8
ASV0165	168	1250	155	101	109	240	0	0	0	0	0	0	0	5	0	0	0	0	0	0	0	0	0	0	0	0	0	0	0	0	5	5	4	6	10	3	0	3	3	3	0	2	0	0	2	0	0	0	0
ASV0182	13	11	27	17	11	10	0	0	0	0	0	0	2	4	0	0	0	0	0	0	0	0	0	0	0	0	0	0	0	0	1	1	0	5	0	1	1	0	0	0	0	2	2	0	3	0	0	0	0
ASV0187	0	0	5	0	2	0	0	0	0	0	0	0	0	0	0	0	0	0	0	0	0	0	0	0	0	0	0	0	0	0	0	0	0	0	0	0	0	0	0	0	0	0	0	0	1	0	5	0	3
ASV0197	26	75	207	319	648	174	0	0	0	0	0	0	3	2	0	0	0	0	0	0	0	0	0	0	0	0	0	0	0	0	7	17	9	7	5	3	1	2	0	2	0	0	0	1	2	0	0	0	0
ASV0216	0	0	0	0	0	0	0	0	0	0	0	0	11	31	0	0	0	0	0	0	0	0	0	0	0	0	0	0	0	0	0	1	0	0	0	0	0	0	0	0	2	1	1	2	3	0	0	0	0
ASV0262	14	81	64	61	8	52	0	0	0	0	0	0	0	0	0	0	0	0	0	0	0	0	0	0	0	2	0	0	0	0	0	5	9	4	7	2	2	2	2	0	0	0	0	0	0	0	0	0	0
ASV0272	0	0	0	28	20	0	0	0	0	0	0	0	0	0	0	0	0	0	0	0	0	0	1	1	36	49	182	173	486	4	0	0	0	0	0	0	0	0	0	0	0	1	0	5	0	0	0	0	0
ASV0279	0	0	0	0	0	0	3	0	2	1	88	0	0	0	0	0	0	359	35	61	219	69	0	0	0	0	0	0	0	0	0	0	0	0	0	0	0	0	0	0	0	0	0	0	0	0	0	0	0
ASV0293	5	3	0	8	0	0	0	0	0	0	0	0	74	76	26	0	0	0	0	1	0	0	0	0	0	0	0	0	0	0	0	0	0	0	0	0	0	0	0	0	10	242	11	42	7	0	0	0	0
ASV0297	2	0	0	0	0	2	0	0	0	0	0	0	4	7	0	0	1	0	0	0	0	0	0	0	0	2	0	0	0	0	0	0	0	0	0	0	0	0	0	0	0	0	0	0	0	319	484	31	3
ASV0300	2	0	0	1	1	3	4	5	28	252	0	36	0	0	0	0	0	0	0	0	0	2	0	0	0	0	0	0	0	0	1	0	0	0	0	2	0	1	0	0	0	0	0	0	1	0	0	0	0
ASV0313	15	20	39	15	17	19	375	227	62	0	0	1	12	2	0	0	0	0	2	1	2	0	0	0	0	0	0	0	0	0	0	0	0	0	0	0	0	0	0	0	0	0	0	0	0	0	0	0	0
ASV0320	132	129	125	21	28	222	6	5	18	0	0	15	2	2	0	0	0	0	0	0	0	0	0	0	0	3	3	0	0	1	0	2	1	0	0	0	0	0	0	0	0	0	0	0	0	0	0	0	0
ASV0354	0	0	0	0	0	0	0	0	0	0	0	8	0	0	0	0	0	0	0	0	0	0	0	1	1	0	1	0	2	2	0	0	0	0	0	0	0	0	0	0	0	0	0	0	0	602	16	10	1
ASV0366	0	0	0	0	0	0	0	0	0	0	19	2	0	0	0	0	0	5	137	76	20	54	0	0	0	0	0	0	0	0	0	0	0	0	0	3	4	3	2	6	38	15	5	37	39	0	0	0	0
ASV0367	15	122	25	49	14	66	0	0	0	0	0	0	0	2	0	0	0	0	0	0	0	0	0	0	0	0	0	0	0	0	14	79	128	32	53	0	2	0	1	0	0	0	1	0	4	0	0	0	0
ASV0382	2	3	6	0	0	3	0	0	0	0	0	0	6	7	0	0	0	0	0	0	0	0	0	0	0	0	0	1	3	0	0	0	0	0	0	0	0	0	0	0	213	117	83	24	16	0	0	0	0
ASV0392	81	48	144	15	43	76	5	9	14	2	0	27	0	0	2	0	0	0	0	0	0	0	0	0	0	0	0	0	0	0	2	2	2	4	0	2	2	1	1	0	2	0	2	0	1	0	0	0	0
ASV0412	22	21	12	13	16	39	0	0	0	0	0	9	1	1	0	0	0	0	0	0	0	0	0	0	0	1	4	3	4	0	61	44	58	20	11	1	0	0	0	1	0	0	0	0	0	0	0	0	0
ASV0419	193	25	46	10	26	38	3	1	11	0	3	48	0	0	0	0	0	0	0	4	0	0	0	0	0	0	0	0	0	0	0	0	0	2	1	0	0	0	0	0	0	0	1	0	0	16	0	1	0
ASV0423	0	0	0	0	0	0	0	0	0	0	0	0	0	0	0	0	0	0	0	0	0	0	0	0	0	0	0	0	0	0	0	0	0	0	0	0	0	0	0	0	0	1	0	0	0	0	4	3	2
ASV0429	17	22	8	10	8	8	0	0	0	0	0	1	4	3	0	0	0	0	0	0	0	0	0	0	0	0	0	0	0	0	8	4	10	5	1	0	0	1	0	0	0	0	0	0	0	1	66	38	2
ASV0473	32	19	14	24	25	33	17	16	45	4	0	11	3	4	0	0	0	0	0	0	0	0	0	0	0	0	0	0	0	0	0	0	0	0	0	0	0	0	2	0	0	0	0	0	0	1	0	1	0
ASV0487	0	0	0	3	0	0	1	1	6	0	0	1	0	0	2	0	0	0	0	0	0	0	0	0	0	1	0	1	0	2	0	0	0	0	0	0	0	0	0	0	0	0	0	0	0	26	124	43	155
ASV0494	0	0	0	0	0	0	0	1	2	2	12	4	0	0	0	0	0	106	58	31	54	33	0	0	0	0	0	0	0	0	0	0	0	0	0	3	0	1	0	0	2	3	0	5	6	0	0	0	0
ASV0528	0	0	0	0	0	0	11	4	0	0	9	2	0	0	0	0	0	47	21	14	52	46	0	0	0	0	1	0	0	0	0	0	0	0	0	0	0	0	0	0	8	0	0	51	12	0	2	0	0
ASV0572	0	0	0	0	0	0	2	0	0	15	0	24	0	0	0	0	0	1	0	0	0	4	0	0	0	0	1	0	0	0	0	0	0	0	0	0	0	0	0	0	0	0	0	0	0	0	1	0	0
ASV0594	0	0	0	0	0	0	0	0	3	1	0	0	76	51	0	0	0	0	0	0	0	0	1	0	0	0	0	0	0	0	0	0	0	0	0	0	0	0	0	0	0	0	0	0	0	0	0	0	0
ASV0605	32	33	38	50	7	17	0	0	0	0	0	0	2	0	0	0	0	0	0	0	0	0	0	0	0	0	0	0	0	0	5	3	7	7	4	0	0	2	1	0	0	0	0	2	0	0	0	0	0
ASV0606	26	0	0	0	0	0	0	0	1	0	0	0	0	0	0	0	0	0	0	0	0	0	0	0	0	0	0	0	0	0	2	2	1	0	2	0	0	0	0	0	0	0	0	0	0	54	170	7	0
ASV0617	0	2	1	0	0	0	0	0	0	0	0	0	0	0	0	13	0	0	0	0	0	0	42	3	0	0	0	0	0	0	0	0	0	0	0	0	30	13	3	15	0	0	0	0	0	0	0	1	35
ASV0655	0	0	0	0	0	0	0	0	1	0	0	0	0	1	0	0	2	0	0	0	0	0	0	0	0	1	0	0	0	0	0	0	0	0	0	0	0	0	0	0	0	0	0	0	0	129	93	14	2
ASV0664	0	0	0	0	0	0	0	1	1	0	5	3	0	0	0	0	0	4	45	5	18	32	0	0	3	0	20	0	51	1	0	2	0	2	2	0	0	0	0	0	6	0	0	4	2	0	0	0	0
ASV0672	0	0	0	0	0	0	8	1	3	0	6	5	0	0	0	0	0	4	38	14	25	23	0	0	0	0	0	0	0	0	0	0	0	0	0	0	0	0	0	0	20	10	6	24	15	0	1	0	1
ASV0676	0	0	0	0	0	0	31	36	11	0	0	1	0	0	6	3	1	0	0	0	0	0	0	0	26	8	32	14	24	10	0	0	0	0	0	1	2	3	3	2	0	0	0	9	0	0	0	0	1
ASV0700	34	10	18	7	10	6	0	0	0	0	0	0	0	1	0	2	0	0	0	0	0	0	0	0	0	0	0	0	0	0	0	0	0	0	0	0	0	3	0	0	0	0	2	0	0	8	42	18	3
ASV0805	0	0	0	0	0	0	0	0	2	0	0	0	0	0	0	2	4	0	0	0	0	0	0	0	0	1	2	3	6	0	3	4	2	9	2	0	0	0	0	0	0	0	0	0	0	0	21	36	19
ASV0810	0	0	0	2	0	0	3	0	0	0	0	5	0	0	0	0	0	0	0	0	0	0	0	0	0	0	0	0	0	0	2	0	0	0	0	2	0	0	0	0	16	13	8	38	15	0	0	0	0
ASV0849	24	0	11	2	5	3	4	2	4	4	0	7	0	0	0	0	0	0	0	0	0	0	0	0	0	0	0	0	0	0	0	0	2	0	0	0	0	1	0	0	0	0	0	0	2	8	0	0	0
ASV0892	0	0	0	0	0	0	1	0	1	0	3	4	2	0	0	0	0	6	26	19	31	20	0	0	0	0	0	0	0	0	0	0	0	0	0	0	0	2	1	0	3	8	0	0	0	0	0	0	0
ASV0986	13	5	0	0	0	0	0	0	0	0	0	0	2	5	0	0	0	0	0	0	0	0	0	0	0	0	0	0	0	0	4	5	2	10	2	0	0	0	0	0	0	0	0	0	2	0	8	0	0
ASV1000	0	0	0	0	0	0	0	0	0	0	0	0	0	0	0	0	0	3	1	4	3	5	0	0	0	0	0	0	0	0	0	0	1	0	0	9	14	7	14	0	3	3	2	12	7	0	0	0	0
ASV1008	6	21	1	5	14	6	0	6	0	0	0	0	10	24	0	0	0	0	0	0	0	0	0	0	0	0	0	0	0	0	4	2	2	1	2	0	0	0	0	0	0	0	2	0	0	0	0	0	0
ASV1046	0	0	0	0	0	4	3	2	21	0	0	8	2	0	0	0	0	0	0	0	0	0	0	0	0	0	2	1	0	1	7	2	0	1	0	0	0	0	0	0	0	0	0	0	0	0	0	0	0
ASV1071	0	0	0	0	0	0	0	0	0	0	0	0	0	0	2	0	2	0	0	0	0	0	0	0	0	0	0	0	0	0	0	0	0	0	0	0	0	2	0	0	0	0	0	0	0	0	0	0	0
ASV1078	12	28	8	10	4	12	0	0	1	0	0	0	0	0	0	0	0	0	0	0	0	0	1	0	1	0	0	0	0	1	1	0	0	0	0	0	0	0	0	0	0	0	0	0	0	0	0	0	0
ASV1191	0	0	0	0	0	0	0	1	1	0	0	0	1	1	0	0	0	0	0	0	2	0	0	0	0	0	0	0	0	0	0	0	0	0	0	0	0	0	0	0	3	6	9	18	24	0	0	0	0
ASV1210	0	0	0	0	0	0	16	10	25	1	0	0	2	0	0	0	0	0	0	0	0	0	0	0	0	0	1	0	0	0	0	0	0	0	4	0	1	0	0	0	0	0	0	0	12	0	0	0	0
ASV1324	0	0	0	0	0	0	0	0	2	0	3	0	0	0	0	0	0	0	0	1	1	2	0	0	0	0	0	0	1	0	0	0	0	0	0	10	7	6	7	4	0	3	5	4	0	0	0	0	0
ASV1346	2	0	0	4	0	6	0	0	1	0	8	0	8	8	0	0	0	0	0	9	0	0	0	0	0	0	0	0	0	0	0	0	0	0	0	0	0	0	0	0	0	0	0	0	0	6	2	0	0
ASV1401	0	0	0	0	0	0	0	2	0	0	0	1	0	0	2	0	0	0	2	0	1	0	0	0	0	0	0	0	0	0	0	0	0	0	0	0	1	2	4	5	9	11	5	0	2	0	0	0	0
ASV1409	5	2	3	2	4	1	0	0	0	0	0	0	0	0	0	0	0	0	0	0	0	0	0	0	0	0	0	0	0	0	4	0	1	4	6	0	1	0	2	0	0	1	1	0	0	0	0	0	0
ASV1463	0	0	0	0	0	0	3	4	2	4	0	1	0	0	2	2	2	0	0	0	0	0	0	0	0	0	0	0	0	0	0	0	0	0	0	0	0	0	0	0	4	0	0	3	0	0	0	0	0
ASV1525	0	0	0	0	0	0	2	0	0	0	0	0	2	4	4	6	0	0	0	0	0	3	0	0	0	0	0	0	0	0	0	0	0	0	0	2	4	4	2	2	0	3	0	0	0	0	0	0	0
ASV1540	0	0	0	0	0	0	6	1	0	2	0	2	2	0	0	0	0	0	2	0	0	0	0	0	0	0	0	0	0	0	0	0	0	0	0	4	1	3	1	5	0	0	0	0	0	0	0	0	0
ASV1563	0	0	0	0	0	0	0	1	1	0	0	0	2	0	0	0	0	0	1	0	1	0	0	0	0	0	0	0	4	0	0	0	0	0	0	0	0	0	0	0	3	5	3	3	9	0	0	0	0
ASV1580	0	0	0	0	0	0	0	0	0	0	0	0	0	0	0	0	1	0	0	0	0	0	2	0	0	1	0	0	0	1	0	0	0	0	0	0	0	0	0	0	0	0	0	0	0	0	9	7	0
ASV1811	0	0	0	0	0	0	0	0	0	0	1	1	0	0	0	0	0	0	0	2	1	0	0	0	0	0	0	0	0	0	0	0	0	0	0	0	0	0	0	0	0	6	4	2	0	0	0	0	0
ASV1862	1	3	0	0	0	0	0	0	0	0	0	1	0	0	0	0	2	0	0	0	0	0	0	0	2	0	0	0	0	0	0	0	0	0	0	0	0	0	0	0	0	0	0	0	0	6	3	0	0
ASV0082	0	0	0	0	0	0	0	0	0	0	0	0	0	0	0	0	0	0	0	0	0	0	1	0	154	237	92	68	199	415	415	587	538	432	413	0	0	0	0	0	0	0	0	0	0	1	0	0	0
ASV0107	0	0	0	0	0	0	298	301	147	251	305	100	0	0	0	0	0	197	10	147	699	57	0	0	0	0	0	0	0	0	0	0	0	0	0	0	0	0	0	0	0	0	0	0	0	0	0	0	0
ASV0149	4	3	5	4	4	11	0	0	0	0	0	0	2	3	0	0	0	0	0	0	0	0	0	0	0	0	0	0	0	0	2	3	1	3	5	0	4	0	3	0	2	0	0	1	2	0	0	0	0
ASV0164	13	22	226	160	456	356	0	0	0	0	0	0	0	1	0	0	0	0	0	0	0	0	0	0	0	0	0	0	0	0	15	13	2	5	4	0	5	0	2	0	2	0	0	0	1	0	0	0	0
ASV0168	13	7	5	3	0	11	0	0	0	0	0	0	81	72	0	0	0	0	0	0	0	0	0	0	3	1	13	4	23	0	30	30	63	5	17	259	92	318	301	118	0	0	0	0	0	0	0	0	0
ASV0172	0	0	0	0	0	0	0	0	0	0	0	0	3	4	0	0	0	0	0	0	0	0	0	0	0	0	0	0	0	0	553	462	495	265	214	0	0	1	1	3	2	0	0	0	2	0	0	0	0
ASV0180	0	0	0	0	0	0	0	0	0	0	0	158	0	0	0	0	0	0	0	0	0	0	0	0	26	154	369	257	456	196	3	9	3	48	63	0	0	0	0	0	23	31	5	0	0	0	0	1	4
ASV0186	6	6	11	6	12	14	0	0	0	0	0	2	2	5	0	0	0	0	0	0	0	0	0	0	0	0	0	0	0	0	0	0	0	0	2	0	0	0	1	0	0	0	0	0	0	15	2	0	0
ASV0213	0	0	0	0	0	0	0	0	0	0	29	0	0	0	0	0	1	0	0	0	0	0	198	578	0	0	2	0	0	0	0	0	0	0	0	60	68	119	59	76	0	0	0	0	0	0	0	0	0
ASV0231	251	453	19	108	164	143	0	0	0	0	0	0	2	0	0	0	0	0	0	0	0	0	0	0	0	0	0	0	0	0	0	2	0	0	0	0	0	0	0	0	0	0	0	0	0	1	0	0	0
ASV0253	0	0	0	0	0	0	0	0	0	0	0	0	0	0	2	2	0	0	0	0	0	0	2	2	0	0	0	0	0	0	0	0	0	0	0	0	0	0	0	0	0	0	0	0	0	159	916	2	2
ASV0266	188	37	27	20	14	32	5	11	2	43	420	6	14	19	0	0	0	0	0	124	50	0	0	0	0	0	0	0	0	0	0	4	14	0	3	0	0	0	0	0	0	0	0	0	0	0	0	0	0
ASV0295	2	1	0	5	0	1	0	0	0	0	0	0	0	3	0	0	0	0	0	0	0	0	0	0	0	0	0	0	0	0	0	2	0	0	2	0	0	1	0	0	0	0	0	0	1	0	0	0	0
ASV0311	125	26	228	126	151	81	0	0	0	0	0	0	0	0	0	0	0	0	0	0	0	0	0	0	0	0	0	0	0	0	2	3	0	2	2	1	1	1	1	0	1	0	0	0	0	0	0	0	0
ASV0328	42	34	44	22	26	14	0	1	0	0	0	0	3	3	0	0	0	0	0	0	0	0	0	0	0	0	0	0	0	0	2	4	3	2	2	0	0	0	0	0	0	0	1	0	0	0	0	0	0
ASV0341	4	0	0	0	0	0	76	29	28	136	0	36	0	0	0	0	0	0	0	0	0	0	0	0	0	0	0	0	0	0	0	0	0	0	0	0	0	0	0	0	0	0	0	0	0	0	0	0	0
ASV0346	321	66	69	30	85	18	1	10	0	0	0	4	1	1	0	0	0	0	0	0	0	0	0	0	0	0	0	0	0	0	3	2	0	3	0	0	1	0	0	0	0	0	0	0	0	0	49	18	0
ASV0371	0	0	0	0	0	0	0	0	0	0	0	0	0	0	0	3	0	0	0	0	0	0	0	0	0	0	0	0	0	0	0	0	0	0	0	1	0	1	2	1	0	0	0	0	0	0	0	0	0
ASV0372	36	33	79	54	102	77	0	0	0	0	0	0	0	2	0	0	0	0	0	0	0	0	0	0	0	0	0	0	0	0	49	42	42	39	29	1	1	2	0	0	1	3	0	0	1	0	0	0	0
ASV0374	45	50	161	36	153	122	0	1	1	1	0	0	0	3	0	0	0	0	0	0	0	0	0	0	0	0	0	0	0	0	0	3	2	0	0	0	2	0	0	0	0	2	2	0	0	0	0	0	0
ASV0378	0	0	0	0	0	0	1	0	3	0	0	55	0	0	0	13	0	0	1	23	8	1	0	0	0	0	0	0	0	0	0	0	0	0	0	0	0	0	0	0	0	0	0	0	0	3	1	8	304
ASV0379	0	0	0	0	0	0	0	0	0	0	0	17	0	0	0	0	0	0	0	0	0	0	0	0	262	108	23	33	4	128	0	0	0	0	0	0	0	0	0	0	0	0	0	0	0	2	2	2	3
ASV0381	9	258	107	61	66	83	0	0	0	0	0	0	0	0	0	0	0	0	0	0	0	0	0	0	0	0	0	0	0	0	0	1	0	0	3	1	0	3	0	3	0	0	2	0	0	0	0	0	0
ASV0402	0	6	0	0	1	7	0	0	0	0	0	0	0	0	0	0	0	0	0	0	0	0	0	1	0	0	0	0	0	0	29	21	42	13	14	0	0	0	0	0	0	1	1	0	0	0	0	0	0
ASV0405	2	0	3	0	5	0	0	0	0	0	0	0	34	257	0	0	0	0	0	0	0	0	0	0	0	0	0	0	0	0	1	0	0	0	0	0	0	0	0	0	0	0	0	0	3	0	0	0	1
ASV0422	0	0	0	2	0	0	0	0	0	0	0	0	0	0	0	0	0	0	0	0	0	0	0	1	0	0	0	0	0	0	0	0	0	0	0	0	0	0	0	0	0	0	0	0	0	0	0	0	0
ASV0431	0	0	0	0	0	0	0	0	5	0	0	11	0	1	0	0	0	0	0	0	0	0	0	0	0	0	0	4	17	0	0	0	0	0	0	0	0	0	0	0	0	0	0	0	0	2	1	0	3
ASV0438	0	0	0	0	0	0	0	0	0	0	0	0	0	0	122	265	50	0	0	0	0	0	0	0	0	1	0	2	0	0	0	0	0	0	0	0	0	0	0	0	0	0	0	0	0	2	2	0	0
ASV0439	0	0	0	0	0	0	0	0	7	0	0	0	0	0	0	0	1	0	0	0	0	0	0	0	0	0	1	0	0	0	0	0	0	0	0	0	0	0	0	0	0	0	0	0	0	14	86	25	326
ASV0440	0	28	8	1	8	6	0	0	0	0	0	1	11	13	0	0	0	0	0	0	0	0	0	0	0	0	0	0	0	0	0	0	0	0	0	0	0	0	0	0	0	0	0	0	0	179	15	5	0
ASV0442	0	0	0	0	0	0	0	0	0	0	0	0	2	0	0	0	0	0	0	0	0	0	0	0	0	0	0	1	0	1	0	0	0	0	0	0	0	0	0	0	0	0	0	0	0	43	380	18	2
ASV0453	2	2	2	0	3	0	0	0	2	0	0	0	4	2	0	0	0	0	0	0	0	0	0	0	0	0	0	0	0	0	0	1	0	2	0	0	0	0	0	0	0	0	0	0	0	0	0	0	0
ASV0462	59	52	40	42	73	19	0	0	0	0	0	0	2	0	0	0	0	0	0	0	0	0	0	0	0	0	0	0	0	0	0	4	1	2	0	0	0	2	2	0	0	0	0	0	0	4	67	53	2
ASV0465	7	0	5	2	4	0	0	0	0	0	0	0	3	1	0	0	0	0	0	0	0	0	0	0	0	0	0	0	0	0	3	2	0	0	0	0	0	0	0	0	0	0	0	0	0	16	3	2	0
ASV0472	0	0	0	0	0	0	0	0	0	0	23	0	0	0	13	0	0	73	81	39	66	57	0	0	0	0	0	0	3	2	2	0	0	0	0	0	0	0	0	0	0	0	0	0	0	0	0	0	0
ASV0500	3	108	17	38	43	20	0	0	0	0	0	0	2	0	0	0	0	0	0	0	0	0	0	0	0	0	0	0	0	0	2	0	0	0	0	0	3	0	0	0	0	0	0	0	0	0	0	0	0
ASV0505	0	0	0	0	0	0	2	0	2	0	24	0	0	0	1	0	0	83	28	43	90	41	0	0	0	0	0	0	0	0	0	0	0	0	0	0	0	0	0	0	0	0	0	0	0	0	0	0	0
ASV0523	0	0	0	0	0	0	0	0	0	0	0	0	10	9	1	2	0	0	0	0	0	0	0	0	0	0	0	0	0	0	0	0	0	0	0	3	7	5	8	6	0	0	0	0	0	0	0	0	0
ASV0542	0	0	0	0	0	0	0	0	0	6	0	7	0	0	0	0	0	0	0	0	0	0	0	0	0	0	0	0	2	0	0	0	0	0	0	0	0	0	0	1	0	0	0	0	0	206	0	5	3
ASV0544	4	9	65	118	52	65	0	0	0	0	0	0	0	0	0	0	0	0	0	0	2	2	0	0	0	0	0	0	0	0	0	0	0	1	0	1	0	0	0	0	0	0	0	0	0	0	0	1	0
ASV0546	41	1	3	2	0	3	2	3	0	2	2	27	58	77	0	0	0	0	0	2	0	0	0	0	0	0	0	0	0	0	3	4	2	4	0	0	0	0	0	0	0	0	0	0	0	20	1	0	0
ASV0548	0	0	0	0	0	0	0	0	0	0	8	0	0	0	0	0	0	6	4	3	3	1	0	32	0	0	0	0	0	0	0	0	0	0	0	0	0	0	0	0	0	0	0	33	107	7	0	0	8
ASV0550	10	61	18	15	5	42	0	0	3	0	0	0	0	2	96	0	0	0	0	0	0	0	0	0	0	0	0	0	0	0	1	4	7	0	0	0	0	0	0	0	0	0	0	0	0	0	0	0	0
ASV0564	18	17	15	11	10	4	0	0	0	0	0	0	2	0	0	0	0	0	0	0	0	0	0	0	0	0	0	0	0	0	28	24	36	24	13	0	0	1	0	0	0	0	0	0	0	0	0	0	0
ASV0570	5	13	11	8	7	12	0	0	0	1	0	2	2	2	0	0	0	0	0	0	0	0	0	0	0	0	0	0	0	0	19	34	32	21	20	0	0	0	0	0	0	0	0	0	0	0	0	0	0
ASV0579	0	0	0	0	0	0	0	0	0	0	0	0	0	0	0	0	1	0	0	0	0	0	0	0	0	3	1	0	1	0	0	0	0	0	0	0	0	0	0	0	0	0	0	0	0	48	166	54	3
ASV0607	0	0	0	0	0	0	0	0	0	0	81	0	0	0	0	0	0	5	0	58	15	43	0	0	0	0	0	0	0	0	0	0	0	0	0	0	0	0	0	0	0	5	0	0	0	37	2	0	0
ASV0619	0	0	0	0	0	0	0	0	14	0	0	0	0	0	82	18	21	0	0	0	0	0	0	0	0	0	0	0	0	0	0	0	0	0	0	0	0	0	0	0	0	2	3	0	36	1	0	0	0
ASV0625	0	0	0	0	0	0	0	0	0	0	0	0	0	0	0	0	0	0	0	0	0	5	0	0	0	1	9	9	187	0	0	0	0	0	0	0	0	0	0	0	6	2	0	14	0	0	0	0	0
ASV0633	3	1	1	0	1	0	111	62	30	10	1	10	0	0	0	0	0	0	0	0	2	0	0	0	0	0	0	0	0	0	0	0	0	0	0	0	0	0	0	0	0	0	2	3	1	0	0	0	0
ASV0645	24	57	41	24	9	23	0	2	2	0	0	0	2	0	0	0	0	0	0	0	0	0	0	0	0	0	0	0	0	0	4	9	9	8	3	0	0	0	0	2	0	0	0	0	0	0	0	0	0
ASV0692	0	0	0	0	0	0	0	0	0	0	17	0	0	0	0	0	0	2	66	63	25	9	0	0	0	0	0	0	0	0	0	0	0	0	0	0	0	0	0	0	2	3	9	2	1	0	0	0	0
ASV0706	128	8	5	5	2	8	0	3	0	0	0	0	9	6	0	0	0	0	0	0	0	0	0	0	0	0	0	0	0	0	0	1	0	0	0	0	2	1	0	0	0	1	0	0	0	0	0	0	0
ASV0748	0	0	0	0	0	0	2	3	0	0	0	0	0	0	0	0	0	0	0	0	0	0	0	1	0	0	1	0	0	0	0	0	0	0	0	0	0	0	0	0	0	0	0	1	1	8	9	137	27
ASV0760	0	0	0	0	0	0	0	1	1	0	1	0	4	1	0	0	0	2	1	0	3	0	0	0	0	0	0	0	0	0	0	0	0	0	0	3	4	8	9	9	4	6	6	0	3	0	0	0	0
ASV0778	0	1	4	2	1	2	0	0	1	0	0	0	2	0	0	0	0	0	0	0	0	0	0	0	2	3	10	31	25	5	20	11	12	17	5	3	6	4	1	5	0	0	0	0	0	0	0	0	0
ASV0792	0	0	0	0	0	0	0	0	1	0	5	0	0	0	0	0	0	9	24	18	8	11	0	0	0	0	0	0	0	0	0	0	0	0	0	0	0	0	0	0	14	7	15	16	16	0	0	0	0
ASV0817	0	0	0	0	0	0	12	0	5	12	1	0	0	0	89	1	0	0	0	0	27	4	0	0	0	0	0	0	0	0	0	0	0	0	0	0	0	0	0	0	0	2	1	0	0	0	0	0	0
ASV0827	0	6	11	0	37	7	1	0	0	1	2	0	0	0	0	0	0	0	0	0	0	0	0	0	0	0	0	0	0	0	0	7	11	8	24	0	1	0	1	0	0	0	0	0	0	0	3	0	0
ASV0836	0	0	0	0	0	1	0	2	4	6	0	0	0	0	0	0	0	0	0	0	0	0	0	0	3	0	0	0	5	0	0	0	0	0	0	0	0	0	0	0	0	0	0	0	0	2	0	0	0
ASV0860	0	0	0	0	0	0	0	0	0	0	6	4	0	0	8	9	2	9	6	0	6	9	0	0	0	0	0	0	1	0	0	0	0	0	0	0	0	0	0	0	2	0	0	16	19	0	0	0	0
ASV0899	0	0	0	0	0	0	1	2	1	0	2	0	0	0	0	0	0	1	2	0	1	3	1	0	0	0	0	0	0	0	0	0	0	0	0	0	0	0	0	0	0	0	0	0	0	0	1	0	2
ASV0904	4	5	2	0	0	2	9	7	14	7	7	10	0	0	0	0	0	7	2	6	8	4	0	0	0	0	0	0	0	0	0	6	2	1	0	0	0	0	0	0	0	0	0	0	0	0	0	0	0
ASV0910	1	3	3	2	4	5	0	0	0	11	0	2	0	0	0	0	0	0	0	0	0	0	0	0	0	0	0	0	0	2	0	0	1	0	0	0	0	0	0	0	0	0	0	0	0	0	0	0	0
ASV0917	0	0	0	0	0	0	5	1	12	0	2	0	1	0	0	0	0	2	4	3	4	7	0	0	0	0	0	0	0	0	0	0	0	0	0	0	0	0	0	0	17	0	8	32	29	0	0	0	0
ASV0931	0	0	0	0	0	0	5	2	0	4	0	1	0	0	1	0	0	0	0	0	0	0	0	0	0	0	0	0	0	0	2	8	2	1	2	0	0	0	0	0	0	0	0	0	1	0	0	0	0
ASV0943	0	6	0	0	0	0	23	76	0	8	1	0	0	0	0	0	0	0	0	0	0	0	0	0	0	0	0	0	0	0	0	0	0	0	0	0	0	0	0	0	0	0	0	0	0	0	0	0	5
ASV0954	0	0	0	0	0	0	0	0	0	0	0	0	0	0	0	0	0	0	0	0	0	0	0	0	15	7	12	7	0	2	0	0	0	0	0	0	0	0	0	0	8	1	3	16	26	0	0	0	0
ASV0967	0	0	14	9	2	4	0	0	0	0	3	0	0	0	0	0	0	0	0	1	0	0	0	0	0	0	0	0	0	0	0	0	1	0	0	0	0	0	0	0	0	0	0	0	0	3	0	0	0
ASV0973	0	0	0	0	0	0	12	2	13	2	0	0	0	1	0	0	0	0	0	0	0	0	0	0	0	0	0	0	0	0	0	0	0	0	0	0	0	0	0	0	6	7	4	25	17	0	0	0	0
ASV1001	0	0	0	0	0	0	0	0	15	0	0	4	0	0	0	0	0	0	0	0	0	0	0	0	11	26	1	6	1	12	0	0	0	0	0	0	0	0	0	0	0	0	0	2	0	1	1	0	1
ASV1028	0	0	0	0	0	0	2	2	1	0	0	0	0	0	0	0	0	0	1	0	0	0	0	0	0	0	0	0	0	0	0	0	0	0	0	3	1	5	12	4	10	7	2	0	1	0	0	0	0
ASV1057	0	0	0	4	7	4	1	0	1	0	0	1	0	0	0	0	0	0	0	0	0	0	0	2	0	0	0	0	0	0	0	0	0	0	0	0	0	0	0	0	5	0	0	0	0	0	0	0	0
ASV1084	0	0	0	0	0	0	0	0	0	0	0	0	2	0	0	0	0	0	0	0	0	0	0	0	0	0	0	0	0	0	0	2	0	1	0	0	0	0	0	0	0	0	0	0	0	0	2	17	10
ASV1086	2	0	0	0	0	0	0	0	0	0	0	0	0	1	0	0	0	0	0	0	0	0	0	0	0	0	0	0	0	0	0	0	0	0	0	8	7	12	13	13	1	0	0	0	0	0	0	0	0
ASV1120	0	0	0	0	0	0	4	9	5	0	0	0	0	0	0	0	0	5	0	0	1	2	0	0	0	0	0	0	0	0	0	0	0	0	0	6	4	11	9	8	1	0	0	0	0	0	0	0	0
ASV1126	0	0	2	0	0	0	3	4	0	0	0	0	0	0	0	0	0	0	0	0	0	0	0	0	0	0	0	0	0	0	0	0	0	0	0	0	0	0	0	0	6	0	9	5	34	0	0	0	0
ASV1130	0	0	0	0	0	0	7	21	4	0	0	0	0	0	0	0	0	0	0	0	0	0	0	0	0	0	0	0	1	0	0	0	0	0	0	1	0	0	0	1	18	1	2	9	16	0	0	0	0
ASV1162	0	0	0	0	0	0	0	0	0	0	2	0	0	0	0	0	0	42	6	6	6	6	0	0	0	0	0	0	0	0	0	0	0	0	0	0	0	0	0	0	0	2	0	4	2	0	0	0	0
ASV1228	0	0	0	0	0	0	4	1	0	0	0	0	0	0	0	0	0	0	0	0	0	0	0	0	0	0	0	0	0	0	0	0	0	0	0	0	1	1	2	3	6	6	11	9	4	0	0	0	0
ASV1244	0	0	0	0	0	0	0	0	0	0	0	0	2	2	0	0	0	8	6	16	7	3	0	0	0	0	0	0	0	0	0	0	0	0	0	0	0	0	0	0	1	9	4	3	0	0	0	0	0
ASV1273	0	0	0	0	0	0	0	0	0	0	0	0	0	0	0	1	0	0	0	0	3	2	0	0	0	0	0	0	0	0	0	0	0	0	0	0	0	0	0	0	0	0	0	0	0	0	0	0	0
ASV1288	0	0	0	0	0	0	0	3	0	0	2	0	0	2	0	0	0	0	2	2	2	3	0	0	0	0	0	0	0	0	0	0	0	0	0	0	0	0	0	0	0	0	0	0	0	0	0	0	0
ASV1332	0	0	0	0	0	0	1	0	0	0	1	0	0	0	0	0	0	6	0	0	6	0	0	1	0	0	0	0	0	0	0	0	0	0	0	0	0	0	0	0	0	0	0	0	0	0	0	0	11
ASV1397	0	0	0	0	0	0	0	0	0	0	0	0	3	1	0	0	0	0	0	0	0	0	0	0	0	0	0	0	0	0	0	0	0	0	0	3	1	1	2	3	1	3	2	1	4	0	0	0	0
ASV1437	0	0	1	0	0	0	13	6	4	5	0	0	2	0	0	0	0	0	0	0	0	0	0	0	0	0	0	0	0	0	0	0	2	0	0	0	0	0	0	0	0	0	0	0	0	0	0	0	0
ASV1454	0	0	0	0	0	0	0	1	4	2	0	0	10	4	0	0	0	0	0	0	0	0	0	0	0	0	0	0	0	0	0	0	0	0	0	2	1	0	1	2	1	5	0	0	1	0	0	0	0
ASV1498	0	0	0	0	0	0	13	3	2	1	0	2	2	2	0	0	0	0	2	1	0	0	0	0	0	0	0	0	0	0	0	0	4	0	0	0	0	0	0	0	0	0	0	0	0	0	0	0	0
ASV1515	0	0	0	0	0	0	1	0	0	0	0	0	0	0	0	0	0	0	0	0	0	0	0	0	0	0	0	0	0	0	0	0	0	0	0	0	0	0	0	0	0	2	0	0	25	2	0	0	0
ASV1556	0	0	0	0	0	0	0	0	0	0	9	0	0	6	0	0	0	0	0	2	0	0	0	0	0	0	1	0	0	0	0	0	0	0	0	0	0	0	0	0	0	0	0	0	0	18	3	0	3
ASV1562	0	2	0	0	0	1	0	0	0	0	0	10	0	0	0	0	0	0	0	0	0	0	0	0	0	0	0	0	0	0	0	0	0	0	0	0	0	0	0	0	2	4	1	3	8	0	0	0	0
ASV1581	0	0	0	2	0	0	0	0	0	0	0	1	0	0	0	0	0	0	0	0	0	0	0	0	0	0	1	4	12	0	0	2	2	5	0	0	0	0	0	0	0	0	0	0	0	0	3	1	1
ASV1594	0	0	0	0	0	0	0	0	0	2	4	0	6	10	0	0	0	0	0	3	0	0	0	0	0	0	0	0	0	0	0	0	0	0	0	0	0	0	0	0	0	0	1	0	0	0	0	0	0
ASV1618	0	0	2	4	1	1	5	3	2	6	0	0	0	0	0	0	0	0	0	0	0	0	0	0	0	0	0	0	0	0	0	0	0	0	0	0	0	0	0	0	0	0	0	2	2	0	0	0	0
ASV1634	0	0	0	0	1	3	1	3	2	0	0	0	0	0	0	0	0	0	0	0	0	0	0	0	0	0	0	0	0	0	0	1	0	0	0	0	0	0	0	0	0	0	0	0	2	2	0	0	0
ASV1687	0	1	0	0	0	0	0	0	0	0	0	0	0	0	0	0	0	0	0	0	0	0	0	0	0	0	0	0	0	0	0	0	0	0	0	2	2	1	0	1	4	3	6	2	5	0	0	0	0
ASV1879	0	0	0	0	0	0	0	0	0	2	0	3	0	0	0	0	0	0	0	0	0	0	0	0	0	0	0	0	0	0	0	0	0	0	0	0	0	0	0	0	2	0	1	0	0	0	0	0	0
ASV1899	2	0	3	2	2	0	0	0	0	0	0	0	1	2	0	0	0	0	0	0	0	0	0	0	0	0	0	0	0	0	0	0	0	0	1	0	0	0	0	0	0	0	0	0	0	0	0	0	0
ASV1944	0	0	0	0	0	0	0	0	0	0	1	0	0	0	0	0	0	0	5	7	1	0	0	0	0	0	0	0	0	0	0	0	0	0	0	1	0	0	0	0	1	2	3	0	0	0	0	0	0
ASV2236	0	0	0	0	0	0	0	1	0	0	0	0	0	0	1	0	2	0	0	0	0	0	0	0	2	0	3	1	0	0	0	0	0	0	0	0	0	0	0	0	0	0	0	3	0	0	0	0	0
ASV2524	0	0	0	3	0	0	0	2	0	0	0	0	0	0	0	0	0	0	0	0	0	0	0	0	0	0	0	0	0	0	0	0	0	2	0	0	0	0	0	0	0	0	0	0	0	0	0	0	0
ASV2663	0	0	0	0	0	1	0	0	0	2	0	0	0	0	0	0	0	0	0	0	0	0	0	0	0	0	0	0	0	0	0	0	0	0	0	0	2	0	0	2	0	0	0	2	2	0	0	0	0
ASV2875	0	0	0	0	0	0	0	0	0	0	0	1	0	0	0	0	0	0	0	0	0	2	0	0	0	0	0	0	0	0	0	0	0	0	0	0	0	0	0	0	0	1	0	0	0	0	0	0	0
ASV3216	0	0	0	0	0	0	0	0	0	0	0	0	0	0	1	0	0	0	0	0	0	0	0	0	0	0	0	0	1	0	0	0	0	0	0	1	0	0	0	0	0	0	0	0	0	0	1	0	0
ASV0078	0	0	6	0	0	0	0	0	0	0	0	0	265	227	0	0	0	0	0	0	0	0	0	0	0	0	0	0	0	0	6	0	0	0	0	1073	1081	1053	1054	553	0	0	0	0	0	0	0	0	0
ASV0096	0	0	0	0	0	0	1	0	4	1	0	2	0	0	0	0	0	1	2	0	2	4	0	0	0	0	0	0	0	0	0	0	0	0	0	0	0	0	0	0	2	0	0	0	0	0	0	0	0
ASV0128	391	1312	58	290	266	313	0	0	1	0	0	0	0	0	0	0	0	0	0	0	0	0	0	0	0	0	0	0	0	0	0	0	0	0	0	0	0	0	0	0	0	0	0	0	0	2	2	0	0
ASV0156	5	4	13	5	5	0	0	0	0	0	0	0	0	0	0	0	0	0	0	0	0	0	0	0	0	0	0	0	0	0	3	0	0	0	0	0	0	0	0	0	2	1	0	0	0	2	0	0	0
ASV0170	0	0	0	0	0	0	0	0	0	0	0	0	0	0	0	2	0	0	0	0	0	0	0	0	0	0	0	0	0	1	0	0	0	0	0	0	0	0	0	0	0	0	0	0	0	0	0	1	0
ASV0206	7	744	121	110	172	326	0	0	0	0	0	0	4	2	0	0	0	0	0	0	0	0	0	0	0	0	0	0	0	0	2	0	2	4	4	0	0	1	2	0	0	4	0	1	0	0	0	0	0
ASV0214	0	0	0	0	0	0	0	0	0	0	3	0	0	0	1	2	0	1	0	0	1	2	0	0	0	0	1	0	0	0	0	0	0	0	0	0	0	0	0	0	0	0	0	0	0	0	0	0	0
ASV0219	0	0	0	2	0	1	2	1	0	1300	2	4	0	0	0	0	0	0	0	2	2	0	0	0	0	0	0	0	0	0	0	0	0	0	0	0	0	0	0	0	0	0	0	0	0	0	0	0	0
ASV0232	3	0	2	0	0	0	0	0	0	3	47	0	0	0	0	0	0	0	0	24	5	0	0	0	0	0	0	0	0	0	0	0	0	0	0	0	1	0	0	0	0	0	0	0	0	139	0	0	0
ASV0240	0	0	0	0	0	0	0	0	0	0	7	0	0	0	14	265	10	74	0	0	58	0	0	0	0	0	0	0	0	0	0	0	0	0	0	0	0	0	0	0	0	0	0	0	0	0	0	0	0
ASV0273	0	3	0	0	0	0	0	0	0	0	0	0	0	2	0	0	0	0	0	0	0	0	0	0	0	0	0	0	0	0	1	0	2	2	2	0	0	1	0	0	0	2	2	0	0	0	0	0	0
ASV0290	17	23	77	212	118	33	35	9	29	2	0	17	0	0	0	0	0	0	0	0	0	0	0	0	0	0	0	0	0	0	6	2	0	0	2	0	0	3	0	2	0	0	0	0	0	0	0	0	0
ASV0299	20	660	35	14	37	79	0	0	0	0	0	0	0	0	0	0	0	0	0	0	0	0	0	0	0	0	0	0	0	0	0	2	1	0	3	0	0	1	1	0	0	0	0	0	0	0	0	0	0
ASV0305	0	0	0	0	0	0	0	0	0	513	0	2	0	0	0	0	0	0	0	0	1	0	0	0	0	0	0	0	0	0	0	1	0	0	0	0	0	0	1	0	0	0	0	2	0	0	0	0	0
ASV0317	2	16	16	8	19	21	0	0	0	0	0	0	0	1	0	0	0	0	0	0	0	0	0	0	0	0	0	0	0	0	123	103	141	42	37	0	0	0	0	0	0	0	0	0	0	0	5	0	0
ASV0326	10	22	12	8	14	17	0	0	0	0	0	0	0	0	0	0	0	0	0	0	0	0	0	0	0	0	0	0	0	0	47	121	145	93	52	0	0	0	0	0	0	0	0	1	0	6	68	42	0
ASV0334	0	0	1	0	3	3	0	0	0	0	0	0	0	0	0	0	0	0	0	0	0	0	0	0	0	2	2	0	2	0	232	82	64	116	75	0	0	0	0	0	0	0	0	0	1	0	0	0	0
ASV0337	28	115	58	30	53	55	0	0	0	0	0	0	2	4	0	0	0	0	0	0	0	0	0	0	0	0	0	0	0	0	5	80	42	34	130	0	0	0	0	0	0	0	0	0	0	13	0	0	0
ASV0360	0	0	0	0	0	0	0	0	0	0	0	2	0	0	0	0	0	0	0	0	0	0	0	0	0	3	0	0	3	0	0	0	0	0	0	0	0	0	0	0	0	0	0	0	0	12	250	265	34
ASV0369	0	0	2	2	0	3	0	0	0	0	0	0	0	0	0	0	0	0	0	0	0	0	0	0	0	0	0	0	0	0	2	0	0	0	0	0	2	0	2	0	2	0	0	0	0	0	0	0	0
ASV0375	0	0	0	0	0	0	0	0	0	0	0	0	2	0	0	0	0	0	0	0	0	0	0	0	36	42	101	64	169	25	0	0	0	2	0	0	0	0	0	0	0	0	0	0	0	3	2	4	0
ASV0376	39	10	25	12	19	13	0	0	0	0	0	2	0	0	0	0	0	0	0	0	0	0	0	0	0	0	0	0	0	0	1	0	0	0	1	0	0	1	1	0	1	0	0	0	0	0	0	0	0
ASV0377	4	20	30	16	9	8	0	0	0	0	0	0	0	2	0	0	0	0	0	0	0	0	0	0	0	0	0	0	0	0	77	125	112	114	74	2	0	0	0	0	0	0	1	2	0	0	0	0	0
ASV0408	4	7	19	28	22	15	0	0	0	0	0	0	0	2	0	0	0	0	0	0	0	0	0	0	0	0	0	0	0	0	0	3	2	1	0	2	2	0	0	1	0	0	0	0	0	41	0	0	0
ASV0414	0	0	0	0	0	0	0	0	0	0	0	0	0	0	0	0	0	0	0	0	0	0	2	0	217	34	144	11	19	5	20	15	16	9	10	0	0	0	0	0	0	0	0	0	0	2	0	1	3
ASV0420	3	2	0	0	2	1	0	0	0	0	0	0	0	1	0	0	0	0	0	0	0	0	0	0	0	0	0	0	0	0	0	0	0	1	2	0	0	0	1	0	0	0	0	4	0	0	0	0	0
ASV0427	2	36	56	153	141	92	0	0	0	0	0	0	0	2	0	0	0	0	0	0	0	0	0	0	0	0	0	0	0	0	0	0	3	3	2	0	0	2	0	0	0	0	0	0	0	0	0	0	0
ASV0430	246	55	35	42	36	40	0	0	0	0	0	4	10	13	0	0	0	0	0	0	0	0	0	0	0	0	0	0	0	0	0	2	2	0	0	0	0	0	0	0	0	0	2	0	0	0	0	0	0
ASV0433	43	8	12	18	16	11	0	0	0	0	0	2	3	12	0	0	0	0	0	0	0	0	0	0	0	0	0	0	0	0	4	7	9	8	7	0	0	0	0	0	0	0	0	0	0	0	1	0	0
ASV0436	0	0	0	0	0	0	0	0	0	0	0	0	0	2	0	0	0	0	0	0	0	0	0	0	0	0	0	0	0	0	1	1	1	0	0	0	0	2	0	0	0	0	0	0	0	0	0	0	0
ASV0441	47	3	9	6	4	3	32	15	25	35	0	22	2	2	0	0	0	0	0	0	0	0	0	0	0	0	0	0	0	0	0	1	0	0	0	0	0	0	0	0	0	3	4	0	2	0	0	0	0
ASV0452	39	11	11	7	0	8	185	116	46	9	0	3	0	0	0	0	0	0	0	0	1	0	0	0	0	0	0	0	0	0	2	0	0	0	0	0	0	0	0	0	0	0	0	0	0	0	0	0	0
ASV0454	0	0	1	0	0	0	0	0	0	0	0	0	0	3	0	0	0	0	0	0	0	0	0	0	0	0	0	0	0	0	145	82	136	36	29	0	0	0	0	0	0	0	0	0	1	0	0	0	0
ASV0455	25	102	131	23	64	64	0	0	0	0	0	0	2	0	0	0	0	0	0	0	0	0	0	0	0	0	0	0	0	0	1	0	0	0	0	0	0	0	0	0	0	2	1	0	0	0	0	0	0
ASV0489	0	1	0	0	0	2	0	0	0	0	0	0	0	0	0	0	0	0	0	0	0	0	0	0	0	2	2	1	0	0	0	0	0	0	0	0	0	0	0	0	0	0	0	0	0	26	348	0	1
ASV0491	0	0	0	0	0	0	0	0	0	0	0	0	0	0	2	0	0	0	0	0	0	0	0	0	77	132	59	16	12	65	4	1	3	3	3	0	0	0	0	3	0	0	0	0	0	0	0	0	0
ASV0496	5	4	9	3	8	6	0	0	0	0	0	0	0	0	0	0	0	0	0	0	0	0	0	0	0	0	0	0	0	0	0	0	1	0	0	0	0	2	0	0	2	1	2	0	0	42	9	4	0
ASV0512	0	0	0	0	0	2	0	0	0	0	0	0	0	1	0	0	0	0	0	0	0	0	0	0	0	0	0	0	0	0	6	59	62	111	119	0	0	0	0	0	0	0	0	0	2	0	0	0	0
ASV0515	0	14	0	2	0	0	0	0	0	2	0	329	0	0	0	0	0	0	0	0	1	2	0	0	0	0	0	0	0	0	0	0	0	0	0	0	0	0	0	0	0	0	0	0	0	0	0	2	0
ASV0518	0	0	18	10	3	13	0	2	1	0	0	0	0	0	0	0	0	0	0	0	0	0	0	0	0	0	0	0	0	0	12	29	29	20	13	0	2	0	0	0	0	0	0	0	0	0	0	0	0
ASV0519	85	65	37	40	36	53	0	0	0	0	0	0	1	1	0	0	0	0	0	0	0	0	0	0	0	0	0	0	0	0	0	0	0	0	0	2	0	0	0	2	0	0	0	0	0	0	0	0	0
ASV0520	8	7	7	9	3	5	0	0	0	0	0	0	0	0	0	0	0	0	0	0	0	0	0	0	0	0	0	0	0	0	8	97	99	22	83	1	0	0	0	0	0	0	2	0	0	0	0	0	0
ASV0530	0	0	0	0	0	0	0	0	0	7	0	55	0	0	61	60	37	0	0	0	0	0	1	0	0	0	0	0	0	0	0	0	0	0	0	0	0	0	0	0	0	0	0	0	0	0	0	0	0
ASV0538	0	0	0	3	0	0	0	0	0	0	0	0	0	2	0	0	0	0	0	0	0	0	0	0	0	0	0	0	0	0	0	0	3	0	2	0	2	1	0	0	0	0	0	0	2	0	0	0	0
ASV0541	0	0	0	0	0	0	0	0	0	0	107	0	3	3	0	0	0	0	0	85	6	10	1	0	0	0	0	0	0	0	0	0	0	0	0	0	0	0	0	0	0	0	4	0	0	0	0	0	0
ASV0551	0	0	0	0	0	0	0	0	0	0	0	0	0	0	0	0	0	0	0	0	0	0	0	0	1	0	1	1	0	0	0	0	0	0	0	0	0	0	0	0	0	0	0	0	0	9	304	2	0
ASV0559	0	0	0	0	0	0	0	12	2	0	0	2	0	0	88	31	57	0	0	0	0	0	0	0	0	0	0	0	0	0	0	0	0	0	0	0	0	0	0	0	0	0	0	0	20	3	0	0	31
ASV0569	2	11	0	4	3	2	0	0	0	0	0	23	0	0	0	0	0	0	0	0	0	0	0	0	0	0	0	0	0	0	4	15	14	85	74	0	0	0	0	0	0	0	0	0	1	5	37	8	21
ASV0577	8	4	20	21	12	2	0	0	0	0	0	0	0	2	0	0	0	0	0	0	0	0	0	0	0	0	0	0	0	0	1	2	0	3	5	0	0	1	0	0	0	0	0	0	2	0	0	0	0
ASV0595	2	13	102	82	28	31	0	0	0	0	0	0	0	2	0	0	0	0	0	0	0	0	0	0	0	0	0	0	0	0	0	0	5	1	2	0	0	0	0	0	0	2	0	0	0	0	0	0	0
ASV0601	2	0	4	0	7	3	0	0	0	0	2	0	0	0	0	0	0	0	0	2	0	0	0	0	0	0	0	0	0	0	0	0	0	0	0	0	0	0	0	0	0	0	0	0	0	200	19	5	3
ASV0609	18	19	82	43	37	22	0	0	0	0	0	0	0	0	0	0	0	0	0	0	0	0	0	0	0	0	0	0	0	0	0	2	0	0	0	3	0	0	0	0	0	0	0	1	0	0	0	0	0
ASV0612	2	20	56	68	78	10	0	0	0	0	0	0	3	0	0	0	0	0	0	0	0	0	0	0	0	0	0	0	0	0	2	2	1	3	0	0	0	0	0	0	0	1	0	0	0	11	0	0	0
ASV0632	13	17	48	84	35	32	0	0	0	0	0	0	0	0	0	0	0	0	0	0	0	0	0	0	0	0	0	0	0	0	0	0	0	1	0	0	2	1	0	0	0	0	2	0	0	0	0	0	0
ASV0636	12	29	46	26	112	11	0	0	0	0	0	0	3	0	0	0	0	0	0	0	0	0	0	0	0	0	0	0	0	0	2	1	4	2	0	0	0	1	0	0	0	0	0	0	0	0	0	0	0
ASV0641	0	0	0	0	0	0	1	2	0	2	7	0	0	0	0	0	0	4	129	7	12	20	0	0	0	0	0	0	0	0	0	0	2	0	0	0	0	0	0	0	0	0	0	2	1	0	0	0	0
ASV0660	0	0	0	0	0	0	0	0	0	3	0	0	0	0	1	0	0	0	0	0	0	0	0	0	0	0	0	0	0	0	0	0	0	0	0	0	0	0	0	0	0	0	0	0	0	0	0	0	0
ASV0662	8	3	0	1	4	2	1	0	0	0	20	0	0	0	0	0	0	0	0	22	0	0	0	0	0	0	0	0	0	0	0	2	2	1	0	0	0	0	0	0	0	0	0	0	0	17	0	0	0
ASV0679	0	0	0	0	0	0	0	0	0	0	6	0	0	0	0	0	0	23	5	5	38	67	0	0	0	0	0	0	0	0	0	0	0	0	0	0	0	0	0	0	0	0	0	0	0	0	0	0	0
ASV0681	0	3	0	0	0	2	2	2	0	0	0	0	6	3	0	0	0	0	0	0	0	0	0	0	0	0	0	0	0	0	0	0	0	0	0	0	0	0	0	0	0	0	0	0	0	0	130	77	0
ASV0686	0	0	0	2	0	1	0	0	0	12	0	14	0	2	0	0	0	0	0	0	0	0	0	0	0	0	0	0	0	0	0	0	0	0	0	0	0	2	0	0	0	1	0	0	0	0	0	0	0
ASV0690	18	0	3	2	2	2	0	0	0	0	0	0	0	3	0	0	0	0	0	0	0	0	0	0	0	0	0	0	0	0	0	0	0	3	0	0	0	0	0	0	0	0	0	0	0	1	0	0	0
ASV0702	0	0	2	0	0	0	0	0	0	0	27	2	10	15	0	0	0	2	1	8	4	10	0	0	0	0	0	0	0	0	0	0	0	0	0	0	0	0	0	0	0	0	0	0	0	0	0	2	3
ASV0711	42	6	9	4	5	2	0	0	0	0	0	0	0	3	0	0	0	0	0	0	0	0	0	0	0	0	0	0	0	0	0	4	0	0	2	0	0	0	0	0	0	0	0	0	3	0	33	20	0
ASV0736	0	0	0	0	0	0	0	0	0	0	0	0	0	0	0	0	0	0	0	0	0	0	0	0	10	4	42	13	44	3	0	0	0	0	0	0	0	0	0	0	0	0	0	4	2	2	0	1	0
ASV0737	0	0	0	0	0	0	0	0	0	0	0	0	0	0	0	1	0	0	0	0	1	0	0	0	0	0	0	0	0	0	0	0	0	0	0	0	0	0	0	0	0	0	0	0	0	0	0	0	0
ASV0741	10	92	21	13	11	32	0	0	0	0	0	0	0	2	0	0	0	0	0	0	0	0	0	0	0	0	0	0	0	0	4	0	3	3	0	0	0	0	0	0	0	0	0	0	2	0	0	0	0
ASV0752	0	0	0	0	0	0	0	2	2	0	19	0	0	0	0	0	0	2	24	29	32	36	0	0	0	0	0	0	0	0	0	0	0	0	0	0	0	0	0	0	2	7	4	10	2	0	0	0	0
ASV0755	7	2	7	2	3	0	0	2	0	1	0	102	0	0	0	0	0	0	0	0	5	0	0	0	0	0	0	0	0	0	0	0	0	0	0	0	0	0	0	0	0	0	0	0	0	29	0	0	0
ASV0789	0	0	0	0	0	0	41	7	33	20	0	4	0	0	64	0	0	0	0	0	0	0	0	0	0	0	2	0	0	3	0	0	0	0	0	0	0	0	0	0	0	0	0	0	0	0	0	0	0
ASV0791	0	0	0	0	0	0	0	0	0	0	0	0	0	0	0	0	0	0	0	0	0	0	0	0	0	0	0	0	0	0	0	0	0	0	0	0	2	0	0	0	1	0	2	0	0	0	0	0	0
ASV0814	0	0	0	0	0	0	0	0	0	17	0	3	0	0	0	0	0	0	0	0	0	0	0	0	0	0	0	0	0	0	0	0	0	0	0	0	0	0	0	0	4	0	3	0	3	0	0	0	0
ASV0826	0	0	0	0	0	0	0	0	0	0	0	0	7	4	0	1	0	0	0	0	0	0	0	0	0	0	0	0	0	0	1	0	0	2	0	0	0	0	0	0	0	0	0	0	0	0	12	6	1
ASV0846	0	0	0	1	0	0	0	0	0	0	18	0	0	0	0	0	0	0	0	9	0	0	0	0	0	0	0	0	0	0	0	0	0	0	0	1	0	0	0	0	0	0	0	0	0	120	1	0	1
ASV0850	7	4	7	3	0	5	20	7	26	12	0	16	0	2	0	0	0	0	0	0	0	0	0	0	0	0	0	0	0	0	0	0	0	0	0	0	0	0	0	0	0	3	7	6	0	0	0	0	0
ASV0854	0	0	0	0	0	0	0	0	0	0	0	0	0	3	12	21	45	0	0	0	0	0	0	0	0	0	0	0	0	0	0	0	0	0	0	11	12	13	13	19	0	0	0	0	0	1	0	0	1
ASV0856	0	0	0	0	0	0	0	0	0	0	5	0	0	0	0	0	0	0	0	4	0	0	0	0	0	0	0	2	0	0	0	0	0	0	0	0	0	0	0	0	0	0	0	0	0	0	132	0	2
ASV0866	0	0	0	0	0	0	0	0	0	0	2	0	0	0	0	0	0	0	1	0	0	0	0	0	1	0	5	0	6	0	2	13	3	33	27	0	0	0	0	0	0	0	0	0	0	0	9	11	9
ASV0877	0	0	0	0	0	0	0	0	0	0	1	0	0	0	0	0	0	2	0	2	2	21	0	0	0	0	0	0	0	0	0	0	0	0	0	2	0	6	0	0	0	0	0	0	2	0	0	0	0
ASV0890	0	0	0	0	0	0	0	0	0	0	0	0	1	0	0	0	0	0	0	0	0	0	0	0	0	0	0	0	0	0	15	34	26	26	26	0	0	0	3	1	0	0	0	0	0	0	0	0	0
ASV0914	0	0	0	1	0	0	0	0	0	0	0	0	2	0	0	0	0	0	0	0	0	0	0	0	0	0	0	0	0	0	0	0	0	1	0	0	0	0	0	0	0	0	0	0	0	0	0	0	0
ASV0941	0	16	5	7	5	8	0	0	0	0	0	0	0	2	0	0	0	0	0	0	0	0	0	0	0	0	0	0	0	0	0	0	0	0	0	0	0	0	0	0	0	0	0	0	0	14	4	38	8
ASV0955	0	0	0	0	0	0	3	1	1	0	0	0	0	0	0	0	0	0	0	0	0	0	0	0	0	0	9	36	6	2	7	12	6	0	2	0	0	0	0	0	0	0	0	0	0	0	0	1	0
ASV0956	0	0	0	0	0	0	0	0	0	0	0	0	0	0	0	0	0	0	0	0	0	0	0	0	2	0	0	0	0	0	0	0	0	0	0	0	0	0	0	0	0	0	0	0	0	6	6	9	0
ASV0968	0	0	0	0	0	0	3	0	0	0	0	0	0	0	0	0	0	2	5	0	1	4	0	0	0	0	0	0	0	0	0	0	0	0	0	0	0	0	0	0	31	12	11	2	23	0	0	0	0
ASV0972	6	5	14	20	16	6	3	0	0	17	0	1	0	0	0	0	0	0	0	0	0	0	0	0	0	0	0	0	0	0	0	0	0	0	0	0	0	0	0	0	0	0	0	6	2	0	0	0	0
ASV0993	0	0	0	0	0	0	0	0	0	0	0	2	0	0	0	1	0	0	0	0	0	0	0	0	0	0	0	0	0	0	2	2	0	0	0	0	0	1	0	0	0	0	0	0	0	0	0	0	0
ASV0995	0	0	0	0	0	0	0	0	0	0	0	0	0	0	0	0	0	0	0	0	0	0	0	1	0	0	0	0	0	0	0	0	0	0	0	0	0	0	0	0	0	0	0	0	0	92	3	5	0
ASV1004	20	8	1	6	1	7	0	0	0	0	0	6	2	8	0	0	0	0	0	0	0	0	0	0	0	0	0	0	0	0	22	16	7	3	2	0	0	0	0	0	0	0	0	0	0	0	0	0	0
ASV1024	0	0	0	0	0	0	2	1	0	0	9	0	2	2	0	0	0	14	18	17	6	32	0	0	0	0	0	0	0	0	0	0	0	0	0	0	0	0	0	0	0	0	0	1	0	0	0	0	0
ASV1067	7	3	35	18	7	4	0	0	14	0	0	0	0	0	0	0	0	0	0	0	0	0	0	0	0	0	0	0	0	0	0	2	0	4	0	0	0	0	0	0	0	0	0	0	3	0	0	0	0
ASV1072	0	0	5	0	0	0	0	0	0	47	0	1	0	0	0	0	0	0	0	0	0	0	0	0	0	0	0	0	0	0	0	0	0	0	0	0	0	0	0	0	0	0	0	0	4	0	0	0	0
ASV1097	1	0	0	0	0	0	0	0	0	0	0	0	0	0	0	0	0	0	0	0	0	0	0	0	0	0	2	2	1	0	0	0	0	0	0	0	0	0	0	0	5	47	10	0	3	0	0	0	0
ASV1104	0	0	0	0	0	0	0	0	0	0	6	3	0	0	0	7	46	2	10	3	2	1	0	0	0	0	0	0	0	0	0	0	0	0	1	0	0	0	0	0	0	0	0	0	0	0	5	3	2
ASV1132	0	0	0	0	0	0	0	2	2	0	0	0	0	0	0	0	0	0	0	0	0	0	0	0	0	0	0	0	0	2	0	0	0	0	2	0	0	0	0	0	20	0	0	0	50	0	0	0	0
ASV1164	0	0	0	0	0	0	1	1	0	14	0	2	0	0	0	0	0	0	0	0	0	0	0	0	0	0	0	0	0	0	0	0	0	0	0	0	0	0	0	0	0	4	3	13	1	0	0	0	0
ASV1170	27	11	2	5	9	14	0	0	2	0	0	0	2	0	0	0	0	0	0	0	0	0	0	0	0	0	0	0	0	0	0	3	0	2	0	0	0	0	0	0	0	0	0	0	0	0	0	0	0
ASV1180	0	0	0	0	0	0	7	5	2	0	0	0	0	0	3	2	0	0	0	0	0	0	0	0	27	3	1	0	5	1	0	0	0	0	0	0	0	0	0	0	0	0	0	0	0	2	0	0	0
ASV1198	17	7	0	1	4	14	7	5	5	0	0	0	0	0	0	0	0	0	0	0	0	0	0	0	0	0	0	0	0	0	4	0	0	0	0	0	0	0	0	0	0	0	0	0	0	0	0	0	0
ASV1199	0	0	0	0	0	0	2	0	1	0	1	1	0	0	19	3	0	0	0	0	0	3	0	0	0	0	0	0	0	0	1	0	0	3	0	0	0	0	0	0	0	0	0	0	0	6	0	3	28
ASV1222	0	0	0	0	0	0	0	0	0	0	0	0	0	0	0	0	1	0	0	0	0	0	0	0	0	0	0	1	2	1	0	0	0	0	0	0	0	0	0	0	3	3	3	37	12	0	0	0	0
ASV1263	0	3	1	3	2	1	0	0	0	0	0	0	18	29	0	0	0	0	0	0	0	0	0	0	0	0	0	0	0	0	0	1	0	0	0	0	0	0	0	0	0	0	0	0	0	0	3	0	0
ASV1290	0	0	0	0	0	0	0	0	0	0	0	6	0	0	0	0	0	0	0	0	0	0	0	0	3	0	0	0	0	0	0	0	0	0	0	0	0	0	0	0	0	0	0	0	0	0	0	1	47
ASV1292	0	0	0	0	0	0	0	0	0	0	0	0	0	0	0	0	0	0	0	0	0	0	0	0	0	0	0	0	0	0	0	0	0	0	0	0	0	0	0	0	0	2	2	10	4	0	0	2	3
ASV1316	0	0	0	0	0	0	0	0	0	0	0	0	0	0	0	0	0	1	5	5	1	0	0	0	0	0	0	0	0	0	0	0	0	0	0	1	1	5	3	0	0	0	0	0	0	0	0	0	0
ASV1381	0	0	0	0	0	0	0	2	3	0	0	1	2	0	8	3	0	2	0	0	3	0	0	0	0	0	0	0	0	0	0	0	0	0	0	0	0	0	0	0	0	2	0	2	7	0	0	0	0
ASV1411	3	3	2	0	4	2	0	0	0	0	0	0	1	4	0	0	0	0	0	0	0	0	0	0	0	0	0	0	0	0	1	4	0	4	1	0	0	0	0	0	0	0	0	0	0	0	1	0	0
ASV1414	0	0	6	5	1	0	5	1	4	0	0	0	8	6	0	0	0	3	0	0	0	0	0	0	0	0	0	0	0	0	0	0	0	0	0	0	0	0	0	0	0	0	0	0	0	0	2	5	0
ASV1418	0	0	0	0	0	0	0	0	0	0	0	0	0	0	0	0	0	0	0	0	3	0	0	0	0	0	0	0	0	0	0	0	0	0	0	0	0	0	0	0	0	0	0	2	1	1	0	0	0
ASV1466	0	0	0	0	0	0	0	0	0	0	0	0	0	0	0	0	0	0	0	0	0	0	0	0	0	0	0	0	0	0	0	0	0	0	0	6	5	1	1	4	2	4	4	2	0	0	0	0	0
ASV1500	0	3	0	0	0	0	0	0	0	0	0	0	0	0	0	0	0	0	0	0	0	0	0	0	0	0	0	0	0	0	0	0	0	0	0	0	0	0	0	0	0	2	2	10	0	0	0	0	0
ASV1508	0	0	0	0	0	0	0	0	0	0	0	0	0	2	0	0	0	0	0	0	0	0	0	0	0	0	0	0	1	0	0	0	0	0	0	0	0	0	0	0	0	4	1	0	0	2	2	4	28
ASV1513	0	0	0	0	0	0	0	0	1	0	0	0	0	0	0	0	0	0	0	2	0	0	0	0	5	5	3	4	18	0	0	0	0	0	0	0	0	0	0	0	1	3	1	0	0	0	0	0	0
ASV1528	0	0	0	0	0	0	0	0	2	0	0	5	3	0	0	0	0	0	1	0	0	0	0	0	0	0	0	0	0	0	0	0	0	0	0	0	0	0	0	0	0	0	0	0	0	0	0	0	0
ASV1561	0	0	0	0	0	2	0	0	1	0	0	0	0	0	0	0	0	0	0	0	0	0	0	0	1	1	7	0	1	0	8	0	2	0	0	0	0	0	0	0	0	0	0	0	0	0	0	0	0
ASV1577	0	0	0	0	0	0	0	0	0	0	0	0	0	0	6	0	0	0	0	0	0	0	0	0	0	0	0	0	0	0	0	0	0	0	0	0	0	0	0	0	2	0	0	4	3	0	0	0	0
ASV1639	0	0	0	0	0	0	0	0	0	0	3	5	0	0	0	0	0	2	3	0	0	0	0	0	0	0	0	0	0	0	0	0	0	0	0	0	0	0	0	0	0	0	0	1	1	0	0	0	0
ASV1663	0	0	2	0	0	0	0	0	0	0	0	0	0	0	0	0	0	0	0	0	0	0	0	0	0	0	0	0	0	0	0	0	0	0	0	0	0	0	0	0	6	3	2	1	6	0	0	0	0
ASV1707	0	0	0	0	0	0	0	0	0	2	0	1	0	3	0	0	0	0	0	0	0	0	0	0	0	0	0	0	0	0	0	0	0	0	0	0	0	0	0	0	3	2	1	3	6	0	0	0	0
ASV1774	0	0	1	2	0	0	0	0	0	0	0	0	7	3	0	0	0	0	0	0	0	0	0	0	0	0	0	0	0	0	0	0	0	0	0	0	0	0	0	0	0	0	0	0	0	16	1	2	0
ASV1807	0	0	0	0	0	0	0	0	0	0	0	0	0	0	0	0	0	5	0	0	1	0	0	0	0	0	0	0	0	0	0	0	0	0	0	0	0	0	0	0	0	0	0	0	0	4	0	0	0
ASV1839	0	0	0	0	0	0	0	0	0	0	0	2	0	0	0	0	0	0	0	0	0	0	0	0	0	0	0	0	0	0	0	0	0	0	0	0	3	2	3	2	2	2	1	1	2	0	0	0	0
ASV1840	0	0	0	0	0	0	0	0	0	0	0	0	0	0	0	0	2	0	0	0	0	0	0	0	1	0	2	0	2	1	0	0	0	0	0	0	0	0	0	0	0	0	0	0	0	0	0	0	0
ASV1901	0	0	0	0	0	0	0	0	0	0	0	0	4	3	0	0	0	0	0	0	0	0	0	0	0	0	0	0	0	0	0	0	0	0	0	0	0	3	0	0	0	0	2	3	5	0	0	0	0
ASV1913	0	0	0	0	0	0	0	0	0	0	4	0	0	0	0	0	0	0	0	6	0	0	0	0	0	0	0	0	1	1	0	0	0	0	0	0	0	0	0	0	0	0	0	0	0	0	13	3	0
ASV1939	0	0	2	0	0	0	0	0	4	3	0	0	2	2	0	0	0	0	0	0	0	0	0	0	0	0	0	0	0	0	2	0	0	0	0	0	0	0	0	0	0	0	0	0	1	0	0	0	0
ASV1972	0	0	0	0	0	0	0	0	0	0	0	0	0	2	0	0	0	0	1	0	0	0	0	0	0	0	0	0	0	0	5	0	2	0	0	0	0	0	0	0	2	0	3	8	0	0	0	0	0
ASV1974	0	2	3	1	2	1	0	0	0	0	0	0	0	0	0	0	0	0	0	0	0	0	0	0	0	0	1	0	2	0	0	3	0	0	0	0	0	0	0	0	0	0	0	0	0	0	0	0	0
ASV2057	0	0	0	0	0	0	0	0	0	0	16	0	0	0	0	0	0	0	0	2	0	0	0	1	0	0	0	0	0	0	0	0	0	0	0	0	0	0	0	0	0	0	0	0	0	0	3	0	0
ASV2070	0	0	0	0	0	0	2	3	3	0	0	1	0	0	1	0	0	0	0	0	3	0	0	0	0	0	0	0	0	0	0	0	0	0	0	0	0	0	0	0	0	0	0	0	0	0	0	0	0
ASV2074	0	0	0	0	0	0	0	0	0	2	0	0	0	0	0	0	0	4	0	0	0	0	0	0	0	0	0	0	0	0	3	2	3	0	0	0	0	0	0	0	0	0	1	0	0	0	0	0	0
ASV2138	3	0	3	1	0	0	0	0	0	0	0	0	3	2	0	0	0	0	0	0	0	0	0	0	0	0	0	0	0	0	0	0	0	2	0	0	0	0	0	0	0	0	0	0	0	0	1	0	0
ASV2162	0	0	0	0	0	0	0	0	0	0	0	0	0	0	0	0	0	0	0	0	2	0	0	0	0	0	0	0	0	0	0	0	0	0	0	0	0	0	0	0	0	0	0	0	2	0	0	0	2
ASV2192	0	0	0	0	0	0	0	0	0	0	0	0	0	0	0	0	0	0	4	5	0	1	0	0	2	0	1	0	1	0	0	0	0	0	0	0	0	0	0	0	0	0	0	0	0	0	0	0	0
ASV2335	0	2	0	0	0	2	0	0	0	0	2	0	0	0	0	0	0	0	0	4	0	0	0	0	0	0	0	0	0	0	0	1	0	0	0	0	0	0	0	0	0	0	0	0	0	2	0	0	0
ASV2401	0	0	0	0	0	0	0	0	0	0	0	0	0	0	0	0	1	1	0	0	0	0	0	0	0	0	0	0	0	0	0	0	0	0	0	0	0	0	0	0	0	0	0	0	0	0	0	0	0
ASV2439	0	0	0	0	0	0	0	0	0	0	2	0	0	3	10	0	0	0	0	1	0	0	0	0	0	0	0	0	0	0	0	0	0	0	0	0	0	0	0	0	0	0	0	0	0	0	2	0	0
ASV2462	0	0	0	0	0	0	0	0	0	0	0	0	0	0	0	0	0	0	0	0	0	0	0	0	0	0	0	0	0	0	0	0	0	0	0	0	1	0	0	0	2	0	0	1	0	0	0	0	0
ASV2591	0	1	1	2	4	0	0	0	0	0	0	0	0	0	0	0	0	0	0	0	0	0	0	0	0	0	0	0	0	0	0	1	0	0	0	0	0	0	0	0	0	0	0	0	0	1	0	0	0
ASV0080	2	0	4	0	0	0	0	0	0	0	0	0	1	0	0	0	0	0	0	0	0	0	0	0	0	0	0	0	0	0	471	529	569	395	317	0	0	0	0	0	0	0	0	0	0	0	0	0	0
ASV0125	0	0	0	0	0	0	2	3	3	0	0	1	0	0	0	0	0	0	0	0	0	0	0	0	0	0	0	0	0	0	0	0	0	0	0	0	0	0	0	0	0	0	0	0	0	0	0	0	0
ASV0175	0	0	0	0	0	0	0	0	0	0	0	0	0	0	1	1	2	0	0	0	0	0	0	0	0	1	0	0	1	2	0	0	0	0	0	0	0	0	0	0	0	0	0	0	0	0	0	0	0
ASV0207	0	0	0	0	0	0	0	0	0	0	0	0	0	0	11	24	2	0	0	0	0	0	0	0	373	294	219	129	151	272	0	0	0	0	0	0	0	0	0	0	0	0	0	0	0	5	2	0	0
ASV0211	5	0	29	2	3	2	0	0	0	0	0	0	2	0	0	0	0	0	0	0	0	0	0	0	0	0	0	0	0	0	0	0	0	0	0	0	0	0	0	0	0	2	4	0	0	65	0	0	0
ASV0212	6	0	6	5	2	2	0	0	0	0	0	0	0	0	0	0	0	0	0	0	0	0	0	0	0	0	0	0	0	0	0	4	0	0	0	0	0	1	0	3	0	0	2	0	0	0	0	0	0
ASV0228	0	0	0	0	0	0	2	2	3	0	0	0	0	0	0	0	0	0	0	0	0	2	0	0	0	0	0	0	0	0	0	0	0	0	0	0	0	0	0	0	0	0	0	0	0	0	0	0	0
ASV0250	0	0	0	0	0	0	0	0	0	0	0	0	0	0	0	0	0	0	0	0	0	0	0	0	0	0	0	0	0	0	204	165	176	86	83	0	0	0	0	0	0	0	1	0	1	0	0	0	0
ASV0275	0	0	0	0	0	0	2	0	1	5	272	0	0	0	0	0	0	308	0	67	208	104	0	0	0	0	0	0	0	0	0	0	0	0	0	0	0	0	0	0	0	0	0	0	0	0	0	0	0
ASV0278	0	0	0	0	0	0	283	0	159	375	0	17	0	0	0	0	0	0	0	0	0	0	0	0	0	0	0	0	0	0	0	0	0	0	0	0	0	0	0	0	1	13	20	0	0	9	0	0	58
ASV0280	0	0	0	1	0	0	23	5	345	552	4	15	0	0	0	0	0	3	0	1	1	0	0	0	0	0	0	0	0	0	0	0	0	0	0	0	0	0	0	0	0	0	0	0	0	0	0	0	0
ASV0301	0	0	0	0	0	0	0	0	0	0	0	0	0	0	0	0	0	0	0	0	0	0	0	0	0	0	0	0	0	0	0	0	0	0	0	0	0	0	0	0	72	168	192	0	94	0	0	0	0
ASV0307	0	0	0	0	0	0	0	0	0	0	0	0	0	0	1	0	0	0	0	0	0	0	0	0	0	0	0	0	0	2	2	2	0	0	2	0	0	0	0	0	0	0	0	0	0	0	0	0	0
ASV0327	0	0	0	0	0	0	0	0	0	0	0	0	0	0	0	0	0	0	0	0	0	0	0	0	0	0	0	0	0	0	0	0	0	0	0	0	0	0	0	0	0	9	0	228	114	9	0	0	4
ASV0338	8	1	0	0	5	4	199	180	48	97	0	13	37	17	0	0	0	0	0	0	0	0	0	0	0	0	0	0	0	0	0	0	0	0	0	0	0	0	0	0	0	0	0	0	0	6	0	0	33
ASV0353	0	0	0	0	0	0	5	16	6	0	0	2	0	0	0	0	0	0	0	0	0	0	0	0	0	0	0	0	0	0	0	0	0	0	0	0	0	2	2	0	164	107	49	42	49	0	0	0	0
ASV0362	0	0	0	0	0	0	0	0	0	0	0	0	0	0	0	0	0	0	0	0	0	0	0	0	2	3	3	3	0	4	0	0	0	5	7	1	3	0	1	0	0	0	0	0	0	2	31	323	245
ASV0363	218	89	30	53	29	52	0	0	0	0	0	0	8	6	0	0	0	0	0	0	0	0	0	0	0	0	0	0	0	0	2	2	1	4	3	0	0	0	0	0	0	1	0	0	0	0	0	0	0
ASV0380	92	146	102	27	65	89	0	0	0	0	0	0	0	0	0	0	0	0	0	0	0	0	0	0	0	0	0	0	0	0	2	1	2	1	3	0	0	0	2	0	0	0	0	0	2	0	0	0	0
ASV0393	0	0	0	0	0	0	0	0	0	59	281	1	0	0	0	0	0	2	0	108	1	9	0	0	0	0	0	0	0	0	0	0	0	0	0	0	1	0	0	0	0	0	1	0	0	0	0	0	0
ASV0404	0	62	91	54	144	178	0	0	0	0	0	0	0	0	0	0	0	0	0	0	0	0	0	0	0	0	0	0	0	0	2	0	1	1	0	0	0	5	1	2	0	0	0	0	0	0	0	0	0
ASV0411	0	7	0	0	25	30	0	0	0	0	0	0	0	2	0	0	0	0	0	0	0	0	0	0	0	0	0	0	0	0	23	15	11	4	1	0	0	0	0	0	0	0	0	0	2	0	0	0	0
ASV0417	17	66	115	151	44	87	0	0	0	0	0	0	4	0	0	0	0	0	0	0	0	0	0	0	0	0	0	0	0	0	0	3	2	1	5	0	0	0	0	0	0	0	0	0	0	0	0	0	0
ASV0449	21	56	5	24	67	103	0	0	0	0	0	2	0	0	0	0	0	0	0	0	0	0	0	0	0	0	0	0	0	0	0	0	0	2	0	0	0	0	0	0	103	6	11	1	21	0	0	0	0
ASV0483	134	34	31	6	6	33	0	0	0	0	0	24	0	0	0	0	0	0	0	0	0	0	0	0	0	0	0	0	0	0	0	0	0	0	0	1	0	0	0	0	1	0	0	0	0	0	0	0	0
ASV0506	5	3	6	0	4	2	0	0	0	0	0	2	3	5	0	0	0	0	0	0	0	0	0	0	0	0	0	0	0	0	29	39	24	11	1	0	0	0	0	0	0	0	0	0	0	0	0	0	0
ASV0507	8	28	62	25	48	44	0	0	0	0	0	0	0	0	0	0	0	0	0	0	0	0	0	0	0	0	0	0	0	0	4	41	38	31	37	0	0	0	1	0	0	0	0	0	0	0	0	0	0
ASV0508	0	9	50	19	41	38	0	0	0	0	0	0	0	0	0	0	0	0	0	0	0	0	0	0	0	0	0	0	0	0	10	10	12	12	4	0	0	0	0	0	0	0	0	1	0	0	0	0	0
ASV0516	0	0	0	0	0	0	0	0	0	0	218	0	0	0	0	0	0	0	0	114	13	0	0	0	0	0	0	0	0	0	0	0	0	0	0	0	0	0	0	0	0	0	0	0	0	2	5	0	0
ASV0536	34	26	24	12	28	30	0	0	0	0	0	0	0	0	0	0	0	0	0	0	0	0	0	0	0	0	0	0	0	0	3	1	0	0	0	0	0	0	0	0	0	0	1	0	0	43	0	0	0
ASV0552	8	4	5	4	0	0	0	0	0	0	0	0	2	5	0	0	0	0	0	0	0	0	0	0	0	0	0	0	0	0	31	58	54	30	35	0	0	0	0	0	0	0	0	0	0	0	0	0	0
ASV0553	0	3	2	1	2	1	0	0	0	0	0	2	0	0	0	0	0	0	0	0	0	0	0	0	0	0	0	0	0	0	0	0	2	1	0	0	0	0	0	0	0	0	0	0	1	0	0	0	0
ASV0554	0	0	0	0	0	0	0	0	0	0	19	0	0	0	0	0	0	0	0	4	0	0	0	0	0	0	0	0	0	0	0	0	0	0	0	0	0	0	0	0	0	0	0	0	0	8	175	105	7
ASV0558	1	0	1	4	3	3	0	0	0	0	0	0	0	0	0	0	0	0	0	0	0	0	0	0	0	0	0	0	0	0	0	1	0	0	0	0	0	0	3	0	0	0	0	0	1	0	0	0	0
ASV0561	0	0	0	0	0	0	0	0	0	0	65	0	0	3	0	0	0	0	0	67	0	0	0	0	0	0	0	0	0	0	0	0	0	0	0	0	0	0	0	0	0	0	0	0	0	16	0	0	0
ASV0562	2	3	8	2	0	5	0	0	0	0	0	0	0	0	0	0	0	0	0	0	0	0	0	0	0	0	0	0	0	0	71	62	83	36	30	0	0	0	1	0	0	0	0	0	0	0	0	0	0
ASV0566	0	0	0	0	0	0	4	1	4	11	0	68	14	7	1	0	0	0	0	0	0	0	0	0	0	0	0	0	0	0	0	0	0	0	0	0	0	0	0	0	0	0	0	0	0	0	0	0	0
ASV0582	0	2	9	122	101	58	0	0	0	0	0	0	0	1	0	0	0	0	0	0	0	0	0	0	0	0	0	0	0	0	1	0	0	0	2	0	0	0	0	0	0	0	0	0	0	0	0	0	0
ASV0593	6	96	33	66	31	36	0	0	0	0	0	12	0	0	0	0	0	0	0	0	0	0	0	0	0	0	0	0	0	0	0	0	1	0	0	1	0	0	0	0	0	0	0	0	0	0	0	0	0
ASV0598	106	25	6	7	19	8	0	0	0	0	0	4	0	0	0	0	0	0	0	0	0	0	0	0	0	0	0	0	0	0	30	20	19	10	2	0	0	0	0	0	0	0	0	0	0	0	0	0	0
ASV0600	0	0	0	0	0	0	0	0	0	0	3	0	0	0	0	0	0	0	10	51	8	17	0	0	0	0	0	0	0	0	0	0	0	0	0	0	0	0	0	0	16	32	26	62	5	0	0	0	0
ASV0602	0	0	0	0	1	0	0	0	0	0	0	0	0	2	0	0	0	0	0	0	0	0	0	0	0	0	0	0	0	0	1	0	0	0	0	0	0	0	0	2	0	0	0	0	0	0	0	0	0
ASV0614	0	0	0	0	0	0	0	0	0	0	0	0	0	0	0	0	0	0	0	0	0	0	0	0	0	0	0	0	0	0	0	0	0	0	0	0	0	0	0	0	0	0	0	2	0	0	0	0	0
ASV0616	0	0	0	0	0	0	0	0	0	0	0	0	0	0	0	0	0	0	0	0	0	0	1	0	0	0	0	0	0	0	0	0	0	0	0	0	0	0	0	0	0	0	0	0	0	0	0	0	0
ASV0622	0	2	0	2	1	0	0	0	0	0	13	0	0	0	0	0	0	0	0	14	0	0	0	0	0	0	0	0	0	0	0	0	0	0	0	0	0	0	0	0	0	0	0	0	0	17	0	0	0
ASV0629	0	0	0	0	0	0	23	2	29	37	0	0	0	0	0	0	0	0	0	0	1	2	0	0	0	0	0	0	0	0	0	0	0	0	0	0	0	0	0	0	0	0	0	0	0	0	0	0	0
ASV0635	29	25	38	21	32	32	0	0	0	0	0	0	0	0	0	0	0	0	0	0	0	0	0	0	0	0	0	0	0	0	13	15	8	17	14	2	0	0	0	0	0	0	0	0	0	0	0	0	0
ASV0648	0	2	0	0	0	0	0	0	0	0	0	0	3	3	0	0	0	0	0	1	0	0	0	0	0	0	0	0	0	0	0	0	0	0	0	0	0	0	0	0	0	0	0	0	0	23	0	0	0
ASV0649	6	8	44	59	53	31	0	0	2	0	0	0	4	1	0	0	0	0	0	0	0	0	0	0	0	0	0	0	0	0	0	0	0	0	0	0	0	0	0	0	0	0	0	0	0	0	0	0	0
ASV0656	57	21	20	15	19	21	0	0	0	0	0	1	2	0	0	0	0	0	0	0	0	0	0	0	0	0	0	0	0	0	0	0	0	0	0	0	0	0	0	0	0	0	0	0	0	0	0	0	0
ASV0658	15	4	22	20	17	7	0	0	0	3	0	0	0	3	0	0	0	0	0	0	0	0	0	0	0	0	0	0	0	0	0	0	2	0	0	0	0	0	0	0	0	0	0	0	0	0	0	0	0
ASV0663	0	0	0	0	0	1	0	0	0	0	0	0	0	3	0	0	0	0	0	0	0	0	0	0	0	0	0	0	0	0	0	0	0	0	0	0	0	2	0	0	0	0	0	0	2	0	0	0	0
ASV0665	0	0	0	0	1	0	0	0	0	0	0	0	0	0	0	0	0	0	0	0	0	0	0	0	0	0	0	0	0	0	0	0	0	0	0	0	0	0	0	0	0	0	0	0	0	58	172	1	0
ASV0668	0	2	5	4	2	3	0	0	0	0	0	0	0	2	0	0	0	0	0	0	0	0	0	0	0	0	0	0	0	0	18	25	26	12	7	0	0	0	0	0	0	0	0	0	0	0	0	0	0
ASV0677	0	0	0	0	0	4	0	0	0	0	0	0	0	0	0	0	0	0	0	0	0	0	0	0	0	0	0	0	0	0	2	11	2	1	1	0	0	1	0	0	0	0	0	0	0	14	190	4	0
ASV0680	26	121	8	12	16	28	0	0	0	0	0	0	0	0	0	0	0	0	0	0	0	0	0	0	0	0	0	0	0	0	1	1	0	1	4	0	0	0	0	0	0	0	0	0	0	3	3	0	0
ASV0691	4	0	27	8	12	0	2	0	6	0	0	0	0	0	0	0	0	0	0	0	0	0	0	0	0	0	0	0	0	0	9	2	1	0	1	0	0	0	0	0	0	0	0	0	0	0	0	0	0
ASV0693	10	4	17	4	9	11	1	1	2	26	0	17	2	0	0	0	0	0	0	0	0	0	0	0	0	0	0	0	0	0	0	0	0	0	0	0	0	0	0	0	0	0	0	0	0	0	1	0	0
ASV0694	5	82	7	27	13	18	0	0	0	0	0	0	0	0	0	0	0	0	0	0	0	0	0	0	0	0	0	0	0	0	0	6	8	0	2	0	0	0	0	0	0	0	0	0	2	43	4	0	1
ASV0704	0	0	0	0	0	0	0	0	1	0	45	0	0	1	0	0	0	14	0	38	3	0	0	0	0	0	0	0	0	0	0	0	0	0	0	0	0	0	0	0	0	0	0	0	0	106	7	0	2
ASV0707	58	0	3	2	2	3	0	0	0	0	0	0	0	0	0	0	0	0	0	0	0	0	0	0	0	0	0	0	0	0	0	0	0	2	0	0	0	0	0	2	2	0	2	1	0	0	0	0	0
ASV0708	8	2	1	0	0	0	0	0	0	0	0	0	0	0	0	0	0	0	0	0	0	0	0	0	0	0	0	0	0	0	0	0	0	0	0	0	0	1	0	0	2	0	0	0	0	0	0	0	0
ASV0712	11	12	19	18	18	13	11	8	15	28	0	2	0	1	0	0	0	0	0	0	0	0	0	0	0	0	0	0	0	0	0	0	0	0	0	0	1	0	0	0	0	0	0	0	0	0	0	0	0
ASV0719	26	52	45	25	14	36	0	0	1	0	0	0	0	0	1	0	0	0	0	0	0	0	0	0	0	0	0	0	0	0	0	0	0	0	0	0	0	0	0	0	0	0	0	0	2	0	0	0	0
ASV0721	2	1	3	0	0	0	0	0	0	0	0	0	1	2	0	0	0	0	0	0	0	0	0	0	0	0	0	0	0	0	0	4	0	1	1	0	0	0	0	0	0	0	0	0	0	0	13	3	0
ASV0734	0	0	1	0	2	0	0	0	0	0	0	0	0	0	0	0	0	0	0	0	0	0	0	0	0	0	0	0	0	0	0	0	0	0	0	0	0	0	0	0	0	4	6	2	0	0	0	0	0
ASV0747	0	0	0	0	0	0	0	0	2	0	0	0	0	0	1	0	0	0	0	0	0	0	0	0	1	0	0	0	0	1	0	2	0	0	2	0	0	0	0	0	0	0	0	0	0	0	0	0	0
ASV0762	0	0	0	0	0	0	59	49	9	2	0	1	0	0	0	0	0	0	0	0	1	0	0	0	0	0	0	0	0	0	0	0	0	0	0	0	0	0	0	0	0	0	0	0	3	0	0	0	0
ASV0767	3	3	20	29	80	46	0	0	0	0	0	0	0	0	0	0	0	0	0	0	0	0	0	0	0	0	0	0	0	0	0	0	0	0	0	0	0	0	1	0	0	1	0	0	0	0	0	0	0
ASV0774	0	0	0	0	0	0	0	0	0	0	24	0	0	0	0	0	1	5	0	4	0	0	0	0	0	0	0	0	0	0	0	0	0	0	0	0	0	0	0	0	0	0	0	0	0	110	30	8	0
ASV0781	0	2	0	0	0	0	0	0	0	0	0	0	0	1	0	0	0	0	0	0	0	0	0	0	0	0	0	0	0	0	0	0	0	2	0	0	0	0	0	0	0	0	0	0	0	3	0	0	0
ASV0796	0	0	0	0	0	0	25	10	22	0	0	2	0	0	0	0	0	0	0	0	0	0	0	0	0	0	0	0	0	0	0	0	0	0	0	0	0	0	0	0	1	0	0	7	4	0	0	0	0
ASV0798	0	0	0	0	0	0	0	0	0	1	2	19	0	0	0	0	0	0	0	4	0	0	0	0	0	0	0	0	0	0	0	0	0	0	0	0	0	0	0	0	0	0	0	0	0	61	0	2	68
ASV0799	4	0	69	57	16	9	0	0	0	0	0	0	0	1	0	0	0	0	0	0	0	0	0	0	0	0	0	0	0	0	0	5	2	0	3	0	0	0	1	0	0	0	0	0	0	0	0	0	0
ASV0812	1	0	0	0	0	0	1	0	0	0	0	0	2	0	0	0	0	0	0	0	0	0	0	0	0	0	0	0	0	0	0	0	1	0	0	0	0	0	0	0	0	0	0	0	0	0	0	0	0
ASV0825	2	0	12	27	67	46	0	0	0	0	0	0	0	3	0	0	0	0	0	0	0	0	0	0	0	0	0	0	0	0	0	0	0	0	0	0	1	1	0	0	0	0	0	0	0	0	0	0	0
ASV0852	0	0	0	0	0	0	0	0	0	0	0	0	2	0	0	0	0	0	0	0	0	0	0	0	0	0	0	0	0	0	0	0	0	0	0	4	6	2	1	5	36	16	13	2	8	0	0	0	0
ASV0857	74	6	0	1	2	2	0	2	0	2	0	2	2	9	0	0	0	0	0	0	0	0	0	0	0	0	0	0	0	0	0	0	0	0	0	0	0	0	0	0	0	0	0	0	0	0	0	0	0
ASV0858	8	6	3	0	0	10	6	1	3	65	3	15	1	0	0	0	0	0	1	1	0	0	0	0	0	0	0	0	0	0	0	0	0	0	0	0	0	0	0	0	0	0	0	0	0	10	0	0	19
ASV0862	9	4	55	3	5	7	0	0	0	0	0	0	0	0	0	0	0	0	0	0	0	0	0	0	0	0	0	0	0	0	0	13	5	7	3	0	0	0	0	0	0	0	0	0	0	0	0	0	0
ASV0870	0	1	4	0	3	10	0	0	0	0	0	0	0	2	0	0	0	0	0	0	0	0	0	0	0	0	0	0	0	0	20	29	37	20	15	0	0	0	0	0	0	0	0	0	0	0	0	0	0
ASV0881	0	0	0	0	0	0	2	1	0	0	1	0	0	0	0	0	0	1	0	0	1	2	0	0	0	0	0	0	0	0	0	0	0	0	0	0	0	0	0	0	0	0	0	0	0	118	8	0	2
ASV0884	11	26	33	12	17	26	4	3	6	0	1	0	0	0	0	0	0	0	0	0	0	0	0	0	0	0	0	0	0	0	0	0	0	0	0	0	0	0	1	0	0	0	0	0	0	0	0	0	0
ASV0888	8	9	20	11	53	6	0	0	0	0	0	0	0	0	0	0	0	0	0	0	0	0	0	0	0	0	0	0	0	0	0	0	0	0	0	0	0	1	0	0	0	0	0	0	0	0	1	3	0
ASV0901	9	2	11	3	8	0	0	1	4	0	0	75	0	0	0	0	0	0	0	0	0	0	0	0	0	0	0	0	0	0	0	0	0	0	0	0	0	0	0	0	0	0	0	0	0	12	0	0	0
ASV0909	0	0	0	0	0	0	0	0	0	0	12	0	0	0	0	0	0	0	0	2	0	0	0	0	0	0	0	0	0	0	0	0	0	0	0	0	0	0	0	0	0	0	0	0	0	0	43	71	5
ASV0916	1	3	14	9	4	9	0	0	0	0	0	0	0	0	0	0	0	0	0	0	0	0	0	0	0	0	0	0	0	0	0	0	0	0	0	0	0	0	2	0	0	0	3	0	0	0	0	0	0
ASV0921	0	0	0	0	0	1	0	3	1	0	0	0	58	44	0	0	0	0	0	0	0	0	0	0	0	0	0	0	0	0	0	0	0	2	0	3	9	3	5	4	0	0	0	0	0	0	0	0	0
ASV0925	2	0	0	0	0	2	0	0	0	0	0	0	0	0	0	0	0	0	0	0	0	0	0	0	0	0	0	0	0	0	17	21	26	28	14	0	0	0	0	0	2	0	0	0	0	0	0	0	0
ASV0940	0	0	0	1	0	0	2	1	3	98	3	7	0	4	0	0	0	0	0	1	0	0	0	0	0	0	0	0	0	0	0	0	0	0	0	0	0	0	0	0	0	0	0	0	0	0	0	0	0
ASV0953	0	0	0	0	0	0	0	0	0	0	0	8	0	0	0	0	0	0	0	0	0	0	0	0	33	69	0	0	0	5	0	0	0	0	0	0	0	0	0	0	0	0	0	0	5	0	2	0	0
ASV0960	0	0	1	0	0	0	0	0	7	0	0	0	60	55	0	0	0	0	0	0	0	0	0	0	0	0	0	0	0	0	0	0	0	0	0	0	0	0	0	0	0	0	0	0	0	0	0	0	0
ASV0964	5	8	6	10	5	5	0	0	0	36	0	0	0	0	0	0	0	0	0	1	0	0	0	0	0	0	0	0	0	0	0	1	0	0	0	0	0	0	0	0	0	0	0	0	0	0	0	0	0
ASV0966	0	0	0	0	0	0	0	0	0	0	33	0	0	0	0	0	0	2	0	28	4	4	0	0	0	0	0	0	0	0	0	0	0	0	0	0	0	0	0	0	0	12	6	0	0	0	0	0	31
ASV0969	0	0	0	0	0	0	0	0	0	4	0	9	0	0	0	0	0	0	0	2	0	0	0	0	0	0	0	0	0	0	0	0	0	0	0	0	0	0	0	0	0	0	2	0	0	7	0	0	0
ASV0975	0	0	1	14	3	1	0	0	0	0	0	0	0	0	0	0	0	0	0	1	0	0	0	0	0	0	0	0	0	0	19	27	27	10	6	0	0	0	0	0	0	0	0	0	0	0	0	0	0
ASV0977	9	3	10	4	1	0	0	0	0	0	7	0	0	0	0	0	0	0	0	2	0	3	0	0	0	0	0	0	0	0	0	0	0	0	0	0	0	0	0	0	0	0	0	0	0	3	0	0	0
ASV0988	5	9	31	18	17	16	0	0	0	0	0	0	0	0	0	0	0	0	0	0	0	0	0	0	0	0	0	0	0	0	1	1	2	7	2	0	0	1	0	0	0	0	0	0	0	0	0	0	0
ASV0989	0	0	0	0	0	0	0	0	0	0	0	0	3	3	0	0	0	0	0	0	0	0	0	0	0	0	0	0	0	0	0	0	0	0	0	0	8	6	1	5	0	1	0	0	0	0	0	0	0
ASV0992	0	0	0	0	0	0	0	0	0	3	0	0	0	0	2	0	0	0	0	0	0	0	0	0	0	0	0	0	0	0	0	0	0	0	0	0	0	0	0	0	0	0	0	0	0	6	9	11	0
ASV1005	7	10	13	25	11	16	0	0	2	0	0	0	0	0	0	0	0	0	0	0	0	0	0	0	0	0	0	0	0	0	0	2	0	0	0	0	0	0	0	0	0	0	0	0	0	0	0	0	0
ASV1011	7	2	11	8	12	9	15	6	11	7	0	5	0	0	0	0	0	0	0	0	1	0	0	0	0	0	0	0	0	0	0	0	0	0	0	0	0	0	0	0	0	0	0	0	0	0	0	0	0
ASV1012	1	0	0	0	0	0	0	0	0	0	0	0	0	0	0	0	0	0	10	0	0	10	0	0	0	0	0	0	0	0	0	0	0	0	0	0	0	0	0	0	9	25	21	15	4	0	0	0	0
ASV1015	2	0	7	7	5	5	0	0	0	0	3	0	0	0	0	0	0	0	0	2	0	0	0	0	0	0	0	0	0	0	0	0	0	0	0	0	0	0	0	0	0	0	0	0	0	3	1	0	0
ASV1023	0	0	0	0	0	0	0	0	0	0	0	0	0	0	0	0	0	0	0	0	0	0	0	1	0	0	2	0	0	0	0	0	0	0	0	0	0	0	0	0	0	0	0	0	0	20	0	2	1
ASV1036	0	0	0	0	0	0	3	1	0	64	0	1	0	0	0	0	0	4	0	0	0	0	0	0	0	0	0	0	0	0	0	0	0	0	0	2	0	0	3	0	0	0	0	0	0	0	0	0	0
ASV1042	1	1	0	0	0	0	0	0	0	0	0	0	0	0	0	0	0	0	0	0	0	0	0	0	0	0	0	0	2	0	0	0	0	0	0	0	0	0	0	0	0	0	0	0	0	37	51	4	0
ASV1047	0	0	12	1	0	2	0	0	0	0	0	0	3	0	0	0	0	0	0	0	0	0	0	0	0	0	0	0	0	0	8	5	8	8	5	0	0	0	0	0	0	0	0	2	0	0	0	0	0
ASV1049	0	0	0	0	0	0	2	0	0	2	3	0	0	0	1	0	0	15	0	4	10	18	0	0	0	0	0	0	0	0	0	0	0	0	0	0	0	0	0	0	1	0	0	2	0	0	0	0	0
ASV1055	5	1	1	7	5	4	7	3	7	14	0	21	0	0	0	0	0	0	0	0	2	0	0	0	0	0	0	0	0	0	0	0	0	0	0	0	0	0	0	0	0	0	2	0	0	0	0	0	0
ASV1059	0	0	2	2	0	0	0	0	0	0	6	0	0	0	0	0	0	0	0	3	3	0	0	0	0	0	0	0	0	0	0	0	0	0	0	0	0	0	0	0	0	0	0	0	0	5	0	0	0
ASV1095	5	0	0	0	0	0	0	0	0	0	0	0	3	1	0	0	0	0	0	0	0	0	0	0	0	0	0	0	0	0	0	1	0	2	0	0	0	0	0	0	0	0	0	0	0	0	1	0	0
ASV1110	0	1	1	0	1	1	0	0	0	0	0	0	0	0	0	0	0	0	0	0	0	0	0	0	0	0	0	0	0	0	0	0	0	0	0	0	1	0	0	0	0	0	0	0	2	0	2	0	0
ASV1118	0	0	0	0	0	2	0	0	0	0	0	0	1	0	0	0	0	0	0	0	0	0	0	0	0	0	0	0	0	0	0	0	0	0	0	0	0	0	0	0	0	0	0	0	0	4	36	42	2
ASV1134	0	0	4	0	9	2	0	0	0	0	0	0	3	1	0	0	0	0	0	0	0	0	0	0	0	0	0	0	0	0	0	0	0	0	0	0	0	0	0	0	0	0	0	0	0	0	0	0	0
ASV1135	0	0	0	0	0	2	0	0	0	0	12	2	0	0	0	0	0	5	0	8	0	0	0	0	0	0	0	0	0	0	0	0	0	0	0	0	0	0	0	0	0	0	0	0	0	7	0	0	3
ASV1139	0	0	0	0	0	0	0	0	0	0	0	0	0	0	0	0	0	0	0	0	0	0	0	0	0	0	0	2	9	0	0	0	0	0	0	0	0	0	0	0	19	11	15	6	9	0	0	0	0
ASV1142	19	5	9	4	1	2	3	1	3	0	0	0	12	10	0	0	0	0	0	0	0	0	0	0	0	0	0	0	0	0	0	0	0	0	0	0	0	0	0	0	0	0	0	0	0	0	0	0	0
ASV1163	0	0	0	0	0	0	0	0	0	0	14	0	0	0	2	0	0	0	0	6	2	0	0	0	0	0	0	0	0	0	0	0	0	0	0	0	0	0	0	0	0	0	0	0	0	29	5	2	22
ASV1196	61	2	0	0	0	3	0	0	0	0	0	0	0	2	0	0	0	0	0	0	0	0	0	0	0	0	0	0	0	0	0	0	0	0	0	0	0	0	2	0	0	0	0	0	0	0	3	1	0
ASV1206	0	0	0	0	0	0	0	0	0	0	0	0	0	1	0	0	0	0	0	0	0	0	0	0	0	0	10	2	49	0	0	0	0	0	0	0	0	5	0	1	4	2	0	0	0	0	0	0	0
ASV1218	0	0	2	0	2	4	0	0	0	0	5	0	0	0	0	0	0	0	0	0	0	0	0	0	0	0	0	0	0	0	0	0	0	0	0	0	0	0	0	0	0	0	0	0	0	6	0	0	25
ASV1219	0	0	3	4	1	1	0	0	0	0	0	0	0	0	19	0	17	0	0	0	0	0	0	0	0	0	0	0	0	0	0	0	0	0	0	0	0	0	0	0	0	0	0	1	0	0	0	0	5
ASV1225	5	23	0	0	0	3	0	0	0	0	0	0	0	3	0	0	0	0	0	0	0	0	0	0	0	0	0	0	0	0	0	9	24	1	0	0	0	0	0	0	0	0	0	0	0	0	0	0	0
ASV1227	0	3	0	0	0	0	5	3	7	4	0	6	18	17	0	0	0	0	0	0	0	0	0	0	0	0	0	0	0	0	3	3	0	1	2	0	0	0	0	0	0	0	0	0	0	0	0	0	0
ASV1232	0	0	0	0	0	0	0	0	0	2	0	0	0	0	0	0	0	0	0	0	0	0	0	0	0	0	0	0	0	0	0	0	0	0	0	0	0	0	0	0	0	0	0	0	0	0	0	0	0
ASV1235	10	3	3	0	3	0	0	0	0	0	0	0	0	0	0	0	0	0	0	0	0	0	0	0	0	0	0	0	0	0	3	3	1	2	0	0	0	1	0	0	0	0	0	0	0	0	0	0	0
ASV1237	4	2	2	0	3	4	1	0	3	23	0	6	0	0	0	0	0	0	0	0	0	0	0	0	0	0	0	0	0	0	0	0	0	0	0	0	0	0	0	0	0	0	1	16	6	0	0	0	0
ASV1240	0	0	0	0	0	0	0	0	0	0	1	0	0	0	0	0	0	0	2	17	18	12	0	0	0	0	0	0	18	0	0	0	0	0	0	0	0	0	0	0	0	0	0	0	0	0	0	0	0
ASV1250	0	1	0	0	0	3	2	2	1	0	0	0	0	0	1	0	0	0	0	0	0	0	0	0	0	0	0	0	0	0	0	0	0	0	0	0	0	0	0	0	0	0	0	0	0	0	0	0	0
ASV1264	0	1	5	3	7	5	0	0	2	0	0	0	0	0	0	0	0	0	0	0	0	0	0	0	0	0	1	1	0	0	0	2	0	2	1	0	0	0	0	0	0	0	0	0	0	0	0	0	0
ASV1269	1	0	2	0	0	1	0	0	0	0	0	0	0	0	0	0	0	0	0	0	0	0	0	0	0	0	0	0	0	0	0	1	1	0	0	2	0	1	0	0	0	0	0	0	0	1	1	0	0
ASV1271	0	0	2	0	0	0	0	0	0	0	0	14	0	0	0	0	0	0	0	0	0	0	0	0	0	0	0	0	0	0	6	11	3	3	3	0	0	0	0	0	0	0	0	0	0	0	0	0	0
ASV1274	0	0	0	0	0	0	0	0	0	0	0	0	0	0	0	0	0	0	0	0	0	0	0	0	0	0	0	0	0	0	0	6	2	15	10	0	0	0	0	0	0	0	0	0	0	0	7	10	9
ASV1311	5	7	3	2	2	3	0	0	0	0	0	0	1	0	0	0	0	0	0	0	0	0	0	0	0	0	0	0	0	0	14	6	13	3	2	0	0	0	0	0	0	0	0	0	0	0	0	0	0
ASV1320	2	0	0	0	0	0	12	1	20	12	0	3	0	0	0	1	0	0	0	0	0	0	0	0	0	0	0	0	0	0	0	0	0	0	0	0	0	0	0	0	0	0	0	0	0	0	0	0	0
ASV1334	0	0	0	0	0	0	0	0	1	1	0	1	2	6	0	0	0	0	0	0	0	0	0	0	0	0	0	0	0	0	0	0	0	0	0	0	0	0	0	0	0	5	1	28	6	0	0	0	0
ASV1335	0	0	0	0	0	0	0	0	0	0	0	0	7	2	0	0	0	0	0	0	0	0	0	0	0	0	0	0	0	0	0	0	0	0	0	0	0	0	0	0	0	0	0	0	0	0	2	0	0
ASV1338	0	0	0	0	2	0	0	0	0	0	0	0	0	0	0	0	0	0	0	0	0	0	0	0	0	0	0	0	0	0	4	14	7	12	6	0	0	0	0	0	1	0	0	0	0	0	0	0	0
ASV1347	1	0	0	6	1	13	0	0	0	0	0	0	1	1	35	0	0	0	0	0	0	0	0	0	0	0	0	0	0	0	0	0	0	0	0	0	1	0	0	0	0	0	0	0	0	0	0	0	0
ASV1350	0	0	0	0	1	4	0	0	0	0	0	0	0	0	0	0	0	0	0	0	0	0	0	0	0	0	0	0	0	0	0	0	0	1	0	0	0	0	0	0	7	0	0	19	9	0	0	0	0
ASV1354	0	0	0	0	0	0	0	0	0	0	0	0	0	0	0	0	0	0	0	0	0	0	0	0	0	0	0	0	0	0	0	0	1	0	0	0	0	0	0	0	1	0	0	0	0	0	1	0	0
ASV1360	3	0	0	1	0	0	0	0	0	0	0	0	0	3	0	0	0	0	0	0	0	0	0	0	0	0	0	0	0	0	0	0	4	0	0	0	0	0	0	0	0	0	0	0	0	0	5	0	0
ASV1361	0	0	0	0	0	0	0	0	0	0	0	0	0	1	0	0	0	0	0	0	0	0	0	0	0	0	0	0	0	0	1	0	0	0	0	0	0	0	0	0	0	0	0	0	0	6	2	2	0
ASV1362	0	0	2	0	0	0	8	4	3	9	0	6	0	0	0	0	0	0	0	0	0	0	0	0	0	0	0	0	0	0	0	0	0	0	0	0	0	0	0	0	0	7	3	10	1	0	0	0	0
ASV1370	26	0	6	1	7	0	0	0	0	0	0	0	0	0	0	0	0	0	0	0	2	0	0	0	0	0	0	0	0	0	0	0	0	1	0	0	0	0	0	0	0	0	0	0	0	0	0	0	0
ASV1373	7	11	6	2	8	2	0	0	0	0	0	0	0	0	0	0	0	0	0	0	0	0	0	0	0	0	0	0	0	0	0	0	1	5	0	0	0	0	0	2	0	0	0	0	0	7	0	0	0
ASV1385	0	0	0	0	0	0	0	0	0	0	4	18	0	0	0	0	0	0	0	3	0	3	0	0	0	0	0	0	0	0	0	0	2	0	0	0	0	0	0	0	0	0	0	0	0	24	0	0	0
ASV1403	0	0	0	0	0	0	0	0	0	0	0	0	0	0	38	3	9	0	0	0	0	0	0	0	0	0	0	0	0	0	0	0	0	0	0	0	0	0	0	0	0	0	0	0	0	1	0	0	0
ASV1412	3	0	3	0	3	2	2	0	1	0	0	0	0	0	0	0	0	0	0	0	0	0	0	0	0	0	0	0	0	0	0	18	3	8	2	0	0	0	0	0	0	0	0	0	0	0	0	0	0
ASV1413	2	0	0	0	0	0	0	0	0	0	0	0	0	0	0	0	0	0	0	0	0	0	0	0	0	0	3	0	8	2	0	0	1	0	0	5	9	9	5	8	0	0	0	0	0	0	0	0	0
ASV1419	0	0	0	0	0	0	0	0	0	0	0	0	0	0	0	0	0	0	0	0	0	0	0	0	0	0	0	0	0	0	2	1	3	0	2	0	0	0	0	0	0	0	0	0	0	2	0	0	0
ASV1436	0	9	7	4	3	0	0	0	0	0	0	0	0	0	0	0	0	0	0	0	0	0	0	0	0	0	0	0	0	0	6	9	0	10	1	0	0	0	1	0	0	0	0	0	0	0	0	0	0
ASV1452	0	0	0	0	0	0	0	0	0	0	0	1	21	12	0	0	0	0	0	0	0	0	0	0	0	0	0	0	0	0	0	0	0	0	0	0	0	0	0	0	0	0	0	0	0	0	0	0	0
ASV1470	15	3	5	2	3	2	0	0	0	0	0	0	4	11	0	0	0	0	0	0	0	0	0	0	0	0	0	0	0	0	1	0	0	1	0	0	0	0	0	0	0	0	0	0	0	0	0	0	0
ASV1474	2	7	9	0	4	1	0	0	0	0	0	0	0	0	0	0	3	0	0	0	0	0	0	0	0	0	0	7	0	0	2	3	0	0	0	0	0	0	0	0	0	0	0	0	0	0	0	0	0
ASV1512	0	0	0	0	0	0	0	0	0	1	0	0	0	0	0	0	0	2	2	2	3	3	0	0	0	0	0	0	0	0	0	0	0	0	0	0	0	0	0	0	1	3	6	18	3	0	0	0	0
ASV1524	1	0	0	0	0	1	0	0	1	0	0	0	0	0	0	0	0	0	0	0	0	0	0	0	0	0	0	0	0	0	6	3	6	0	0	0	0	0	0	0	0	0	0	9	0	0	0	0	0
ASV1541	0	0	0	0	0	0	1	1	0	0	0	4	0	0	0	0	0	0	1	1	2	5	0	0	2	0	0	0	0	0	0	1	0	0	0	0	0	0	0	0	0	0	0	0	0	0	0	0	0
ASV1543	0	0	0	0	0	0	0	0	0	0	0	0	0	0	0	0	0	0	0	0	0	0	0	0	1	0	0	0	0	0	0	0	0	0	0	0	0	0	0	0	0	0	0	0	0	0	0	0	0
ASV1553	3	0	0	1	1	3	0	0	0	0	0	0	0	0	0	0	0	0	0	0	0	0	0	0	0	0	0	0	0	0	2	0	0	2	0	0	0	0	0	0	0	0	0	0	0	0	0	0	0
ASV1558	0	3	0	0	2	2	0	0	0	0	0	0	0	0	0	0	0	0	0	0	0	0	0	0	0	0	0	0	0	0	5	5	9	7	3	0	0	0	0	0	0	0	0	0	0	0	0	0	0
ASV1600	0	0	0	0	0	0	12	10	10	0	0	0	0	0	2	0	4	0	0	0	2	0	0	0	0	0	0	0	0	0	0	0	0	0	0	0	0	0	0	0	0	0	0	0	0	2	0	0	0
ASV1615	0	0	0	0	0	0	3	2	1	0	0	0	0	1	0	0	0	0	0	0	0	0	0	0	0	0	0	0	0	0	0	0	0	0	2	0	0	0	0	0	0	0	0	0	0	27	3	1	0
ASV1624	0	0	0	0	0	0	0	0	0	0	0	0	0	0	0	0	0	0	0	0	0	0	0	0	0	0	0	0	0	0	0	0	0	0	0	3	2	1	1	4	0	1	1	0	0	0	0	0	0
ASV1636	0	0	0	31	0	0	0	0	0	0	0	0	0	0	0	0	0	0	0	0	0	0	0	0	0	0	0	0	0	0	0	0	0	2	0	0	0	0	0	0	0	0	0	0	0	0	0	0	0
ASV1642	0	0	2	0	0	0	0	0	0	0	0	7	0	0	0	0	0	0	0	0	0	0	0	0	0	0	0	0	0	0	2	6	1	9	7	0	0	0	0	0	0	0	0	0	0	0	0	0	0
ASV1688	0	0	0	0	0	0	2	1	0	0	0	0	0	0	0	9	0	0	0	0	0	0	0	0	0	0	0	0	0	0	0	0	0	0	0	0	1	0	0	0	0	0	0	0	0	0	0	0	0
ASV1726	0	0	0	0	0	0	0	0	0	0	0	0	0	0	1	0	0	0	0	0	0	0	0	0	0	0	0	0	0	0	0	0	0	0	0	0	0	0	0	0	5	1	0	0	0	0	0	0	0
ASV1740	4	0	0	3	1	0	0	0	0	0	0	0	0	0	2	0	0	0	0	0	0	0	0	0	3	3	0	0	0	1	0	0	0	0	0	0	0	0	0	0	0	0	0	0	0	12	0	0	5
ASV1753	0	0	0	0	0	0	0	0	0	0	5	2	0	0	0	0	0	2	5	4	3	2	0	0	0	0	0	0	0	0	0	0	0	0	0	0	0	0	0	0	0	0	0	0	0	0	0	0	0
ASV1773	0	0	0	0	2	0	0	0	0	0	0	0	0	0	0	0	0	0	0	0	0	0	1	2	0	0	0	0	0	0	2	5	8	4	7	0	0	0	2	0	0	0	0	0	0	0	0	0	0
ASV1779	0	2	7	1	8	2	0	0	0	0	5	0	0	0	0	0	0	0	0	2	0	0	0	0	0	0	0	0	0	0	0	0	0	0	0	0	0	0	0	0	0	0	0	0	0	3	0	0	0
ASV1800	3	0	1	4	9	8	0	0	0	0	0	3	1	0	0	0	0	0	0	0	0	0	0	0	0	0	0	0	0	0	0	0	0	0	0	0	0	0	0	0	0	0	0	0	0	0	1	0	0
ASV1805	1	0	0	0	0	1	0	0	0	0	0	0	0	2	0	0	0	0	0	0	0	0	0	0	0	0	0	0	0	0	0	0	3	0	0	0	0	0	0	0	0	0	0	0	0	0	0	0	0
ASV1806	0	0	0	0	0	0	0	0	0	0	0	0	0	0	0	0	0	0	0	0	0	0	0	1	0	0	0	0	0	0	0	0	0	0	0	0	0	0	0	0	0	0	0	0	0	0	16	0	0
ASV1832	0	0	0	0	0	0	1	0	0	0	0	5	4	4	0	0	0	0	0	0	0	0	0	0	0	0	0	0	0	0	0	0	0	0	0	0	0	0	0	0	2	1	0	0	1	4	3	4	2
ASV1864	0	0	0	0	0	2	5	0	3	0	0	0	4	5	8	0	3	0	0	0	0	0	0	0	0	0	0	0	0	0	0	0	0	0	0	0	0	0	0	0	0	0	0	0	0	0	0	0	0
ASV1902	0	0	0	0	0	0	10	2	8	1	0	0	4	1	0	0	0	0	1	0	0	0	0	0	0	0	0	0	0	0	0	0	0	0	0	0	0	0	0	0	0	0	0	0	0	0	0	0	0
ASV1903	0	0	0	0	1	1	0	0	2	0	0	0	3	1	0	0	0	0	0	0	0	0	0	0	0	0	0	0	0	0	0	0	0	0	0	0	0	0	0	0	0	0	0	0	0	0	3	0	0
ASV1905	0	0	0	0	0	4	0	0	0	0	0	0	0	0	0	0	0	0	0	0	0	0	0	0	0	0	0	0	0	0	0	0	0	0	0	0	0	0	0	0	0	0	0	0	0	0	0	0	0
ASV1938	2	0	0	0	1	0	0	0	0	0	0	0	0	0	0	0	0	0	0	0	0	0	0	0	0	0	0	0	1	0	0	0	0	2	2	0	0	0	0	0	0	0	0	0	0	0	19	0	0
ASV1943	0	0	0	0	0	1	0	0	0	0	0	2	0	0	0	0	0	0	0	0	1	0	0	0	0	0	0	0	0	0	0	0	0	0	0	0	0	0	0	0	2	14	3	3	2	0	0	0	0
ASV1953	0	0	0	0	0	0	0	0	0	0	0	0	0	0	0	0	0	0	0	0	0	0	0	0	0	0	0	0	0	0	0	2	0	4	7	0	0	0	0	0	1	0	0	0	0	0	0	0	0
ASV1970	2	0	2	0	1	1	0	0	0	0	0	0	2	0	0	0	0	0	0	0	0	0	0	0	0	0	0	0	0	0	0	0	2	4	3	0	0	0	0	0	0	0	0	0	0	0	0	2	0
ASV1977	0	0	0	0	0	0	0	0	0	0	0	0	0	0	0	0	0	0	0	0	0	0	0	0	0	0	0	0	2	0	0	0	0	0	0	0	0	0	0	0	0	0	0	0	0	0	0	2	0
ASV1979	0	0	0	0	0	0	0	0	0	1	0	0	0	0	0	0	0	0	0	0	0	0	0	0	0	0	0	0	0	0	0	0	0	0	0	0	0	0	0	0	0	0	0	0	0	2	0	0	0
ASV1999	10	0	0	0	2	0	0	0	0	0	0	1	8	4	0	0	0	0	0	0	0	0	0	0	0	0	0	0	0	0	0	0	0	0	0	0	0	0	0	0	0	0	0	0	0	0	0	0	0
ASV2006	4	2	0	0	2	0	0	0	0	0	0	0	2	0	0	0	0	0	0	0	0	0	0	0	0	0	0	0	0	0	0	3	4	0	6	0	0	0	0	0	0	0	0	0	0	0	0	0	0
ASV2059	0	0	1	0	0	0	6	7	0	6	0	2	1	1	1	0	0	0	0	0	0	0	0	0	0	0	0	0	0	0	0	0	0	0	0	1	0	0	1	0	0	0	0	0	0	0	0	0	0
ASV2092	1	2	1	0	0	1	0	0	0	0	0	0	0	3	0	0	0	0	0	0	0	0	0	0	0	0	0	0	0	0	2	2	1	1	5	0	0	0	0	0	0	0	0	0	0	0	0	0	0
ASV2093	1	0	0	0	0	0	2	0	2	2	0	2	0	0	0	0	0	0	0	0	0	0	0	0	0	0	0	0	0	0	0	0	0	0	0	0	0	0	0	0	0	0	0	3	11	0	0	0	0
ASV2115	0	0	0	0	0	0	0	0	0	0	0	0	2	0	0	0	0	0	0	0	0	0	0	0	0	0	0	0	0	0	0	0	0	0	0	0	2	2	0	0	1	1	1	0	0	0	0	0	0
ASV2143	0	0	0	0	0	0	0	0	0	0	0	0	0	0	1	0	0	0	0	0	0	0	0	1	0	0	0	0	0	0	0	0	0	0	0	0	0	0	0	0	0	0	2	0	0	0	0	0	0
ASV2144	0	0	0	0	0	0	0	0	0	0	0	0	0	4	0	0	0	0	0	0	0	0	0	0	0	0	0	0	2	0	0	0	0	0	0	0	1	1	0	1	0	0	0	0	0	0	0	0	0
ASV2196	0	0	17	0	0	0	0	0	0	0	0	0	0	0	0	0	0	0	0	0	0	0	0	0	0	0	0	0	0	0	0	2	1	0	0	0	0	0	0	0	0	0	1	0	0	0	0	0	0
ASV2202	0	0	0	0	0	0	0	0	0	0	0	0	0	0	0	0	0	0	0	0	0	0	0	0	0	0	0	0	0	0	0	0	0	0	0	0	0	0	0	0	1	0	1	6	2	0	0	0	0
ASV2226	2	0	0	0	0	0	0	0	0	0	0	0	0	0	0	1	0	0	0	0	0	0	7	10	0	0	0	0	0	0	0	0	0	1	0	0	0	0	0	0	0	0	0	0	0	0	0	0	0
ASV2240	0	0	0	1	0	0	0	0	0	0	2	0	0	0	0	0	0	0	0	4	0	0	0	0	0	0	0	0	0	0	0	0	0	0	0	0	0	0	0	0	0	0	0	0	0	0	0	0	0
ASV2241	0	0	0	0	0	0	0	1	0	0	4	0	0	0	0	0	0	1	0	3	0	2	0	0	0	0	0	0	0	0	0	0	0	0	0	0	0	0	0	0	0	0	0	0	0	2	0	0	0
ASV2293	0	0	0	0	0	0	2	0	0	1	0	4	0	0	0	0	0	0	0	0	0	0	0	0	0	0	0	0	0	0	0	0	0	0	0	2	2	3	0	2	0	0	0	0	0	0	0	0	0
ASV2339	0	0	0	0	0	0	1	0	0	3	0	0	0	0	0	0	0	0	1	1	2	1	0	0	0	0	0	0	0	0	0	0	0	0	0	0	0	0	0	0	0	0	0	8	2	0	0	0	0
ASV2341	0	0	0	0	0	0	0	0	0	0	0	0	0	0	1	9	0	0	0	0	0	0	0	0	0	0	0	0	0	0	0	0	0	0	0	0	0	0	0	0	0	0	0	2	3	0	2	0	0
ASV2354	0	0	0	0	0	0	0	0	0	0	0	0	0	0	0	0	0	0	0	0	0	0	0	0	0	0	0	0	0	0	0	0	0	0	0	2	0	0	0	0	0	4	2	0	0	0	0	0	0
ASV2384	0	0	0	0	3	0	2	0	0	0	0	0	0	0	0	0	0	0	0	0	0	0	0	1	0	0	0	0	0	0	0	0	0	0	0	0	0	0	0	0	0	0	0	0	0	0	0	0	0
ASV2402	0	0	0	0	0	0	0	0	0	0	0	0	0	0	0	0	0	0	0	0	0	0	0	0	0	0	0	0	2	0	0	0	0	0	0	0	0	0	1	0	6	2	2	0	1	0	0	0	0
ASV2445	0	0	0	0	0	0	0	0	0	1	0	0	0	0	0	0	0	0	3	0	0	0	0	0	0	0	0	0	1	0	0	0	0	0	0	2	0	0	0	0	0	0	0	0	0	0	0	0	0
ASV2570	0	0	0	0	0	1	0	0	0	0	0	0	0	0	0	0	0	0	0	0	0	0	3	2	0	0	0	0	0	0	0	0	0	0	0	0	0	0	0	0	0	0	0	0	0	0	0	0	0
ASV2578	0	2	0	2	2	4	0	0	0	0	0	0	0	0	0	0	0	0	0	0	0	0	0	0	0	0	0	0	0	0	1	0	0	0	0	0	0	0	0	0	0	0	0	0	0	0	1	0	0
ASV2588	0	0	0	0	0	0	0	0	0	0	3	0	0	0	0	0	0	0	3	5	1	0	0	0	0	0	0	0	0	0	0	0	0	0	0	0	1	0	0	0	2	0	0	0	0	0	0	0	0
ASV2649	0	0	0	0	0	0	0	0	0	0	0	0	4	0	0	0	1	0	0	0	0	0	0	1	0	0	0	0	0	0	0	0	0	0	0	0	0	0	0	0	0	0	0	0	0	0	0	0	0
ASV2666	0	0	0	0	0	0	0	0	0	0	1	0	2	0	0	0	0	0	5	2	1	0	0	0	0	0	0	0	0	0	0	0	0	0	0	0	0	1	1	0	0	1	2	0	0	0	0	0	0
ASV2694	0	0	0	0	0	0	0	0	0	0	0	0	0	0	0	0	0	0	0	0	0	0	2	0	0	0	0	0	0	0	0	0	0	0	0	0	0	0	0	0	0	0	0	0	0	0	0	0	0
ASV2751	0	0	0	0	0	0	0	0	0	0	0	0	0	0	0	0	0	0	0	0	0	0	0	0	0	0	0	0	0	0	0	0	0	0	0	0	1	0	0	0	0	0	0	0	0	0	0	0	0
ASV2783	0	0	0	0	0	0	0	0	0	0	0	2	0	0	0	0	0	0	0	0	0	1	0	0	0	0	0	0	0	0	0	0	0	0	0	0	0	0	0	0	0	0	0	0	0	0	0	0	0
ASV2873	0	0	0	0	0	0	0	0	2	0	1	0	0	0	0	0	0	2	0	0	0	0	0	0	0	0	0	0	0	0	0	0	0	0	0	0	0	4	0	0	0	0	0	0	0	0	0	0	0
ASV2954	0	0	0	0	2	2	0	0	0	0	0	0	0	0	0	0	0	0	0	0	0	0	0	0	0	0	0	0	0	0	0	0	2	0	0	0	2	0	0	0	0	0	0	0	0	0	0	0	0
ASV3052	0	0	0	0	0	0	0	0	0	0	0	0	0	0	0	0	0	0	0	0	0	0	0	1	0	0	0	0	0	0	0	0	0	0	0	0	0	0	0	0	0	0	0	0	0	1	5	1	0
ASV3232	0	0	0	0	0	0	0	1	0	0	0	0	3	0	0	0	2	0	0	0	0	0	0	0	0	0	0	0	0	0	0	0	0	0	0	0	0	0	0	0	0	0	0	0	0	0	0	0	0
ASV3339	0	0	0	0	0	0	0	0	0	0	0	0	0	2	0	1	1	0	0	0	0	0	0	0	0	0	0	0	0	0	0	0	0	0	0	0	0	0	0	0	0	0	0	0	0	0	0	0	0
ASV3476	0	0	0	0	0	0	0	0	0	0	0	0	0	0	0	0	0	0	0	0	0	0	0	1	0	0	0	0	0	0	0	0	0	0	0	0	0	0	0	0	0	0	0	0	0	0	0	1	0
ASV3492	0	0	0	1	0	1	0	1	0	0	0	0	0	0	0	0	0	0	0	0	0	0	0	0	0	0	0	0	0	0	0	0	0	0	0	0	0	0	0	0	0	0	0	0	0	0	0	0	0
ASV3732	0	0	0	0	0	0	0	2	0	0	0	0	0	0	0	0	0	2	0	0	0	0	0	0	0	0	0	0	0	0	0	0	0	0	0	0	0	0	0	0	0	0	0	0	0	0	0	0	0
ASV0179	0	0	0	0	0	0	4	4	8	0	7	5	0	0	0	0	0	1663	0	9	190	0	0	0	0	0	0	0	0	0	0	0	0	0	0	0	0	0	0	0	0	0	0	0	0	0	0	0	0
ASV0205	0	0	0	0	0	0	0	0	0	0	103	1	0	0	0	0	0	733	18	42	405	210	0	0	0	0	0	0	0	0	0	0	0	0	0	0	0	0	0	0	0	0	0	0	0	0	0	0	0
ASV0218	0	0	0	0	0	0	0	0	0	0	0	0	0	0	0	0	0	0	0	262	0	0	2	0	1	0	0	2	0	0	0	0	0	0	0	0	0	0	0	0	0	0	0	0	0	0	0	0	0
ASV0235	0	0	0	0	0	0	0	0	0	0	0	0	0	0	0	0	0	0	0	1	0	0	0	0	0	0	0	0	0	0	0	0	0	0	0	141	165	213	226	315	0	0	0	0	0	0	0	0	0
ASV0248	54	28	33	33	16	36	71	15	617	206	4	3	0	0	0	0	0	1	0	0	1	6	0	0	0	0	0	0	0	0	0	0	0	0	0	0	0	0	0	0	0	0	0	1	0	0	0	0	0
ASV0316	497	79	43	30	52	54	0	0	0	0	0	0	0	4	0	0	0	0	0	0	0	0	0	0	0	0	0	0	0	0	0	1	0	0	3	0	0	0	0	0	0	0	0	0	0	0	0	0	0
ASV0339	54	56	188	64	241	62	0	0	0	0	0	0	0	3	0	0	0	0	0	0	0	0	0	0	0	0	0	0	0	0	0	2	2	4	11	0	0	0	0	0	0	0	0	0	0	0	0	0	0
ASV0342	3	14	17	26	8	18	0	0	0	0	0	0	0	0	0	0	0	0	0	0	0	0	0	0	0	0	0	0	0	0	0	0	0	0	0	0	0	0	0	0	0	0	0	0	0	2	0	0	0
ASV0350	0	0	0	0	0	0	0	0	0	0	0	0	0	0	0	0	0	0	0	0	0	0	0	0	0	0	0	0	0	0	183	111	145	127	103	2	0	0	0	0	0	0	0	0	0	0	0	0	0
ASV0395	0	0	0	0	0	0	0	0	0	0	0	0	0	0	1	0	0	0	0	0	0	0	0	0	0	0	0	0	0	0	0	0	0	0	0	40	41	57	110	70	0	0	0	0	0	0	0	0	0
ASV0400	20	12	2	4	3	4	0	0	0	0	0	8	0	0	0	0	0	0	0	0	0	0	0	0	0	0	0	0	0	0	1	0	0	3	2	0	0	0	0	0	0	0	0	0	0	0	0	0	0
ASV0416	6	7	61	251	174	2	0	0	0	0	0	0	0	0	0	0	0	0	0	0	0	0	0	0	0	0	0	0	0	0	2	0	2	5	2	0	3	0	0	0	0	0	0	0	0	0	0	0	0
ASV0443	0	0	0	0	0	0	0	0	0	0	0	0	0	0	0	0	0	0	0	0	0	0	0	0	0	0	1	0	1	2	0	0	0	0	0	0	0	0	0	0	0	0	0	0	0	16	230	200	12
ASV0447	0	0	0	0	0	0	0	0	0	0	0	0	0	0	0	0	0	0	0	0	0	0	0	0	0	0	0	0	0	0	3	0	1	2	0	0	0	0	0	0	0	0	2	0	0	0	0	0	0
ASV0451	0	0	0	0	0	0	0	0	0	2	0	0	0	0	0	0	0	0	0	0	0	8	0	0	0	0	0	0	0	0	0	0	0	0	0	0	0	0	0	0	0	0	0	0	0	0	0	0	0
ASV0470	0	0	0	0	0	0	20	12	8	9	76	12	0	0	0	0	0	0	0	62	2	2	0	0	0	0	0	0	0	0	0	0	0	0	0	0	0	0	0	0	0	0	0	0	0	0	0	0	0
ASV0474	9	17	107	64	104	82	0	0	0	0	0	0	0	0	0	0	0	0	0	0	0	0	0	0	0	0	0	0	0	0	2	5	4	6	3	0	0	0	0	0	0	0	0	0	0	0	0	0	0
ASV0476	7	11	114	112	119	34	0	0	0	0	0	0	0	0	0	0	0	0	0	0	0	0	0	0	0	0	0	0	0	0	0	2	0	0	0	0	0	0	0	0	0	0	0	2	0	0	0	0	0
ASV0477	0	3	2	0	0	1	0	0	0	0	0	0	0	0	0	0	0	0	0	0	0	0	0	0	12	10	25	67	81	0	67	29	46	17	13	0	0	0	0	0	0	0	0	0	0	0	0	0	0
ASV0481	100	95	44	25	28	102	0	0	0	0	0	0	0	0	0	0	0	0	0	0	0	0	0	0	0	0	0	0	0	0	0	0	0	0	0	0	0	0	0	2	0	1	0	0	0	0	0	0	0
ASV0488	0	0	0	0	0	0	0	0	0	0	0	0	0	0	0	0	0	0	0	0	0	0	0	0	0	0	0	0	0	0	0	0	0	0	0	3	0	0	0	0	0	41	12	165	31	0	0	0	0
ASV0501	3	162	32	6	10	118	0	0	0	0	0	0	0	2	0	0	0	0	0	0	0	0	0	0	0	0	0	0	0	0	6	9	10	7	11	0	0	0	0	0	0	0	0	0	0	0	0	0	0
ASV0503	0	0	0	0	0	0	1	0	2	0	35	1	0	0	0	0	0	237	28	23	36	18	0	0	0	0	0	0	0	0	0	0	0	0	0	0	0	0	0	0	0	0	0	0	0	0	0	0	0
ASV0509	0	0	0	0	0	0	0	0	0	0	0	0	0	0	0	0	0	4	0	0	61	3	0	0	0	1	0	0	0	0	0	0	0	0	0	0	0	0	0	0	0	0	0	0	0	236	51	12	0
ASV0513	3	2	13	4	5	0	20	5	26	190	0	84	0	0	0	0	0	1	2	0	0	0	0	0	0	0	0	0	0	0	0	0	0	0	0	0	0	0	0	0	0	0	0	0	0	0	0	0	0
ASV0527	0	9	94	149	73	17	0	0	0	0	0	0	0	2	0	0	0	0	0	0	0	0	0	0	0	0	0	0	0	0	0	0	0	3	0	0	0	0	0	0	0	0	0	0	0	0	0	0	0
ASV0537	0	0	0	0	0	0	224	75	13	4	1	18	0	0	0	0	2	0	1	0	0	0	0	0	0	0	0	0	0	0	0	0	0	0	0	0	0	0	0	0	0	0	0	0	0	0	0	0	0
ASV0545	0	0	0	0	0	0	0	0	0	0	0	0	0	0	0	0	0	0	0	0	0	0	0	1	0	0	0	0	0	0	79	65	72	9	22	0	0	0	0	0	2	0	0	0	0	0	0	0	0
ASV0556	0	0	0	0	0	0	0	0	7	6	26	0	0	0	0	0	0	63	0	23	37	142	0	0	0	0	0	0	0	0	0	0	0	0	0	0	0	0	0	0	0	0	0	0	0	0	0	0	0
ASV0560	92	38	74	26	36	33	0	0	0	0	0	0	2	2	0	0	0	0	0	0	0	0	0	0	0	0	0	0	0	0	5	2	0	3	0	0	0	0	0	0	0	0	0	0	0	0	0	0	0
ASV0567	6	22	61	38	120	23	0	0	0	0	0	0	0	0	0	0	0	0	0	0	0	0	0	0	0	0	0	0	0	0	0	0	0	0	0	1	3	0	0	0	0	0	1	0	0	0	0	0	0
ASV0568	0	0	0	0	0	0	0	0	0	0	0	0	2	0	0	0	0	0	0	0	0	0	0	0	0	0	0	0	0	0	46	28	41	21	8	0	0	0	0	0	0	0	0	0	0	0	0	0	0
ASV0574	0	3	0	1	0	0	0	0	0	0	0	0	0	0	0	0	0	0	0	0	0	0	0	0	0	0	0	0	0	0	0	0	0	0	0	0	0	0	0	0	0	0	0	0	0	0	6	2	0
ASV0578	0	2	1	4	1	9	11	6	39	71	22	9	0	0	0	0	0	40	0	26	25	2	0	0	0	0	0	0	0	0	0	0	0	0	0	0	0	0	0	0	0	0	0	0	0	0	0	0	0
ASV0581	0	0	0	2	0	0	0	0	0	0	0	0	0	0	0	0	0	0	0	0	0	0	0	0	0	0	0	0	0	0	0	0	0	2	0	0	1	0	1	0	0	0	0	0	0	0	0	0	0
ASV0584	13	22	114	43	46	33	0	0	0	0	0	0	0	0	0	0	0	0	0	0	0	0	0	0	0	0	0	0	0	0	2	2	0	2	3	0	0	0	0	0	0	0	0	0	0	0	0	0	0
ASV0585	5	3	2	0	0	1	0	0	0	0	0	0	0	0	0	0	0	0	0	0	0	0	0	0	0	0	0	0	0	0	0	0	0	2	0	0	0	0	0	0	0	0	0	0	0	0	0	0	0
ASV0603	0	0	0	0	0	0	0	0	0	0	0	0	0	0	0	0	0	0	0	0	0	0	0	0	16	18	51	18	33	3	2	0	0	10	7	0	0	0	0	0	0	0	0	0	0	0	0	0	0
ASV0615	13	10	24	38	18	19	0	0	0	0	0	0	0	0	0	0	0	0	0	0	0	0	0	0	0	0	0	0	0	0	2	3	0	2	0	0	0	0	0	0	0	0	0	0	0	0	0	0	0
ASV0621	0	0	0	0	0	3	0	0	0	0	0	0	2	5	0	0	0	0	0	0	0	0	0	0	1	0	0	3	4	1	0	0	0	0	0	0	0	0	0	0	0	0	0	0	0	0	0	0	0
ASV0624	14	19	113	43	25	39	0	0	0	0	0	0	0	0	0	0	0	0	0	0	0	0	0	0	0	0	0	0	0	0	0	2	0	2	2	0	0	0	0	0	2	0	0	0	0	0	0	0	0
ASV0637	0	2	0	0	0	0	0	0	0	0	0	0	0	0	0	0	0	0	0	0	0	0	0	0	0	0	0	0	0	0	0	0	0	0	0	0	3	0	1	2	0	0	0	0	0	0	0	0	0
ASV0638	8	13	71	21	60	15	0	0	0	0	0	0	0	0	0	0	0	0	0	0	0	0	0	0	0	0	0	0	0	0	0	0	0	0	0	0	0	0	0	0	0	0	0	0	3	0	0	0	0
ASV0640	0	0	0	0	0	0	2	0	0	0	0	0	0	0	0	0	0	0	0	2	0	0	0	0	0	0	0	0	0	0	0	0	0	0	0	0	0	0	0	0	0	0	0	0	0	0	0	0	0
ASV0647	29	16	71	16	24	29	0	0	0	0	0	0	2	0	0	0	0	0	0	0	0	0	0	0	0	0	0	0	0	0	0	1	0	0	0	0	0	0	0	0	0	0	0	0	0	0	0	0	0
ASV0652	0	0	2	0	0	0	0	0	0	0	0	0	0	0	2	1	0	0	0	0	0	0	0	0	0	0	0	0	0	0	0	0	0	0	0	1	0	0	0	3	0	0	0	0	0	0	0	0	0
ASV0657	0	1	2	2	0	0	0	0	0	0	0	0	0	0	0	0	0	0	0	0	0	0	0	0	0	0	0	0	0	0	60	48	49	31	23	0	0	0	0	0	0	0	0	0	0	0	0	0	0
ASV0661	3	11	16	7	0	0	1	10	7	0	0	10	0	0	0	0	0	0	6	0	0	0	0	0	22	0	101	0	48	0	0	0	0	0	0	0	0	0	0	0	0	0	0	0	0	0	0	0	0
ASV0669	0	0	0	0	0	0	18	16	25	29	14	21	0	0	0	0	0	4	4	11	13	10	0	0	0	0	0	0	0	0	0	0	0	0	0	0	0	0	0	0	0	0	0	0	0	0	0	0	0
ASV0674	0	0	0	2	0	0	0	0	0	0	0	0	0	0	0	0	0	0	0	0	0	0	0	2	0	0	0	0	0	0	0	0	0	0	0	0	0	0	0	0	0	0	0	0	0	0	0	0	0
ASV0685	0	0	0	0	0	0	0	0	0	0	98	0	0	0	0	0	0	0	0	69	0	0	0	0	0	0	0	0	0	0	0	0	0	0	0	0	0	0	0	0	0	0	0	0	0	16	0	0	0
ASV0688	0	0	0	0	0	0	23	14	21	26	6	17	0	0	0	0	0	3	2	16	10	12	0	0	0	0	0	0	0	0	0	0	0	0	0	0	0	0	0	0	0	0	0	0	0	0	0	0	0
ASV0705	0	0	0	2	0	0	0	0	0	0	0	0	0	2	0	0	0	0	0	0	0	0	0	0	0	0	0	0	0	0	0	0	2	0	0	0	0	0	0	0	0	0	0	0	0	0	0	0	0
ASV0709	0	0	0	0	0	0	0	0	0	0	0	0	0	0	3	2	0	0	0	0	0	0	0	0	0	0	0	0	0	0	0	0	0	0	0	0	0	0	0	0	11	14	15	87	47	0	0	0	0
ASV0710	107	46	11	5	15	25	0	0	0	0	0	0	0	0	0	0	0	0	0	0	0	0	0	0	0	0	0	0	0	0	2	0	0	0	0	0	0	0	0	0	0	0	0	0	0	3	0	0	0
ASV0713	0	8	12	16	11	6	0	0	0	0	0	0	0	0	0	0	0	0	0	0	0	0	0	0	0	0	0	0	0	0	28	30	37	35	20	0	0	0	0	0	0	0	0	0	0	0	0	0	0
ASV0717	0	0	0	0	0	0	0	0	0	14	0	0	0	0	0	0	0	0	0	0	0	0	0	0	0	0	0	0	0	0	0	0	0	0	0	0	0	0	0	0	0	0	0	0	0	0	0	2	0
ASV0720	0	0	0	0	0	0	9	0	22	61	47	1	0	0	0	0	0	0	0	45	4	15	0	0	0	0	0	0	0	0	0	0	0	0	0	0	0	0	0	0	0	0	0	0	1	0	0	0	0
ASV0727	7	21	9	13	5	11	0	0	0	0	0	0	0	0	0	0	0	0	0	0	0	0	0	0	0	0	0	0	0	0	9	39	47	4	14	0	0	0	0	0	0	0	0	0	0	0	0	0	0
ASV0731	2	0	0	2	0	0	0	0	0	0	0	5	0	0	0	0	0	0	0	0	0	0	0	0	0	0	0	0	0	0	0	0	0	0	0	0	0	0	0	0	0	0	0	0	0	2	0	0	0
ASV0733	0	0	0	0	2	1	0	0	0	0	0	0	2	0	0	0	0	0	0	0	0	0	0	0	0	0	0	0	0	0	52	33	29	8	7	0	0	0	0	0	0	0	0	0	0	0	0	0	0
ASV0738	29	61	3	14	15	22	0	0	0	0	1	0	0	0	0	0	0	0	0	0	0	0	0	0	0	0	0	0	0	0	0	0	0	0	0	0	0	0	0	0	0	0	0	0	0	0	0	0	0
ASV0743	13	61	23	22	12	46	0	0	0	0	0	0	5	2	0	0	0	0	0	0	0	0	0	0	0	0	0	0	0	0	1	0	1	0	0	0	0	0	0	0	0	0	0	0	0	0	0	0	0
ASV0746	0	0	0	0	0	0	17	24	15	13	0	39	0	0	0	0	0	0	0	0	0	0	0	0	0	0	0	0	0	0	0	0	0	0	0	0	0	0	0	0	0	0	0	7	2	0	0	0	0
ASV0759	0	0	0	0	0	0	1	5	5	163	0	5	3	3	0	0	0	1	0	0	0	0	0	0	0	0	0	0	0	0	0	0	0	0	0	0	0	0	0	0	0	0	0	0	0	0	0	0	0
ASV0773	23	28	42	13	14	18	0	0	0	0	0	0	0	0	0	0	0	0	0	0	0	0	0	0	0	0	0	0	0	0	3	3	6	0	5	0	0	0	0	1	0	0	0	0	0	0	0	0	0
ASV0776	2	5	23	61	60	30	0	0	0	0	0	0	0	0	0	0	0	0	0	0	0	0	0	0	0	0	0	0	0	0	0	0	0	0	0	0	1	0	0	0	0	0	0	0	0	0	0	0	0
ASV0782	0	3	54	7	22	46	0	0	0	0	0	0	0	0	0	0	0	0	0	0	0	0	0	0	0	0	0	0	0	0	5	17	13	6	4	2	0	1	0	0	0	2	0	0	0	0	0	0	0
ASV0790	0	0	1	1	0	0	0	0	0	0	0	0	0	0	0	0	0	0	0	0	0	0	0	0	0	0	0	0	0	0	0	0	0	0	0	0	0	0	0	0	0	0	0	0	0	0	0	0	0
ASV0801	46	8	5	1	0	9	49	26	19	1	0	3	0	0	0	0	0	0	0	0	0	0	0	0	0	0	0	0	0	0	0	0	0	0	0	0	0	0	0	0	0	0	0	0	0	3	0	0	0
ASV0803	0	0	0	0	0	0	45	53	51	11	1	0	1	0	0	0	0	0	0	0	0	0	0	0	0	0	0	0	0	0	0	0	0	0	0	0	0	0	0	0	0	0	0	0	0	0	0	0	0
ASV0813	0	2	0	2	0	0	0	0	3	1	28	0	0	0	0	0	0	105	0	23	1	0	0	0	0	0	0	0	0	0	0	0	0	0	0	0	0	0	0	0	0	0	0	0	0	0	1	2	0
ASV0816	0	3	4	3	9	3	0	0	0	0	0	0	0	0	0	0	0	0	0	0	0	0	0	0	0	0	0	0	0	0	2	5	2	9	3	0	0	0	0	0	0	0	0	0	0	0	0	0	0
ASV0818	0	0	0	0	0	0	0	0	0	0	20	0	0	0	0	0	0	0	0	14	2	0	0	0	0	1	0	0	0	0	0	0	0	0	0	0	0	0	0	0	0	0	0	0	0	121	0	0	9
ASV0821	0	0	0	0	0	0	0	0	0	0	0	0	0	0	0	0	0	0	0	0	0	0	0	0	8	6	25	40	72	0	0	0	0	0	0	0	0	0	0	0	0	0	0	4	2	0	0	0	0
ASV0822	0	0	0	0	0	0	0	0	0	0	16	0	0	0	0	0	0	0	0	14	0	0	0	0	0	0	0	0	0	0	0	0	0	0	0	0	0	0	0	0	0	0	0	0	0	48	0	2	0
ASV0823	3	6	22	24	12	14	0	0	0	0	0	0	2	0	0	0	0	0	0	0	0	0	0	0	0	0	0	0	0	0	7	9	7	5	4	0	0	0	0	0	0	0	0	0	0	0	0	0	0
ASV0829	0	1	55	17	24	0	0	0	0	0	0	0	0	0	0	0	0	0	0	0	0	0	0	0	0	0	0	0	0	0	11	14	9	13	11	0	0	0	0	0	0	0	0	0	0	0	0	0	0
ASV0831	31	5	3	6	0	1	1	6	2	8	0	71	0	0	0	0	0	0	0	0	0	2	0	0	0	0	0	0	0	0	0	0	0	0	0	0	0	0	0	0	0	0	0	0	0	0	0	0	0
ASV0832	0	0	0	0	0	0	0	1	79	0	12	0	0	0	0	0	0	0	0	5	0	4	0	0	0	0	0	0	0	0	0	0	0	0	0	0	0	0	0	0	0	0	51	6	0	0	0	0	0
ASV0834	3	7	25	37	29	41	0	0	0	0	0	0	2	0	0	0	0	0	0	0	0	0	0	0	0	0	0	0	0	0	2	0	0	2	0	0	0	0	0	0	0	0	0	0	0	0	0	0	0
ASV0837	0	0	0	0	0	0	14	7	14	15	7	15	0	0	0	0	0	5	2	5	8	3	0	0	0	0	0	0	0	0	0	0	0	0	0	0	0	0	0	0	0	0	0	0	0	0	0	0	0
ASV0838	0	0	6	0	2	0	0	0	0	0	1	0	0	0	0	0	0	0	0	0	0	0	0	0	0	0	0	0	0	0	0	0	0	0	0	0	0	0	0	0	0	0	0	0	0	54	0	0	0
ASV0842	0	0	0	0	0	0	0	0	0	0	0	0	0	0	27	50	46	0	0	0	0	0	1	0	0	0	0	0	0	0	0	0	0	0	0	0	0	0	0	0	0	0	0	0	0	0	0	0	0
ASV0843	0	0	0	2	0	0	0	0	0	0	0	0	0	0	0	0	0	0	0	0	0	0	0	0	0	0	0	0	0	0	0	2	0	0	0	0	0	0	0	0	2	0	0	0	0	0	0	0	0
ASV0844	18	68	8	15	14	28	0	0	0	0	0	0	0	0	0	0	0	0	0	0	0	0	0	0	0	0	0	0	0	0	0	0	0	0	0	0	0	0	0	0	0	0	0	0	0	0	0	0	0
ASV0861	13	17	33	29	28	25	0	0	0	0	0	0	0	0	0	0	0	0	0	0	0	0	0	0	0	0	0	0	0	0	0	0	0	3	1	0	1	0	0	0	0	0	0	0	0	0	0	0	0
ASV0875	0	0	0	0	0	0	1	0	0	0	7	3	0	0	0	0	0	6	21	16	12	8	0	0	0	0	0	0	0	0	0	0	0	0	0	0	0	0	0	0	0	0	0	0	0	0	0	0	2
ASV0882	9	0	0	0	0	1	0	0	2	2	0	0	86	41	0	0	0	0	0	0	0	0	0	0	0	0	0	0	0	0	0	0	0	0	0	0	0	0	0	0	0	0	0	0	0	0	0	0	0
ASV0898	0	0	0	0	0	0	0	0	0	0	9	0	0	0	0	0	0	9	0	2	26	77	0	0	0	0	0	0	0	0	0	0	0	0	0	0	0	0	0	0	0	0	0	0	0	0	0	0	0
ASV0902	7	3	43	31	32	12	0	0	0	0	0	0	0	0	0	0	0	0	0	0	0	0	0	0	0	0	0	0	0	0	0	2	1	0	0	0	2	0	0	0	0	0	0	0	0	0	0	0	0
ASV0905	12	18	34	11	6	20	0	0	0	0	0	0	2	0	0	0	0	0	0	0	0	0	0	0	0	0	0	0	0	0	10	3	7	5	6	0	0	0	0	0	0	0	0	0	0	0	0	0	0
ASV0907	0	2	6	2	3	0	0	0	0	0	0	0	0	1	0	0	0	0	0	0	0	0	0	0	0	0	0	0	0	0	5	38	27	31	19	0	0	0	0	0	0	0	0	0	0	0	0	0	0
ASV0911	0	0	2	94	31	4	0	0	0	0	0	0	0	0	0	0	0	0	0	0	0	0	0	0	0	0	0	0	0	0	0	0	2	0	0	0	0	0	1	0	0	0	0	0	0	0	0	0	0
ASV0922	0	0	11	4	2	1	0	0	0	0	0	0	0	0	0	0	0	0	0	0	0	0	0	0	0	0	0	0	0	0	4	7	6	1	1	0	0	0	0	0	0	0	0	0	0	0	0	0	0
ASV0927	0	0	0	0	0	0	0	1	0	0	0	4	0	0	0	0	0	0	0	0	0	0	0	0	0	0	0	0	0	0	0	0	0	0	0	0	0	0	0	0	0	0	0	0	0	81	2	0	0
ASV0932	0	0	0	0	0	0	8	7	2	12	1	14	0	0	0	0	0	0	0	0	0	0	0	0	0	0	0	0	1	0	0	0	0	0	0	0	0	0	0	0	0	0	2	3	1	0	0	0	0
ASV0939	5	4	35	44	11	11	7	2	8	0	0	0	0	0	0	0	0	0	0	0	0	0	0	0	0	0	0	0	0	0	0	0	0	1	0	0	0	0	0	0	0	0	0	0	0	0	0	0	0
ASV0949	0	0	0	0	0	0	1	0	0	1	8	0	0	0	0	0	1	32	3	7	17	5	0	0	0	0	0	0	0	0	0	0	0	0	0	0	0	0	0	0	0	0	0	0	0	0	0	0	0
ASV0974	4	2	53	32	9	16	0	0	0	0	0	0	0	0	0	0	0	0	0	0	0	0	0	0	0	0	0	0	0	0	0	0	0	0	0	1	0	0	0	0	0	0	2	0	0	0	0	0	0
ASV0999	0	0	0	23	15	6	0	0	0	0	0	29	0	0	0	0	1	0	0	0	0	0	0	0	0	0	0	0	0	0	0	0	0	0	0	0	0	0	0	0	0	0	0	0	0	0	0	0	0
ASV1025	3	2	10	41	28	16	0	0	0	0	0	0	0	2	0	0	0	0	0	0	0	0	0	0	0	0	0	0	0	0	0	0	0	0	2	0	0	0	0	0	0	0	0	0	0	0	0	0	0
ASV1027	44	9	10	14	12	5	4	1	2	0	0	0	0	0	0	0	0	0	0	0	0	0	0	0	0	0	0	0	0	0	0	2	0	0	0	0	0	0	0	0	0	0	0	0	0	0	0	0	0
ASV1030	0	0	3	0	0	0	0	0	0	0	0	0	0	0	0	0	0	0	0	0	0	0	0	0	0	0	0	0	0	0	2	0	0	0	0	0	0	0	0	0	0	0	0	0	0	0	0	0	0
ASV1035	0	0	0	0	0	2	0	0	0	0	0	0	0	0	0	0	0	0	0	0	0	0	0	0	0	0	0	0	0	0	0	0	0	0	0	0	0	0	0	0	6	0	0	3	61	0	0	0	0
ASV1037	0	0	0	0	0	0	0	0	0	0	19	0	0	0	0	0	0	0	0	0	0	10	0	0	0	0	0	0	0	0	0	0	0	0	0	1	0	3	0	1	0	0	0	0	0	0	0	0	70
ASV1043	1	4	0	2	4	2	0	0	0	0	0	7	0	0	0	0	0	0	0	0	0	0	0	0	0	0	0	0	0	0	0	0	0	1	0	0	0	0	0	0	0	0	0	0	0	0	0	0	0
ASV1063	17	7	19	8	3	14	0	0	2	0	0	0	0	0	0	0	0	0	0	0	0	0	0	0	0	0	0	0	0	0	0	0	0	2	0	0	0	0	0	0	0	0	0	0	0	0	0	0	0
ASV1064	6	6	0	1	0	2	3	7	66	0	0	2	0	0	0	0	0	0	0	0	0	0	0	0	0	0	0	0	0	0	0	0	0	0	0	0	0	0	0	0	0	0	0	0	0	0	0	0	0
ASV1065	4	3	0	0	0	4	0	0	0	0	0	0	0	0	0	0	0	0	0	0	0	0	0	0	0	0	0	0	0	0	0	1	0	2	0	0	0	0	0	0	0	0	0	0	0	0	4	2	0
ASV1074	0	0	0	0	2	0	0	0	0	0	6	0	0	0	0	0	0	25	0	6	0	2	0	0	0	0	0	0	0	0	0	0	0	0	0	0	0	0	0	0	0	0	0	0	0	0	0	0	0
ASV1075	0	0	0	1	3	0	0	0	0	0	0	0	0	0	0	0	0	0	0	0	0	0	0	0	0	0	0	0	0	0	0	0	0	0	0	24	13	10	24	18	0	2	0	0	0	0	0	0	0
ASV1081	0	0	0	0	1	0	0	0	0	0	0	0	0	0	0	0	0	0	0	0	0	0	0	0	0	0	0	0	0	0	0	0	0	0	0	0	2	0	0	0	0	0	0	0	0	0	0	4	0
ASV1089	20	3	20	22	12	10	3	0	0	0	0	0	0	0	0	0	0	0	0	0	0	0	0	0	0	0	0	0	0	0	0	0	0	0	0	0	1	0	0	0	0	0	0	0	0	0	0	0	0
ASV1093	7	9	3	6	6	3	0	0	0	0	0	0	0	0	0	0	0	0	0	0	0	0	0	0	0	0	0	0	0	0	1	0	0	0	0	0	0	0	0	0	0	0	0	0	0	0	4	7	0
ASV1100	0	0	0	0	0	0	0	0	0	0	12	0	0	0	0	0	0	0	0	3	69	0	0	0	0	0	0	0	0	0	0	0	0	0	0	0	0	0	0	0	0	0	0	0	0	6	2	0	0
ASV1107	60	0	5	4	0	3	2	0	0	0	0	0	0	0	0	0	0	0	0	0	0	0	0	0	0	0	0	0	0	0	2	8	3	1	0	0	0	0	0	0	0	0	0	0	0	0	0	0	0
ASV1111	0	0	0	0	0	0	0	0	0	0	0	0	0	0	0	0	0	4	0	0	0	2	0	0	0	0	0	0	0	0	0	0	0	0	0	0	0	0	0	0	5	21	14	23	13	0	0	0	0
ASV1116	2	2	0	0	0	0	0	0	0	2	0	1	2	2	0	0	0	0	0	0	0	0	0	0	0	0	0	0	0	0	0	0	0	0	0	0	0	0	0	0	0	0	0	0	0	15	64	0	0
ASV1119	0	0	0	0	0	0	0	0	0	0	0	0	0	0	0	0	0	0	0	0	0	0	0	0	24	15	7	0	2	37	0	0	0	0	0	0	0	0	1	0	0	0	0	0	0	0	0	0	0
ASV1124	0	63	1	7	8	4	0	0	0	0	0	0	0	0	0	0	0	0	0	0	0	0	0	0	0	0	0	0	0	0	0	2	0	0	0	0	0	0	0	0	0	0	0	0	0	0	0	0	0
ASV1131	0	0	0	0	0	0	2	2	5	7	0	38	0	0	0	0	0	0	0	1	0	0	0	0	0	0	0	0	0	0	0	0	0	0	0	0	0	0	0	0	0	0	0	0	0	20	0	0	0
ASV1136	0	0	0	0	0	0	7	5	12	10	8	4	0	0	0	0	0	3	2	9	6	2	0	0	0	0	0	0	0	0	0	0	0	0	0	0	0	0	0	0	0	0	0	0	0	0	0	0	0
ASV1138	0	0	0	0	0	0	3	0	2	6	0	2	0	0	0	0	0	0	0	0	0	0	0	0	0	0	0	0	0	0	0	0	0	0	0	0	0	0	0	0	2	1	3	4	29	0	0	0	0
ASV1143	2	0	6	11	2	2	0	0	0	11	0	9	0	0	0	0	0	0	0	0	0	0	0	0	0	0	0	0	0	0	0	0	0	0	0	0	0	0	0	0	0	0	0	0	1	0	0	0	0
ASV1150	0	0	1	2	0	0	0	0	0	0	0	0	0	0	0	0	0	0	0	0	0	0	0	0	0	0	0	0	0	0	0	0	0	0	0	0	0	0	0	0	0	0	0	0	0	0	0	0	0
ASV1151	0	0	0	0	0	0	0	0	0	0	0	0	1	0	0	0	0	0	0	0	0	0	0	0	0	0	0	0	0	0	0	0	0	0	0	0	0	0	0	0	2	0	2	54	13	0	0	0	0
ASV1152	0	0	0	0	0	0	0	0	0	0	0	0	0	0	0	0	0	0	0	0	0	0	0	0	0	0	0	0	0	0	2	1	0	0	2	0	0	0	0	0	2	0	0	2	3	0	0	0	0
ASV1172	0	0	0	0	0	0	4	2	0	0	0	0	0	3	0	0	0	0	0	0	0	0	0	0	0	0	0	0	0	0	0	0	0	0	0	0	0	0	0	0	0	0	0	0	0	1	0	0	0
ASV1178	9	5	5	8	6	2	0	0	0	0	0	1	15	27	0	0	0	0	0	0	0	0	0	0	0	0	0	0	0	0	0	0	0	1	0	0	0	0	0	0	0	0	0	0	0	0	0	0	0
ASV1183	0	0	0	0	0	0	0	0	0	0	0	0	0	0	0	0	0	0	0	0	0	0	0	0	0	0	0	0	0	0	0	0	0	0	0	0	0	0	0	0	0	5	5	0	0	0	0	0	0
ASV1187	2	0	4	2	3	0	0	0	0	0	0	0	0	0	0	0	0	0	0	0	0	0	0	0	0	0	0	0	0	0	0	0	0	0	2	0	0	1	0	0	0	0	0	0	0	0	0	0	0
ASV1189	0	0	0	0	0	0	0	0	0	0	0	0	0	0	0	0	0	0	0	0	0	0	2	3	0	0	0	0	0	0	0	0	0	0	0	0	0	0	0	0	0	0	0	0	0	0	0	0	0
ASV1190	0	0	0	0	0	0	0	0	0	0	0	0	0	0	0	0	0	0	0	0	0	0	0	1	0	0	0	0	0	0	0	0	0	0	0	0	0	0	0	0	0	0	0	1	0	0	0	31	15
ASV1192	0	0	0	0	0	0	3	1	4	0	0	0	0	0	0	0	0	0	0	0	0	0	0	0	0	0	0	0	0	0	0	0	0	0	0	0	0	0	0	0	12	0	1	37	18	0	0	0	0
ASV1194	0	0	0	0	0	0	0	0	0	0	0	0	0	0	0	0	0	0	0	0	0	0	0	0	0	0	0	0	0	0	0	1	1	0	0	0	0	0	0	0	0	0	2	0	0	0	0	0	0
ASV1200	0	0	3	0	0	0	0	0	0	0	10	0	0	0	0	0	0	0	0	8	0	0	0	0	0	0	0	0	0	0	0	0	0	0	0	0	0	0	0	0	0	0	0	0	0	56	0	0	0
ASV1208	0	0	0	0	0	0	0	0	0	0	0	0	0	0	69	0	2	0	0	0	0	0	0	0	1	0	0	0	0	0	0	0	0	0	0	0	0	0	0	0	0	0	0	2	0	2	0	0	0
ASV1223	0	0	0	0	0	0	0	0	0	0	0	0	0	0	0	0	0	0	0	0	0	0	0	0	0	0	0	0	0	0	0	0	0	0	0	0	0	0	0	0	0	0	0	0	0	0	13	4	0
ASV1248	2	10	2	1	2	2	0	0	0	0	0	0	10	12	0	0	0	0	0	0	0	0	0	0	0	0	0	0	0	0	0	0	0	0	0	0	0	0	0	0	0	0	0	0	0	2	27	0	0
ASV1265	0	0	2	0	0	0	0	1	0	0	0	0	0	0	0	0	0	0	0	0	0	0	0	0	0	0	0	0	0	0	0	0	0	2	0	0	0	0	0	0	0	0	0	0	0	0	0	0	0
ASV1268	3	7	3	2	4	6	0	0	4	0	0	0	0	0	0	0	0	0	0	0	0	0	0	0	0	0	0	0	0	0	2	10	6	13	7	0	0	0	0	0	0	0	0	0	0	0	0	0	0
ASV1278	0	2	0	0	0	0	3	1	16	3	0	0	3	7	0	0	0	0	0	0	0	0	0	0	0	0	0	0	0	0	0	0	0	0	0	0	0	0	0	0	0	0	0	0	0	2	25	3	2
ASV1280	0	0	0	0	0	0	18	0	39	2	0	0	0	0	0	0	0	0	0	0	0	0	0	0	0	0	0	0	0	0	0	0	0	0	0	0	0	0	0	0	0	0	0	0	0	0	0	0	0
ASV1282	0	0	0	0	0	0	0	0	0	0	0	0	0	0	0	0	0	0	0	0	0	0	0	0	0	0	0	0	0	0	0	0	0	0	0	0	0	0	1	2	0	0	0	0	0	0	0	0	0
ASV1285	24	5	6	8	9	1	0	0	0	0	0	0	2	0	0	0	0	0	0	0	0	0	0	0	0	0	0	0	0	0	0	0	0	0	0	1	0	0	0	0	0	0	0	0	0	0	0	0	0
ASV1298	3	4	0	2	0	2	0	0	0	0	0	0	0	0	0	0	0	0	0	0	0	0	0	0	0	0	0	0	0	0	1	0	0	0	0	0	0	0	0	0	0	0	0	0	0	0	0	0	0
ASV1312	1	0	0	0	1	0	0	0	0	0	0	0	0	0	0	0	0	0	0	0	0	0	0	0	0	0	0	0	0	0	0	0	0	0	0	0	0	0	0	0	0	11	2	23	4	0	0	0	0
ASV1314	0	0	0	0	0	0	0	0	0	0	0	0	0	0	0	0	0	0	0	0	0	0	0	0	0	0	0	0	0	0	0	0	0	0	0	7	2	4	6	4	0	0	0	0	0	0	0	0	0
ASV1321	2	0	0	0	0	0	0	0	0	0	0	4	0	0	0	0	0	0	0	0	0	0	0	0	0	0	0	0	0	0	0	0	0	1	0	0	0	0	0	0	0	0	0	0	0	0	0	0	0
ASV1349	0	0	0	0	0	0	0	0	0	0	2	0	4	2	0	0	0	0	0	1	0	0	0	0	0	0	0	0	0	0	0	0	0	0	0	0	0	0	0	0	0	0	0	0	0	0	0	0	0
ASV1353	0	0	0	0	0	0	0	0	0	0	19	0	2	0	0	0	0	0	0	16	4	0	0	0	0	0	0	0	0	0	0	0	0	0	0	0	0	0	0	0	0	0	0	0	0	16	0	3	0
ASV1358	5	6	5	7	4	12	0	0	0	0	0	0	2	1	0	0	0	0	0	0	0	0	0	0	0	0	0	0	0	0	0	0	0	0	0	2	0	0	0	0	0	0	0	0	0	0	6	9	0
ASV1371	18	3	6	13	2	10	0	0	1	0	0	0	0	0	0	0	0	0	0	0	0	0	0	0	0	0	0	0	0	0	0	0	0	0	0	0	0	0	0	0	0	0	2	0	0	0	0	0	0
ASV1374	6	3	0	0	0	0	0	0	0	2	0	0	0	0	0	0	0	0	0	0	0	0	0	0	0	0	0	0	0	0	0	0	0	0	0	0	0	0	0	0	0	0	0	0	0	26	0	1	8
ASV1386	0	0	0	0	0	0	0	0	0	0	0	0	0	0	0	0	0	0	0	0	0	0	0	0	0	0	0	0	0	0	0	0	0	0	0	0	0	0	0	0	0	5	2	45	0	0	0	0	0
ASV1388	3	0	0	0	2	3	0	0	0	0	0	1	16	12	0	0	0	0	0	0	0	0	0	0	0	0	0	0	0	0	0	0	0	0	0	0	0	0	0	0	0	0	0	0	0	0	0	0	0
ASV1400	0	0	0	0	0	0	0	0	0	0	0	0	0	0	5	0	2	4	4	0	1	0	0	0	0	0	0	0	0	0	0	0	0	0	0	0	0	0	0	0	0	6	5	17	7	0	0	0	0
ASV1404	0	0	0	0	0	0	0	0	0	0	0	0	0	0	0	0	0	0	0	0	0	0	0	0	0	0	0	0	0	0	0	0	2	0	0	0	0	0	0	0	0	0	0	0	0	0	3	0	0
ASV1426	5	3	2	2	0	2	0	0	0	0	0	0	0	3	0	0	0	0	0	0	0	0	0	0	0	0	0	0	0	0	3	6	6	5	4	0	0	0	0	0	0	0	0	0	0	0	0	0	0
ASV1450	2	0	0	0	0	0	0	0	0	0	0	1	0	0	0	0	0	0	0	0	0	0	0	0	0	0	0	0	0	0	1	4	4	4	5	0	0	0	0	0	0	0	0	0	0	0	0	0	0
ASV1451	0	0	0	0	0	0	0	0	0	0	11	0	13	19	0	0	0	0	0	8	0	0	0	0	0	0	0	0	0	0	0	0	0	0	0	0	0	0	0	0	0	0	0	0	0	0	1	0	0
ASV1453	0	4	17	13	1	5	0	0	0	0	0	0	2	6	0	0	0	0	0	0	0	0	0	0	0	0	0	0	0	0	0	0	0	0	0	0	0	0	0	0	0	0	0	0	0	0	0	0	0
ASV1456	0	0	0	0	0	9	0	0	0	0	0	0	0	0	0	0	0	0	0	0	0	0	0	0	0	0	0	0	0	0	3	3	3	5	4	0	0	0	0	0	0	0	1	0	0	0	0	0	0
ASV1460	0	0	0	0	0	0	9	3	4	2	5	7	0	0	0	0	0	2	0	3	3	2	0	0	0	0	0	0	0	0	0	0	0	0	0	0	0	0	0	0	0	0	0	0	0	0	0	0	0
ASV1461	0	0	0	1	0	0	0	0	0	0	0	0	0	0	0	0	0	0	0	0	0	0	0	0	0	0	0	0	0	0	0	0	0	0	0	0	0	0	0	0	0	0	0	0	0	0	5	0	0
ASV1471	11	0	9	1	2	2	0	0	0	0	0	2	0	0	0	0	0	0	0	0	0	0	0	0	0	0	0	0	0	0	0	0	0	0	0	0	0	0	0	0	0	0	0	0	0	0	0	0	0
ASV1472	4	3	3	2	4	1	0	0	0	0	0	0	0	0	0	0	0	0	0	0	0	0	0	0	0	0	0	0	0	0	6	3	5	5	9	0	0	0	0	0	0	0	0	0	0	0	0	0	0
ASV1475	0	0	0	2	0	0	0	0	0	0	0	0	3	4	0	0	0	0	0	0	0	0	0	0	0	0	0	0	0	0	0	0	0	1	0	0	0	0	0	0	0	0	0	0	0	0	0	0	0
ASV1478	0	0	0	0	0	0	0	0	0	0	11	0	0	0	0	0	0	0	0	3	0	10	0	0	0	0	0	0	0	0	0	0	0	0	0	0	0	0	0	0	0	0	2	0	20	4	1	0	0
ASV1486	9	9	0	2	1	3	0	0	0	0	0	0	0	0	0	0	0	0	0	0	0	0	0	0	0	0	0	0	0	0	2	0	0	1	0	0	0	0	0	0	0	0	0	0	0	0	0	0	0
ASV1490	0	0	0	0	0	0	0	0	0	0	0	0	0	0	0	0	0	0	0	0	3	0	0	0	0	0	0	0	0	0	0	0	0	0	0	0	0	0	0	0	0	0	0	0	0	0	0	1	1
ASV1497	3	3	12	9	6	4	2	2	1	2	0	0	0	0	0	0	0	0	0	0	0	0	0	0	0	0	0	0	0	0	0	0	0	1	2	0	0	0	0	0	0	0	0	0	0	0	0	0	0
ASV1507	2	0	5	15	0	8	0	0	0	0	0	0	0	2	0	0	0	0	0	0	0	0	0	0	0	0	0	0	0	0	0	0	0	0	0	0	0	0	0	0	0	0	0	0	0	4	9	1	0
ASV1514	0	0	0	0	0	0	0	0	15	0	0	0	0	0	0	0	0	0	0	0	0	0	0	0	4	0	0	0	1	0	0	0	0	0	0	0	0	0	0	0	0	0	0	0	0	0	0	0	0
ASV1560	0	0	0	0	0	2	0	0	0	0	2	0	0	0	0	0	0	0	0	0	0	0	0	0	0	0	0	0	0	0	0	0	0	0	0	0	0	0	0	0	0	0	0	0	0	14	0	0	0
ASV1583	0	0	0	0	0	0	0	0	0	0	0	21	0	0	0	0	0	0	0	0	0	0	0	0	0	0	0	0	0	0	0	0	0	0	0	0	0	0	0	0	0	1	2	0	0	0	2	5	12
ASV1590	5	0	0	0	0	0	0	0	0	0	0	0	3	4	0	0	0	0	0	0	0	0	0	0	0	0	0	0	0	0	0	0	0	0	0	0	0	0	0	0	0	0	0	0	0	3	0	0	3
ASV1595	0	0	0	0	0	0	0	0	0	0	0	0	2	6	0	0	0	0	0	0	0	0	0	0	0	0	0	0	0	0	0	0	0	0	0	0	0	0	0	0	0	0	0	0	0	0	13	7	0
ASV1602	0	0	0	0	0	0	0	0	0	0	11	0	0	0	0	0	0	0	0	6	0	0	0	0	0	0	2	0	0	0	0	0	0	0	0	0	0	0	0	0	0	0	0	0	0	24	0	0	0
ASV1612	2	2	2	0	0	3	0	0	0	0	0	0	0	1	0	0	0	0	0	0	0	0	0	0	0	0	0	0	0	0	0	0	0	0	0	0	0	0	0	0	0	0	0	0	0	0	0	0	0
ASV1630	4	4	1	0	0	2	0	1	0	0	0	0	0	0	0	0	0	0	0	0	0	0	0	0	0	0	0	0	0	0	0	0	0	0	0	0	0	0	0	0	0	0	0	0	7	0	0	0	0
ASV1651	13	8	0	5	5	4	0	0	0	0	0	0	0	2	0	0	0	0	0	0	0	0	0	0	0	0	0	0	0	0	0	0	0	2	0	0	0	0	0	0	0	0	0	0	0	0	0	0	0
ASV1661	0	0	0	0	0	0	3	2	5	9	0	6	0	0	0	0	0	0	0	0	2	0	0	0	0	0	0	0	0	0	0	0	0	0	0	0	0	0	0	0	0	0	0	0	0	0	0	0	0
ASV1662	0	0	0	0	0	0	6	1	2	10	0	2	3	0	0	0	0	0	0	0	0	0	0	0	0	0	0	0	0	0	0	0	0	0	0	0	0	0	0	0	0	0	0	0	0	0	0	0	0
ASV1668	0	0	0	0	0	0	0	0	0	0	1	0	2	0	0	0	0	0	0	0	0	0	0	0	0	0	0	0	0	0	0	0	0	0	0	0	0	0	0	0	0	0	0	0	0	33	0	0	0
ASV1681	1	3	3	2	11	0	0	0	0	0	0	0	0	0	0	0	0	0	0	0	0	0	0	0	0	0	0	0	0	0	0	0	0	0	2	0	0	2	0	0	0	0	0	0	0	0	0	0	0
ASV1685	0	0	0	0	0	0	0	0	0	0	3	0	0	0	0	0	0	6	10	6	2	4	0	0	0	0	0	0	0	0	0	0	0	0	0	0	0	0	0	0	0	0	0	4	1	0	0	0	0
ASV1690	0	0	15	0	0	0	0	0	0	0	0	0	0	0	0	0	0	0	0	0	0	0	0	0	0	0	0	0	0	0	5	1	3	1	3	0	0	0	0	0	0	0	0	0	0	0	0	0	0
ASV1692	0	0	0	0	0	0	0	2	0	0	0	0	0	0	0	0	0	0	0	0	0	0	0	0	0	0	0	0	0	0	0	0	0	0	0	0	0	0	0	0	0	0	0	0	0	21	0	0	0
ASV1698	8	3	0	0	3	2	0	0	0	0	0	0	0	1	0	0	0	0	0	0	0	0	0	0	0	0	0	0	0	0	0	0	0	0	0	0	0	0	0	0	0	0	0	0	0	0	7	0	0
ASV1699	5	7	9	3	1	4	0	0	0	0	0	0	0	0	0	0	0	0	0	0	0	0	0	0	0	0	0	0	0	0	0	2	0	3	0	0	0	0	0	0	0	0	2	0	0	0	0	0	0
ASV1703	2	12	0	0	0	0	0	0	0	0	0	0	0	0	0	0	0	0	0	0	0	0	0	0	0	0	0	0	0	0	2	2	3	0	3	0	0	0	0	0	0	0	0	0	0	0	0	12	0
ASV1704	2	0	4	9	0	8	0	0	0	0	0	2	0	1	0	0	0	0	0	0	0	0	0	0	0	0	0	0	0	0	0	0	0	0	0	0	0	0	0	0	0	0	0	0	0	0	0	0	0
ASV1714	0	0	0	0	0	0	0	0	0	0	0	0	0	0	0	0	0	0	0	0	0	0	0	0	0	0	0	0	0	0	0	0	0	0	0	1	1	2	2	3	1	0	0	0	0	0	0	0	0
ASV1715	0	0	0	0	0	0	0	0	0	4	0	2	0	0	0	0	0	0	0	0	0	0	0	0	0	0	0	0	0	0	0	0	0	0	0	0	0	0	0	0	0	0	24	2	0	0	0	0	0
ASV1744	2	0	0	2	0	4	0	0	0	0	0	0	0	1	0	0	0	0	0	0	0	0	0	0	0	0	0	0	0	0	3	1	4	3	2	0	0	0	0	0	0	0	0	0	0	0	0	0	0
ASV1748	0	0	0	0	0	0	0	0	0	0	2	0	0	2	0	0	0	3	0	0	2	2	0	0	0	0	0	0	0	0	0	0	0	0	0	0	0	0	0	0	0	0	0	0	0	23	0	2	0
ASV1752	0	0	0	0	0	2	0	0	0	0	11	0	0	0	0	0	0	0	0	9	0	0	0	0	0	0	0	0	0	0	0	0	0	0	0	0	0	0	0	0	0	0	0	0	0	0	0	0	0
ASV1755	0	1	2	1	5	0	0	0	0	0	0	0	1	0	0	0	0	0	0	0	0	0	0	0	0	0	0	0	0	0	0	0	0	0	0	0	0	0	0	0	0	0	0	0	0	0	0	0	0
ASV1766	0	0	0	0	0	0	0	0	0	0	0	0	0	0	0	0	0	0	0	0	0	0	0	0	0	0	0	0	0	0	0	0	0	0	0	0	0	0	0	0	0	0	0	0	0	0	0	0	0
ASV1780	0	0	0	0	0	0	2	1	1	3	0	3	0	0	0	0	0	0	0	3	3	3	0	0	0	0	0	0	0	0	0	0	0	0	0	0	0	0	0	0	0	0	0	0	0	0	0	0	0
ASV1782	0	1	1	0	0	0	0	0	0	0	0	0	0	0	0	0	0	0	0	0	0	0	0	0	0	0	0	0	0	0	3	6	7	7	2	0	0	0	0	0	0	0	0	2	0	0	0	0	0
ASV1783	0	0	0	0	0	0	0	0	0	0	13	0	0	0	0	0	0	0	0	20	0	0	0	0	0	0	0	0	0	0	0	0	0	0	0	0	0	0	0	0	0	0	0	0	0	1	0	0	0
ASV1803	2	0	0	0	0	0	0	0	0	0	0	0	0	0	0	0	0	0	0	0	0	0	0	0	0	0	0	0	0	0	0	0	0	2	0	0	0	0	0	0	0	0	0	0	0	0	0	0	0
ASV1804	1	0	0	0	3	0	0	0	0	0	0	0	0	0	0	0	0	0	0	0	0	0	0	0	0	0	0	0	0	0	0	0	0	0	0	0	0	0	0	0	0	0	0	0	0	0	0	0	0
ASV1812	0	0	0	0	0	0	0	0	0	0	0	0	0	0	0	0	0	0	0	0	0	0	0	0	3	1	2	3	13	0	0	0	0	0	0	0	2	0	1	0	0	4	3	0	0	0	0	0	0
ASV1831	0	0	0	0	0	2	1	0	4	5	0	12	3	5	0	0	0	0	0	0	0	0	0	0	0	0	0	0	0	0	0	0	0	0	0	0	0	0	0	0	0	1	0	0	0	0	0	0	0
ASV1833	0	0	0	0	0	0	0	3	1	0	1	0	0	2	0	0	0	4	0	2	0	3	0	0	0	0	0	0	0	0	0	0	0	0	0	0	0	0	0	0	0	0	0	0	0	0	0	0	0
ASV1841	0	0	0	0	0	0	0	0	0	0	0	0	0	0	2	2	1	0	0	0	0	0	0	0	0	0	1	0	2	0	0	0	0	0	0	1	0	3	8	2	0	0	0	0	0	0	0	0	0
ASV1844	0	0	0	0	0	0	0	0	0	0	0	0	3	0	0	0	0	0	0	0	0	0	0	0	0	0	0	0	0	0	1	0	0	0	0	0	1	0	0	0	0	0	0	0	0	0	0	0	0
ASV1869	0	0	0	0	0	0	0	0	0	0	1	0	0	0	0	0	0	0	0	0	0	0	0	0	1	0	0	0	0	0	0	0	0	0	0	0	0	0	0	0	0	0	0	0	0	10	15	1	0
ASV1874	0	0	0	1	0	0	0	0	0	0	0	0	0	0	0	0	0	0	0	0	0	0	0	0	0	0	0	0	0	0	5	3	3	10	7	0	0	0	0	0	0	0	0	0	0	0	0	0	0
ASV1878	0	0	0	0	0	0	0	0	0	3	0	0	0	0	0	0	0	0	0	0	0	0	0	0	0	0	0	0	0	0	0	0	0	0	0	0	0	0	0	0	0	0	0	0	1	0	0	0	0
ASV1908	0	0	0	0	0	0	0	0	0	0	2	0	0	0	0	0	0	1	1	0	2	0	0	0	0	0	0	0	0	0	0	0	0	0	0	0	0	0	0	0	0	0	0	0	0	0	0	0	0
ASV1916	0	0	0	0	0	0	0	0	3	0	0	2	0	0	0	0	0	0	0	0	0	0	0	0	0	0	0	0	0	0	0	0	0	0	0	0	0	0	0	0	0	0	0	0	2	13	2	0	7
ASV1934	2	0	0	2	0	2	0	0	0	0	0	1	0	0	0	0	0	0	0	0	0	0	0	0	0	0	0	0	0	0	0	0	0	0	0	0	0	0	0	0	0	0	0	0	0	0	0	0	0
ASV1946	0	0	0	0	0	0	4	2	4	2	2	4	0	0	0	0	0	0	0	0	3	0	0	0	0	0	0	0	0	0	0	0	0	0	0	0	0	0	0	0	0	0	0	0	0	0	0	0	0
ASV1952	0	0	0	0	0	0	0	0	0	0	0	0	0	0	0	0	0	0	0	0	0	0	0	0	0	0	0	0	1	0	0	0	0	0	0	0	0	0	0	0	0	0	0	0	23	0	0	0	0
ASV1975	0	0	0	0	0	0	0	6	3	2	1	2	0	0	0	0	0	0	2	1	0	1	0	0	0	0	0	0	0	0	0	0	0	0	0	0	0	0	0	0	0	0	0	0	0	0	0	0	0
ASV1987	0	0	0	0	0	0	0	0	0	0	0	0	0	0	0	0	0	0	0	0	0	0	0	0	0	0	0	0	0	0	0	0	0	0	0	0	0	0	0	0	0	0	0	0	9	0	0	0	0
ASV2007	3	1	0	0	0	0	0	0	0	0	0	0	0	0	0	0	0	0	0	0	0	0	0	0	0	0	0	0	0	0	0	0	0	1	0	0	0	0	0	0	0	0	0	0	0	0	0	0	0
ASV2014	0	1	0	4	1	1	0	0	0	0	0	0	0	3	0	0	0	0	0	0	0	0	0	0	0	0	0	0	0	0	2	6	2	4	0	0	0	0	0	0	0	0	0	0	0	0	0	0	0
ASV2025	0	0	0	0	0	0	0	0	0	0	2	0	0	0	0	0	0	0	0	1	0	0	0	0	0	0	0	0	0	0	0	0	0	0	0	0	0	0	0	0	0	0	0	0	0	12	8	2	2
ASV2031	0	0	0	0	0	0	0	0	0	0	0	0	0	0	0	0	0	0	0	0	0	0	2	0	0	0	0	0	0	0	0	0	0	0	0	0	0	0	0	0	0	0	0	0	0	21	0	0	0
ASV2051	9	0	4	0	0	4	0	0	0	0	0	0	0	0	0	0	0	0	0	0	0	0	0	0	0	0	0	0	0	0	0	0	0	0	0	0	0	0	0	0	0	0	2	0	0	0	0	0	0
ASV2054	2	0	0	6	2	0	0	0	5	2	0	3	0	0	0	0	0	0	0	0	0	0	0	0	0	0	0	0	0	0	0	0	0	0	0	0	0	0	0	0	0	0	0	0	0	3	0	1	0
ASV2090	3	1	2	0	0	0	0	0	0	0	0	0	0	0	0	0	0	0	0	0	0	0	0	0	0	0	0	0	0	0	0	0	2	0	0	0	0	1	0	0	0	0	0	0	0	0	0	0	0
ASV2094	0	0	0	0	0	1	0	0	0	0	0	0	0	1	0	0	0	0	0	0	0	0	0	0	0	0	0	0	0	0	0	0	0	0	1	0	0	0	0	0	0	0	0	0	0	0	0	0	0
ASV2098	0	0	0	0	0	0	1	3	5	2	0	1	0	0	0	0	0	0	2	1	1	2	0	0	0	0	0	0	0	0	0	0	0	0	0	0	0	0	0	0	0	0	0	0	0	0	0	0	0
ASV2102	0	0	0	0	0	0	1	0	7	0	0	5	0	0	0	0	0	4	0	1	3	3	0	0	0	0	0	0	0	0	0	0	0	0	0	0	0	0	0	0	0	0	0	0	0	0	0	0	0
ASV2107	0	0	1	0	0	0	0	0	0	0	0	0	0	0	0	0	0	0	0	0	0	0	0	0	0	0	0	0	0	0	0	1	2	0	2	0	0	0	0	0	0	0	0	0	0	0	0	0	0
ASV2112	0	0	0	1	0	0	0	0	0	0	0	0	2	0	0	0	0	0	0	0	0	0	0	0	0	0	0	0	0	0	1	7	2	6	5	0	0	0	0	0	0	0	0	0	0	0	0	0	0
ASV2141	2	0	0	0	0	0	0	0	0	0	0	0	0	0	0	0	0	0	0	0	0	0	0	0	0	0	0	0	0	0	3	2	2	0	0	0	0	0	0	0	0	0	0	0	0	0	0	0	0
ASV2142	2	3	2	0	0	0	0	0	0	0	0	0	0	0	0	0	0	0	0	0	0	0	0	0	0	0	0	0	0	0	4	0	0	0	2	0	0	0	0	0	0	0	0	0	0	0	5	0	0
ASV2150	0	4	0	3	2	3	0	0	0	0	0	0	0	0	0	0	0	0	0	0	0	0	0	0	0	0	0	0	0	0	0	2	3	0	0	0	0	0	0	0	0	0	0	0	0	0	7	0	0
ASV2153	0	2	0	0	0	0	0	0	0	0	0	0	0	0	0	0	0	0	0	0	0	0	0	0	0	0	0	0	0	0	1	2	2	1	3	0	0	0	0	0	0	0	0	0	0	3	1	0	0
ASV2156	0	0	0	0	0	0	0	0	0	0	0	0	0	0	0	0	0	0	0	0	0	0	0	0	0	2	0	0	0	1	0	0	0	0	0	0	0	0	0	0	0	0	0	0	0	0	18	0	0
ASV2167	0	0	0	0	0	0	0	0	0	0	0	0	0	0	0	0	0	0	0	0	0	0	0	0	0	0	0	0	0	0	0	0	0	0	0	0	0	0	0	0	2	3	2	8	0	0	0	0	0
ASV2190	0	4	7	4	0	1	0	0	0	0	0	1	0	0	0	0	0	0	0	0	0	0	0	0	0	0	0	0	0	0	0	0	0	2	0	0	0	0	0	0	0	0	0	0	0	0	0	0	0
ASV2193	0	0	0	0	0	0	7	6	1	0	0	0	0	0	0	0	0	0	0	0	0	0	0	0	0	0	0	0	0	0	0	0	0	0	0	0	0	0	0	0	0	0	2	0	0	0	0	0	0
ASV2217	5	0	0	0	1	3	0	0	0	0	0	0	0	3	0	0	0	0	0	0	0	0	0	0	0	0	0	0	0	0	2	0	0	0	2	0	0	0	0	0	0	0	0	0	0	0	0	0	0
ASV2222	4	1	1	3	2	4	3	0	0	0	0	2	0	0	0	0	0	0	0	0	0	0	0	0	0	0	0	0	0	0	0	0	0	0	0	0	0	0	0	0	0	0	0	0	0	0	0	0	0
ASV2232	0	0	0	0	0	0	2	0	4	2	3	0	0	0	0	0	0	0	2	1	0	0	0	0	0	0	0	0	0	0	0	0	0	0	0	0	0	0	0	0	0	0	0	0	0	0	0	0	0
ASV2238	0	0	0	0	0	0	3	3	5	0	0	4	0	0	0	0	0	0	0	0	0	0	0	0	0	0	0	0	0	0	0	0	0	0	0	0	0	0	0	0	0	0	0	0	0	3	1	1	0
ASV2245	0	0	0	0	0	0	0	0	0	6	0	0	0	0	0	0	0	0	0	0	0	0	0	0	0	0	0	0	0	0	0	0	0	0	0	0	0	0	0	0	0	6	2	5	0	1	0	0	0
ASV2246	0	0	0	0	0	0	0	0	0	0	4	0	0	0	0	0	0	1	0	0	0	0	0	0	0	0	0	0	0	1	0	0	0	0	0	0	0	0	0	0	0	0	0	0	0	13	4	0	0
ASV2251	0	0	0	0	0	0	0	0	0	0	0	0	0	0	0	0	0	0	0	0	0	0	0	0	0	0	0	0	0	0	0	0	0	0	0	0	0	0	1	1	0	0	0	0	0	0	0	0	0
ASV2272	2	4	4	1	0	1	0	0	0	0	0	0	3	0	0	0	0	0	0	0	0	0	0	0	0	0	0	0	0	0	0	0	0	1	3	0	0	0	0	0	0	0	0	0	0	0	0	0	0
ASV2277	0	0	0	0	0	0	0	1	2	0	0	0	9	7	0	0	0	0	0	0	0	0	0	0	0	0	0	0	0	0	0	0	0	0	0	0	0	0	0	0	0	0	0	0	0	0	0	0	1
ASV2285	0	0	0	0	0	1	0	0	0	0	2	0	0	0	0	0	0	0	0	2	0	0	0	0	0	0	0	0	0	0	0	0	0	0	0	0	0	0	0	0	0	0	0	0	0	0	0	0	0
ASV2294	0	0	0	0	0	0	2	3	0	0	3	0	0	0	0	0	2	0	0	0	2	8	0	0	0	0	0	0	0	0	0	0	0	0	0	0	0	0	0	2	0	0	0	0	0	0	0	0	0
ASV2299	0	0	0	0	0	0	0	0	0	0	6	0	0	0	0	0	0	0	0	3	0	0	0	0	0	0	0	0	0	0	0	0	0	0	0	0	0	0	0	0	0	0	0	0	0	2	0	0	0
ASV2337	0	0	0	0	0	1	0	0	0	0	0	0	0	0	0	0	0	0	0	0	0	0	0	0	0	0	0	0	0	0	0	3	1	7	1	0	0	0	0	0	0	0	0	0	0	0	0	0	0
ASV2345	0	0	0	0	0	0	0	3	0	1	2	0	0	0	0	0	0	0	0	0	2	2	0	0	0	0	0	0	0	0	0	0	0	0	0	0	0	0	0	0	0	0	0	0	0	0	0	0	0
ASV2428	5	2	0	0	0	0	0	0	0	0	0	0	0	0	0	0	0	0	0	0	0	0	0	0	0	0	0	0	0	0	0	0	0	0	0	0	0	0	0	0	0	0	0	0	0	0	0	0	0
ASV2446	0	0	0	0	2	0	0	0	0	0	0	2	0	0	0	0	0	0	0	0	0	0	0	0	3	4	1	0	3	1	0	0	0	0	0	0	0	0	0	0	0	0	0	0	0	0	0	0	0
ASV2451	0	0	0	0	0	0	1	0	0	0	0	0	0	0	0	0	0	0	0	0	1	0	0	0	0	0	0	0	0	0	0	0	0	0	0	0	0	0	0	0	0	0	0	0	8	0	0	0	0
ASV2458	0	0	0	0	0	0	0	0	0	0	0	0	0	0	0	0	0	0	0	0	0	0	0	0	0	0	0	0	1	0	0	0	0	0	0	0	0	0	0	0	0	3	0	3	2	0	0	0	0
ASV2492	2	0	4	0	2	3	0	0	0	0	0	0	0	0	0	0	0	0	0	0	0	0	0	0	0	0	0	0	0	0	0	0	0	0	0	0	0	0	0	0	0	0	0	0	0	1	3	0	0
ASV2495	2	0	0	3	0	0	0	0	0	0	0	0	0	0	2	0	0	0	0	0	0	0	0	0	0	0	0	0	0	0	0	0	0	0	0	0	0	0	0	0	0	2	0	4	2	0	0	0	0
ASV2498	0	5	0	0	0	3	0	0	0	0	0	0	4	2	0	0	0	0	0	0	0	0	0	0	0	0	0	0	0	0	0	0	0	0	0	0	0	0	0	0	0	0	0	0	0	2	0	0	0
ASV2516	0	0	0	0	0	0	0	0	2	0	0	0	0	0	0	0	0	0	0	0	0	0	0	0	1	0	0	2	0	0	0	0	0	0	0	0	0	0	0	0	0	0	0	0	0	0	0	0	0
ASV2521	0	0	1	1	0	0	0	0	0	0	0	0	0	0	0	0	0	0	0	0	0	0	0	0	0	0	0	0	0	0	2	0	0	2	0	0	0	0	0	0	0	0	0	0	0	0	0	0	0
ASV2523	0	0	0	0	0	0	0	0	0	0	8	0	0	0	0	0	0	0	0	7	0	0	0	0	0	0	0	0	0	0	0	0	0	0	0	0	0	0	0	0	0	0	0	0	0	2	0	0	0
ASV2525	0	0	0	0	0	0	0	1	0	0	0	0	4	0	0	0	0	0	0	0	0	0	0	0	0	0	0	0	0	0	0	0	0	0	0	5	0	0	2	0	0	0	0	0	0	0	0	0	0
ASV2569	2	0	0	0	0	0	0	0	0	0	0	4	2	0	0	0	0	0	0	0	0	0	0	0	0	0	0	0	0	0	0	0	0	0	0	0	0	0	0	0	0	0	0	0	0	0	0	0	0
ASV2573	0	0	0	0	1	0	0	0	0	0	0	0	0	3	0	0	0	0	0	0	0	0	0	0	0	0	0	0	0	0	4	0	0	0	3	0	0	0	0	0	0	0	0	0	0	0	0	0	0
ASV2574	0	1	0	0	1	1	0	0	0	0	0	1	2	1	0	0	0	0	0	0	0	0	0	0	0	0	0	0	0	0	0	0	0	0	0	0	0	0	0	0	0	0	0	0	0	0	0	0	0
ASV2575	0	0	0	0	0	0	0	0	0	0	3	0	3	1	0	0	0	0	0	8	0	0	0	0	0	0	0	0	0	0	0	0	0	0	0	0	0	0	0	0	0	0	0	0	0	0	0	0	0
ASV2636	7	2	0	0	0	0	0	0	0	0	0	0	3	0	0	0	0	0	0	0	0	0	0	0	0	0	0	0	0	0	0	0	0	0	0	0	0	0	0	0	0	0	0	0	0	0	1	0	0
ASV2644	2	0	2	3	2	1	0	0	0	0	0	1	0	0	0	0	0	0	0	0	0	0	0	0	0	0	0	0	0	0	0	0	0	0	0	0	0	0	0	0	0	0	0	1	2	0	0	0	0
ASV2672	0	0	0	0	0	0	0	0	2	0	0	0	0	0	0	0	0	0	0	0	0	0	0	0	0	2	2	1	1	1	0	0	0	0	0	0	0	0	0	0	0	0	0	0	0	0	0	0	0
ASV2679	0	0	0	0	0	0	0	0	0	0	0	0	0	0	0	1	0	0	0	0	0	0	0	0	0	0	0	0	0	0	0	0	0	0	0	0	0	0	0	0	0	0	0	0	0	1	2	0	2
ASV2745	4	1	1	0	2	0	0	0	0	0	0	0	0	0	0	0	0	0	0	0	0	0	0	0	0	0	0	0	0	0	0	2	0	0	0	0	0	0	0	0	0	0	4	0	0	0	0	0	0
ASV2765	0	0	0	0	0	0	2	1	1	0	1	3	0	0	0	0	0	0	2	0	0	0	0	0	0	0	0	0	0	0	0	0	0	0	0	0	0	0	0	0	0	0	0	0	0	0	0	0	0
ASV2769	0	0	0	0	0	0	2	2	0	3	2	1	0	0	0	0	0	0	0	1	0	0	0	0	0	0	0	0	0	0	0	0	0	0	0	0	0	0	0	0	0	0	0	0	0	0	0	0	0
ASV2831	2	3	0	1	2	0	0	0	0	0	0	0	0	1	0	0	0	0	0	0	0	0	0	0	0	0	0	0	0	0	0	0	3	0	0	0	0	0	0	0	0	0	0	0	0	0	0	0	0
ASV2861	0	0	0	0	0	0	0	0	0	0	0	2	0	0	0	0	0	0	0	3	0	0	0	0	0	0	0	0	0	0	0	0	0	0	0	0	0	0	0	0	0	0	0	0	0	0	0	0	0
ASV2864	0	0	6	0	0	0	0	2	0	0	0	0	2	0	0	0	0	0	0	0	0	0	0	0	0	0	0	0	0	0	0	0	0	0	0	0	0	0	0	0	0	0	0	0	0	0	0	0	0
ASV2865	0	0	1	0	1	0	0	0	0	0	0	1	0	0	0	0	0	0	0	0	0	0	0	0	0	0	0	0	0	0	2	0	6	0	0	0	0	0	0	0	0	0	0	0	0	0	0	0	0
ASV2867	0	0	0	0	0	0	0	0	0	0	2	0	0	0	0	0	0	0	0	1	0	0	0	0	0	0	0	0	0	0	0	0	0	0	0	0	0	0	0	0	0	0	0	0	0	9	1	0	0
ASV2883	0	0	0	0	0	0	0	0	0	0	0	0	0	0	0	0	0	0	0	0	0	0	0	0	0	0	0	0	0	0	4	0	0	0	0	0	0	0	0	0	0	1	0	0	0	0	0	2	2
ASV2945	0	0	0	0	0	0	0	0	0	0	0	0	0	2	0	0	0	0	0	0	0	0	0	0	0	0	0	0	0	0	2	0	4	0	0	0	0	0	0	0	0	0	0	0	0	0	0	0	0
ASV2948	0	0	0	0	0	3	0	1	1	3	0	0	0	0	0	0	2	0	0	0	0	0	0	0	0	0	0	0	0	0	0	0	0	0	0	0	0	0	0	0	0	0	0	0	0	0	0	0	0
ASV2956	0	0	0	0	0	0	0	0	0	0	0	0	0	0	0	0	0	0	1	0	2	0	0	0	0	0	2	1	1	0	0	0	0	0	0	0	0	0	0	0	1	2	0	0	0	0	0	0	0
ASV2962	0	0	0	0	0	0	1	0	3	1	0	0	0	0	0	0	0	0	0	1	0	0	0	0	0	0	0	0	0	0	0	0	0	0	0	0	0	0	0	0	0	0	0	0	0	0	0	0	0
ASV2966	0	0	1	0	1	0	0	1	0	0	0	2	0	0	0	0	0	0	0	0	0	0	0	0	0	0	0	0	0	0	1	0	2	0	3	0	0	0	0	0	0	0	0	0	0	0	0	0	0
ASV2967	0	0	0	0	0	0	0	0	0	0	0	1	0	0	0	0	0	0	0	3	0	0	0	0	0	0	0	0	0	0	0	0	0	0	0	0	0	0	0	0	0	0	0	0	0	7	0	0	0
ASV2975	0	0	0	0	0	0	0	0	0	0	1	0	0	0	0	0	0	0	0	0	0	0	0	0	0	0	0	0	0	0	0	0	0	0	0	0	0	0	0	0	0	0	0	0	0	2	3	3	0
ASV3039	3	0	0	0	0	2	0	0	0	0	0	0	0	0	0	0	0	0	0	0	0	0	0	0	0	0	0	0	0	0	0	0	0	0	1	0	0	0	0	0	0	0	0	0	0	0	0	0	0
ASV3054	0	0	0	0	0	0	0	0	0	0	0	0	0	0	0	0	0	0	0	0	0	0	0	1	0	0	0	0	0	0	0	0	0	0	0	0	0	0	0	0	0	0	0	0	0	1	0	0	0
ASV3055	0	0	0	0	0	0	0	0	0	0	0	0	0	2	0	0	0	0	0	0	0	0	0	0	0	0	0	0	0	0	0	0	0	0	0	0	0	0	0	0	0	0	0	0	0	0	0	0	0
ASV3067	0	0	0	0	0	0	2	2	2	0	0	0	0	0	0	0	0	1	0	0	0	0	0	0	0	0	0	0	0	0	0	0	0	0	0	0	0	0	0	0	0	0	0	0	0	0	0	0	0
ASV3085	0	0	0	0	0	0	0	0	0	0	3	0	0	0	0	0	0	0	0	3	0	0	0	0	0	0	0	0	0	0	0	0	0	0	0	0	0	0	0	0	0	0	0	0	0	4	0	0	0
ASV3086	0	0	0	0	2	0	0	0	0	0	6	0	0	0	0	0	0	0	0	3	0	0	0	0	0	0	0	0	0	0	0	0	0	0	0	0	0	0	0	0	0	0	0	0	0	0	0	0	0
ASV3087	0	0	0	0	0	0	0	0	0	2	1	0	0	0	0	0	0	0	0	1	0	0	0	0	0	0	0	0	0	0	0	0	0	0	0	0	0	0	0	0	0	0	2	0	0	0	0	0	0
ASV3088	0	0	0	0	0	0	0	0	3	0	1	5	0	0	0	0	0	0	0	1	0	0	0	0	0	0	0	0	0	0	0	0	0	0	0	0	0	0	0	0	0	0	0	0	0	0	0	0	0
ASV3089	0	0	0	0	0	0	0	1	0	1	0	0	0	0	0	0	0	0	0	2	4	0	0	0	0	0	0	0	0	0	0	0	0	0	0	0	0	0	0	0	0	0	0	0	0	0	0	0	0
ASV3098	0	0	0	0	0	0	0	0	0	0	0	5	0	0	0	0	0	1	0	0	0	3	0	0	0	0	0	0	0	0	0	0	0	0	0	0	0	0	0	0	0	0	0	0	0	0	0	0	0
ASV3107	0	0	0	0	0	0	0	0	0	0	0	0	0	0	0	0	0	0	0	0	0	0	0	0	0	0	0	0	0	0	0	0	0	0	0	0	1	0	1	0	0	0	0	0	0	0	0	0	0
ASV3110	0	0	0	0	0	0	0	0	0	0	0	0	0	0	0	0	0	0	0	0	0	0	0	0	0	0	0	0	0	0	1	0	0	0	0	0	0	0	0	0	0	0	0	0	0	0	0	0	0
ASV3185	0	0	0	0	0	0	0	0	0	0	0	0	0	0	0	0	0	0	0	0	0	0	3	1	0	0	0	0	0	0	0	0	0	0	0	0	0	0	0	0	0	0	0	0	0	0	0	0	0
ASV3188	0	0	0	0	1	0	0	0	0	0	0	0	0	6	0	0	0	0	0	0	0	0	0	0	0	0	0	0	0	0	0	0	0	0	1	0	0	0	0	0	0	0	0	0	0	0	0	0	0
ASV3219	0	0	0	0	0	0	1	0	1	0	0	0	0	0	0	0	0	0	0	0	0	0	0	0	0	0	0	0	0	0	0	0	0	0	0	0	0	0	0	0	0	2	0	1	1	0	0	0	0
ASV3222	0	0	0	0	0	0	1	0	1	3	0	0	0	0	0	0	0	0	0	2	0	0	0	0	0	0	0	0	0	0	0	0	0	0	0	0	0	0	0	0	0	0	0	0	0	0	0	0	0
ASV3245	0	0	0	0	0	0	0	0	0	0	0	0	0	0	0	0	0	0	0	0	0	0	0	0	0	0	0	0	0	0	0	0	0	0	0	0	0	0	0	0	0	2	3	2	0	0	0	0	0
ASV3247	0	0	0	0	0	0	0	0	0	0	0	0	0	0	0	0	0	0	0	0	0	0	0	0	0	0	0	0	0	0	0	0	0	0	0	0	0	0	0	0	2	0	0	0	0	0	0	0	0
ASV3333	2	0	2	0	0	0	0	2	2	0	0	0	0	1	0	0	0	0	0	0	0	0	0	0	0	0	0	0	0	0	0	1	0	0	0	0	0	0	0	0	0	0	0	0	0	0	0	0	0
ASV3356	0	0	0	0	0	0	0	0	0	0	0	0	0	0	0	0	0	0	1	0	3	0	0	0	0	0	0	0	0	0	0	0	0	0	0	0	0	0	0	0	0	0	1	0	0	0	0	0	0
ASV3367	0	0	0	0	0	0	0	0	0	2	0	0	0	0	2	0	0	0	0	0	0	0	0	0	0	0	0	0	0	0	0	0	0	0	0	0	0	0	0	0	0	0	0	0	0	0	0	0	0
ASV3494	0	0	0	0	0	2	0	0	0	0	3	0	0	0	0	0	0	0	0	3	0	0	0	0	0	0	0	0	0	0	0	0	0	0	0	0	0	0	0	0	0	0	1	0	0	0	0	0	0
ASV3520	0	0	0	0	0	0	3	0	0	0	0	0	0	0	0	0	0	0	0	0	0	0	0	0	0	0	0	0	0	0	2	0	0	1	0	0	0	0	0	0	0	0	0	0	0	0	0	0	0
ASV3540	0	0	0	0	0	0	0	0	0	1	1	1	0	0	0	0	0	0	0	1	1	0	0	0	0	0	0	0	0	0	0	0	0	0	0	0	0	0	0	0	0	0	0	0	0	0	0	0	0
ASV3549	0	0	0	0	0	0	0	0	0	0	0	0	0	0	0	0	0	1	0	0	0	0	0	0	0	0	0	0	0	0	0	0	0	0	0	0	0	0	0	0	0	0	0	0	0	0	0	0	3
ASV3567	0	0	0	0	0	0	0	0	0	0	0	0	0	0	0	0	0	0	0	0	0	0	0	0	0	0	0	0	0	0	2	0	0	0	0	0	0	0	0	0	0	0	0	2	0	0	0	0	0
ASV3574	0	0	0	0	0	0	0	0	0	0	0	0	0	0	0	0	0	0	0	0	0	0	0	0	0	0	0	0	0	0	0	0	0	0	0	0	0	1	0	0	0	0	0	0	0	0	0	0	0
ASV3659	0	0	0	0	0	2	0	0	0	0	0	0	1	3	0	0	0	0	0	0	0	0	0	0	0	0	0	0	0	0	1	0	0	0	0	0	0	0	0	0	0	0	0	0	0	0	0	0	0
ASV3660	0	0	0	0	0	0	0	0	0	0	0	0	0	3	0	0	0	0	0	0	0	0	0	0	0	0	0	0	0	0	0	0	0	0	0	0	0	0	0	0	0	0	0	0	0	0	2	0	0
ASV3733	0	0	0	0	0	0	0	0	0	0	0	0	1	0	0	0	0	0	0	0	0	0	0	0	0	0	0	5	0	0	1	0	0	0	0	0	0	0	0	0	0	0	0	0	0	0	0	0	0
ASV3738	0	0	0	0	1	0	0	0	0	0	0	3	0	0	0	0	0	0	0	0	0	0	0	0	0	0	0	0	0	0	0	1	2	0	0	0	0	0	0	0	0	0	1	0	0	0	0	0	0
ASV3832	0	0	0	0	0	0	0	0	0	0	0	0	2	1	0	0	0	0	0	0	0	0	0	0	0	0	0	0	0	0	0	0	0	0	0	0	0	0	0	0	0	2	0	0	0	0	0	0	0
ASV3833	0	0	0	0	0	0	0	0	0	1	0	0	0	1	0	0	0	0	0	0	0	0	0	0	0	0	0	0	0	0	0	0	0	0	0	0	0	0	0	0	0	0	0	0	0	0	0	0	0
ASV3859	0	0	0	0	0	0	0	0	0	0	0	0	0	0	0	0	0	0	0	0	0	0	0	0	0	0	0	0	0	0	0	0	0	0	1	0	0	0	0	0	0	0	0	0	0	2	0	0	1
ASV3861	0	0	0	0	0	0	0	0	0	0	0	0	0	0	1	0	0	0	0	0	0	0	0	0	0	0	0	0	0	0	0	0	0	0	0	0	0	3	0	0	0	0	0	0	0	0	0	0	0
ASV3874	0	0	1	0	0	0	0	0	0	0	0	1	0	0	0	0	0	0	0	0	0	0	0	0	0	0	0	0	0	0	0	0	0	0	0	0	0	0	0	0	0	0	0	0	0	0	1	0	0
ASV3896	0	0	0	0	0	0	0	0	0	0	0	2	2	0	0	0	0	0	0	0	0	0	0	0	0	0	0	0	0	0	0	0	1	0	0	0	0	0	0	0	0	0	0	0	0	0	0	0	0
ASV3988	0	0	0	0	0	0	0	0	0	0	0	1	0	0	0	0	0	2	1	0	0	0	0	0	0	0	0	0	0	0	0	0	0	0	0	0	0	0	0	0	0	0	0	0	0	0	0	0	0
ASV3996	0	0	0	0	0	0	0	0	0	2	0	0	0	0	0	0	0	0	0	1	0	0	0	0	0	0	0	0	0	0	0	0	0	0	0	0	0	0	0	0	0	0	0	0	0	0	0	0	0
ASV4003	0	0	0	0	0	0	0	2	0	0	0	0	0	0	0	0	0	0	0	0	1	0	0	0	0	0	0	0	0	0	0	0	0	0	0	0	0	0	1	0	0	0	0	0	0	0	0	0	0
ASV4028	0	0	0	0	0	0	0	0	0	0	0	0	0	0	0	0	0	0	0	0	0	0	0	0	0	0	0	0	0	0	0	0	0	0	0	0	0	0	0	0	0	0	0	0	0	0	0	0	0
ASV0221	0	0	0	0	0	0	0	0	0	0	0	0	1	0	0	0	0	0	0	0	0	0	0	0	0	0	0	0	0	0	0	0	0	0	0	0	0	0	0	0	0	0	0	0	0	0	0	0	0
ASV0284	0	0	0	0	0	0	0	0	0	0	4	0	0	0	0	0	0	10	1	0	0	4	0	0	0	0	0	0	0	0	0	0	0	0	0	0	0	0	0	0	0	0	0	0	0	0	0	0	0
ASV0303	28	36	124	72	528	68	0	0	0	0	0	0	0	0	0	0	0	0	0	0	0	0	0	0	0	0	0	0	0	0	0	0	0	0	0	0	0	0	2	0	0	0	0	0	0	0	0	0	0
ASV0310	2	0	0	0	0	2	3	1	2	2	0	2	0	0	0	0	0	0	0	0	0	0	0	0	0	0	0	0	0	0	0	0	0	0	0	0	0	0	0	0	0	0	0	0	0	0	0	0	0
ASV0315	0	0	0	0	0	0	0	0	0	0	0	0	0	0	0	0	0	0	0	0	0	0	0	0	0	0	0	0	0	0	0	0	0	0	0	0	21	0	14	0	0	0	0	0	0	0	0	0	0
ASV0329	0	0	0	0	0	0	0	0	0	0	0	0	22	27	0	0	0	0	0	0	0	0	0	0	0	0	0	0	0	0	0	0	0	0	0	175	100	105	175	129	0	0	0	0	0	0	0	0	0
ASV0344	3	2	0	0	2	0	0	0	0	0	0	0	0	0	0	0	0	0	0	0	0	0	0	0	0	0	0	0	0	0	0	0	0	0	0	0	0	0	0	0	0	0	0	0	0	0	0	0	0
ASV0394	0	0	0	1	0	1	0	0	0	0	0	0	0	0	0	0	0	0	0	0	0	0	0	0	0	0	0	0	0	0	0	0	0	0	0	0	0	0	0	0	0	0	0	2	0	0	0	0	0
ASV0418	0	0	0	0	0	0	27	2	0	424	0	45	1	0	0	0	0	0	0	0	0	0	0	0	0	0	0	0	0	0	0	0	0	0	0	0	0	0	0	0	0	0	0	0	16	0	0	0	0
ASV0424	0	0	0	0	0	0	0	0	0	0	0	0	0	0	0	0	0	0	0	0	0	0	0	0	0	0	0	2	0	0	0	0	0	0	0	0	0	0	0	0	0	0	0	0	0	0	0	0	0
ASV0435	0	0	0	0	0	0	0	0	0	3	45	3	0	0	0	0	0	119	35	40	114	91	0	0	0	0	0	0	0	0	0	0	0	0	0	0	0	0	0	0	0	0	0	0	0	0	0	0	0
ASV0437	0	0	0	0	0	0	0	0	0	0	0	0	0	0	0	1	0	0	0	0	0	0	0	0	0	0	0	0	0	0	0	0	0	0	0	0	0	0	0	0	0	0	0	0	0	0	0	0	0
ASV0445	0	0	0	0	0	0	0	0	0	0	12	9	0	0	0	0	0	1	26	25	32	34	0	0	0	0	0	0	0	0	0	0	0	0	0	0	0	0	0	0	0	0	0	0	0	0	0	0	0
ASV0458	0	0	0	0	0	0	0	0	0	0	0	0	0	0	0	0	0	0	0	0	0	0	0	0	0	0	0	0	0	0	0	0	0	0	0	0	0	0	0	0	0	0	0	0	0	124	68	51	4
ASV0461	0	0	0	0	0	0	5	4	5	321	2	13	0	0	0	0	0	2	0	0	3	0	0	0	0	0	0	0	0	0	0	0	0	0	0	0	0	0	0	0	0	0	0	0	0	0	0	0	0
ASV0467	2	2	0	0	1	1	0	0	0	0	0	0	0	0	0	0	0	0	0	0	0	0	0	0	0	0	0	0	0	0	0	0	0	0	0	0	0	0	0	0	0	0	0	0	0	0	0	1	0
ASV0468	0	0	0	0	0	0	5	6	3	364	0	33	0	0	0	0	0	0	0	2	2	2	0	0	0	0	0	0	0	0	0	0	0	0	0	0	0	0	0	0	0	0	0	0	0	0	0	0	0
ASV0482	0	0	0	0	0	0	0	0	0	3	66	0	0	0	0	0	0	77	61	39	53	73	0	0	0	0	0	0	0	0	0	0	0	0	0	0	0	0	0	0	0	0	0	0	0	0	0	0	0
ASV0493	0	0	0	0	0	0	0	0	0	331	0	4	0	0	0	0	0	0	0	0	0	0	0	0	0	0	0	0	0	0	0	0	0	0	0	0	0	0	0	0	0	0	0	0	0	0	0	0	0
ASV0497	0	0	0	0	0	0	134	0	110	141	0	2	0	0	0	0	0	0	0	0	0	0	0	0	0	0	0	0	0	0	0	0	0	0	0	0	0	0	0	0	0	0	0	0	0	0	0	0	0
ASV0522	0	0	0	0	0	0	1	0	0	99	3	246	0	0	0	0	0	2	1	1	0	0	0	0	0	0	0	0	0	0	0	0	0	0	0	0	0	0	0	0	0	0	0	0	0	0	0	0	0
ASV0524	0	0	0	0	0	0	0	0	0	0	7	0	0	0	0	0	0	21	197	63	43	21	0	0	0	0	0	0	0	0	0	0	0	0	0	0	0	0	0	0	0	0	0	0	0	0	0	0	0
ASV0531	3	0	0	6	8	3	0	0	0	0	0	0	0	0	0	0	0	0	0	0	0	0	0	0	0	0	0	0	0	0	0	0	0	0	0	0	0	0	0	0	0	0	0	0	0	27	2	0	0
ASV0533	0	0	0	0	0	0	0	0	0	3	187	0	0	0	0	0	0	0	0	131	4	1	0	0	0	0	0	0	0	0	0	0	0	0	0	0	0	0	0	0	0	0	0	0	0	19	0	0	0
ASV0540	0	0	0	0	0	0	0	0	0	0	11	0	0	0	0	0	0	0	132	68	11	7	0	0	0	0	0	0	0	0	0	0	0	0	0	0	0	0	0	0	0	0	0	0	0	0	0	0	0
ASV0543	3	22	45	65	45	62	0	0	0	0	0	0	0	0	0	0	0	0	0	0	0	0	0	0	0	0	0	0	0	0	5	1	5	5	0	0	0	0	0	0	0	0	0	0	0	0	0	0	0
ASV0547	0	0	0	0	0	0	0	0	1	2	12	0	0	0	0	0	0	0	195	17	46	55	0	0	0	0	0	0	0	0	0	0	0	0	0	0	0	0	0	0	0	0	0	0	0	0	0	0	0
ASV0573	23	54	47	30	9	26	0	0	0	0	0	0	2	0	0	0	0	0	0	0	0	0	0	0	0	0	0	0	0	0	0	0	0	0	0	0	0	0	0	0	0	0	0	0	0	0	0	0	0
ASV0583	35	83	91	13	24	50	0	0	0	0	0	0	0	0	0	0	0	0	0	0	0	0	0	0	0	0	0	0	0	0	0	0	0	0	0	0	2	0	0	0	0	0	0	0	0	0	0	0	0
ASV0586	0	0	0	0	0	0	0	0	0	0	0	0	158	138	0	0	0	0	0	0	0	0	0	0	0	0	0	0	0	0	0	0	0	0	1	0	0	0	0	0	0	0	0	0	0	0	0	0	0
ASV0591	0	0	0	0	0	0	0	0	0	0	0	0	0	0	0	0	0	0	0	0	0	0	1	1	0	0	0	0	0	0	0	0	0	0	0	0	0	0	0	0	0	0	0	0	0	0	0	0	0
ASV0592	0	0	0	0	0	0	0	0	0	0	0	0	0	0	0	0	0	0	0	0	0	0	0	0	0	0	0	0	0	0	0	0	0	0	0	0	0	0	0	0	0	0	0	0	0	8	7	176	91
ASV0611	23	28	63	44	63	41	0	0	0	6	0	0	0	0	0	0	3	0	0	0	0	0	0	0	0	0	0	0	0	0	0	0	0	0	0	0	0	0	0	0	0	0	0	0	0	0	0	0	0
ASV0620	0	0	0	0	0	0	0	0	0	0	0	0	1	11	0	0	0	0	0	0	0	0	0	0	0	0	0	0	0	0	0	0	0	0	0	0	0	0	0	0	0	0	0	0	0	145	67	34	4
ASV0623	0	0	1	0	1	1	0	0	0	0	0	0	0	0	0	0	0	0	0	0	0	0	0	0	0	0	0	0	0	0	7	0	2	0	3	0	0	0	0	0	0	0	0	0	0	0	0	0	0
ASV0634	2	0	0	0	0	0	0	0	0	3	0	6	0	0	0	0	0	0	0	0	0	0	0	0	0	0	0	0	0	0	0	0	0	0	0	0	0	0	0	0	0	0	0	0	0	0	0	0	0
ASV0644	0	0	0	0	0	0	0	0	0	0	0	0	0	0	0	0	0	0	0	0	0	0	0	0	0	0	0	0	0	0	0	0	0	0	0	0	0	0	0	0	0	0	0	0	0	224	0	0	0
ASV0653	38	34	19	18	12	31	0	0	0	0	0	0	0	0	0	0	0	0	0	0	0	0	0	0	0	0	0	0	0	0	0	0	0	0	0	0	0	0	0	0	0	1	0	0	0	0	0	0	0
ASV0670	0	0	0	0	0	0	3	0	12	203	0	12	0	0	0	0	0	0	0	0	0	0	0	0	0	0	0	0	0	0	0	0	0	0	0	0	0	0	0	0	0	0	0	0	0	0	0	0	0
ASV0678	38	28	53	26	56	13	0	0	0	0	0	0	0	5	0	0	0	0	0	0	0	0	0	0	0	0	0	0	0	0	0	0	0	0	0	0	0	0	0	0	0	0	0	0	0	0	0	0	0
ASV0682	19	30	62	27	64	23	0	0	0	0	0	0	0	0	0	0	0	0	0	0	0	0	0	0	0	0	0	0	0	0	0	0	0	0	0	0	0	0	0	0	0	0	0	0	0	0	0	0	0
ASV0683	3	8	91	85	14	23	0	0	0	0	0	0	0	0	0	0	0	0	0	0	0	0	0	0	0	0	0	0	0	0	0	1	0	0	0	0	0	0	0	0	0	0	0	0	0	0	0	0	0
ASV0698	0	0	0	0	0	0	0	0	0	0	0	0	0	0	0	0	0	0	0	0	0	0	0	0	0	0	0	0	0	0	0	0	0	0	0	0	0	0	0	0	0	0	0	0	0	0	0	0	0
ASV0722	0	0	0	0	0	0	0	0	0	0	0	0	0	0	1	0	0	0	0	0	0	0	0	0	0	0	0	0	0	0	0	0	0	0	0	0	0	0	0	0	0	0	0	0	0	0	0	0	1
ASV0724	0	0	0	0	0	0	3	2	1	154	0	16	0	0	0	0	0	0	0	3	0	0	0	0	0	0	0	0	0	0	0	0	0	0	0	0	0	0	0	0	0	0	0	0	0	0	0	0	0
ASV0725	19	31	38	43	34	33	0	0	0	0	0	0	2	1	0	0	0	0	0	0	0	0	0	0	0	0	0	0	0	0	0	0	0	0	0	0	0	0	0	0	0	0	0	0	0	0	0	0	0
ASV0728	1	0	1	0	3	0	0	0	0	0	0	0	0	0	0	0	0	0	0	0	0	0	0	0	0	0	0	0	0	0	0	0	0	0	0	0	0	0	0	0	0	0	0	0	1	0	0	0	0
ASV0729	0	0	0	0	0	0	0	0	0	0	0	0	0	0	0	0	0	0	0	0	0	0	0	0	0	0	0	0	0	0	0	0	0	0	0	0	0	0	0	0	0	0	0	0	0	2	82	100	14
ASV0730	3	0	2	2	3	0	0	0	0	0	0	0	0	0	0	0	0	0	0	0	0	0	0	0	0	0	0	0	0	0	0	0	0	0	0	0	0	0	0	0	0	0	0	0	0	5	3	0	0
ASV0732	73	20	34	15	18	31	0	0	0	0	0	0	0	0	0	0	0	0	0	0	0	0	0	0	0	0	0	0	0	0	1	4	4	1	0	0	0	0	0	0	0	0	0	0	0	0	0	0	0
ASV0739	0	0	0	0	0	2	0	0	0	0	0	0	0	0	0	0	0	0	0	0	0	0	0	0	0	0	0	0	0	0	0	0	0	0	0	0	0	0	0	0	0	0	0	0	0	97	0	0	0
ASV0740	0	0	0	0	0	0	14	18	21	105	3	30	0	0	0	0	0	0	0	3	0	0	0	0	0	0	0	0	0	0	0	0	0	0	0	0	0	0	0	0	0	0	0	0	0	0	0	0	0
ASV0750	0	0	0	0	0	0	0	0	0	0	1	53	0	0	0	0	0	3	3	1	3	4	0	0	0	0	0	0	0	0	0	0	0	0	0	0	0	0	0	0	0	0	0	0	0	2	44	67	12
ASV0753	0	0	0	0	0	0	0	0	0	0	0	0	0	0	0	0	0	0	0	0	0	0	0	0	0	0	0	0	0	0	2	3	3	6	0	0	0	0	0	0	0	0	0	0	0	0	3	1	0
ASV0757	0	0	0	0	2	2	0	0	0	0	0	0	0	0	0	0	0	0	0	0	0	0	0	0	0	0	0	0	0	0	0	0	0	0	0	0	0	0	0	0	0	0	0	0	0	0	0	0	0
ASV0758	20	3	31	3	19	11	0	0	0	0	0	0	0	2	0	0	0	0	0	0	0	0	0	0	0	0	0	0	0	0	0	0	0	0	0	0	0	0	0	0	0	0	0	0	0	0	0	0	0
ASV0769	0	0	0	0	0	0	0	0	0	0	0	0	0	0	0	0	0	0	0	0	0	0	0	0	0	0	0	37	144	0	0	0	0	0	0	0	0	0	0	0	0	0	0	0	0	0	0	0	0
ASV0772	37	14	26	20	46	36	0	0	0	0	0	0	2	1	0	0	0	0	0	0	0	0	0	0	0	0	0	0	0	0	0	0	0	0	0	0	0	0	0	0	0	0	0	0	0	0	0	0	0
ASV0783	0	0	0	0	0	0	0	0	5	168	0	2	0	0	0	0	0	0	0	0	0	1	0	0	0	0	0	0	0	0	0	0	0	0	0	0	0	0	0	0	0	0	0	0	0	0	0	0	0
ASV0787	0	0	0	0	0	0	0	0	0	0	30	0	0	0	0	0	0	0	0	25	0	2	0	0	0	0	0	0	0	0	0	0	0	0	0	0	0	0	0	0	0	0	0	0	0	0	0	0	0
ASV0793	0	28	20	22	55	48	0	0	0	0	0	0	0	0	0	0	0	0	0	0	0	0	0	0	0	0	0	0	0	0	0	2	0	1	0	0	0	0	0	0	0	0	0	0	0	0	0	0	0
ASV0795	0	2	0	0	1	1	0	0	0	0	0	0	0	0	0	0	0	0	0	0	0	0	0	0	0	0	0	0	0	0	0	0	1	0	0	0	0	0	0	0	0	0	0	0	0	0	0	0	0
ASV0802	12	1	1	0	1	3	0	0	0	0	0	0	0	0	0	0	0	0	0	0	0	0	0	0	0	0	0	0	0	0	49	31	32	16	10	0	0	0	0	0	0	0	0	0	0	0	0	0	0
ASV0830	0	0	0	0	0	0	0	0	2	0	0	0	0	0	0	0	0	0	0	0	0	0	0	0	0	0	0	0	0	0	0	0	0	0	0	0	0	0	0	0	0	0	0	0	0	0	0	0	0
ASV0833	11	1	12	4	2	2	0	0	0	0	0	0	0	0	0	0	0	0	0	0	0	0	0	0	0	0	0	0	0	0	0	3	4	1	0	0	0	0	0	0	0	0	0	0	0	0	0	0	0
ASV0841	6	27	5	10	6	5	0	0	0	0	0	0	0	0	0	0	0	0	0	0	0	0	0	0	0	0	0	0	0	0	1	25	7	34	30	0	0	0	0	0	0	0	0	0	0	0	0	0	0
ASV0847	29	13	34	21	35	20	0	0	0	0	0	0	0	0	0	0	0	0	0	0	0	0	0	0	0	0	0	0	0	0	0	0	0	0	0	0	0	0	0	0	0	0	1	0	0	0	0	0	0
ASV0848	0	0	0	1	0	0	0	0	0	0	0	0	0	0	0	0	0	0	0	0	0	0	0	0	0	0	0	0	0	0	18	18	14	4	3	0	0	0	0	0	0	0	0	0	0	0	0	0	0
ASV0855	0	0	0	0	0	0	0	0	0	0	0	0	0	3	0	0	0	0	0	0	0	0	0	0	0	0	0	0	0	0	0	0	0	0	0	0	0	0	0	0	0	0	0	0	0	126	19	0	0
ASV0859	4	0	0	4	1	2	18	9	8	96	0	7	0	0	0	0	0	0	0	0	0	0	0	0	0	0	0	0	0	0	0	0	0	0	0	0	0	0	0	0	0	0	0	0	0	0	0	0	0
ASV0864	0	0	0	0	0	2	0	0	0	0	0	0	0	0	0	0	0	0	0	0	0	0	0	0	0	0	0	0	0	0	0	0	0	0	0	0	0	0	0	0	0	0	0	0	0	0	0	1	0
ASV0871	2	11	29	57	23	19	1	0	0	1	0	0	0	0	0	0	0	0	0	0	0	0	0	0	0	0	0	0	0	0	0	0	0	0	0	0	0	0	0	0	0	0	0	0	0	0	0	0	0
ASV0874	0	4	14	33	28	41	0	0	0	0	0	0	0	0	0	0	0	0	0	0	0	0	0	0	0	0	0	0	0	0	4	3	4	2	3	0	0	0	0	0	0	0	0	0	0	0	0	0	0
ASV0878	13	51	11	15	10	42	0	0	0	0	0	0	0	2	0	0	0	0	0	0	0	0	0	0	0	0	0	0	0	0	0	0	0	0	0	0	0	0	0	0	0	0	0	0	0	0	0	0	0
ASV0879	0	0	0	0	0	0	0	0	0	0	0	0	0	0	0	0	0	0	0	0	0	0	0	0	0	0	0	0	0	0	0	0	0	0	0	0	0	0	0	0	0	0	0	0	0	0	0	0	0
ASV0880	7	3	15	15	10	6	0	0	0	0	0	0	0	0	0	0	0	0	0	0	0	0	0	0	0	0	0	0	0	0	0	0	0	0	0	0	0	0	0	0	0	0	0	0	0	4	0	0	0
ASV0889	0	0	0	0	0	2	0	0	0	0	0	0	0	0	0	0	0	0	0	0	0	0	0	0	0	0	0	0	0	0	0	0	0	0	0	0	0	0	0	0	0	0	0	0	2	0	0	0	0
ASV0893	25	11	55	7	13	23	0	0	0	0	0	0	0	0	0	0	0	0	0	0	0	0	0	0	0	0	0	0	0	0	0	0	1	2	1	0	0	0	0	0	0	0	0	0	0	0	0	0	0
ASV0894	6	12	14	7	39	19	0	0	0	0	0	0	0	0	0	0	0	0	0	0	0	0	0	0	0	0	0	0	0	0	0	0	0	0	0	0	2	0	0	0	0	0	0	0	0	0	0	0	0
ASV0896	0	43	24	9	55	1	0	0	0	0	0	0	0	0	0	0	0	0	0	0	0	0	0	0	0	0	0	0	0	0	0	2	1	0	0	0	0	0	0	0	0	0	0	0	0	0	0	0	0
ASV0903	5	9	48	32	19	22	0	0	0	0	0	0	0	0	0	0	0	0	0	0	0	0	0	0	0	0	0	0	0	0	1	0	0	0	0	0	0	0	0	0	0	0	0	0	0	0	0	0	0
ASV0906	0	0	0	0	0	0	0	0	0	0	0	0	0	0	0	0	0	0	0	0	0	0	0	1	0	0	0	0	0	0	11	16	11	4	4	0	0	0	0	0	0	0	0	0	0	0	0	0	0
ASV0908	0	0	0	0	0	0	0	2	0	2	58	0	0	0	0	0	0	0	0	30	0	0	0	0	0	0	0	0	0	0	0	0	0	0	0	0	0	0	0	0	0	0	0	0	0	42	0	2	0
ASV0924	15	11	35	48	8	12	0	0	0	0	0	0	0	0	0	0	0	0	0	0	0	0	0	0	0	0	0	0	0	0	0	0	0	1	0	0	0	0	0	0	0	0	0	0	0	0	0	0	0
ASV0933	32	4	5	2	1	5	0	0	0	0	0	0	0	0	0	0	0	0	0	0	0	0	0	0	0	0	0	0	0	0	0	1	0	0	0	0	0	0	0	0	0	0	0	0	0	0	0	0	0
ASV0945	0	0	5	1	2	0	0	0	0	0	0	0	0	0	0	0	0	0	0	0	0	0	0	0	0	0	0	0	0	0	0	0	0	0	0	0	0	0	0	0	0	0	1	0	0	0	0	0	0
ASV0947	2	0	5	110	7	0	0	0	0	0	0	0	0	0	0	0	0	0	0	0	0	0	0	0	0	0	0	0	0	0	0	0	1	0	0	0	0	0	0	0	0	0	0	3	0	0	0	0	0
ASV0950	0	0	0	1	0	0	0	0	0	0	0	0	0	0	0	0	0	0	0	0	0	0	0	0	0	0	0	0	0	0	0	0	0	0	0	0	0	0	0	0	0	0	0	0	2	0	0	0	0
ASV0961	5	11	22	34	35	14	0	0	0	0	0	0	0	0	0	0	0	0	0	0	0	0	0	0	0	0	0	0	0	0	0	0	1	1	0	0	0	1	0	0	0	0	0	0	0	0	0	0	0
ASV0978	3	0	0	0	0	0	0	0	0	0	0	0	0	0	0	0	0	0	0	0	0	0	0	0	0	0	0	0	0	0	44	16	20	3	0	0	0	0	0	0	0	0	0	0	0	0	0	0	0
ASV0979	3	5	12	22	19	25	0	0	0	0	0	0	0	0	0	0	0	0	0	0	0	0	0	0	0	0	0	0	0	0	0	0	0	0	0	0	0	0	0	0	0	0	0	0	0	0	0	0	0
ASV0984	0	0	0	0	0	0	0	0	0	0	0	0	0	0	0	0	0	0	0	0	0	0	0	0	0	0	0	0	0	0	0	0	0	0	0	0	0	0	0	0	1	0	0	0	2	0	0	0	0
ASV0990	0	1	0	0	0	0	0	0	0	0	0	0	0	0	0	0	0	0	0	0	0	0	0	0	0	0	0	0	0	0	0	0	0	0	0	0	1	0	0	0	0	0	0	0	0	0	0	0	0
ASV1002	0	0	0	0	0	0	2	4	0	0	61	0	0	0	0	0	0	1	0	42	0	0	0	0	0	0	0	0	0	0	0	0	0	0	0	0	0	0	0	0	0	0	4	0	0	0	0	0	0
ASV1003	0	0	0	0	3	0	0	0	0	0	0	0	0	0	0	0	0	0	0	0	0	0	0	0	0	0	0	0	0	0	0	0	0	0	0	0	0	0	0	0	0	0	0	0	0	6	0	0	0
ASV1006	0	0	0	0	0	0	0	0	1	0	6	0	0	0	0	0	0	1	54	30	14	4	0	0	0	0	0	0	0	0	0	0	0	0	0	0	0	0	0	0	0	0	0	0	0	0	0	0	0
ASV1007	7	4	21	23	29	7	0	0	0	0	0	0	0	0	0	0	0	0	0	0	0	0	0	0	0	0	0	0	0	0	4	2	5	5	3	0	0	0	0	0	0	0	0	0	0	0	0	0	0
ASV1017	0	8	22	11	14	49	0	0	0	0	0	0	0	2	0	0	0	0	0	0	0	0	0	0	0	0	0	0	0	0	0	0	0	0	0	0	0	0	0	0	0	0	0	0	0	0	0	0	0
ASV1018	0	0	0	0	0	0	3	3	2	0	0	0	0	0	0	0	0	0	0	0	0	0	0	0	0	0	0	0	0	0	5	22	11	12	13	0	0	0	0	0	0	0	0	0	0	0	0	0	0
ASV1021	0	22	11	0	0	0	0	0	0	0	0	0	2	1	0	0	0	0	0	0	0	0	0	0	0	0	0	0	0	0	0	0	0	0	0	0	0	0	0	0	0	0	0	0	0	0	0	0	0
ASV1029	0	0	0	0	0	0	52	14	6	0	0	1	0	0	0	0	0	0	0	0	1	0	0	0	0	0	0	0	0	0	0	0	0	0	0	0	0	0	0	0	0	0	0	0	0	0	0	0	0
ASV1034	0	10	22	29	4	21	0	0	0	0	0	0	0	0	0	0	0	0	0	0	0	0	0	0	0	0	0	0	0	0	0	0	0	0	0	0	1	0	0	0	0	0	0	0	0	0	0	0	0
ASV1039	5	13	11	14	15	4	0	0	0	0	0	0	0	0	0	0	0	0	0	0	0	0	0	0	0	0	0	0	0	0	0	0	0	0	0	0	0	2	0	0	0	0	0	0	0	0	0	0	0
ASV1041	2	2	10	17	11	3	0	0	0	0	0	0	0	0	0	0	0	0	0	0	0	0	0	0	0	0	0	0	0	0	4	28	12	11	1	0	0	0	0	0	0	0	0	0	0	0	0	0	0
ASV1060	0	0	0	0	0	0	0	0	0	0	0	7	0	0	0	0	0	0	0	0	0	0	0	0	0	0	0	0	0	0	0	2	0	0	0	0	0	0	0	0	0	0	0	0	0	0	0	0	0
ASV1061	0	0	0	0	0	0	0	0	0	0	0	0	0	0	0	0	0	0	0	0	0	0	0	0	0	0	0	0	0	0	0	1	0	0	0	0	0	0	0	0	0	0	0	0	0	2	0	0	0
ASV1066	0	0	0	0	1	0	0	0	0	0	0	0	0	0	0	0	0	0	0	0	0	0	0	0	0	0	0	0	0	0	0	0	0	1	0	0	0	0	0	0	0	0	0	0	0	0	0	0	0
ASV1088	0	0	0	0	0	0	0	0	0	0	0	0	1	0	0	0	0	0	0	0	0	0	0	0	0	0	0	0	0	0	32	19	19	2	20	0	0	2	0	0	0	0	0	0	0	0	0	0	0
ASV1090	2	0	0	1	2	0	0	0	0	0	0	0	0	0	0	0	0	0	0	0	0	0	0	0	0	0	0	0	0	0	0	2	0	0	0	0	0	0	0	0	0	0	0	0	0	0	0	0	0
ASV1101	11	2	5	20	7	29	0	0	0	12	0	4	0	0	0	0	0	0	0	0	0	0	0	0	0	0	0	0	0	0	0	0	0	0	0	2	0	0	0	0	0	0	0	0	0	0	0	0	0
ASV1102	1	0	2	0	0	62	0	0	0	0	0	0	0	0	0	0	0	0	0	0	0	0	0	0	0	0	0	0	0	0	0	6	8	11	0	0	0	2	0	0	0	0	0	0	0	0	0	0	0
ASV1105	0	0	0	0	0	0	0	0	0	0	42	0	0	0	0	0	0	0	0	37	0	0	0	0	0	0	0	0	0	0	0	0	0	0	0	0	0	0	0	0	0	0	0	0	0	13	0	0	0
ASV1108	8	0	0	0	0	0	0	0	0	0	0	0	0	2	0	0	0	0	0	0	0	0	0	0	0	0	0	0	0	0	0	0	0	0	0	0	0	0	0	0	0	0	0	0	0	35	38	8	0
ASV1113	0	0	0	0	0	0	0	0	0	0	0	0	7	0	0	0	0	0	0	0	0	0	0	0	0	0	0	0	0	0	0	0	2	0	0	0	0	0	0	0	0	0	0	0	0	0	0	0	0
ASV1114	6	7	9	2	2	3	6	0	15	16	0	6	0	0	0	0	0	0	0	0	0	0	0	0	0	0	0	0	0	0	0	0	0	0	0	0	0	0	0	0	0	0	0	0	0	0	0	0	0
ASV1121	0	0	0	0	0	0	0	0	0	25	0	57	0	0	0	0	0	0	0	4	0	0	0	0	0	0	0	0	0	0	0	0	0	0	0	0	0	0	0	0	0	0	0	0	0	0	0	0	0
ASV1125	0	0	0	0	0	0	0	0	0	0	0	0	0	0	0	0	0	0	34	8	0	0	0	0	4	2	9	5	15	0	0	0	0	0	0	0	0	0	0	0	0	0	0	0	0	0	0	0	0
ASV1128	0	7	6	1	6	7	0	0	0	0	0	0	0	0	0	0	0	0	0	0	0	0	0	0	0	0	0	0	0	0	6	5	14	3	9	0	0	0	0	0	0	0	0	0	0	0	0	0	0
ASV1133	55	2	2	0	9	0	0	0	0	0	0	0	0	0	0	0	0	0	0	0	0	0	0	0	0	0	0	0	0	0	2	7	3	3	2	0	0	0	0	0	0	0	0	0	0	0	0	0	0
ASV1144	0	0	0	0	0	1	0	0	0	0	0	0	0	0	0	0	0	0	0	0	0	0	0	0	0	0	0	0	0	0	5	4	0	6	4	0	0	0	0	0	0	0	0	0	0	0	0	0	0
ASV1149	1	1	0	1	2	3	2	0	10	3	0	6	0	0	0	0	0	0	0	0	0	0	0	0	0	0	0	0	0	0	0	0	0	0	0	0	0	0	0	0	0	0	0	0	0	0	0	0	0
ASV1154	11	0	0	0	5	6	0	0	0	0	0	0	0	0	0	0	0	0	0	0	0	0	0	0	0	0	0	0	0	0	0	0	0	0	0	0	0	1	0	0	0	0	0	0	0	0	0	0	0
ASV1157	0	1	2	0	0	0	0	0	0	0	0	0	0	0	0	0	0	0	0	0	0	0	0	0	0	0	0	0	0	0	44	9	21	3	0	0	0	0	0	0	0	0	0	0	0	0	0	0	0
ASV1161	9	10	15	4	28	7	0	0	0	0	0	0	0	0	0	0	0	0	0	0	0	0	0	0	0	0	0	0	0	0	0	0	0	0	0	0	0	0	0	0	0	0	1	0	0	0	4	5	0
ASV1166	0	0	0	0	1	0	0	0	0	0	0	0	0	2	0	0	0	0	0	0	0	0	0	0	0	0	0	0	0	0	0	0	0	0	0	0	0	0	0	0	0	0	0	0	0	0	0	0	0
ASV1171	4	0	7	0	3	0	0	0	0	0	0	0	0	0	0	0	0	0	0	0	0	0	0	0	0	0	0	0	0	0	0	0	0	0	0	0	0	0	0	0	0	0	0	0	0	0	0	4	0
ASV1174	0	3	0	0	0	0	0	0	0	0	0	0	2	0	0	0	0	0	0	0	0	0	0	0	0	0	0	0	0	0	0	0	0	0	0	0	0	0	0	0	0	0	0	0	0	0	0	0	0
ASV1176	0	0	0	0	0	0	0	0	0	0	0	0	2	0	0	0	0	0	0	0	0	0	0	0	0	0	0	0	0	0	0	0	0	0	0	0	0	0	0	1	0	0	0	0	0	0	0	0	0
ASV1182	0	0	1	0	2	0	0	0	0	0	0	0	0	0	0	0	0	0	0	0	0	0	0	0	0	0	0	0	0	0	4	9	6	12	1	0	0	0	0	0	0	0	0	0	0	0	0	0	0
ASV1197	18	2	15	2	12	24	0	0	0	0	0	0	0	2	0	0	0	0	0	0	0	0	0	0	0	0	0	0	0	0	0	0	0	0	0	0	0	0	0	0	0	0	0	0	0	0	0	0	0
ASV1204	4	0	2	0	0	0	0	0	0	0	1	0	0	0	0	0	0	0	0	0	0	0	0	0	0	0	0	0	0	0	0	0	0	0	0	0	0	0	0	0	0	0	0	0	0	0	0	0	0
ASV1212	0	0	0	0	0	0	0	0	0	0	0	0	0	0	0	0	0	0	0	0	0	0	0	0	0	0	0	0	0	0	0	1	0	0	0	0	0	0	0	0	1	0	0	0	0	0	0	0	0
ASV1214	41	6	3	2	0	4	0	0	0	0	0	0	4	6	0	0	0	0	0	0	0	0	0	0	0	0	0	0	0	0	0	2	1	4	2	0	0	0	0	0	0	0	0	0	0	0	0	0	0
ASV1217	0	4	9	7	3	5	0	0	0	0	0	0	0	0	0	0	0	0	0	0	0	0	0	0	0	0	0	0	0	0	0	0	0	0	0	0	1	0	0	0	0	0	0	0	0	0	0	0	0
ASV1220	0	0	0	0	0	0	0	0	0	0	0	0	0	0	0	0	0	0	0	0	0	0	0	0	0	5	15	10	19	3	0	2	0	2	2	0	0	0	0	0	0	0	0	0	0	0	0	0	0
ASV1224	25	10	2	2	0	4	0	0	0	0	0	0	10	19	0	0	0	0	0	0	0	0	0	0	0	0	0	0	0	0	0	0	0	2	0	0	0	0	0	0	0	0	0	0	0	0	0	0	0
ASV1236	5	16	3	12	7	15	0	9	0	0	0	0	0	0	0	0	0	0	0	0	0	0	0	0	0	0	0	0	0	0	0	2	0	2	2	0	0	0	0	0	0	0	0	0	0	0	0	0	0
ASV1238	2	0	12	16	28	7	0	0	0	0	0	0	0	0	0	0	0	0	0	0	0	0	0	0	0	0	0	0	0	0	0	0	0	0	0	0	0	0	0	0	0	0	0	0	0	0	0	0	0
ASV1241	0	0	0	0	0	0	9	7	10	17	0	3	0	0	0	0	0	0	0	0	0	0	0	0	0	0	0	0	0	0	0	0	0	0	0	0	0	0	0	0	0	0	0	0	2	0	0	0	0
ASV1243	2	0	0	2	0	0	0	0	0	0	0	0	0	0	0	0	0	0	0	0	0	0	0	0	0	0	0	0	0	0	0	0	0	0	0	0	0	1	1	0	0	0	0	0	0	0	0	0	0
ASV1246	0	0	0	0	0	2	0	0	0	0	0	0	0	0	0	0	0	0	0	0	0	0	0	0	0	0	0	0	0	0	0	0	0	0	0	0	0	0	0	0	0	0	0	0	0	4	0	0	0
ASV1257	2	2	37	9	5	9	0	0	0	0	0	0	2	0	0	0	0	0	0	0	0	0	0	0	0	0	0	0	0	0	0	2	2	0	0	0	0	0	0	0	0	0	0	0	0	0	0	0	0
ASV1259	0	0	0	0	0	0	2	0	1	0	0	0	0	0	0	0	0	0	0	0	0	0	0	0	0	0	0	0	0	0	0	0	0	0	0	0	0	0	0	0	0	0	0	0	0	0	0	5	3
ASV1267	3	0	0	0	0	0	0	0	0	0	0	2	0	0	0	0	0	0	0	0	0	0	0	0	0	0	0	0	0	0	0	0	0	0	0	0	0	0	0	0	0	0	0	0	0	0	0	0	0
ASV1270	0	0	0	0	0	2	0	0	0	0	0	0	0	0	0	0	0	0	0	0	0	0	0	0	0	0	0	0	0	0	0	0	0	0	0	0	0	0	0	0	0	0	0	0	0	0	2	0	0
ASV1272	0	0	0	0	0	0	0	0	0	0	36	2	0	0	0	0	0	0	0	28	0	0	0	0	0	0	0	0	0	0	0	0	0	0	0	0	0	0	0	0	0	0	0	0	0	2	0	0	0
ASV1277	13	10	2	5	2	12	0	0	0	0	0	0	0	0	0	0	0	0	0	0	0	0	0	0	0	0	0	0	0	0	0	0	0	0	0	0	0	0	0	1	0	0	0	0	0	0	0	0	0
ASV1281	0	0	0	0	0	0	0	0	0	0	0	0	0	0	0	0	0	0	0	0	0	0	0	0	0	0	0	0	0	0	0	0	0	0	0	0	0	0	0	0	0	0	0	0	0	20	22	20	0
ASV1284	26	6	8	4	2	15	0	0	0	0	0	0	0	0	0	0	0	0	0	0	0	0	0	0	0	0	0	0	0	0	0	0	0	0	0	0	0	0	0	0	0	0	0	0	0	0	0	0	0
ASV1286	7	31	5	3	3	12	0	0	0	0	0	0	0	0	4	0	0	0	0	0	0	0	0	0	0	0	0	0	0	0	0	0	0	1	0	0	0	0	0	0	0	0	0	0	0	0	0	0	0
ASV1289	0	0	0	0	0	0	0	0	0	0	0	0	2	1	0	0	2	0	0	0	0	0	0	0	0	0	0	0	0	0	0	0	0	0	0	0	0	0	0	0	0	0	0	0	0	0	0	0	0
ASV1291	0	0	4	0	2	0	0	0	0	0	0	0	0	0	0	0	0	0	0	0	0	0	0	0	0	0	0	0	0	0	5	6	1	3	4	0	0	0	0	0	0	0	0	0	0	0	0	0	0
ASV1299	0	7	7	6	25	15	0	0	0	0	0	1	0	4	0	0	0	0	0	0	0	0	0	0	0	0	0	0	0	0	0	0	0	0	0	0	0	0	0	0	0	0	0	0	0	0	0	0	0
ASV1303	0	0	0	1	0	0	0	0	0	0	0	0	0	0	0	0	0	0	0	0	0	0	0	0	0	0	0	0	0	0	0	0	0	0	0	0	0	0	0	0	0	0	0	0	0	0	0	0	0
ASV1305	0	0	0	0	0	0	0	0	0	0	0	0	0	0	0	0	0	0	0	0	0	0	0	0	0	0	0	0	0	0	0	0	0	0	0	0	0	0	0	0	0	0	0	0	0	59	0	0	0
ASV1310	7	21	2	7	12	12	0	0	0	0	0	0	0	0	0	0	0	0	0	0	0	0	0	0	0	0	0	0	0	0	0	0	0	0	0	0	0	1	0	0	0	0	0	0	0	0	0	0	0
ASV1317	0	0	0	0	0	0	1	0	0	0	0	28	0	0	0	0	0	0	0	0	0	0	0	0	0	0	0	0	0	0	0	0	0	0	0	0	0	0	0	0	2	1	3	2	26	0	0	0	0
ASV1318	0	0	0	0	0	0	0	0	0	2	46	2	0	0	0	0	0	0	0	10	0	0	0	0	0	0	0	0	0	0	0	0	0	0	0	0	0	0	0	0	0	0	0	0	0	0	0	0	0
ASV1322	0	0	0	0	0	0	0	0	0	0	0	0	0	0	0	0	0	0	0	0	0	0	0	0	0	0	0	0	0	0	0	0	0	0	0	0	0	0	0	0	0	0	0	0	0	30	25	4	2
ASV1323	0	0	0	0	0	0	0	0	0	0	0	0	0	0	0	0	0	0	0	1	0	0	0	0	0	0	0	0	0	0	0	0	0	0	0	0	0	0	0	0	0	0	0	0	0	0	0	0	0
ASV1329	0	0	0	0	0	0	0	0	0	0	1	0	0	0	0	0	0	0	0	0	0	0	0	0	0	0	0	0	0	0	0	0	0	0	0	0	0	0	0	0	0	1	0	0	0	0	0	0	0
ASV1330	13	18	10	2	1	5	0	0	0	0	0	0	4	7	0	0	0	0	0	0	0	0	0	0	0	0	0	0	0	0	0	0	2	0	0	0	0	0	0	0	0	0	0	0	0	0	0	0	0
ASV1339	0	0	0	0	0	0	0	0	0	0	0	0	0	0	0	0	0	0	0	0	0	0	0	0	0	0	0	0	0	0	15	4	12	2	0	0	0	0	0	0	0	0	0	0	0	0	0	0	0
ASV1340	0	0	0	0	0	0	0	0	0	0	0	0	0	0	0	0	0	0	0	0	0	0	0	0	0	0	0	0	0	0	0	0	0	0	0	0	0	0	0	0	0	0	0	0	0	27	24	0	7
ASV1344	12	0	0	0	0	0	0	0	0	0	0	0	18	27	0	0	0	0	0	0	0	0	0	0	0	0	0	0	0	0	0	0	0	0	0	0	0	0	0	0	0	0	0	0	0	0	0	0	0
ASV1345	5	4	19	14	8	4	0	0	0	0	0	0	0	0	0	0	0	0	0	0	0	0	0	0	0	0	0	0	0	0	0	2	1	0	2	0	0	0	0	1	0	0	0	0	0	0	0	0	0
ASV1352	0	0	0	0	0	0	0	0	0	0	0	0	0	0	0	0	0	0	0	0	0	0	0	0	0	1	19	8	23	1	4	0	2	1	0	0	0	0	0	0	0	0	0	0	0	0	0	0	0
ASV1357	6	2	0	0	1	2	0	0	0	0	0	0	0	0	0	0	0	0	0	0	0	0	0	0	0	0	0	0	0	0	0	0	0	0	0	0	0	0	0	0	0	0	0	0	0	4	8	2	0
ASV1363	0	0	0	0	0	0	0	0	0	0	7	0	0	0	0	0	0	0	0	4	0	0	0	0	0	0	0	0	0	0	0	0	0	0	0	0	0	0	0	0	0	0	0	0	0	12	24	12	0
ASV1367	0	0	0	0	0	0	0	0	0	2	0	7	0	0	0	0	0	0	0	0	0	0	0	0	0	0	0	0	0	0	0	0	0	0	0	0	0	0	0	0	0	0	0	0	0	0	0	0	0
ASV1372	12	10	11	4	7	9	0	0	0	0	0	0	0	0	0	0	0	0	0	0	0	0	0	0	0	0	0	0	0	0	0	0	2	0	1	0	0	0	0	0	0	0	0	0	0	0	0	0	0
ASV1375	4	3	11	17	10	5	0	0	0	0	0	0	0	0	0	0	0	0	0	0	0	0	0	0	0	0	0	0	0	0	0	0	0	0	0	0	0	0	0	0	0	0	0	0	0	0	0	0	0
ASV1378	0	2	3	2	5	7	0	0	0	0	0	0	0	0	0	0	0	0	0	0	0	0	0	0	0	0	0	0	0	0	0	0	1	0	0	0	0	0	0	0	0	0	0	0	0	0	0	0	0
ASV1379	0	0	0	0	0	0	0	3	4	0	3	28	0	0	0	0	0	0	10	4	3	0	0	0	0	0	0	0	0	0	0	0	0	0	0	0	0	0	0	0	0	0	0	0	0	0	0	0	0
ASV1380	0	2	0	0	0	0	0	0	0	0	0	0	0	0	0	0	0	0	0	0	0	0	0	0	0	0	0	0	0	0	0	1	0	0	0	0	0	0	0	0	0	0	0	0	0	0	0	0	0
ASV1382	0	0	0	0	0	0	21	19	14	2	0	0	0	0	0	0	0	0	0	1	0	0	0	0	0	0	0	0	0	0	0	0	0	0	0	0	0	0	0	0	0	0	0	0	0	0	0	0	0
ASV1383	0	0	0	0	0	0	15	14	3	0	0	0	0	0	0	0	0	0	0	0	14	3	0	0	0	0	0	0	0	0	0	0	0	0	0	0	0	0	0	0	0	0	0	0	0	0	0	0	0
ASV1394	22	2	7	8	7	4	0	0	0	0	0	0	0	0	0	0	0	0	0	0	0	0	0	0	0	0	0	0	0	0	0	0	0	0	0	0	0	2	0	0	0	0	0	0	0	0	0	0	0
ASV1395	3	1	12	4	10	5	0	0	0	0	0	0	0	0	0	0	0	0	0	0	0	0	0	0	0	0	0	0	0	0	2	4	5	6	1	0	0	0	0	0	0	0	0	0	0	0	0	0	0
ASV1398	0	1	10	17	17	7	0	0	0	0	0	0	0	0	0	0	0	0	0	0	0	0	0	0	0	0	0	0	0	0	0	0	0	0	0	0	0	0	0	0	0	0	0	0	0	0	0	0	0
ASV1399	0	0	11	2	1	2	0	0	0	0	0	0	0	0	0	0	0	0	0	0	0	0	0	0	0	0	0	0	0	0	2	10	5	3	0	0	0	0	0	0	0	0	0	0	0	0	0	0	0
ASV1408	0	0	0	0	0	0	0	0	0	0	0	0	0	0	0	0	0	0	0	0	0	0	0	0	0	0	0	0	1	0	0	0	0	0	0	0	0	0	0	0	0	0	0	0	0	0	0	0	0
ASV1410	4	0	3	0	0	2	0	0	0	0	0	2	0	0	0	0	0	0	0	0	0	0	0	0	0	0	0	0	0	0	0	0	0	0	0	0	0	0	0	0	0	0	0	0	0	0	0	0	0
ASV1415	0	0	0	0	0	0	0	0	0	0	0	0	0	2	0	0	0	0	0	0	0	0	0	0	0	0	0	0	0	0	3	12	9	9	4	0	0	0	0	0	0	0	0	0	0	0	0	0	0
ASV1433	0	0	0	0	0	1	0	0	0	0	0	0	0	0	0	0	0	0	0	0	0	0	0	0	0	0	0	0	0	0	0	0	0	0	0	0	0	0	0	0	0	0	0	0	0	0	8	7	0
ASV1435	0	0	0	0	0	0	0	0	0	0	0	0	0	0	0	0	0	0	7	14	7	2	0	0	0	0	0	0	0	0	0	0	0	0	0	2	0	0	0	0	0	0	0	0	0	0	0	0	0
ASV1447	14	8	3	6	2	4	0	0	0	0	0	0	0	2	0	0	0	0	0	0	0	0	0	0	0	0	0	0	0	0	1	2	3	5	2	0	0	0	0	0	0	0	0	0	0	0	0	0	0
ASV1448	9	5	5	6	14	4	0	0	0	0	0	0	0	0	0	0	0	0	0	0	0	0	0	0	0	0	0	0	0	0	0	0	0	0	0	0	1	0	0	0	0	0	0	0	0	0	0	0	0
ASV1457	0	2	21	8	6	6	0	0	0	0	0	0	0	0	0	0	0	0	0	0	0	0	0	0	0	0	0	0	0	0	2	0	2	0	0	0	0	0	0	0	0	0	0	0	0	0	0	0	0
ASV1462	0	0	0	0	0	0	0	0	0	0	25	0	0	0	2	0	0	2	0	17	1	5	0	0	0	0	0	0	0	0	0	0	0	0	0	0	0	0	0	0	0	0	0	0	0	0	0	0	0
ASV1465	0	0	0	0	0	0	0	0	0	0	0	0	0	0	0	0	0	0	0	0	1	0	0	0	0	0	0	0	0	0	0	0	0	0	0	0	0	0	0	0	0	0	0	0	0	48	1	0	0
ASV1473	2	7	6	13	7	12	0	0	0	0	0	0	0	0	0	0	0	0	0	0	0	0	0	0	0	0	0	0	0	0	0	1	0	0	0	0	0	0	0	0	0	0	0	0	0	0	0	0	0
ASV1479	0	0	0	0	0	0	0	0	0	0	0	0	0	0	0	0	0	0	0	0	0	0	0	0	0	0	0	0	0	0	0	0	0	0	0	0	0	0	0	0	14	0	0	0	0	0	0	0	0
ASV1485	20	0	0	2	0	0	0	0	0	0	0	0	0	0	0	0	0	0	0	0	0	0	0	0	0	0	0	0	0	0	0	0	0	0	0	0	0	0	0	0	0	0	0	0	0	8	0	0	0
ASV1488	0	0	12	0	1	7	0	0	25	2	0	0	0	0	0	0	0	0	0	0	0	0	0	0	0	0	0	0	0	0	0	0	0	0	0	0	0	0	0	0	0	0	0	0	0	0	0	0	0
ASV1489	0	2	3	2	3	2	0	0	0	0	0	0	0	0	0	0	0	0	0	0	0	0	0	0	0	0	0	0	0	0	0	0	0	0	0	0	0	0	0	0	0	0	0	0	0	0	0	0	0
ASV1505	7	8	13	3	8	6	0	0	0	0	0	0	0	0	0	0	0	0	0	0	0	0	0	0	0	0	0	0	0	0	0	0	0	0	0	0	0	0	0	0	0	0	0	0	0	0	0	0	0
ASV1520	9	6	5	2	7	2	0	0	0	0	0	0	2	7	0	0	0	0	0	0	0	0	0	0	0	0	0	0	0	0	0	0	0	0	0	0	0	0	0	0	0	0	0	0	0	0	0	0	0
ASV1521	5	0	0	3	0	0	0	0	0	0	0	0	0	0	0	0	0	0	0	0	0	0	0	0	0	0	0	0	0	0	2	2	0	2	0	0	0	0	0	0	0	0	0	0	0	0	0	0	0
ASV1523	2	0	2	2	3	6	0	0	0	0	0	0	0	0	21	0	3	0	0	0	0	0	0	0	0	0	0	0	0	0	0	0	0	0	0	0	0	0	0	0	0	0	0	0	0	0	0	0	0
ASV1527	0	0	2	0	0	1	4	2	5	15	0	15	0	0	0	0	0	0	0	0	0	0	0	0	0	0	0	0	0	0	0	0	0	0	0	0	0	0	0	0	0	0	0	0	0	0	0	0	0
ASV1530	0	0	0	0	0	0	0	0	7	37	0	0	0	0	0	0	0	0	0	0	0	0	0	0	0	0	0	0	0	0	0	0	0	0	0	0	0	0	0	0	0	0	0	0	0	0	0	0	0
ASV1538	3	6	3	4	7	0	0	0	0	0	0	0	0	0	0	0	0	0	0	0	0	0	0	0	0	0	0	0	0	0	12	3	5	2	0	0	0	0	0	0	0	0	0	0	0	0	0	0	0
ASV1539	0	0	0	0	0	0	0	0	0	0	1	0	0	0	0	0	0	0	22	6	6	10	0	0	0	0	0	0	0	0	0	0	0	0	0	0	0	0	0	0	0	0	0	0	0	0	0	0	0
ASV1545	0	0	0	0	0	0	0	0	0	0	2	0	0	0	0	0	0	0	0	1	0	0	0	0	0	0	0	0	0	0	0	0	0	0	0	0	0	0	0	0	0	0	0	0	0	28	10	5	0
ASV1547	0	0	0	0	0	0	0	0	0	0	4	0	0	0	0	0	0	0	0	0	0	0	0	0	0	0	0	0	0	0	0	0	0	0	0	0	0	0	0	0	0	0	0	0	0	40	0	0	0
ASV1548	0	0	0	0	0	0	0	0	0	0	0	3	0	0	0	0	0	0	0	0	0	0	0	0	0	0	0	0	0	0	0	0	0	0	0	0	0	0	0	0	0	0	0	0	0	19	1	0	0
ASV1554	2	2	21	4	7	6	0	0	0	0	0	0	0	0	0	0	0	0	0	0	0	0	0	0	0	0	0	0	0	0	0	0	0	0	0	0	0	0	0	0	0	0	0	0	0	0	0	0	0
ASV1565	0	0	0	0	0	0	0	0	0	0	24	0	0	0	0	0	0	0	0	6	0	0	0	0	0	0	0	0	0	0	0	0	0	0	0	0	0	0	0	0	0	0	0	0	0	0	0	0	0
ASV1572	2	7	16	2	3	4	0	0	0	0	0	0	0	0	0	0	0	0	0	0	0	0	0	0	0	0	0	0	0	0	2	1	0	2	1	0	0	0	0	0	0	0	0	0	0	0	0	0	0
ASV1574	2	0	0	0	0	0	0	0	0	0	0	0	0	0	0	0	0	0	0	0	0	0	0	0	0	0	0	0	0	0	0	0	0	0	0	0	0	0	0	0	0	0	0	0	2	0	0	0	0
ASV1578	0	0	0	0	0	0	1	0	2	3	0	3	0	0	0	0	0	0	0	0	0	0	0	0	0	0	0	0	0	0	0	0	0	0	0	0	0	0	0	0	0	0	0	0	0	5	0	0	7
ASV1588	18	6	6	6	4	0	0	0	0	0	0	0	0	0	0	0	0	0	0	0	0	0	0	0	0	0	0	0	0	0	0	1	0	0	0	0	0	0	0	0	0	0	0	0	0	0	0	0	0
ASV1591	3	2	4	2	8	0	0	0	0	0	0	0	0	0	0	0	0	0	0	0	0	0	0	0	0	0	0	0	0	0	0	0	1	1	0	0	0	0	0	0	0	0	0	0	0	0	0	0	0
ASV1598	0	0	0	0	0	2	0	0	0	0	0	0	0	0	0	0	0	0	0	0	0	0	0	0	0	0	0	0	0	0	0	0	0	0	0	0	0	0	0	0	0	0	0	0	0	0	0	0	0
ASV1599	0	0	0	0	0	0	0	0	0	0	0	0	0	0	4	26	4	0	0	0	0	0	1	0	0	0	0	0	0	0	0	0	0	0	0	0	0	0	0	0	0	0	0	0	0	0	0	0	0
ASV1621	0	0	0	0	0	0	1	1	4	0	8	0	0	0	0	0	0	0	0	4	1	1	0	0	0	0	0	0	0	0	0	0	0	0	0	0	0	0	0	0	0	0	0	0	0	0	0	0	0
ASV1629	20	8	9	0	0	2	1	0	0	0	0	0	0	0	0	0	0	0	0	0	0	0	0	0	0	0	0	0	0	0	0	0	0	0	0	0	0	0	0	0	0	0	0	0	0	0	0	0	0
ASV1631	3	0	0	4	0	0	0	1	0	0	0	12	0	0	0	0	0	0	0	0	0	0	0	0	0	0	0	0	0	0	0	0	0	0	0	0	0	0	0	0	0	0	0	0	0	0	0	0	0
ASV1637	0	0	0	0	0	1	0	0	0	0	0	0	0	0	0	0	0	0	8	0	0	8	0	0	0	0	0	0	0	0	0	0	0	0	0	0	0	0	0	0	1	0	0	2	21	0	0	0	0
ASV1652	12	2	10	3	9	2	0	0	0	0	0	0	0	0	0	0	0	0	0	0	0	0	0	0	0	0	0	0	0	0	0	0	0	0	0	0	0	0	0	0	0	0	0	0	0	0	0	0	0
ASV1655	3	1	4	2	3	0	0	0	0	0	0	0	0	0	0	0	0	0	0	0	0	0	0	0	0	0	0	0	0	0	0	0	0	2	0	0	0	0	0	0	0	0	0	0	0	0	0	0	0
ASV1660	0	0	0	0	0	0	11	0	6	9	0	0	0	0	0	0	0	0	0	0	0	0	0	0	0	0	0	0	0	0	0	0	0	0	0	0	0	0	0	0	0	0	0	0	0	0	0	0	0
ASV1666	0	0	0	2	0	0	0	0	0	4	0	0	0	0	0	0	0	0	0	0	0	0	0	0	0	0	0	0	0	0	0	0	0	0	0	0	0	0	0	0	0	0	0	0	0	0	0	0	0
ASV1669	0	0	0	0	0	0	0	0	0	0	0	0	0	0	0	0	0	0	0	0	0	0	0	0	0	0	0	0	0	0	0	0	1	0	0	0	0	0	0	0	0	0	0	0	0	16	22	0	0
ASV1679	2	2	9	11	10	0	0	0	0	3	0	0	0	0	0	0	0	0	0	0	0	0	0	0	0	0	0	0	0	0	0	0	0	0	0	0	0	0	0	0	0	0	0	0	0	0	0	0	0
ASV1682	0	1	1	2	0	23	0	0	0	0	0	0	0	5	0	0	0	0	0	0	0	0	0	0	0	0	0	0	0	0	0	0	0	0	0	0	0	0	0	0	0	0	0	0	0	0	0	0	0
ASV1689	0	0	0	0	0	0	1	0	0	0	8	0	0	0	0	0	0	0	0	11	0	0	0	0	0	0	0	0	0	0	0	0	0	0	0	0	0	0	0	0	0	0	0	0	0	0	0	0	0
ASV1693	0	0	0	0	0	0	0	0	0	0	0	0	0	0	0	0	0	0	0	0	0	0	0	0	0	0	0	0	0	0	0	0	0	0	0	0	0	0	0	0	3	9	6	0	0	0	0	0	0
ASV1697	8	8	0	6	6	3	0	0	0	0	0	0	0	0	0	0	0	0	0	0	0	0	0	0	0	0	0	0	0	0	1	0	2	0	0	0	0	0	0	0	0	0	0	0	0	0	0	0	0
ASV1706	0	0	0	0	0	0	0	0	0	0	0	0	1	5	21	9	1	0	0	0	0	0	0	0	0	0	0	0	0	0	0	0	0	0	0	1	0	0	0	0	0	0	0	0	0	0	0	0	0
ASV1712	0	0	0	0	2	0	0	0	0	0	0	0	0	0	0	0	0	0	0	0	0	0	0	0	0	0	0	0	0	0	2	2	0	2	0	0	0	0	0	0	0	0	0	0	0	0	0	0	0
ASV1716	0	0	0	0	0	0	0	0	0	0	0	1	0	0	0	0	0	0	0	0	0	0	0	0	0	0	0	0	0	0	1	0	6	0	0	0	0	0	0	0	0	0	0	0	0	0	0	0	0
ASV1722	4	8	2	6	7	5	0	0	0	0	0	0	0	0	0	0	0	0	0	0	0	0	0	0	0	0	0	0	0	0	0	0	0	0	0	0	0	0	0	0	0	0	0	0	0	0	0	0	0
ASV1728	0	0	0	0	0	0	0	0	0	33	0	0	0	0	0	0	0	0	0	0	0	0	0	0	0	0	0	0	0	0	0	0	0	0	0	0	0	0	0	0	0	0	0	2	0	0	0	0	0
ASV1729	0	0	0	0	2	0	0	0	0	0	0	17	0	0	0	0	0	0	0	0	0	0	0	0	0	0	0	0	0	0	0	0	0	0	0	0	0	0	0	0	0	0	0	0	0	18	0	0	0
ASV1745	2	0	4	2	2	0	0	0	0	0	0	2	0	0	0	0	0	0	0	0	0	0	0	0	0	0	0	0	0	0	0	0	0	0	0	0	0	0	0	0	0	0	0	0	0	0	0	0	0
ASV1749	0	1	2	2	0	1	0	0	0	0	0	0	0	0	0	0	0	0	0	0	0	0	0	0	0	0	0	0	0	0	0	0	0	0	0	0	0	0	0	0	0	0	0	0	0	0	0	0	0
ASV1751	0	0	0	0	0	2	0	0	0	0	0	2	0	0	0	0	0	0	0	0	0	0	0	0	0	0	0	0	0	0	0	0	0	0	0	0	0	0	0	0	0	0	0	0	0	0	0	0	0
ASV1754	0	5	0	0	0	0	0	0	0	0	0	0	0	0	0	0	0	0	0	0	0	0	0	0	2	0	0	8	11	2	0	0	0	0	0	0	0	0	0	0	0	0	0	0	0	0	0	0	0
ASV1756	0	0	0	0	0	0	1	9	0	0	0	2	0	0	0	0	0	0	0	0	0	0	0	0	0	0	0	0	0	0	0	0	0	0	0	1	0	0	0	2	0	0	0	0	0	0	0	0	0
ASV1757	0	0	1	0	1	0	0	0	0	0	0	0	0	0	0	0	0	0	0	0	0	0	0	0	0	0	0	0	0	0	0	0	0	0	0	0	0	0	0	0	0	0	0	0	0	0	0	0	0
ASV1758	0	0	0	0	0	0	0	0	0	0	13	0	0	0	0	0	0	6	0	3	5	5	0	0	0	0	0	0	0	0	0	0	0	0	0	0	0	0	0	0	0	0	0	0	0	0	0	0	0
ASV1761	0	0	0	0	0	0	0	0	0	0	0	0	0	0	0	0	0	0	0	0	0	0	0	0	0	0	0	0	0	0	0	4	5	4	11	0	0	0	0	0	2	0	2	2	4	0	0	0	0
ASV1770	9	0	2	0	3	0	0	0	0	0	0	0	0	0	0	0	0	0	0	0	0	0	0	0	0	0	0	0	0	0	1	3	0	2	2	0	0	0	0	0	0	0	0	0	0	0	0	0	0
ASV1775	0	0	0	0	0	31	0	0	0	0	0	0	0	0	0	0	0	0	0	0	0	0	0	0	0	0	0	0	0	0	0	0	0	1	0	0	0	0	0	0	0	0	0	0	0	0	0	0	0
ASV1791	20	2	2	0	0	0	0	0	0	0	0	0	0	0	0	0	0	0	0	0	0	0	0	0	0	0	0	0	0	0	0	0	0	0	0	0	0	0	0	0	0	0	0	0	0	0	0	0	0
ASV1793	13	5	0	2	0	3	0	0	0	0	0	0	0	0	0	0	0	0	0	0	0	0	0	0	0	0	0	0	0	0	0	0	0	0	10	0	0	0	0	0	0	0	0	0	0	0	0	0	0
ASV1797	4	0	0	0	0	2	0	0	1	0	0	0	0	0	0	0	0	0	0	0	0	0	0	0	0	0	0	0	0	0	0	0	0	0	0	0	0	0	0	0	0	0	0	0	0	0	0	0	0
ASV1808	0	0	0	0	0	0	0	2	4	1	0	4	11	9	0	0	0	0	0	1	0	2	0	0	0	0	0	0	0	0	0	0	0	0	0	0	0	0	0	0	0	0	0	0	0	0	0	0	0
ASV1814	0	0	0	1	0	0	0	0	0	0	0	0	0	0	0	0	0	0	0	0	0	0	0	0	0	0	0	0	0	0	0	0	0	0	0	0	0	0	0	0	0	0	0	0	0	3	2	8	0
ASV1828	2	0	3	0	0	0	0	0	0	0	0	0	0	0	0	0	0	0	0	0	0	0	0	0	0	0	0	0	0	0	0	0	0	0	0	0	0	0	0	0	0	0	0	0	0	0	0	0	0
ASV1845	0	0	0	0	0	0	0	0	0	0	0	0	0	0	0	0	0	0	0	0	0	0	0	0	0	0	0	0	0	0	0	5	0	5	2	0	0	0	0	0	0	0	0	0	10	0	0	0	0
ASV1846	0	0	0	0	0	0	0	0	0	0	0	0	0	0	0	0	0	0	0	0	0	0	0	0	0	0	0	0	0	0	4	5	2	3	5	0	0	0	0	0	0	0	0	0	2	0	0	0	0
ASV1851	0	0	0	0	0	0	0	0	0	0	0	0	0	0	0	0	0	0	0	0	0	0	0	0	0	0	0	0	0	0	0	0	0	0	0	0	0	0	0	0	0	0	0	0	0	1	17	12	0
ASV1857	11	0	4	0	1	0	1	3	0	0	0	0	0	0	0	0	0	0	0	0	0	0	0	0	0	0	0	0	0	0	0	0	0	0	0	0	0	0	0	0	0	0	0	0	0	0	0	0	0
ASV1860	2	7	4	3	1	0	0	0	0	0	0	0	0	0	0	0	0	0	0	0	0	0	0	0	0	0	0	0	0	0	0	1	0	0	0	0	0	0	0	0	0	0	0	0	0	0	0	0	0
ASV1863	0	0	0	0	0	0	0	0	0	0	0	0	18	11	0	0	0	0	0	0	0	0	0	0	0	0	0	0	0	0	0	2	0	0	0	0	0	0	0	0	0	1	0	0	0	0	0	0	0
ASV1867	0	26	0	0	0	3	0	0	0	0	0	2	0	0	0	0	0	0	0	0	0	0	0	0	0	0	0	0	0	0	0	0	0	0	0	0	0	0	0	0	0	0	0	0	0	0	0	0	0
ASV1868	0	0	0	0	0	0	0	0	0	0	0	0	0	0	0	0	0	0	3	0	0	0	0	0	0	0	0	0	0	0	0	0	0	0	0	0	0	0	0	0	0	0	0	1	0	0	0	0	0
ASV1871	0	0	0	0	0	0	11	2	3	0	0	0	0	0	0	0	0	0	0	0	0	0	0	0	0	0	0	0	0	0	0	0	0	0	0	0	0	0	0	0	0	2	4	4	3	0	0	0	0
ASV1873	0	0	2	0	0	0	0	0	0	0	0	0	0	0	0	0	0	0	0	0	0	0	0	0	0	0	0	0	0	0	1	9	11	3	3	0	0	0	0	0	0	0	0	0	0	0	0	0	0
ASV1877	0	0	0	0	0	0	0	0	0	0	0	0	0	0	0	0	0	0	0	0	0	0	1	0	0	0	0	0	0	0	0	0	0	0	0	0	0	0	0	0	0	0	0	0	0	0	0	0	0
ASV1882	0	0	0	0	0	0	0	0	0	0	0	0	0	0	0	0	0	0	0	0	0	0	0	0	0	0	0	0	0	0	0	0	2	0	0	0	0	0	0	0	0	0	0	0	0	0	0	0	0
ASV1897	10	9	2	4	0	2	0	0	0	0	0	3	0	0	0	0	0	0	0	0	0	0	0	0	0	0	0	0	0	0	0	0	0	0	0	0	0	0	0	0	0	0	0	0	0	0	0	0	0
ASV1900	2	0	0	0	0	0	0	0	0	3	0	0	0	0	0	0	0	0	0	0	0	0	0	0	0	0	0	0	0	0	0	0	0	0	0	0	0	0	0	0	0	0	0	0	0	0	0	0	0
ASV1906	0	0	8	4	1	2	0	0	0	0	0	0	0	0	0	0	0	0	0	0	0	0	0	0	0	0	0	0	0	0	5	5	0	2	0	0	0	0	0	0	0	0	0	0	0	0	0	0	0
ASV1910	0	0	0	0	0	0	0	0	0	0	0	0	0	0	2	27	0	0	0	0	0	0	0	0	0	0	0	0	0	0	0	0	0	0	0	0	0	0	0	0	0	0	0	0	0	0	0	0	0
ASV1911	0	0	0	0	0	0	2	1	0	0	0	0	0	0	0	0	0	0	0	0	0	0	0	0	0	0	0	0	0	0	0	0	0	0	0	0	0	0	0	0	5	1	3	7	4	0	0	0	0
ASV1912	0	0	1	0	0	0	0	0	0	0	0	0	0	0	0	0	0	0	0	0	0	0	0	0	0	0	0	0	0	0	10	9	7	0	0	0	0	0	0	0	0	0	0	0	0	0	0	0	0
ASV1914	0	0	0	0	0	0	0	0	0	0	0	0	0	0	0	0	0	0	0	2	0	0	0	0	0	0	0	0	0	0	0	0	0	0	0	0	0	0	0	0	0	0	0	0	0	1	0	0	0
ASV1915	0	0	0	0	0	0	0	0	0	0	0	0	0	0	0	0	0	0	0	0	1	2	0	0	0	0	0	0	0	0	0	0	0	0	0	0	0	0	0	0	0	0	0	0	0	0	0	0	0
ASV1919	0	0	0	0	0	0	0	0	0	0	0	0	0	0	0	0	0	0	0	0	0	0	0	0	0	0	0	0	0	0	0	0	0	0	0	0	0	0	0	0	0	0	3	0	0	6	0	0	0
ASV1950	0	0	0	0	3	0	0	0	0	0	0	0	0	0	0	0	0	0	0	0	0	0	0	0	0	0	0	0	0	0	0	1	0	1	0	0	0	0	0	0	0	0	0	0	0	0	0	0	0
ASV1967	8	3	2	3	3	3	0	0	0	0	0	0	0	3	0	0	0	0	0	0	0	0	0	0	0	0	0	0	0	0	0	0	0	0	0	0	0	0	0	0	0	0	0	0	0	0	0	0	0
ASV1969	3	22	0	0	0	0	0	0	0	0	0	0	0	0	0	0	0	0	0	0	0	0	0	0	0	0	0	0	0	0	0	1	0	0	0	0	0	0	0	0	0	0	0	0	0	0	0	0	0
ASV1982	0	0	0	0	0	0	0	0	0	0	0	0	0	0	0	0	0	0	0	0	0	0	0	0	0	0	0	0	5	0	0	0	0	0	0	0	0	0	0	0	7	1	5	5	4	0	0	0	0
ASV1983	0	0	0	0	0	0	0	0	0	0	0	0	0	0	0	0	0	0	0	0	0	0	0	0	0	0	0	0	0	0	1	3	0	2	2	0	0	0	0	0	0	0	0	0	0	2	17	0	0
ASV1985	0	0	0	0	0	0	0	0	0	0	0	0	0	0	0	0	0	0	0	0	0	0	0	0	0	0	0	0	0	0	0	3	2	0	4	0	0	0	0	0	0	0	0	0	0	0	2	0	0
ASV2005	4	4	0	2	2	0	0	0	0	0	0	0	0	0	0	0	0	0	0	0	0	0	0	0	0	0	0	0	0	0	0	0	0	0	0	0	0	0	0	0	0	0	0	0	0	0	0	0	0
ASV2008	3	1	3	2	11	4	0	0	0	0	0	2	0	0	0	0	0	0	0	0	0	0	0	0	0	0	0	0	0	0	0	0	0	0	0	0	0	0	0	0	0	0	0	0	0	0	0	0	0
ASV2020	0	0	0	2	2	0	0	0	0	0	0	0	0	0	0	0	0	0	0	0	0	0	0	0	0	0	0	0	0	0	4	5	6	5	3	0	0	0	0	0	0	0	0	0	0	0	0	0	0
ASV2021	0	0	0	2	0	1	0	0	0	0	0	0	2	0	0	0	0	0	0	0	0	0	0	0	0	0	0	0	0	0	0	0	0	0	0	0	0	0	0	0	0	0	0	0	0	0	0	0	0
ASV2022	0	0	0	0	0	0	0	0	0	0	0	0	0	0	4	0	6	0	0	0	0	0	0	0	0	0	0	0	0	0	0	0	0	0	0	0	0	0	0	0	0	0	0	0	0	0	0	0	0
ASV2027	0	0	0	0	0	0	0	0	0	0	0	0	0	0	0	0	0	0	0	0	0	0	0	0	0	0	2	0	1	0	0	0	0	3	0	0	0	0	0	0	0	0	0	0	0	0	0	0	0
ASV2028	0	0	0	0	0	0	0	0	0	0	0	0	0	0	0	0	0	0	0	0	0	0	0	0	0	0	0	0	0	0	2	1	2	1	3	0	0	0	0	0	0	0	0	0	0	0	0	0	0
ASV2029	0	0	0	0	0	0	0	0	0	0	0	0	0	0	0	0	0	0	0	0	0	0	0	0	0	0	0	0	0	0	0	0	0	0	0	6	2	4	1	5	4	1	2	0	1	0	0	0	0
ASV2050	9	2	2	0	0	0	0	0	0	0	0	0	0	0	0	0	0	0	0	0	0	0	0	0	0	0	0	0	0	0	5	2	2	4	0	0	0	0	0	0	0	0	0	0	0	0	0	0	0
ASV2056	2	0	5	1	0	0	0	0	0	0	0	0	0	0	0	0	0	0	0	0	0	0	0	0	0	0	0	0	0	0	4	2	0	7	0	0	0	0	0	0	0	0	0	0	0	0	0	0	0
ASV2063	0	0	13	0	2	3	1	2	0	3	0	0	0	0	0	0	0	0	0	0	0	0	0	0	0	0	0	0	0	0	0	0	0	0	0	0	0	0	0	0	0	0	0	0	0	0	0	0	0
ASV2067	0	3	1	0	0	0	0	0	0	0	0	0	0	0	0	0	0	0	0	0	0	0	0	0	0	0	0	0	0	0	0	3	14	2	2	0	0	0	0	0	0	0	0	0	0	0	0	0	0
ASV2071	0	0	1	0	0	0	10	3	6	0	0	0	0	0	0	0	0	0	0	0	0	0	0	0	0	0	0	0	0	0	0	0	0	0	0	0	0	0	0	0	0	0	0	0	7	0	0	0	0
ASV2072	0	0	0	0	0	0	0	0	0	0	4	0	0	0	0	0	0	2	0	2	4	10	0	0	0	0	0	0	0	0	0	0	0	0	0	0	0	0	0	0	0	0	0	0	0	0	0	0	0
ASV2073	0	0	0	0	0	0	0	0	0	0	0	20	0	0	0	0	0	0	0	0	4	0	0	0	0	0	0	0	0	0	0	0	0	0	0	0	0	0	0	0	0	0	0	0	0	0	0	0	0
ASV2087	5	3	0	2	0	1	0	0	0	0	0	0	6	7	0	0	0	0	0	0	0	0	0	0	0	0	0	0	0	0	0	0	0	0	0	0	0	0	0	0	0	0	0	0	0	0	2	0	0
ASV2088	4	0	0	2	3	0	0	0	0	0	0	0	0	0	0	0	0	0	0	0	0	0	0	0	0	0	0	0	0	0	0	0	0	0	0	0	0	0	0	0	0	0	0	0	0	16	0	0	0
ASV2097	0	0	2	2	1	0	0	0	0	0	0	0	0	0	0	0	0	0	0	0	0	0	0	0	0	0	0	0	0	0	0	0	0	0	0	0	0	0	0	0	0	0	0	0	0	0	3	0	0
ASV2101	0	0	0	0	0	0	0	0	0	5	0	0	0	0	1	0	0	0	0	0	0	0	0	0	0	0	0	0	0	0	0	0	0	0	0	0	0	0	0	0	0	0	0	0	0	0	0	0	0
ASV2103	0	0	13	0	0	0	0	0	0	0	0	0	0	0	0	0	0	0	0	0	0	0	0	0	0	0	0	0	0	0	0	0	0	0	0	0	0	0	0	0	0	0	0	0	0	0	0	0	0
ASV2106	0	0	2	0	0	0	0	0	0	0	0	0	2	0	0	0	0	0	0	0	0	0	0	0	0	0	0	0	0	0	0	0	0	0	0	0	0	0	0	0	0	0	0	0	0	0	0	0	0
ASV2108	0	0	0	0	0	0	0	0	0	0	5	0	0	0	0	0	0	0	0	5	0	0	0	0	0	0	0	0	0	0	0	0	0	0	0	0	0	0	0	0	0	0	0	0	0	14	0	2	0
ASV2109	0	0	0	0	0	0	0	0	3	0	0	0	0	0	0	7	6	0	0	0	0	0	0	0	0	0	0	0	0	0	0	0	0	0	0	0	0	0	0	0	0	0	0	0	0	0	0	0	0
ASV2111	0	0	0	12	10	0	0	0	0	0	0	2	0	0	0	0	0	0	0	0	0	0	0	0	0	0	0	0	0	0	0	0	0	0	0	0	0	0	0	0	0	2	0	0	0	0	0	0	0
ASV2135	4	0	0	0	0	0	0	0	0	0	0	0	0	0	0	0	0	0	0	0	0	0	0	0	0	0	0	0	0	0	0	0	0	1	0	0	0	0	0	0	0	0	0	0	0	0	0	0	0
ASV2145	0	0	0	2	2	3	0	0	0	0	0	0	0	3	0	0	0	0	0	0	0	0	0	0	0	0	0	0	0	0	0	0	0	0	0	0	0	0	0	0	0	0	0	0	0	0	0	0	0
ASV2151	0	0	0	0	0	1	0	0	0	0	0	0	0	0	0	0	0	0	0	0	0	0	0	0	0	0	0	0	0	0	0	0	0	0	0	0	0	0	0	0	0	0	0	0	0	0	6	0	0
ASV2152	0	2	0	0	3	0	0	0	0	0	0	0	0	0	0	0	0	0	0	0	0	0	0	0	0	0	0	0	0	0	4	3	3	2	2	0	0	0	0	0	0	0	0	0	0	0	0	0	0
ASV2155	0	0	0	0	0	0	0	0	0	0	0	0	0	0	1	0	2	0	0	0	0	0	0	0	0	0	0	0	0	0	0	0	0	0	0	0	0	0	0	0	0	0	0	0	0	16	0	0	0
ASV2170	0	0	0	0	0	0	0	0	0	0	0	0	0	0	0	0	0	0	0	0	0	0	0	0	0	0	0	0	0	0	0	0	0	0	0	0	0	0	0	0	0	0	0	0	0	0	0	0	0
ASV2182	5	0	0	0	0	3	0	0	0	0	0	0	8	6	0	0	0	0	0	0	0	0	0	0	0	0	0	0	0	0	0	0	0	0	0	0	0	0	0	0	0	0	0	0	0	0	0	0	0
ASV2185	2	2	4	2	3	0	0	0	1	0	0	0	0	0	0	0	0	0	0	0	0	0	0	0	0	0	0	0	0	0	0	0	0	0	0	0	0	0	0	0	0	0	0	0	0	0	0	0	0
ASV2188	0	2	0	2	0	0	0	0	0	0	0	0	3	5	0	0	0	0	0	0	0	0	0	0	0	0	0	0	0	0	0	0	0	0	0	0	0	0	0	0	0	0	0	0	0	11	1	0	0
ASV2199	0	0	0	0	1	0	0	0	0	0	0	0	0	0	0	0	0	0	0	0	0	0	0	0	0	0	0	0	0	0	0	0	0	0	0	0	0	0	0	0	0	0	0	0	0	22	0	0	0
ASV2215	17	0	2	1	0	0	0	0	0	0	0	0	0	0	0	0	0	0	0	0	0	0	0	0	0	0	0	0	0	0	0	1	0	0	0	0	0	0	0	0	0	0	0	0	0	0	0	0	0
ASV2216	7	2	7	2	0	1	0	0	0	2	0	0	0	0	0	0	0	0	0	0	0	0	0	0	0	0	0	0	0	0	0	0	0	0	0	0	0	0	0	0	0	0	0	0	0	0	0	0	0
ASV2221	4	0	2	0	0	3	0	0	2	0	0	0	0	0	0	0	0	0	0	0	0	0	0	0	0	0	0	0	0	0	0	0	0	0	0	0	0	0	0	0	0	0	0	0	0	0	0	0	0
ASV2225	3	0	0	0	0	2	0	0	0	0	0	0	0	0	0	0	0	0	0	0	0	0	0	0	0	0	0	0	0	0	0	0	0	0	0	0	0	0	0	0	0	0	0	0	0	0	0	0	0
ASV2227	2	2	3	2	1	2	0	0	0	0	0	0	0	0	0	0	0	0	0	0	0	0	0	0	0	0	0	0	0	0	2	2	0	5	0	0	0	0	0	0	0	0	0	0	0	0	0	0	0
ASV2228	1	2	0	0	0	1	0	0	0	0	0	0	0	0	0	0	0	0	0	0	0	0	0	0	0	0	0	0	0	0	0	0	0	0	4	0	0	0	0	0	0	0	0	0	0	0	0	0	0
ASV2249	0	0	0	0	0	0	0	0	0	0	0	0	0	0	0	0	0	0	0	0	0	0	2	0	0	0	0	0	0	0	0	0	0	0	0	0	1	3	11	2	0	0	0	0	0	0	0	0	0
ASV2253	0	0	0	0	0	0	0	0	0	0	0	0	0	0	0	0	0	0	0	0	0	0	0	0	0	0	0	0	0	0	2	3	4	0	0	0	0	0	0	0	0	0	0	0	0	0	0	0	0
ASV2266	10	4	0	0	3	0	0	0	0	0	0	0	0	1	0	0	0	0	0	0	0	0	0	0	0	0	0	0	0	0	0	0	0	0	0	0	0	0	0	0	0	0	0	0	0	0	0	0	0
ASV2267	6	2	0	0	0	0	0	0	0	0	0	0	0	0	0	0	0	0	0	0	0	0	0	0	0	0	0	0	0	0	2	4	1	3	3	0	0	0	0	0	0	0	1	0	0	0	0	0	0
ASV2273	2	0	0	0	4	2	0	0	0	0	0	0	0	0	0	0	0	0	0	0	0	0	0	0	0	0	0	0	0	0	0	0	0	1	4	0	0	0	0	0	0	0	0	0	0	0	0	0	0
ASV2274	0	0	0	0	0	0	0	0	0	0	0	0	0	0	0	0	0	0	0	0	0	0	0	2	0	0	0	0	0	0	2	4	1	2	0	0	0	0	0	0	0	0	0	0	0	0	0	0	0
ASV2278	0	0	0	0	0	0	0	0	0	0	0	0	0	2	0	0	0	0	0	0	0	0	0	0	0	0	0	0	0	0	0	0	0	0	0	0	0	0	0	0	0	0	0	0	0	18	0	0	0
ASV2284	0	7	3	3	4	2	0	0	0	0	0	0	0	0	0	0	0	0	0	0	0	0	0	0	0	0	0	0	0	0	0	0	0	2	0	0	0	0	0	0	0	0	0	0	0	0	0	0	0
ASV2287	0	0	0	0	0	2	0	0	0	0	0	0	0	0	0	0	0	0	0	0	0	0	0	0	0	0	0	0	0	0	0	0	0	0	0	0	0	0	0	0	0	0	0	0	0	0	0	0	0
ASV2288	0	0	0	0	0	0	0	0	0	0	1	2	0	0	0	0	0	0	8	1	2	4	0	0	0	0	0	0	0	0	0	0	0	0	0	0	0	0	0	0	0	0	0	0	0	0	0	0	0
ASV2290	0	0	0	0	0	0	0	0	0	0	0	0	0	0	0	0	0	0	0	0	0	0	0	0	3	1	1	3	2	2	0	0	0	0	0	0	0	0	0	0	0	0	0	0	0	0	0	0	0
ASV2296	0	0	0	0	0	0	1	0	0	0	0	0	0	0	0	0	0	0	0	0	0	0	0	0	0	0	0	0	0	0	0	0	0	0	0	0	0	0	0	0	3	2	0	5	6	0	0	0	0
ASV2297	0	0	4	0	0	0	0	0	0	0	0	0	0	0	0	0	0	0	0	0	0	0	0	0	0	0	0	0	0	0	2	2	2	3	2	0	0	0	0	0	0	0	0	0	0	0	0	0	0
ASV2305	0	0	0	0	0	0	0	0	0	0	0	4	0	0	0	0	0	0	0	0	0	0	0	0	0	0	0	0	0	0	0	1	0	0	2	0	0	0	0	0	0	0	0	0	0	0	0	0	0
ASV2320	7	0	0	0	0	0	0	0	0	0	0	0	0	0	0	0	0	0	0	0	0	0	0	0	0	0	0	0	0	0	0	0	0	0	0	0	0	0	0	0	0	0	0	0	0	0	2	0	0
ASV2326	3	4	1	1	0	3	0	0	0	0	0	0	0	0	0	0	0	0	0	0	0	0	0	0	0	0	0	0	0	0	2	0	2	1	0	0	0	0	0	0	0	0	0	0	0	0	0	0	0
ASV2336	0	0	0	0	0	1	0	0	0	0	0	0	2	0	0	0	0	0	0	0	0	0	0	0	0	0	0	0	0	0	0	0	0	0	0	0	0	0	0	0	0	0	0	0	0	0	0	0	0
ASV2340	0	0	0	0	0	0	0	0	0	0	0	0	0	0	0	0	0	0	0	0	0	0	0	0	3	0	7	3	0	0	0	0	0	0	0	0	0	0	0	0	0	0	0	0	0	0	0	0	0
ASV2343	0	0	0	0	0	0	2	0	0	3	0	2	0	0	0	0	0	0	0	0	0	0	0	0	0	0	0	0	0	0	0	0	0	0	0	0	0	0	0	0	0	0	0	0	0	0	0	0	0
ASV2344	0	0	0	0	0	0	0	0	0	0	0	0	0	0	0	0	0	0	0	0	0	0	0	0	0	0	5	6	2	0	0	0	0	0	0	0	0	0	0	0	0	0	0	0	1	0	0	0	0
ASV2346	0	0	0	0	0	0	0	0	0	0	0	5	0	0	0	0	0	0	0	0	0	0	0	0	0	0	0	1	12	0	0	0	0	0	0	0	0	0	0	0	0	0	0	0	0	0	0	0	0
ASV2347	0	0	0	0	1	0	0	0	0	0	0	0	0	0	0	0	0	0	0	0	0	0	0	0	0	0	0	0	0	0	4	2	0	0	3	0	0	0	0	0	0	0	0	0	0	0	0	0	0
ASV2381	2	0	0	0	0	0	0	0	0	0	0	0	0	0	0	0	0	0	0	0	0	0	0	0	0	0	0	0	0	0	1	1	0	0	0	0	0	0	0	0	0	0	0	0	0	0	0	0	0
ASV2396	0	0	0	0	0	0	0	0	0	0	2	0	0	0	0	0	0	0	0	2	0	0	0	0	0	0	0	0	0	0	0	0	0	0	0	0	0	0	0	0	0	0	0	0	0	0	0	0	0
ASV2400	0	0	0	0	0	0	0	4	0	0	0	0	0	0	0	0	0	0	0	0	0	0	0	0	0	0	0	0	0	0	0	0	0	0	0	0	0	0	0	0	0	0	0	0	0	2	0	0	0
ASV2403	0	0	0	0	0	0	0	0	0	0	0	0	0	0	0	0	0	0	0	0	0	0	0	0	0	0	0	0	0	0	0	0	0	0	0	0	0	0	3	3	0	3	2	3	3	0	0	0	0
ASV2429	4	0	0	0	0	0	0	0	0	0	0	0	0	0	0	0	0	0	0	0	0	0	0	0	0	0	0	0	0	0	4	5	5	0	0	0	0	0	0	1	0	0	0	0	0	0	0	0	0
ASV2433	2	4	0	7	0	2	0	0	0	0	0	0	0	0	0	0	0	0	0	0	0	0	0	0	0	0	0	0	0	0	0	1	0	0	0	0	0	0	0	0	0	0	0	0	0	0	0	0	0
ASV2435	2	0	0	0	2	0	0	0	0	0	0	0	0	1	0	0	0	0	0	0	0	0	0	0	0	0	0	0	0	0	0	0	0	0	0	0	0	0	0	0	0	0	0	0	0	0	0	0	0
ASV2444	0	0	0	0	0	2	0	0	0	0	0	0	0	0	0	0	0	0	0	0	0	0	0	0	0	0	0	0	0	0	0	0	0	0	0	0	0	0	0	0	0	0	0	0	0	7	0	0	0
ASV2454	0	0	2	0	2	0	0	0	0	0	0	0	2	0	0	0	0	0	0	0	0	0	0	0	0	0	0	0	0	0	0	0	0	0	0	0	0	0	0	0	0	0	0	0	0	0	0	0	0
ASV2468	0	0	0	0	0	0	0	0	0	0	0	0	0	0	0	0	0	0	0	0	0	0	0	0	0	0	0	0	0	0	0	0	0	0	0	0	0	0	0	0	0	0	0	0	0	2	0	0	0
ASV2491	3	4	0	0	0	0	0	0	2	0	0	0	0	0	0	0	0	0	0	0	0	0	0	0	0	0	0	0	0	0	0	0	0	0	0	0	0	0	0	0	0	0	0	0	0	0	0	0	0
ASV2499	0	0	0	0	0	0	0	0	0	0	0	0	0	2	0	0	0	0	0	0	0	0	0	0	0	0	10	5	0	0	0	0	0	0	1	0	0	0	0	0	0	0	0	0	0	0	0	0	0
ASV2509	0	3	1	2	0	2	0	0	0	0	0	0	0	0	0	0	0	0	0	0	0	0	0	0	0	0	0	0	0	0	0	0	0	0	0	0	0	0	0	0	0	0	0	0	0	0	0	0	0
ASV2513	0	2	0	0	4	0	0	0	0	0	0	0	0	0	0	0	0	0	0	0	0	0	0	0	0	0	0	0	0	0	0	0	0	0	0	0	0	0	0	0	0	0	0	0	0	0	8	0	0
ASV2515	0	0	0	0	0	0	0	0	0	0	0	0	0	0	0	0	0	0	0	0	0	0	0	0	1	0	0	0	0	0	3	2	0	2	3	0	0	0	0	0	0	0	0	0	0	0	0	0	0
ASV2526	0	0	0	0	0	0	0	3	1	5	0	7	0	0	0	0	0	0	0	0	0	0	0	0	0	0	0	0	0	0	0	0	0	0	0	0	0	0	0	0	0	0	0	1	0	0	0	0	0
ASV2530	0	0	0	0	0	0	0	0	0	0	0	0	0	0	0	0	0	0	0	0	0	0	0	0	0	0	0	0	2	0	0	0	0	0	0	0	0	0	0	0	2	2	4	2	3	0	0	0	0
ASV2531	0	0	0	0	0	0	0	0	0	0	0	0	0	0	0	0	0	0	0	0	0	0	0	0	0	0	0	0	0	0	2	3	6	0	2	0	0	0	0	0	0	0	0	0	2	0	0	0	0
ASV2572	0	0	0	0	0	0	0	0	0	0	0	0	6	4	0	0	0	0	0	2	0	0	0	0	0	0	0	0	0	0	0	0	0	0	0	0	0	0	0	0	0	0	0	0	0	0	0	0	0
ASV2581	0	0	2	3	0	2	0	0	0	0	8	0	0	0	0	0	0	0	0	2	0	0	0	0	0	0	0	0	0	0	0	0	0	0	0	0	0	0	0	0	0	0	0	0	0	0	0	0	0
ASV2584	0	0	2	0	1	2	0	0	0	2	0	0	0	0	0	0	0	0	0	0	0	0	0	0	0	0	0	0	0	0	0	0	0	0	0	0	0	0	0	0	0	0	0	0	0	0	0	0	0
ASV2592	0	0	0	0	0	0	0	0	0	0	0	0	0	0	0	0	0	0	0	0	0	0	0	0	1	0	1	0	0	2	0	0	0	0	0	0	0	0	0	0	0	0	0	0	0	0	0	0	0
ASV2593	0	0	0	0	0	0	0	0	0	3	0	0	0	0	13	0	0	0	0	0	0	0	0	0	0	0	0	0	0	0	0	0	0	0	0	0	0	0	0	0	0	0	0	0	1	0	0	0	0
ASV2594	0	0	8	3	0	0	2	1	1	0	0	0	0	0	2	0	0	0	0	0	0	0	0	0	0	0	0	0	0	0	0	0	0	0	0	0	0	0	0	0	0	0	0	0	0	0	0	0	0
ASV2597	0	0	0	0	0	0	0	0	0	0	0	0	0	0	0	0	0	0	0	2	0	0	0	0	0	0	0	0	0	0	0	0	0	0	0	0	0	0	0	0	0	0	0	0	0	11	0	0	0
ASV2605	0	0	0	0	0	0	0	0	0	0	0	0	0	0	0	0	0	0	0	0	0	0	0	0	0	0	0	0	0	0	0	0	0	0	0	2	6	1	2	1	0	2	2	0	0	0	0	0	0
ASV2606	0	0	0	0	0	0	0	0	0	0	0	0	0	0	0	0	0	0	0	0	0	0	0	0	0	0	0	0	0	0	0	0	0	0	0	1	0	0	0	0	1	0	0	13	0	0	0	0	0
ASV2610	0	0	0	0	0	0	0	0	0	0	0	0	0	0	0	0	0	0	0	0	0	0	0	0	0	0	0	0	0	0	0	0	0	0	0	2	0	0	0	0	4	3	0	0	4	0	0	0	0
ASV2614	0	0	0	0	0	0	0	0	0	0	0	0	0	0	0	0	0	0	0	0	0	0	0	0	0	0	0	0	0	0	0	0	0	0	0	0	0	0	0	0	0	0	0	0	0	0	0	1	0
ASV2637	4	0	3	1	1	2	0	0	0	0	0	0	0	1	0	0	0	0	0	0	0	0	0	0	0	0	0	0	0	0	0	0	0	0	0	0	0	0	0	0	0	0	0	0	0	4	0	0	0
ASV2641	2	0	0	0	2	0	0	0	0	0	0	0	0	0	0	0	0	0	0	0	0	0	0	0	0	0	0	0	0	0	0	0	1	1	0	0	0	0	0	0	0	0	0	0	0	0	0	0	0
ASV2646	1	0	3	0	0	2	0	0	0	0	0	0	0	0	0	0	0	0	0	0	0	0	0	0	0	0	0	0	0	0	1	0	0	0	3	0	0	0	0	0	0	0	0	0	0	0	0	0	0
ASV2660	0	0	2	1	2	2	1	0	4	1	0	0	0	0	0	0	0	0	0	0	0	3	0	0	0	0	0	0	0	0	0	0	0	0	0	0	0	0	0	0	0	0	0	0	0	0	0	0	0
ASV2670	0	0	0	0	0	0	2	0	3	1	0	2	0	0	0	0	0	0	0	0	0	0	0	0	0	0	0	0	0	0	0	0	0	0	0	0	0	0	0	0	1	0	0	1	0	0	0	0	0
ASV2673	0	0	6	3	1	0	0	0	0	0	0	0	0	0	0	0	0	0	0	0	0	0	0	0	0	0	0	0	0	0	1	1	1	0	2	0	0	0	0	0	0	0	0	0	0	0	0	0	0
ASV2674	0	0	2	0	0	0	0	0	0	0	0	0	0	0	0	0	0	0	0	0	0	0	0	0	0	0	0	0	0	0	0	0	0	0	0	0	0	0	0	0	0	0	1	0	0	0	0	0	0
ASV2675	0	0	2	0	2	0	0	1	0	0	0	0	0	0	0	0	0	0	0	0	0	0	0	0	0	0	0	0	0	0	0	0	0	0	0	0	0	0	0	0	0	0	0	0	0	0	0	0	0
ASV2680	0	0	0	0	0	0	0	0	0	0	0	0	0	0	0	0	0	0	0	0	0	0	0	0	0	0	1	0	0	0	0	0	0	0	0	0	0	0	0	0	0	0	0	0	0	0	0	12	0
ASV2681	0	0	0	2	0	0	0	0	0	0	0	0	0	0	0	0	0	0	0	0	0	0	0	0	0	0	0	0	0	0	0	0	0	0	0	0	0	0	0	0	0	0	0	0	0	9	0	0	0
ASV2683	0	0	0	1	2	0	0	0	0	0	0	0	0	0	0	0	0	0	0	0	0	0	0	0	0	0	0	0	0	0	2	0	0	4	3	0	0	0	0	0	0	0	0	0	0	0	0	0	0
ASV2684	0	0	0	0	0	0	0	4	0	0	0	0	0	0	0	0	0	0	0	0	0	0	0	0	0	0	0	0	0	0	0	0	0	0	0	0	0	0	0	0	0	0	0	0	0	0	0	0	0
ASV2686	0	0	0	0	0	0	0	0	0	0	0	0	0	0	0	0	0	0	0	0	0	0	0	0	0	0	0	1	0	0	0	0	0	0	0	0	0	0	0	0	0	0	0	0	0	0	0	0	0
ASV2690	0	0	0	0	0	0	0	0	1	0	0	7	3	0	0	0	0	0	0	0	0	0	0	0	0	0	0	0	0	0	0	0	0	0	0	0	0	0	0	0	0	0	0	0	0	0	0	0	0
ASV2697	0	0	0	0	0	0	0	0	0	0	0	0	0	0	0	0	0	0	0	0	0	0	0	0	0	0	0	0	0	0	0	0	0	0	0	0	0	0	0	0	0	0	0	0	0	0	0	0	0
ASV2701	0	0	0	0	0	0	0	0	0	0	0	0	0	0	0	0	0	0	0	0	0	0	0	0	0	0	0	0	0	0	0	0	0	0	0	0	0	0	0	0	0	0	0	0	0	2	11	0	0
ASV2703	0	0	0	0	0	0	0	0	0	0	0	0	0	0	0	0	0	0	0	0	0	0	0	0	0	0	0	0	0	0	0	0	0	0	0	0	0	0	0	0	0	2	3	0	0	0	0	0	0
ASV2705	0	0	0	0	0	0	0	0	0	0	0	0	0	0	0	0	0	0	0	0	0	0	0	0	0	0	0	0	0	0	0	0	0	0	0	0	0	0	0	0	0	0	0	0	0	0	0	0	0
ASV2741	8	1	0	2	1	0	0	0	0	0	0	0	0	0	0	0	0	0	0	0	0	0	0	0	0	0	0	0	0	0	0	0	0	0	0	0	0	0	0	0	0	0	0	0	0	0	1	0	0
ASV2744	4	2	0	2	2	0	0	0	0	0	0	0	0	0	0	0	0	0	0	0	0	0	0	0	0	0	0	0	0	0	0	0	1	2	0	0	0	0	0	0	0	0	0	0	0	0	0	0	0
ASV2752	0	0	0	0	0	0	0	0	0	5	0	1	2	3	0	0	0	0	0	0	0	0	0	0	0	0	0	0	0	0	0	0	0	0	0	0	0	0	0	0	0	0	0	0	0	0	0	0	0
ASV2753	0	0	0	0	0	0	0	0	0	0	0	0	0	2	5	1	4	0	0	0	0	0	0	0	0	0	0	0	0	0	0	0	0	0	0	0	0	0	0	0	0	0	0	0	0	0	0	0	0
ASV2754	0	0	0	0	0	0	0	0	0	0	0	0	0	1	0	0	0	0	0	0	0	0	0	0	0	0	0	0	0	0	0	0	0	0	0	0	0	0	0	0	2	0	0	1	0	0	0	0	0
ASV2767	0	0	0	0	0	0	0	0	0	0	0	0	0	0	1	0	0	0	0	0	0	0	0	0	0	0	0	0	0	0	0	0	0	0	0	0	0	0	0	0	0	0	0	0	0	7	0	0	6
ASV2768	0	0	0	0	0	0	0	0	6	1	0	0	0	0	1	0	2	0	0	0	0	0	0	0	0	0	0	0	0	0	0	0	0	0	0	0	0	0	0	0	0	0	0	2	3	0	0	0	0
ASV2774	0	0	2	0	0	0	0	0	0	0	0	0	0	0	0	0	0	0	0	0	0	0	0	0	0	0	0	0	0	0	1	2	6	0	0	0	0	0	0	0	0	0	0	0	0	0	0	0	0
ASV2776	0	0	0	0	0	0	0	0	0	0	10	0	1	0	0	0	0	0	0	4	0	0	0	0	0	0	0	0	0	0	0	0	0	0	0	0	0	0	0	0	0	0	0	0	0	0	0	0	0
ASV2787	0	0	0	0	0	0	0	0	0	0	0	0	0	0	0	0	0	0	0	0	0	0	0	0	0	0	0	0	0	0	0	0	0	0	0	0	0	0	0	0	0	0	0	0	0	0	1	3	5
ASV2789	0	0	0	0	0	0	0	0	0	0	0	0	0	0	0	0	0	0	0	0	0	0	0	0	0	0	0	0	0	0	0	0	0	0	0	0	0	0	0	0	3	2	2	0	0	0	0	0	0
ASV2821	5	3	0	0	2	1	0	0	0	0	0	0	0	0	0	0	0	0	0	0	0	0	0	0	0	0	0	0	0	0	0	0	0	0	0	0	0	0	0	0	0	0	0	0	0	2	0	0	0
ASV2829	3	0	0	0	2	1	0	0	0	0	0	0	2	1	0	0	0	0	0	0	0	0	0	0	0	0	0	0	0	0	0	0	0	0	0	0	0	0	0	0	0	0	0	0	0	0	0	0	0
ASV2835	2	1	1	4	3	0	0	0	0	0	0	0	0	0	0	0	0	0	0	0	0	0	0	0	0	0	0	0	0	0	1	0	0	0	0	0	0	0	0	0	0	0	0	0	0	0	0	0	0
ASV2840	0	0	0	0	0	0	0	0	0	0	0	0	0	0	0	0	0	0	0	0	0	0	0	3	0	0	0	0	0	0	0	0	0	0	0	0	0	0	0	0	2	4	2	0	0	0	0	0	0
ASV2841	0	0	0	0	0	0	0	0	0	0	0	0	0	0	0	0	0	0	0	0	0	0	0	1	0	0	0	0	0	0	0	0	0	0	0	0	0	0	0	0	0	0	0	0	0	0	0	0	0
ASV2843	0	0	0	0	0	0	0	0	0	0	0	0	0	7	0	0	0	0	0	0	0	2	0	0	0	0	0	0	0	0	0	0	0	0	0	0	0	0	0	0	0	0	0	0	0	2	3	0	0
ASV2850	0	0	2	5	2	2	0	0	0	0	0	0	0	0	0	0	0	0	0	0	0	0	0	0	0	0	0	0	0	0	0	0	0	2	0	0	0	0	0	0	0	0	1	0	0	0	0	0	0
ASV2851	0	0	1	4	1	1	1	0	0	0	0	0	0	0	6	0	0	0	0	0	0	0	0	0	0	0	0	0	0	0	0	0	0	0	0	0	0	0	0	0	0	0	0	0	0	0	0	0	0
ASV2855	0	0	0	0	0	0	0	0	3	0	0	0	0	0	0	0	0	0	0	0	0	0	0	0	0	0	0	0	0	0	0	0	0	0	0	0	0	0	0	0	0	0	0	0	0	0	0	0	0
ASV2859	0	0	0	0	0	0	0	0	0	0	0	0	0	0	0	0	0	0	0	0	0	0	0	0	3	0	0	0	0	0	3	0	2	0	0	0	0	0	0	0	0	0	0	0	0	0	0	0	0
ASV2860	0	0	0	0	0	0	2	0	0	0	2	0	0	0	0	0	0	0	0	0	1	7	0	0	0	0	0	0	0	0	0	0	0	0	0	0	0	0	0	0	0	0	0	0	0	2	0	0	0
ASV2866	0	0	0	0	0	0	0	0	0	0	2	0	0	0	0	0	0	2	0	0	0	0	0	0	0	0	0	0	0	0	0	0	0	0	0	0	0	0	0	0	0	0	0	0	0	0	0	0	0
ASV2872	0	0	0	0	3	0	0	0	0	0	0	0	0	0	0	0	0	0	0	0	0	0	0	0	0	0	0	0	0	0	0	0	0	0	0	0	0	0	0	0	0	0	0	0	0	0	0	0	0
ASV2874	0	0	0	0	0	0	0	0	0	0	0	0	0	0	0	0	0	0	0	0	0	0	0	0	0	0	0	0	1	0	0	3	2	2	2	0	0	0	0	0	0	0	0	0	0	0	0	0	0
ASV2880	0	0	0	0	0	0	0	0	0	0	0	0	0	0	0	0	0	0	0	0	0	0	0	0	0	0	0	0	0	0	0	0	0	0	0	0	0	0	0	0	0	0	0	6	4	0	0	0	0
ASV2882	0	0	0	0	0	0	0	0	0	0	0	0	0	0	0	0	0	0	0	0	0	0	0	0	0	0	0	0	0	0	0	0	0	0	0	0	0	0	0	0	0	0	0	0	0	7	0	0	2
ASV2898	0	0	0	0	0	0	0	0	0	0	0	0	0	0	0	0	0	0	0	0	0	0	0	0	0	0	0	0	0	0	0	0	0	0	0	0	0	0	0	0	0	0	0	0	0	0	0	3	0
ASV2925	7	0	0	1	2	0	0	0	0	0	0	0	0	1	0	0	0	0	0	0	0	0	0	0	0	0	0	0	0	0	0	0	0	0	0	0	0	0	0	0	0	0	0	0	0	0	0	0	0
ASV2941	2	3	2	0	0	0	0	0	0	0	0	0	0	0	0	0	0	0	0	0	0	0	0	0	0	0	0	0	0	0	0	0	0	0	0	0	1	0	0	0	0	0	0	0	0	0	0	0	0
ASV2949	0	1	0	2	2	3	0	0	0	0	0	2	0	0	0	0	0	0	0	0	0	0	0	0	0	0	0	0	0	0	0	0	0	0	0	0	0	0	0	0	0	0	0	0	0	0	0	0	0
ASV2955	0	0	0	0	0	0	2	0	2	0	2	2	0	0	0	0	0	0	2	0	0	1	0	0	0	0	0	0	0	0	0	0	0	0	0	0	0	0	0	0	0	0	0	0	0	0	0	0	0
ASV2961	0	0	0	0	0	0	0	0	0	0	0	0	2	0	0	0	0	0	0	0	0	0	0	0	2	0	0	0	2	0	0	0	0	0	0	0	0	0	0	0	0	0	0	0	0	0	0	0	0
ASV2970	0	0	0	2	1	0	0	0	0	0	0	0	0	0	0	0	0	0	0	0	0	0	0	0	0	0	0	0	0	0	0	0	0	0	0	0	0	0	0	0	0	0	0	0	0	0	0	3	0
ASV2974	0	0	0	0	0	0	0	0	2	0	0	0	0	0	0	0	0	0	0	0	0	0	0	0	0	0	0	0	0	0	0	0	0	0	0	0	0	0	0	0	0	0	0	0	0	3	0	0	0
ASV3031	6	0	2	0	1	1	0	0	0	0	0	1	0	0	0	0	0	0	0	0	0	0	0	0	0	0	0	0	0	0	0	0	0	0	0	0	0	0	0	0	0	0	0	0	0	0	0	0	0
ASV3034	4	1	0	1	0	0	0	0	0	0	0	0	2	0	0	0	0	0	0	0	0	0	0	0	0	0	0	0	0	0	2	0	2	0	0	0	0	0	0	0	0	0	0	0	0	0	0	0	0
ASV3035	4	0	0	0	0	0	0	0	0	0	0	0	0	0	0	0	0	0	0	0	0	0	0	0	0	0	0	0	0	0	0	0	0	0	0	1	1	0	0	0	0	0	0	0	0	0	0	6	0
ASV3037	3	0	0	1	0	0	0	0	0	0	0	0	0	0	0	0	0	0	0	0	0	0	0	0	0	0	0	0	0	0	0	0	0	0	0	0	0	0	0	0	0	0	0	0	0	0	0	0	0
ASV3038	3	0	2	0	2	1	0	0	0	0	0	0	0	0	0	0	0	0	0	0	0	0	0	0	0	0	0	0	0	0	0	0	1	0	0	0	0	0	0	0	0	0	0	0	0	0	0	0	0
ASV3040	3	0	0	0	4	2	0	0	0	0	0	0	0	2	0	0	0	0	0	0	0	0	0	0	0	0	0	0	0	0	0	0	0	0	0	0	0	0	0	0	0	0	0	0	0	0	0	0	0
ASV3041	3	0	3	0	0	3	0	0	0	0	0	0	0	0	0	0	0	0	0	0	0	0	0	0	0	0	0	0	0	0	0	0	0	0	0	0	0	0	0	0	0	0	0	0	0	0	0	0	0
ASV3043	2	0	0	0	0	0	0	0	0	0	0	2	0	0	0	0	0	0	0	0	0	0	0	0	0	0	0	0	0	0	0	0	0	0	0	0	0	0	0	0	0	0	0	0	0	0	0	0	0
ASV3049	2	2	0	0	1	0	0	0	0	0	0	0	0	0	0	0	0	0	0	0	0	0	0	0	0	0	0	0	0	0	0	0	0	2	2	0	0	0	0	0	0	0	0	0	0	0	0	0	0
ASV3051	1	1	4	0	1	2	0	0	0	0	0	2	0	0	0	0	0	0	0	0	0	0	0	0	0	0	0	0	0	0	0	0	0	0	0	0	0	0	0	0	0	0	0	0	0	0	0	0	0
ASV3057	0	0	2	0	1	6	0	0	0	2	0	0	0	0	0	0	0	0	0	0	0	0	0	0	0	0	0	0	0	0	0	0	0	0	0	0	0	0	0	0	0	0	0	0	0	0	0	0	0
ASV3064	0	0	2	4	2	2	0	0	0	0	0	0	0	0	0	0	0	0	0	0	0	1	0	0	0	0	0	0	0	0	0	0	0	0	0	0	0	0	0	0	0	0	0	0	0	0	0	0	0
ASV3066	0	0	0	0	0	0	0	0	0	0	0	0	0	0	0	0	0	0	1	0	0	0	0	0	0	0	0	0	0	0	0	0	0	0	0	2	2	0	3	2	0	0	0	0	0	0	0	0	0
ASV3069	0	2	3	0	0	0	0	0	0	0	0	0	0	0	0	0	0	0	0	0	0	0	0	0	0	0	0	0	0	0	3	2	0	0	0	0	0	0	0	0	0	0	0	0	0	0	0	0	0
ASV3075	0	0	0	0	0	0	3	0	0	0	0	0	0	0	0	0	2	0	0	0	0	0	0	0	0	0	0	0	0	0	0	0	0	0	0	0	0	0	0	0	0	0	0	0	0	0	0	0	0
ASV3076	0	0	0	0	0	0	1	0	0	0	0	0	0	0	0	0	0	0	0	0	0	0	0	0	0	0	0	0	0	0	0	0	0	0	0	0	0	0	0	0	0	0	0	0	0	0	1	0	0
ASV3082	0	0	2	0	0	0	0	0	7	0	0	0	0	0	0	0	0	0	0	0	0	0	0	0	0	0	0	0	0	0	0	0	0	0	0	0	0	0	0	0	0	0	0	0	3	0	0	0	0
ASV3092	0	0	0	0	1	0	0	0	0	0	0	0	0	0	0	2	0	0	0	0	0	0	0	0	0	0	0	0	0	0	0	0	0	0	0	0	0	0	0	0	0	0	0	0	0	6	3	0	0
ASV3105	0	0	0	0	0	0	0	0	0	0	0	0	0	0	0	0	0	0	0	0	0	0	0	0	0	0	0	0	0	0	0	1	0	3	0	0	0	0	0	0	0	0	0	0	0	0	1	0	0
ASV3108	0	0	0	0	0	0	0	0	0	0	0	0	0	0	0	0	0	0	0	0	0	0	0	0	0	0	0	0	0	0	0	0	1	0	1	0	0	0	0	0	0	0	0	0	0	0	0	0	0
ASV3177	3	0	1	0	0	0	0	0	0	0	0	0	0	0	0	0	0	0	0	0	0	0	0	0	0	0	0	0	0	0	2	0	2	0	1	0	0	0	0	0	0	0	0	0	0	0	0	0	0
ASV3180	2	0	0	0	4	1	0	0	0	0	0	0	0	0	0	0	0	0	0	0	0	0	0	0	0	0	0	0	0	0	0	0	0	0	0	0	0	0	0	0	0	0	0	0	0	0	0	0	0
ASV3183	2	0	0	0	0	0	0	0	0	0	0	0	0	0	0	0	0	0	0	0	0	0	0	0	0	0	0	0	0	0	0	0	0	0	0	0	0	0	0	0	0	0	0	0	0	2	0	0	0
ASV3191	0	0	0	1	3	0	0	0	0	0	0	0	4	2	0	0	0	0	0	0	0	0	0	0	0	0	0	0	0	0	0	0	0	0	0	0	0	0	0	0	0	0	0	0	0	0	0	0	0
ASV3192	0	0	0	0	0	0	0	0	0	0	0	0	0	2	0	0	0	0	0	0	0	0	0	0	0	0	0	0	0	0	0	0	0	0	0	0	0	0	0	0	0	0	0	0	0	0	3	0	0
ASV3213	0	0	0	0	0	0	0	0	0	0	0	0	0	0	0	0	0	0	0	0	0	0	0	0	7	0	0	0	0	0	0	0	2	0	0	0	0	0	0	0	0	0	0	0	0	0	0	0	0
ASV3218	0	0	0	0	0	0	2	0	1	0	0	1	0	0	0	0	0	0	0	0	0	0	0	0	0	0	0	0	0	0	0	0	0	0	0	0	0	0	0	0	0	0	0	0	0	0	0	0	0
ASV3220	0	0	0	0	0	0	1	0	0	0	0	0	0	0	0	0	0	0	0	0	0	0	0	0	0	0	0	0	0	0	0	2	0	0	0	0	0	0	0	0	0	0	0	0	0	0	0	0	0
ASV3228	0	0	1	0	0	0	0	0	0	0	0	0	0	0	0	0	0	0	0	0	0	0	0	0	0	0	0	0	0	0	0	0	1	0	0	0	0	0	0	0	0	0	0	0	0	0	0	0	0
ASV3235	0	0	0	0	0	0	0	0	0	0	0	0	2	0	0	0	0	0	0	0	0	0	0	0	0	0	0	0	7	0	2	0	0	0	0	0	0	0	0	0	0	0	0	0	0	0	0	0	0
ASV3236	0	0	0	0	0	0	0	0	0	0	0	0	0	0	0	0	0	0	0	0	0	0	0	0	0	0	0	0	2	0	0	0	0	0	0	0	0	0	0	0	0	0	0	0	0	0	0	0	0
ASV3237	0	0	0	0	0	0	0	0	0	0	0	0	0	0	0	0	0	0	0	0	0	0	0	0	0	0	0	0	0	1	0	0	0	2	0	0	0	0	0	0	0	0	0	0	0	0	0	3	5
ASV3257	0	0	0	0	0	0	0	0	0	0	0	0	0	0	0	0	0	0	0	0	0	0	0	0	0	0	0	0	0	0	0	0	0	0	0	0	0	0	0	0	0	0	0	0	0	0	0	0	0
ASV3322	4	0	1	0	0	0	0	0	0	0	0	0	0	0	0	0	0	0	0	0	0	0	0	0	0	0	0	0	0	0	0	0	0	0	3	0	0	0	0	0	0	0	0	0	0	0	0	0	0
ASV3334	2	0	0	0	0	0	0	0	0	0	0	0	5	1	0	0	0	0	0	0	0	0	0	0	0	0	0	0	0	0	0	0	0	0	0	0	0	0	0	0	0	0	0	0	0	2	0	0	0
ASV3336	0	0	0	0	0	0	0	0	0	0	0	0	0	0	0	0	0	0	0	0	0	0	3	0	0	0	0	0	0	0	0	0	0	0	0	0	0	0	0	0	0	0	0	0	0	0	1	1	3
ASV3354	0	1	0	0	0	0	0	0	0	0	0	0	0	0	0	0	0	0	0	0	0	0	0	0	0	0	0	0	0	0	0	0	0	0	0	0	0	0	0	0	0	0	0	0	0	0	0	0	0
ASV3359	0	0	0	0	0	0	0	0	0	0	0	0	0	0	0	0	0	0	0	2	1	4	0	0	0	0	0	0	0	0	0	0	0	0	0	0	0	0	0	0	0	0	0	0	0	0	0	0	0
ASV3360	0	0	0	0	0	0	0	0	0	2	0	0	0	0	0	0	0	0	2	0	0	0	0	0	0	0	0	0	0	0	0	0	0	0	0	0	0	0	0	0	0	0	0	0	0	0	0	0	0
ASV3362	0	2	2	0	3	0	0	0	0	0	0	0	0	0	0	0	0	0	0	0	0	0	0	0	0	0	0	0	0	0	0	0	0	0	0	0	0	0	0	0	0	0	0	0	0	0	2	0	0
ASV3365	0	0	0	0	0	0	0	0	0	0	0	0	0	0	0	0	0	0	0	0	0	0	0	0	1	0	0	0	0	1	0	0	0	0	0	0	0	0	0	0	0	0	0	0	0	0	0	0	0
ASV3380	0	0	0	0	0	0	0	0	0	0	4	0	0	0	0	0	0	2	0	1	0	0	0	0	0	0	0	0	0	0	0	0	0	0	0	0	0	0	0	0	0	0	0	0	0	0	0	0	3
ASV3381	0	0	0	0	0	0	0	0	0	0	3	0	0	0	0	0	0	0	0	1	3	0	0	0	0	0	0	0	0	0	0	0	0	0	0	0	0	0	0	0	0	0	0	0	0	3	0	0	0
ASV3396	0	0	0	0	0	0	0	0	0	0	0	0	0	0	0	0	0	0	0	0	0	0	0	0	0	0	0	0	0	0	0	0	0	0	0	0	0	1	0	0	0	1	0	3	2	0	0	0	0
ASV3403	0	0	0	0	0	0	0	0	0	1	0	4	0	0	0	0	0	0	0	0	0	0	0	0	0	0	0	0	0	0	0	0	0	0	0	0	0	0	0	0	0	0	0	0	4	0	0	0	0
ASV3467	2	0	0	0	0	0	0	0	0	0	0	0	0	0	0	0	0	0	0	0	0	0	0	0	0	0	0	0	0	0	0	0	0	0	2	0	0	0	0	0	0	0	0	0	0	0	0	0	0
ASV3471	2	0	0	0	0	0	0	0	0	0	0	0	0	0	0	0	0	0	0	0	0	0	0	0	0	0	0	0	0	0	0	1	0	0	0	0	0	0	0	0	0	0	0	0	0	0	0	0	0
ASV3475	0	0	0	0	0	0	0	0	0	0	0	0	0	0	0	0	0	0	0	0	0	0	1	4	0	0	0	0	0	0	0	0	0	0	0	0	0	0	0	0	0	0	0	0	0	0	0	0	0
ASV3482	0	0	0	0	0	0	0	0	0	0	0	0	0	1	0	0	0	0	0	0	0	0	0	0	0	0	0	0	0	0	0	0	0	0	0	0	0	0	0	0	0	0	0	0	0	0	0	0	0
ASV3486	0	0	2	1	0	3	0	0	0	0	0	0	0	0	0	0	0	0	0	0	0	0	0	0	0	0	0	0	0	0	0	0	0	1	0	0	0	0	0	0	0	0	0	0	0	0	0	0	0
ASV3511	0	2	0	0	0	0	0	0	0	0	0	0	0	0	0	0	0	0	0	0	0	0	0	0	0	0	0	0	0	0	0	0	0	1	1	0	0	0	0	0	0	0	0	0	0	0	0	0	0
ASV3515	0	0	0	0	0	0	0	0	0	0	1	0	0	0	4	0	0	0	0	0	0	4	0	0	0	0	0	0	0	0	0	0	0	0	0	0	0	0	0	0	0	0	0	0	0	0	0	0	0
ASV3516	0	0	0	0	0	0	0	0	0	0	0	0	3	0	1	0	0	0	0	0	0	0	0	0	0	0	0	0	0	0	0	0	0	0	0	0	0	0	0	0	0	0	0	0	0	0	0	0	0
ASV3522	0	0	0	0	0	0	0	0	4	1	0	0	0	0	0	0	0	0	0	2	0	0	0	0	0	0	0	0	0	0	0	0	0	0	0	0	0	0	0	0	0	0	0	0	0	0	0	0	0
ASV3535	0	0	2	3	0	0	0	0	0	0	0	0	0	0	0	0	0	0	0	0	0	0	0	0	0	0	0	0	0	0	0	1	0	1	0	0	0	0	0	0	0	0	0	0	0	0	0	0	0
ASV3541	0	0	0	0	0	0	0	0	0	0	0	0	0	0	0	0	0	0	0	2	0	0	0	0	0	0	0	0	0	0	0	0	0	0	0	0	0	0	0	0	0	0	0	0	0	2	0	0	0
ASV3543	0	0	0	0	0	0	0	0	0	0	0	0	0	0	0	2	2	0	0	0	0	0	0	0	0	0	0	0	0	0	0	0	0	0	0	0	0	0	0	0	0	0	0	0	0	0	0	0	0
ASV3544	0	0	0	1	1	0	0	0	0	0	0	2	0	0	0	0	0	0	0	0	0	0	0	0	0	0	0	0	0	0	0	0	0	0	0	0	0	0	0	0	0	0	0	0	0	0	0	0	0
ASV3546	0	0	0	0	0	0	0	0	0	3	0	0	0	0	0	0	0	1	0	0	2	0	0	0	0	0	0	0	0	0	0	0	0	0	0	0	0	0	0	0	0	0	0	0	0	0	0	0	3
ASV3551	0	0	0	0	0	0	0	0	0	1	0	4	0	0	0	0	0	0	0	0	0	0	0	0	0	0	0	0	0	0	0	0	0	0	0	0	0	0	0	0	0	0	0	2	0	0	0	0	0
ASV3554	0	0	0	0	0	0	0	0	0	0	0	0	0	0	0	0	0	0	0	0	0	0	0	0	0	0	0	0	2	0	0	0	0	0	0	1	1	0	2	0	0	3	0	0	0	0	0	0	0
ASV3569	0	0	0	0	0	0	0	0	0	0	0	0	0	0	0	0	0	0	0	0	0	0	0	0	0	0	0	0	0	0	0	3	0	0	0	0	0	0	0	0	0	0	0	0	0	0	0	0	0
ASV3572	0	0	0	0	0	0	0	0	0	0	0	0	0	0	0	0	0	0	0	0	0	0	0	0	0	0	0	0	0	0	0	2	0	0	0	0	0	1	0	1	0	0	0	0	0	0	0	0	0
ASV3581	0	0	0	0	0	0	0	0	0	0	1	0	0	0	0	0	0	0	0	0	0	0	0	0	0	0	0	0	0	0	0	0	0	0	0	0	0	0	0	0	0	0	0	0	0	7	0	0	0
ASV3583	0	0	0	0	0	0	0	0	0	0	0	0	0	0	0	0	0	0	0	0	0	0	0	0	0	0	0	0	0	0	0	0	0	0	0	0	0	0	0	0	0	0	0	0	0	3	1	0	0
ASV3589	0	0	0	0	0	0	0	0	0	0	0	0	0	0	0	0	0	0	0	0	0	0	0	0	0	0	0	0	0	0	0	0	0	0	0	0	0	0	0	0	0	0	0	0	0	0	0	0	0
ASV3676	0	0	0	0	3	1	0	1	0	0	0	0	0	0	0	0	0	0	0	0	0	0	0	0	0	0	0	0	0	0	0	0	3	0	0	0	0	0	0	0	0	0	0	0	0	0	0	0	0
ASV3684	0	0	0	0	0	0	0	0	0	0	0	0	0	0	0	0	0	0	1	1	0	0	0	0	0	0	0	0	0	0	0	0	0	0	0	0	0	0	0	0	0	0	0	0	0	0	0	0	0
ASV3685	0	0	0	0	0	0	0	0	0	0	0	0	0	0	0	0	0	0	1	0	1	0	0	0	0	0	0	0	0	0	0	0	0	0	0	0	0	0	0	0	3	1	1	0	0	0	0	0	0
ASV3693	0	0	0	0	1	0	0	0	0	0	0	0	0	0	0	0	0	0	0	0	0	0	0	0	3	0	0	0	2	0	0	0	0	0	0	0	0	0	0	0	0	0	0	0	0	0	0	0	0
ASV3713	0	0	3	0	2	0	0	0	0	0	0	0	0	0	0	0	0	0	0	0	0	0	0	0	0	0	0	0	0	0	0	0	0	0	0	0	0	0	0	0	0	0	0	0	0	0	1	0	0
ASV3714	0	0	2	0	0	0	0	0	0	0	0	2	0	0	0	0	0	0	0	0	0	0	0	0	0	0	0	0	0	0	0	0	0	0	0	0	0	0	0	0	0	0	0	0	0	0	0	0	0
ASV3717	0	0	1	0	0	0	0	0	0	0	0	0	0	0	0	0	0	0	0	0	0	0	0	0	0	0	0	0	0	0	1	3	0	1	0	0	0	0	0	0	0	0	0	0	0	0	0	0	0
ASV3719	0	0	0	0	0	0	0	0	0	0	3	0	0	0	0	0	0	0	0	3	0	0	0	0	0	0	0	0	0	0	0	0	0	0	0	0	0	0	0	0	0	0	0	0	0	0	0	0	2
ASV3720	0	0	0	0	0	0	0	3	0	0	0	0	0	0	0	0	0	0	0	3	0	0	0	0	0	0	0	0	0	0	0	0	0	0	0	0	0	0	0	0	0	0	0	0	0	0	0	0	0
ASV3721	0	0	0	0	0	0	0	0	0	0	5	0	0	0	0	0	0	0	0	2	0	0	0	0	0	0	0	0	0	0	0	0	0	0	0	0	0	0	0	0	0	0	0	0	0	0	0	0	0
ASV3731	0	0	0	1	0	0	0	0	2	0	0	0	0	0	0	0	0	0	0	0	0	0	0	0	0	0	0	0	0	0	0	0	0	0	0	0	0	0	0	0	0	0	0	0	0	0	0	5	0
ASV3735	0	0	0	0	0	0	0	0	0	0	0	0	2	0	0	0	0	0	0	0	1	0	0	0	0	0	0	0	0	0	0	0	0	5	0	0	0	0	0	0	0	0	0	0	0	0	0	0	0
ASV3737	0	0	0	0	1	0	0	0	0	0	0	0	0	0	0	0	0	0	0	0	0	0	0	0	0	0	0	0	0	0	0	0	0	0	0	0	0	0	0	0	0	0	0	0	0	3	0	1	0
ASV3761	0	0	0	0	0	0	0	0	0	0	0	0	0	0	0	0	0	0	0	0	0	0	0	0	0	0	0	0	0	0	0	0	0	0	0	0	2	1	0	0	0	0	0	0	0	0	0	0	0
ASV3830	0	0	0	0	0	0	0	0	0	0	0	0	0	0	0	0	0	0	0	0	0	0	1	2	0	0	0	0	0	0	0	0	0	0	0	0	0	0	0	0	0	0	0	0	0	0	0	0	0
ASV3831	0	0	0	0	0	0	0	0	0	0	0	0	2	0	0	0	0	0	0	0	0	0	0	0	0	0	0	0	0	0	0	0	0	0	0	0	0	0	0	0	0	0	0	0	0	0	1	0	0
ASV3842	0	0	0	0	0	1	0	0	2	0	0	2	0	0	0	0	0	0	0	0	0	0	0	0	0	0	0	0	0	0	0	0	0	0	0	0	0	0	0	0	0	0	0	0	0	2	0	0	0
ASV3843	0	0	0	0	0	1	0	0	0	0	0	0	0	0	0	0	0	0	0	0	0	0	0	0	0	0	0	0	0	0	0	0	3	0	0	0	0	0	0	0	0	0	0	0	0	0	0	0	0
ASV3853	0	0	0	0	0	0	1	0	2	0	0	0	0	0	0	0	0	0	0	0	0	0	0	0	0	0	0	0	0	0	0	0	0	0	0	0	0	0	0	0	0	0	0	0	0	0	0	0	0
ASV3864	0	0	0	0	0	0	2	0	0	0	0	1	0	0	0	0	0	0	0	0	0	0	0	0	0	0	0	0	0	0	0	0	0	0	0	0	0	0	0	0	0	0	0	0	2	0	0	0	0
ASV3865	0	0	0	0	0	0	3	0	0	0	0	0	0	0	0	0	0	0	0	0	0	0	0	0	0	0	0	0	0	0	0	0	0	0	0	0	0	0	0	0	0	2	1	0	0	0	0	0	0
ASV3868	0	0	0	0	0	0	1	0	0	1	0	2	0	0	0	0	0	0	0	0	1	0	0	0	0	0	0	0	0	0	0	0	0	0	0	0	0	0	0	0	0	0	0	0	0	0	0	0	0
ASV3875	0	0	1	0	0	0	0	0	0	0	0	0	0	0	0	0	0	0	0	0	0	0	0	0	0	0	0	0	0	0	0	3	0	0	1	0	0	0	0	0	0	0	0	0	0	0	0	0	0
ASV3876	0	0	0	1	1	0	0	0	0	0	0	0	0	0	0	0	0	0	0	0	0	0	0	0	0	0	0	0	0	0	0	0	0	4	0	0	0	0	0	0	0	0	0	0	0	0	0	0	0
ASV3884	0	0	0	0	0	0	0	1	0	0	0	0	0	0	0	0	0	0	0	0	0	0	0	0	0	0	0	0	0	0	0	0	0	0	0	0	0	0	0	0	0	0	0	0	0	0	0	0	0
ASV3885	0	0	0	0	0	0	0	0	0	0	0	0	0	0	0	0	2	0	0	0	2	0	0	0	0	0	0	0	0	0	0	0	0	0	0	0	0	0	0	0	0	0	0	0	0	0	0	0	0
ASV3889	0	0	0	0	1	0	0	0	0	0	0	0	0	0	0	0	0	0	0	0	0	0	0	0	0	0	0	0	0	0	2	2	0	1	0	0	0	0	0	0	0	0	0	0	0	0	0	0	0
ASV3891	0	0	0	0	0	0	0	0	0	0	0	2	0	0	0	0	0	1	0	0	0	1	0	0	0	0	0	0	0	0	3	0	0	0	0	0	0	0	0	0	0	0	0	0	0	0	0	0	0
ASV3893	0	0	0	0	0	0	0	0	0	0	0	0	0	0	0	0	0	0	0	0	0	0	0	0	0	0	0	0	1	0	0	0	0	0	0	0	0	0	0	0	0	0	0	0	0	0	0	0	0
ASV3894	0	0	0	0	0	0	0	0	0	0	0	0	0	0	0	0	0	0	0	0	0	1	0	0	0	0	0	0	0	0	4	0	0	0	0	0	0	0	0	0	0	0	0	0	0	0	0	0	0
ASV3895	0	0	0	0	0	0	0	0	0	0	0	0	4	0	0	0	0	0	0	0	0	0	0	0	0	0	0	0	0	0	0	0	0	0	0	0	1	0	1	0	0	0	0	0	0	0	0	0	0
ASV3946	0	0	0	0	0	0	0	0	0	0	0	0	0	0	0	0	0	0	0	0	0	0	0	0	0	0	0	0	0	0	0	0	0	0	0	0	0	0	0	0	0	0	0	0	0	0	0	0	0
ASV3979	0	0	0	0	0	0	0	0	0	0	0	0	0	0	0	0	0	0	0	0	0	0	0	0	0	0	0	0	0	0	0	0	0	0	0	0	0	0	0	0	0	0	0	0	2	0	0	0	0
ASV3987	0	0	0	0	0	0	1	1	0	0	0	2	0	0	0	0	0	0	1	0	0	0	0	0	0	0	0	0	0	0	0	0	0	0	0	0	0	0	0	0	0	0	0	0	0	0	0	0	0
ASV4004	0	0	0	0	0	0	0	0	0	0	0	0	0	0	0	0	0	0	0	0	2	0	0	0	0	0	0	0	0	0	0	0	0	0	0	0	0	0	0	0	0	0	0	0	0	0	0	0	0
ASV4006	0	0	0	0	0	0	0	0	0	0	0	0	0	0	0	0	0	1	0	0	0	0	0	0	0	0	0	0	0	0	0	0	0	0	0	0	0	0	0	2	0	0	0	0	0	1	0	2	0
ASV4007	0	0	0	0	0	0	0	0	0	0	0	0	0	0	0	0	0	0	0	0	0	1	0	0	0	0	0	0	0	0	0	0	0	0	0	0	0	0	0	0	0	0	0	0	1	0	0	0	0
ASV4019	0	0	0	0	0	0	0	0	0	0	1	0	0	0	0	0	0	0	0	0	0	0	0	0	0	0	0	0	0	0	0	0	0	0	0	0	0	0	0	0	0	0	0	0	0	1	3	0	0
ASV4021	0	0	0	0	0	0	0	0	0	3	0	1	0	0	0	0	0	0	0	0	0	0	0	0	0	0	0	0	0	0	0	0	0	0	0	0	0	0	0	0	0	1	0	0	0	0	0	0	0
ASV4022	0	0	0	0	0	0	0	0	0	0	0	0	0	0	0	0	0	0	0	0	0	0	0	0	0	0	0	0	0	0	0	0	0	0	0	0	0	0	0	0	0	1	0	0	0	0	0	0	0
ASV4027	0	0	0	0	0	0	0	0	0	0	0	0	0	0	0	0	0	0	0	0	0	0	0	0	0	0	0	0	0	0	0	0	0	0	0	0	0	0	0	0	0	0	0	0	0	0	0	0	0
ASV4081	0	0	0	2	0	0	0	0	0	0	1	0	0	0	0	0	0	0	0	0	0	0	0	0	0	0	0	0	0	0	0	0	0	0	0	0	0	0	0	0	0	0	0	0	0	0	0	0	0
ASV4084	0	0	0	0	0	0	0	0	0	0	0	3	0	0	0	0	0	0	0	0	0	0	1	0	0	0	0	0	1	0	0	0	0	0	0	0	0	0	0	0	0	0	0	0	0	0	0	0	0
ASV4087	0	0	0	0	0	0	0	0	0	0	0	1	0	0	0	0	0	0	0	0	0	0	0	0	0	0	0	0	0	0	0	0	1	1	0	0	0	0	0	0	0	0	0	0	0	0	0	0	0
ASV4090	0	0	0	0	0	0	0	0	0	0	0	0	0	0	0	0	0	0	0	0	0	0	0	0	0	0	0	0	0	0	0	0	0	0	1	0	1	1	1	0	0	0	0	0	0	0	0	0	0
ASV4092	0	0	0	0	0	0	0	0	0	0	0	0	0	0	0	0	0	0	0	0	0	0	0	0	0	0	0	0	0	0	0	0	0	0	0	2	0	0	0	1	0	1	0	0	0	0	0	0	0
ASV4100	0	0	0	0	0	0	0	0	0	0	0	0	0	0	0	0	0	0	0	0	0	0	0	0	0	0	0	0	0	0	0	0	0	0	0	0	0	0	0	0	0	0	0	0	0	0	0	0	0
ASV4113	1	0	0	0	0	0	0	0	0	0	0	0	0	0	0	0	0	0	0	0	0	0	0	0	0	0	0	0	0	0	0	0	0	0	0	0	0	0	0	0	0	0	0	0	0	0	0	0	0
ASV4114	1	0	0	0	0	0	0	0	0	0	0	0	0	0	0	0	0	0	0	1	0	0	0	0	0	0	0	0	0	0	0	0	0	0	0	0	0	0	0	0	0	0	0	0	0	0	0	0	0
ASV4122	0	0	0	0	0	0	0	0	0	0	0	0	0	0	0	0	0	0	0	0	0	0	0	0	0	0	1	0	0	1	0	0	0	0	0	0	0	0	0	0	0	0	0	0	0	0	0	0	0
ASV0131	0	0	0	0	0	0	0	0	0	0	0	0	0	0	2	0	0	0	0	0	0	0	0	0	0	0	0	0	0	0	0	0	0	0	0	0	0	0	0	0	0	0	0	0	0	0	0	0	0
ASV0241	0	0	0	0	0	0	0	0	0	0	0	0	0	0	0	0	0	0	0	0	0	0	0	0	0	0	0	0	0	0	0	0	0	0	0	0	0	0	0	0	0	0	0	0	0	0	0	0	0
ASV0302	0	0	0	0	0	0	3	1	7	826	9	14	0	0	0	0	0	0	0	3	0	0	0	0	0	0	0	0	0	0	0	0	0	0	0	0	0	0	0	0	0	0	0	0	0	0	0	0	0
ASV0325	0	0	0	0	0	0	0	0	0	0	0	0	0	0	0	0	0	0	0	0	0	0	0	0	0	0	0	0	0	0	0	0	0	0	0	0	0	0	0	0	0	0	0	0	0	0	0	0	0
ASV0351	16	2	435	46	154	13	0	0	0	0	0	0	0	0	0	0	0	0	0	0	0	0	0	0	0	0	0	0	0	0	0	0	0	0	0	0	0	0	0	0	0	0	0	0	0	0	0	0	0
ASV0352	0	0	0	0	0	0	0	0	0	0	0	13	0	0	0	0	0	0	0	0	0	0	0	0	0	0	0	0	0	0	0	0	0	0	0	0	0	0	0	0	0	0	0	0	0	0	0	0	0
ASV0387	0	0	0	0	0	0	0	0	0	0	0	0	0	0	0	0	0	0	0	0	0	0	0	0	0	0	0	0	0	0	0	3	2	30	11	0	0	0	0	0	0	0	0	0	0	0	0	0	0
ASV0390	0	0	0	0	0	0	2	2	1	579	2	4	0	0	0	0	0	0	0	0	1	2	0	0	0	0	0	0	0	0	0	0	0	0	0	0	0	0	0	0	0	0	0	0	0	0	0	0	0
ASV0426	0	0	0	0	0	0	0	0	0	5	0	492	0	0	0	0	0	0	0	2	0	0	0	0	0	0	0	0	0	0	0	0	0	0	0	0	0	0	0	0	0	0	0	0	0	0	0	0	0
ASV0471	0	0	0	0	0	0	1	2	1	0	36	0	0	0	0	0	0	133	64	20	54	104	0	0	0	0	0	0	0	0	0	0	0	0	0	0	0	0	0	0	0	0	0	0	0	0	0	0	0
ASV0480	0	58	35	57	42	21	0	0	0	0	0	0	0	0	0	0	0	0	0	0	0	0	0	0	0	0	0	0	0	0	0	0	0	0	0	0	0	0	0	0	0	0	0	0	0	0	0	0	0
ASV0532	0	0	0	0	0	0	3	10	27	297	4	2	0	0	0	0	0	0	0	0	0	0	0	0	0	0	0	0	0	0	0	0	0	0	0	0	0	0	0	0	0	0	0	0	0	0	0	0	0
ASV0535	0	0	0	0	0	0	8	2	5	211	5	111	0	0	0	0	0	0	0	0	0	0	0	0	0	0	0	0	0	0	0	0	0	0	0	0	0	0	0	0	0	0	0	0	0	0	0	0	0
ASV0588	21	4	60	14	70	123	0	0	0	0	0	0	0	0	0	0	0	0	0	0	0	0	0	0	0	0	0	0	0	0	2	1	1	0	0	0	0	0	0	0	0	0	0	0	0	0	0	0	0
ASV0590	2	25	44	44	97	79	0	0	0	0	0	0	0	0	0	0	0	0	0	0	0	0	0	0	0	0	0	0	0	0	1	1	0	0	0	0	0	0	0	0	0	0	0	0	0	0	0	0	0
ASV0599	0	0	0	0	0	0	22	5	33	109	2	112	0	0	0	0	0	0	0	1	1	0	0	0	0	0	0	0	0	0	0	0	0	0	0	0	0	0	0	0	0	0	0	0	0	0	0	0	0
ASV0618	0	0	0	0	0	0	0	0	0	0	9	0	0	0	0	0	0	22	126	83	10	17	0	0	0	0	0	0	0	0	0	0	0	0	0	0	0	0	0	0	0	0	0	0	0	0	0	0	0
ASV0639	15	12	7	12	11	17	0	0	0	0	0	0	0	0	0	0	0	0	0	0	0	0	0	0	0	0	0	0	0	0	0	0	0	0	0	0	0	0	0	0	0	0	0	0	0	0	0	0	0
ASV0643	0	0	0	0	0	0	0	0	0	0	142	0	0	0	0	0	0	8	0	97	5	0	0	0	0	0	0	0	0	0	0	0	0	0	0	0	0	0	0	0	0	0	0	0	0	0	0	0	0
ASV0646	1	0	8	0	0	2	0	0	0	0	0	0	0	0	0	0	0	0	0	0	0	0	0	0	0	0	0	0	0	0	0	0	0	0	0	0	0	0	0	0	0	0	0	0	0	0	0	0	0
ASV0659	0	0	0	0	0	0	11	118	74	0	0	0	23	18	0	0	0	0	0	0	0	0	0	0	0	0	0	0	0	0	0	0	0	0	0	0	0	0	0	0	0	0	0	0	0	0	0	0	0
ASV0673	0	0	0	0	0	0	0	0	0	0	1	0	0	0	0	0	0	234	0	0	0	0	0	0	0	0	0	0	0	0	0	0	0	0	0	0	0	0	0	0	0	0	0	0	0	0	0	0	0
ASV0714	0	0	0	0	0	0	0	0	0	81	0	133	0	0	0	0	0	0	0	0	1	0	0	0	0	0	0	0	0	0	0	0	0	0	0	0	0	0	0	0	0	0	0	0	0	0	0	0	0
ASV0726	0	0	0	0	0	0	14	3	18	148	2	19	0	0	0	0	0	0	0	0	0	0	0	0	0	0	0	0	0	0	0	0	0	0	0	0	0	0	0	0	0	0	0	0	0	0	0	0	0
ASV0735	0	0	0	0	0	0	0	0	0	0	0	0	0	0	0	0	0	0	0	0	0	0	0	0	0	0	0	0	0	0	0	0	0	0	0	0	0	0	0	0	0	0	1	0	0	0	0	0	0
ASV0745	2	0	1	1	0	2	0	0	0	0	0	0	0	0	0	0	0	0	0	0	0	0	0	0	0	0	0	0	0	0	0	0	0	0	0	0	0	0	0	0	0	0	0	0	0	0	0	0	0
ASV0754	8	1	7	8	2	18	0	0	0	0	0	0	0	0	0	0	0	0	0	0	0	0	0	0	0	0	0	0	0	0	0	0	0	0	0	0	0	0	0	0	0	0	0	0	0	0	0	0	0
ASV0761	2	2	0	0	3	3	0	0	0	0	0	0	0	0	0	0	0	0	0	0	0	0	0	0	0	0	0	0	0	0	0	0	0	0	0	0	0	0	0	0	0	0	0	0	0	0	0	0	0
ASV0763	0	0	0	0	0	0	0	0	0	0	0	0	0	0	0	0	0	0	0	0	0	0	0	0	0	0	0	0	0	0	0	0	0	0	0	0	0	0	0	0	0	0	0	0	0	46	0	0	0
ASV0764	0	0	0	0	0	0	0	0	0	0	0	0	0	0	0	0	0	0	0	0	0	0	0	0	0	0	0	0	0	0	0	0	0	0	0	0	0	0	0	0	0	0	0	0	0	0	0	0	0
ASV0766	0	0	0	0	0	0	0	0	0	0	0	2	0	0	0	0	0	0	0	0	0	0	0	0	0	0	0	0	0	0	0	0	0	0	0	0	0	0	0	0	0	0	0	0	0	0	0	0	0
ASV0768	0	105	9	32	4	30	0	0	0	0	0	0	0	0	0	0	0	0	0	0	0	0	0	0	0	0	0	0	0	0	0	0	0	0	0	0	0	0	0	0	0	0	0	0	0	0	0	0	0
ASV0771	0	0	0	0	0	0	0	0	0	0	0	0	0	0	0	0	0	0	0	0	0	0	0	0	0	0	0	0	0	0	0	0	0	0	0	0	0	0	0	0	0	0	0	0	0	0	0	0	0
ASV0775	0	0	0	0	0	0	0	0	0	1	0	0	0	0	0	0	0	0	0	0	0	0	0	0	0	0	0	0	0	0	0	0	0	0	0	0	0	0	0	0	0	0	0	0	0	0	0	0	0
ASV0779	0	0	0	0	0	0	0	0	14	0	0	0	0	0	170	0	0	0	0	0	0	0	0	0	0	0	0	0	0	0	0	0	0	0	0	0	0	0	0	0	0	0	0	0	0	0	0	0	0
ASV0786	0	0	0	0	0	0	0	0	0	0	9	0	0	0	0	0	0	0	65	107	0	0	0	0	0	0	0	0	0	0	0	0	0	0	0	0	0	0	0	0	0	0	0	0	0	0	0	0	0
ASV0788	0	0	0	0	0	0	0	0	0	0	0	0	0	0	0	0	0	0	0	0	0	0	0	0	0	0	0	0	0	0	0	0	0	0	0	0	0	0	0	0	0	0	0	0	0	66	114	0	0
ASV0797	0	0	2	1	0	0	0	0	0	0	0	0	0	0	0	0	0	0	0	0	0	0	0	0	0	0	0	0	0	0	0	0	0	0	0	0	0	0	0	0	0	0	0	0	0	0	0	0	0
ASV0807	0	0	0	0	0	0	0	0	0	0	0	0	0	0	0	0	0	0	0	0	0	0	0	0	0	0	0	0	0	0	52	20	21	40	33	0	0	0	0	0	0	0	0	0	0	0	0	0	0
ASV0808	87	13	30	16	14	9	0	0	0	0	0	0	0	0	0	0	0	0	0	0	0	0	0	0	0	0	0	0	0	0	0	0	0	0	0	0	0	0	0	0	0	0	0	0	0	0	0	0	0
ASV0811	2	0	4	0	5	3	0	0	0	0	0	0	0	0	0	0	0	0	0	0	0	0	0	0	0	0	0	0	0	0	0	0	0	0	0	0	0	0	0	0	0	0	0	0	0	0	0	0	0
ASV0820	5	0	7	9	1	2	0	0	0	0	0	0	0	0	0	0	0	0	0	0	0	0	0	0	0	0	0	0	0	0	0	0	0	0	0	0	0	0	0	0	0	0	0	0	0	0	0	0	0
ASV0824	30	37	19	14	27	35	0	0	0	0	0	0	0	0	0	0	0	0	0	0	0	0	0	0	0	0	0	0	0	0	0	0	0	0	0	0	0	0	0	0	0	0	0	0	0	0	0	0	0
ASV0828	35	53	17	7	17	31	0	0	0	0	0	0	0	0	0	0	0	0	0	0	0	0	0	0	0	0	0	0	0	0	0	0	0	0	0	0	0	0	0	0	0	0	0	0	0	0	0	0	0
ASV0835	0	70	10	26	3	32	0	0	0	0	0	0	0	0	0	0	0	0	0	0	0	0	0	0	0	0	0	0	0	0	0	0	0	0	0	0	0	0	0	0	0	0	0	0	0	0	0	0	0
ASV0839	0	0	0	0	0	0	0	0	0	0	0	0	0	0	0	0	0	0	0	0	0	0	0	0	0	0	0	0	0	0	0	0	0	0	0	0	0	0	0	0	0	0	1	0	2	0	0	0	0
ASV0853	2	2	4	88	41	15	0	0	0	0	0	0	0	0	0	0	0	0	0	0	0	0	0	0	0	0	0	0	0	0	2	0	0	0	0	0	0	0	0	0	0	0	0	0	0	0	0	0	0
ASV0867	0	0	0	0	0	0	0	0	0	0	0	0	0	0	0	0	0	0	0	0	0	0	0	0	0	0	0	0	0	0	0	0	0	0	2	0	0	0	0	0	0	0	0	0	0	0	0	0	0
ASV0868	0	0	0	0	0	0	0	0	0	0	0	0	0	0	0	0	0	0	0	0	0	0	0	0	0	0	0	0	0	0	0	0	0	0	0	0	0	0	0	0	0	0	0	0	0	0	0	0	0
ASV0869	6	8	47	9	48	17	0	0	0	0	0	0	0	0	0	0	0	0	0	0	0	0	0	0	0	0	0	0	0	0	0	0	0	0	0	0	0	0	0	0	0	0	0	0	0	0	0	0	0
ASV0872	17	5	2	0	3	2	0	0	0	0	0	0	52	65	0	0	0	0	0	0	0	0	0	0	0	0	0	0	0	0	0	0	0	0	0	0	0	0	0	0	0	0	0	0	0	0	0	0	0
ASV0886	0	0	0	0	0	2	0	0	0	0	0	0	0	0	0	0	0	0	0	0	0	0	0	0	0	0	0	0	0	0	0	0	0	0	0	0	0	0	0	0	0	0	0	0	0	0	0	0	0
ASV0891	0	3	4	2	10	5	0	0	0	0	0	0	0	0	0	0	0	0	0	0	0	0	0	0	0	0	0	0	0	0	0	0	0	0	0	0	0	0	0	0	0	0	0	0	0	0	0	0	0
ASV0895	4	0	1	0	0	1	0	0	0	0	0	0	0	0	0	0	0	0	0	0	0	0	0	0	0	0	0	0	0	0	0	0	0	0	0	0	0	0	0	0	0	0	0	0	0	0	0	0	0
ASV0897	2	0	8	82	35	9	0	0	0	0	0	0	0	0	0	0	0	0	0	0	0	0	0	0	0	0	0	0	0	0	0	0	0	0	0	0	0	0	0	0	0	0	0	0	0	0	0	0	0
ASV0913	0	0	0	1	0	0	0	0	0	0	0	0	0	0	0	0	0	0	0	0	0	0	0	0	0	0	0	0	0	0	0	0	0	0	0	0	0	0	0	0	0	0	0	0	0	0	0	0	0
ASV0915	14	10	23	10	18	17	0	0	0	0	0	0	0	0	0	0	0	0	0	0	0	0	0	0	0	0	0	0	0	0	1	17	3	9	12	0	0	0	0	0	0	0	0	0	0	0	0	0	0
ASV0919	0	0	0	0	0	0	0	0	0	52	0	0	0	0	0	0	0	0	0	0	0	0	0	0	0	0	0	0	0	0	0	0	0	0	0	0	0	0	0	0	0	0	0	0	0	0	0	0	0
ASV0920	0	0	0	0	0	0	0	0	0	0	0	0	67	65	0	0	0	0	0	0	0	0	0	0	0	0	0	0	0	0	0	0	0	0	0	0	0	0	0	0	0	1	0	0	0	0	0	0	0
ASV0923	0	0	0	0	0	0	0	0	0	0	0	0	0	0	0	0	0	0	0	0	0	0	0	0	0	0	0	0	0	0	0	0	0	0	0	0	0	0	0	0	0	0	0	0	0	0	0	0	0
ASV0926	0	0	2	0	0	0	0	0	0	0	0	0	0	0	0	0	0	0	0	0	0	0	0	0	0	0	0	0	0	0	0	0	0	0	0	0	0	0	0	0	0	0	0	0	0	0	0	0	0
ASV0929	0	0	0	0	0	0	0	0	0	0	0	0	0	0	0	0	0	0	0	0	0	0	0	0	0	0	0	0	0	0	0	2	0	0	0	0	0	0	0	0	0	0	0	0	0	0	0	0	0
ASV0930	5	5	38	3	5	4	0	0	0	0	0	0	0	0	0	0	0	0	0	0	0	0	0	0	0	0	0	0	0	0	0	0	0	0	0	0	0	0	0	0	0	0	0	0	0	0	0	0	0
ASV0934	12	2	2	0	6	2	0	0	0	0	0	0	0	0	0	0	0	0	0	0	0	0	0	0	0	0	0	0	0	0	0	0	0	0	0	0	0	0	0	0	0	0	0	0	0	0	0	0	0
ASV0935	6	5	7	3	4	8	0	0	0	0	0	0	0	0	0	0	0	0	0	0	0	0	0	0	0	0	0	0	0	0	0	0	0	0	0	0	0	0	0	0	0	0	0	0	0	0	0	0	0
ASV0938	0	0	0	0	0	0	0	0	0	0	0	0	0	0	0	0	0	0	0	0	0	0	0	0	0	0	0	0	0	0	0	0	0	0	0	0	0	0	0	0	0	0	0	0	0	123	0	0	0
ASV0942	0	0	0	0	0	0	0	0	0	0	0	0	0	2	0	0	0	0	0	0	0	0	0	0	0	0	0	0	0	0	0	0	0	0	0	0	0	0	0	0	0	0	0	0	0	0	0	0	0
ASV0948	0	4	5	4	69	31	0	0	0	0	0	0	0	0	0	0	0	0	0	0	0	0	0	0	0	0	0	0	0	0	0	0	0	0	0	0	0	0	0	0	0	0	0	0	0	0	0	0	0
ASV0951	0	0	0	0	0	0	0	0	0	0	0	0	14	6	0	0	0	0	0	0	0	0	0	0	0	0	0	0	0	0	0	0	0	0	0	0	0	0	0	0	0	0	0	0	0	0	0	0	0
ASV0958	0	0	0	0	0	0	0	2	14	107	0	0	0	0	0	0	0	0	0	0	0	0	0	0	0	0	0	0	0	0	0	0	0	0	0	0	0	0	0	0	0	0	0	0	0	0	0	0	0
ASV0959	0	0	0	0	0	0	0	0	0	0	0	0	0	0	0	0	0	0	0	0	0	0	0	0	0	0	0	0	0	0	0	0	0	0	0	0	0	0	0	0	0	0	0	0	0	0	0	0	0
ASV0963	0	2	0	0	0	0	0	0	0	0	0	0	0	0	0	0	0	0	0	0	0	0	0	0	0	0	0	0	0	0	0	0	0	0	0	0	0	0	0	0	0	0	0	0	0	0	0	0	0
ASV0970	0	0	0	0	0	0	0	0	0	4	0	114	0	0	0	0	0	0	0	0	0	0	0	0	0	0	0	0	0	0	0	0	0	0	0	0	0	0	0	0	0	0	4	0	0	0	0	0	0
ASV0971	0	0	0	0	0	0	0	0	0	0	0	0	0	0	0	0	0	0	0	0	0	0	0	0	0	0	0	0	0	0	0	0	0	0	0	0	0	0	0	0	0	0	0	0	0	0	0	0	0
ASV0980	0	0	0	0	0	0	0	0	0	0	0	0	0	0	0	0	0	0	0	0	0	0	0	0	13	9	13	15	30	6	0	0	0	0	0	0	0	0	0	0	0	0	0	0	0	0	0	0	0
ASV0982	0	0	0	3	0	0	0	0	0	0	0	0	0	0	0	0	0	0	0	0	0	0	0	0	0	0	0	0	0	0	0	0	0	0	0	0	0	0	0	0	0	0	0	0	0	0	0	0	0
ASV0983	0	0	0	0	0	0	0	0	0	0	0	0	0	0	0	0	0	0	0	0	0	0	0	0	0	0	0	20	97	0	0	0	0	0	0	0	0	0	0	0	0	0	0	0	0	0	0	0	1
ASV0987	8	84	20	0	0	0	0	0	0	0	0	0	0	0	0	0	0	0	0	0	0	0	0	0	0	0	0	0	0	0	0	0	0	0	0	0	0	0	0	0	0	0	0	0	0	0	0	0	0
ASV0994	2	0	0	0	0	0	0	0	0	0	0	0	0	0	0	0	0	0	0	0	0	0	0	0	0	0	0	0	0	0	0	0	0	0	0	0	0	0	0	0	0	0	0	0	0	0	0	0	0
ASV0997	2	3	13	3	4	0	0	0	0	0	0	0	0	0	0	0	0	0	0	0	0	0	0	0	0	0	0	0	0	0	21	14	23	26	5	0	0	0	0	0	0	0	0	0	0	0	0	0	0
ASV1009	3	16	24	27	32	7	0	0	0	0	0	0	0	0	0	0	0	0	0	0	0	0	0	0	0	0	0	0	0	0	0	2	0	0	0	0	0	0	0	0	0	0	0	0	0	0	0	0	0
ASV1016	0	0	0	0	0	0	0	0	0	0	0	0	67	41	0	0	0	0	0	0	0	0	0	0	0	0	0	0	0	0	0	0	1	0	0	0	0	0	0	0	0	0	0	0	0	0	0	0	0
ASV1019	0	0	0	0	0	0	0	0	0	0	0	0	0	0	0	0	0	0	0	0	0	0	0	0	0	0	0	0	0	0	0	0	0	0	0	0	0	0	0	0	0	0	0	0	0	0	0	0	0
ASV1022	0	0	0	0	0	0	0	0	0	2	0	0	0	0	0	0	0	0	0	0	0	0	0	0	0	0	0	0	0	0	0	0	0	0	0	0	0	0	0	0	0	0	0	0	0	0	0	0	0
ASV1026	0	0	0	0	0	1	0	0	0	0	0	0	0	0	0	0	0	0	0	0	0	0	0	0	0	0	0	0	0	0	0	0	0	0	0	0	0	0	0	0	0	0	0	0	0	0	0	0	0
ASV1031	0	0	0	0	0	0	0	0	0	0	0	0	0	0	0	0	0	0	0	0	0	0	0	0	0	0	0	0	0	0	0	0	2	1	2	0	0	0	0	0	0	0	0	0	0	0	0	0	0
ASV1033	3	68	0	7	5	20	0	0	0	0	0	0	0	0	0	0	0	0	0	0	0	0	0	0	0	0	0	0	0	0	0	0	0	0	0	0	0	0	0	0	0	0	0	0	0	0	0	0	0
ASV1038	43	30	5	6	7	10	0	0	0	0	0	0	0	0	0	0	0	0	0	0	0	0	0	0	0	0	0	0	0	0	0	0	0	0	0	0	0	0	0	0	0	0	0	0	0	0	0	0	0
ASV1048	0	0	0	0	0	0	0	0	0	0	0	0	0	0	45	8	23	0	0	0	0	0	0	0	0	0	0	0	0	0	0	0	0	0	0	0	0	0	0	0	0	0	0	0	0	0	0	0	0
ASV1051	64	12	1	11	5	7	0	2	0	0	0	0	0	0	0	0	0	0	0	0	0	0	0	0	0	0	0	0	0	0	0	0	0	0	0	0	0	0	0	0	0	0	0	0	0	0	0	0	0
ASV1053	0	0	2	0	0	0	0	0	0	0	0	0	0	0	0	0	0	0	0	0	0	0	0	0	0	0	0	0	0	0	0	0	0	0	0	0	0	0	0	0	0	0	0	0	0	0	0	0	0
ASV1054	0	0	0	0	0	0	0	0	0	0	0	0	0	0	0	0	0	0	0	0	0	0	0	0	0	0	0	0	0	0	1	2	1	1	0	0	0	0	0	0	0	0	0	0	0	0	0	0	0
ASV1056	2	0	0	2	1	2	0	0	0	0	0	0	0	0	0	0	0	0	0	0	0	0	0	0	0	0	0	0	0	0	0	0	0	0	0	0	0	0	0	0	0	0	0	0	0	0	0	0	0
ASV1062	0	0	0	0	0	0	0	0	0	0	0	0	0	0	0	0	0	0	0	0	0	0	0	0	0	0	0	0	0	0	0	0	0	0	0	0	0	0	0	0	0	0	1	0	0	0	0	0	0
ASV1069	3	0	38	7	38	10	0	0	0	0	0	0	0	0	0	0	0	0	0	0	0	0	0	0	0	0	0	0	0	0	0	0	0	0	0	0	0	0	0	0	0	0	0	0	0	0	0	0	0
ASV1070	0	0	0	0	0	0	0	0	0	97	0	0	0	0	0	0	0	0	1	0	0	0	0	0	0	0	0	0	0	0	0	0	0	0	0	0	0	0	0	0	0	0	0	0	0	0	0	0	0
ASV1073	0	0	1	0	0	0	0	0	0	0	0	0	0	0	0	0	0	0	0	0	0	0	0	0	0	0	0	0	0	0	0	0	0	0	0	0	0	0	0	0	0	0	0	0	0	0	0	0	0
ASV1082	0	0	0	0	0	0	0	0	0	0	0	0	0	0	0	0	0	0	0	0	0	0	0	0	0	0	0	0	0	0	0	0	0	0	0	0	0	0	0	0	0	0	0	0	0	1	91	2	1
ASV1094	6	3	47	6	9	4	0	0	0	0	0	0	0	0	0	0	0	0	0	0	0	0	0	0	0	0	0	0	0	0	0	3	0	12	3	0	0	0	0	0	0	0	0	0	0	0	0	0	0
ASV1096	2	12	21	25	10	20	0	0	0	0	0	0	0	0	0	0	0	0	0	0	0	0	0	0	0	0	0	0	0	0	0	0	0	0	0	0	0	0	0	0	1	0	0	2	0	0	0	0	0
ASV1099	0	0	0	0	0	0	0	0	4	0	0	87	0	0	0	0	0	0	0	0	0	0	0	0	0	0	0	0	0	0	0	2	0	0	0	0	0	0	0	0	0	0	0	0	0	0	0	0	0
ASV1103	0	0	0	0	0	0	0	0	0	0	0	0	14	10	20	11	37	0	0	0	0	0	0	0	0	0	0	0	0	0	0	0	0	0	0	0	0	0	0	0	0	0	0	0	0	0	0	0	0
ASV1106	0	0	0	0	0	0	0	0	0	0	0	0	0	0	0	0	0	0	0	0	0	0	0	0	0	0	0	0	0	0	17	36	6	22	10	0	0	1	0	0	0	0	0	0	0	0	0	0	0
ASV1109	0	0	0	0	0	0	0	0	0	0	0	0	6	8	0	0	0	0	0	0	0	0	0	0	0	0	0	0	0	0	0	0	0	0	0	0	0	0	0	0	0	0	0	0	0	0	0	0	0
ASV1112	0	1	0	0	0	0	0	0	0	0	0	0	0	0	0	0	0	0	0	0	0	0	0	0	0	0	0	0	0	0	10	24	38	4	14	0	0	0	0	0	0	0	0	0	0	0	0	0	0
ASV1117	0	0	1	12	5	8	0	0	0	0	0	0	0	0	0	0	0	0	0	0	0	0	0	0	0	0	0	0	0	0	0	0	0	0	0	0	0	0	0	0	0	0	0	0	0	0	0	0	0
ASV1122	0	0	0	0	0	0	0	0	0	0	0	0	0	0	0	0	0	0	0	0	0	0	0	0	0	0	0	0	0	0	0	0	0	0	0	0	0	0	0	0	0	0	0	0	0	0	0	0	0
ASV1123	0	0	0	0	0	0	0	0	0	0	0	0	26	19	0	0	0	0	0	0	0	0	0	0	19	0	6	3	15	1	0	0	0	0	0	0	0	0	0	0	0	0	0	0	0	0	0	0	0
ASV1129	0	2	8	3	6	3	0	0	0	0	0	0	0	0	0	0	0	0	0	0	0	0	0	0	0	0	0	0	0	0	0	0	0	0	0	0	0	0	0	0	0	0	0	0	0	0	0	0	0
ASV1140	38	4	17	10	2	8	0	0	0	0	0	0	0	0	0	0	0	0	0	0	0	0	0	0	0	0	0	0	0	0	0	0	0	0	0	0	0	0	0	0	0	0	0	0	0	0	0	0	0
ASV1141	20	10	36	15	1	2	0	0	0	0	0	0	0	0	0	0	0	0	0	0	0	0	0	0	0	0	0	0	0	0	0	0	0	0	0	0	0	0	0	0	0	2	0	0	0	0	0	0	0
ASV1145	0	0	2	0	0	0	0	0	0	0	0	0	0	0	0	0	0	0	0	0	0	0	0	0	0	0	0	0	0	0	0	0	0	0	0	0	0	0	0	0	0	0	0	0	0	0	0	0	0
ASV1146	0	0	0	0	0	0	0	0	0	0	0	0	0	0	0	0	0	0	0	0	0	0	0	0	0	0	0	0	0	0	20	6	18	4	7	0	0	0	0	0	0	0	0	0	0	0	0	0	0
ASV1148	4	9	12	15	35	8	0	0	0	0	0	0	0	0	0	0	0	0	0	0	0	0	0	0	0	0	0	0	0	0	0	2	0	0	0	0	0	0	0	0	0	0	0	0	0	0	0	0	0
ASV1153	0	0	0	0	0	0	0	0	0	0	0	0	0	0	0	0	0	0	0	0	0	0	0	0	0	0	0	0	0	0	0	0	0	0	0	0	0	0	0	0	0	0	0	0	0	0	0	0	0
ASV1155	4	5	22	39	10	3	0	0	0	0	0	0	0	0	0	0	0	0	0	0	0	0	0	0	0	0	0	0	0	0	0	0	1	0	0	0	0	0	0	0	0	0	0	0	0	0	0	0	0
ASV1156	0	0	0	0	0	1	0	0	0	0	0	0	0	0	0	0	0	0	0	0	0	0	0	0	0	0	0	0	0	0	0	0	0	0	0	0	0	0	0	0	0	0	0	0	0	0	0	0	0
ASV1158	0	0	0	0	0	0	0	1	1	79	0	2	0	0	0	0	0	0	0	0	0	0	0	0	0	0	0	0	0	0	0	0	0	0	0	0	0	0	0	0	0	0	0	0	0	0	0	0	0
ASV1165	4	3	1	0	0	2	0	0	0	0	0	0	0	0	0	0	0	0	0	0	0	0	0	0	0	0	0	0	0	0	0	0	0	0	0	0	0	0	0	0	0	0	0	0	0	0	0	0	0
ASV1167	0	0	0	0	0	0	0	0	0	0	0	0	2	0	0	0	0	0	0	0	0	0	0	0	0	0	0	0	0	0	0	0	0	0	0	0	0	0	0	0	0	0	0	0	0	0	0	0	0
ASV1173	0	0	0	0	0	0	0	0	0	0	0	0	0	0	0	0	0	5	3	1	6	11	0	0	0	0	0	0	0	0	0	0	0	0	0	0	0	0	0	0	0	0	0	0	0	0	0	0	0
ASV1175	0	0	0	0	0	0	0	0	0	0	0	0	0	0	0	0	0	0	0	0	0	0	0	0	0	0	0	0	0	0	0	2	3	0	0	0	0	0	0	0	0	0	0	0	0	0	0	0	0
ASV1179	0	0	0	0	0	0	0	0	0	0	0	0	0	0	0	0	0	0	0	0	0	0	0	0	0	0	0	0	0	0	21	7	38	8	0	0	0	0	0	0	0	0	0	0	0	0	0	0	0
ASV1181	0	0	0	0	0	0	2	0	0	0	0	8	0	0	0	0	0	0	0	0	0	0	0	0	0	0	0	0	0	0	0	0	0	0	0	0	0	0	0	0	0	0	0	0	0	0	0	0	0
ASV1184	0	0	0	0	0	0	0	0	0	0	0	0	0	0	0	0	0	0	0	0	0	0	0	0	0	0	0	0	0	0	0	0	0	0	0	0	0	0	0	0	0	0	0	0	0	0	0	0	0
ASV1185	2	8	22	17	21	7	0	0	0	0	0	0	0	0	0	0	0	0	0	0	0	0	0	0	0	0	0	0	0	0	0	0	0	0	0	0	0	0	0	0	0	0	0	0	0	0	0	0	0
ASV1188	2	3	0	0	0	0	0	0	0	0	0	0	0	0	0	0	0	0	0	0	0	0	0	0	0	0	0	0	0	0	0	0	0	0	0	0	0	0	0	0	0	0	0	0	0	0	0	0	0
ASV1201	0	0	0	0	0	0	0	0	0	0	0	0	0	0	0	0	0	0	0	0	0	0	0	0	0	0	0	0	0	0	0	0	0	0	0	0	0	0	0	0	14	18	10	11	9	0	0	0	0
ASV1202	0	0	0	0	0	0	0	0	0	0	0	0	0	0	0	0	0	0	0	0	0	0	0	0	0	0	0	0	0	0	0	0	0	0	0	0	0	0	0	0	0	0	0	0	0	10	34	30	2
ASV1207	0	0	0	0	0	0	0	0	0	0	0	0	0	0	0	0	0	9	24	15	7	18	0	0	0	0	0	0	0	0	0	0	0	0	0	0	0	0	0	0	0	0	0	0	0	0	0	0	0
ASV1211	0	0	0	2	0	0	0	0	0	0	0	0	0	0	0	0	0	0	0	0	0	0	0	0	0	0	0	0	0	0	0	0	0	0	0	0	0	0	0	0	0	0	0	0	0	0	0	0	0
ASV1213	0	0	0	0	0	0	0	0	0	0	0	0	0	0	0	0	0	0	0	0	0	0	0	0	0	0	0	0	0	0	0	0	0	0	0	0	0	0	0	0	0	0	0	0	0	1	0	0	0
ASV1215	0	0	0	0	0	0	0	0	0	0	0	0	15	11	0	0	0	0	0	0	0	0	0	0	0	0	0	0	0	0	0	0	0	0	0	0	0	0	0	0	0	0	0	0	0	49	0	0	0
ASV1221	0	0	3	0	0	0	0	0	0	0	0	0	0	0	0	0	0	0	0	0	0	0	0	0	0	0	0	0	0	0	0	0	0	0	0	0	0	0	0	0	0	0	0	0	0	0	0	0	0
ASV1226	2	0	0	0	0	0	0	0	0	0	0	0	0	0	0	0	0	0	0	0	0	0	0	0	0	0	0	0	0	0	0	0	0	0	0	0	0	0	0	0	0	0	0	0	0	0	0	0	0
ASV1229	0	0	0	0	0	0	0	0	0	0	0	0	0	0	0	0	0	0	0	0	0	0	0	0	0	0	0	0	0	0	0	0	0	0	0	0	0	0	0	0	0	0	0	0	0	0	10	35	2
ASV1230	0	0	0	0	0	0	0	0	0	0	0	0	0	0	0	0	0	0	0	0	0	0	0	0	0	0	0	0	0	0	0	0	0	0	0	0	0	0	0	0	0	0	0	0	0	0	43	29	1
ASV1231	0	0	0	0	0	0	0	0	0	0	0	0	0	0	0	0	0	0	0	0	0	0	0	0	0	0	0	0	0	0	0	0	0	0	0	0	0	0	0	0	0	0	0	0	0	0	0	0	0
ASV1233	0	0	0	0	0	0	0	0	0	0	0	9	0	0	0	0	0	0	0	0	0	0	0	0	0	0	0	0	0	0	0	0	0	0	0	0	0	0	0	0	0	0	0	0	0	0	0	0	0
ASV1239	0	0	0	0	0	2	0	0	0	0	0	0	0	0	0	0	0	0	0	0	0	0	0	0	0	0	0	0	0	0	0	0	0	0	0	0	0	0	0	0	0	0	0	0	0	0	0	0	0
ASV1242	24	6	6	7	21	6	0	0	0	0	0	0	0	0	0	0	0	0	0	0	0	0	0	0	0	0	0	0	0	0	0	0	0	0	0	0	0	2	0	0	0	0	0	0	0	0	0	0	0
ASV1245	0	6	1	3	1	3	0	0	0	0	0	0	0	0	0	0	0	0	0	0	0	0	0	0	0	0	0	0	0	0	3	30	19	2	4	0	0	0	0	0	0	0	0	0	0	0	0	0	0
ASV1247	0	0	2	0	0	0	0	0	0	0	0	0	0	0	0	0	0	0	0	0	0	0	0	0	0	0	0	0	0	0	0	0	0	0	0	0	0	0	0	0	0	0	0	0	0	0	0	0	0
ASV1249	1	2	19	2	22	24	0	0	0	0	0	0	0	0	0	0	0	0	0	0	0	0	0	0	0	0	0	0	0	0	0	0	1	0	0	0	0	0	0	0	0	0	0	0	0	0	0	0	0
ASV1251	0	0	0	0	0	0	0	1	14	0	0	3	0	0	0	0	0	0	0	0	0	0	0	0	0	0	0	0	0	0	0	0	0	0	0	0	0	0	0	0	0	0	0	0	0	0	0	0	0
ASV1252	0	0	0	0	0	0	0	0	0	0	0	0	0	0	0	0	0	0	0	0	0	0	0	0	0	0	0	0	0	0	0	0	0	0	0	0	0	0	0	0	0	0	0	0	0	46	3	0	20
ASV1253	0	0	0	0	0	0	0	0	0	0	0	0	0	0	0	0	0	0	0	0	0	0	0	0	0	0	0	0	0	0	0	0	0	0	0	0	0	0	0	0	0	0	0	0	0	0	0	0	0
ASV1255	13	35	3	4	4	10	0	0	0	0	0	0	0	0	0	0	0	0	0	0	0	0	0	0	0	0	0	0	0	0	0	0	0	0	0	0	0	0	0	0	0	0	0	0	0	0	0	0	0
ASV1256	2	3	20	22	7	13	0	0	0	0	0	0	0	0	0	0	0	0	0	0	0	0	0	0	0	0	0	0	0	0	0	1	1	1	0	0	0	0	0	0	0	0	0	0	0	0	0	0	0
ASV1260	0	0	0	0	0	0	0	0	0	0	0	0	0	0	0	0	0	0	0	0	0	0	0	0	0	0	0	0	0	0	0	0	0	0	0	0	0	0	0	0	0	0	0	0	0	0	0	0	0
ASV1261	4	0	2	0	0	1	0	0	0	0	0	0	0	0	0	0	0	0	0	0	0	0	0	0	0	0	0	0	0	0	0	0	0	0	0	0	0	0	0	0	0	0	0	0	0	0	0	0	0
ASV1262	3	0	0	0	0	0	0	0	0	0	0	0	0	0	0	0	0	0	0	0	0	0	0	0	0	0	0	0	0	0	0	0	0	0	0	0	0	0	0	0	0	0	0	0	0	0	0	0	0
ASV1275	0	0	0	0	0	0	0	0	0	0	0	0	0	0	0	0	0	0	0	0	0	0	0	0	0	0	0	0	0	0	0	0	0	0	0	0	0	0	0	0	0	0	2	0	0	0	0	0	0
ASV1276	37	6	6	6	5	3	0	0	0	0	0	0	0	0	0	0	0	0	0	0	0	0	0	0	0	0	0	0	0	0	1	0	0	0	3	0	0	0	0	0	0	0	0	0	0	0	0	0	0
ASV1287	2	7	10	15	18	7	0	0	0	0	0	0	0	0	0	0	0	0	0	0	0	0	0	0	0	0	0	0	0	0	0	0	0	0	0	0	0	0	0	0	0	0	0	0	0	0	0	0	0
ASV1293	0	0	0	0	0	0	0	0	0	0	0	0	0	0	0	0	0	0	0	0	0	0	0	0	0	0	0	0	0	0	1	0	1	0	1	0	0	0	0	0	0	0	0	0	0	0	0	0	0
ASV1297	6	40	0	5	4	9	0	0	0	0	0	0	0	0	0	0	0	0	0	0	0	0	0	0	0	0	0	0	0	0	0	0	0	0	0	0	0	0	0	0	0	0	0	0	0	0	0	0	0
ASV1300	0	0	0	0	0	0	0	0	0	0	0	0	0	2	0	0	0	0	0	0	0	0	0	0	0	0	0	0	0	0	3	14	19	7	20	0	0	0	0	0	0	0	0	0	0	0	0	0	0
ASV1308	14	6	1	5	6	6	0	0	0	0	0	0	0	0	0	0	0	0	0	0	0	0	0	0	0	0	0	0	0	0	0	0	0	0	0	0	0	0	0	0	0	0	0	0	0	0	0	0	0
ASV1319	0	0	0	0	0	0	0	0	0	0	0	0	0	0	0	0	0	0	0	0	0	0	0	0	0	0	0	0	0	0	0	0	0	0	0	0	0	0	0	0	0	0	0	0	0	0	0	0	0
ASV1325	0	0	0	2	0	0	0	0	0	0	0	0	0	0	0	0	0	0	0	0	0	0	0	0	0	0	0	0	0	0	0	0	0	0	0	0	0	0	0	0	0	0	0	0	0	0	0	0	0
ASV1326	0	0	0	0	0	0	0	2	2	0	0	43	0	0	0	0	0	0	0	0	0	0	0	0	0	0	0	0	0	0	0	0	0	0	0	0	0	0	0	0	0	0	0	0	0	0	0	0	0
ASV1327	0	0	0	0	0	0	0	0	0	55	5	2	0	0	0	0	0	0	0	0	1	0	0	0	0	0	0	0	0	0	0	0	0	0	0	0	0	0	0	0	0	0	0	0	0	0	0	0	0
ASV1331	2	9	17	7	5	15	0	0	0	0	0	0	0	0	0	0	0	0	0	0	0	0	0	0	0	0	0	0	0	0	0	0	0	0	0	0	0	0	0	0	0	0	0	0	0	0	0	0	0
ASV1333	17	8	7	7	17	2	0	0	0	0	0	0	0	0	0	0	0	0	0	0	0	0	0	0	0	0	0	0	0	0	0	0	0	0	0	0	0	0	0	0	0	0	0	0	0	0	0	0	0
ASV1336	0	0	1	0	0	0	0	0	0	0	0	0	0	0	0	0	0	0	0	0	0	0	0	0	0	0	0	0	0	0	0	0	0	0	0	0	0	0	0	0	0	0	0	0	0	0	0	0	0
ASV1342	0	0	0	0	0	0	0	0	0	43	0	16	0	0	0	0	0	0	0	0	0	0	0	0	0	0	0	0	0	0	0	0	0	0	0	0	0	0	0	0	0	0	0	0	0	0	0	0	0
ASV1351	0	0	0	0	0	0	0	0	0	0	1	0	0	0	0	0	0	6	32	15	4	2	0	0	0	0	0	0	0	0	0	0	0	0	0	0	0	0	0	0	0	0	0	0	0	0	0	0	0
ASV1355	0	0	0	0	0	0	0	0	0	0	0	0	0	0	0	0	0	0	0	0	0	0	0	0	0	0	0	0	0	0	0	0	0	0	0	0	0	0	0	0	0	0	0	0	0	29	4	1	0
ASV1359	5	2	12	14	13	12	0	0	0	0	0	0	0	0	0	0	0	0	0	0	0	0	0	0	0	0	0	0	0	0	0	0	0	0	0	0	0	0	0	0	0	0	0	0	0	0	0	0	0
ASV1365	0	0	0	0	0	0	0	0	0	0	0	0	0	0	0	0	0	0	0	0	0	0	0	0	0	0	0	0	0	0	0	0	0	0	0	0	0	0	0	0	0	0	0	0	0	1	0	0	0
ASV1387	0	0	0	0	0	0	0	0	0	0	0	0	0	0	0	0	0	0	0	0	0	0	0	0	0	0	0	0	0	0	0	1	0	0	0	0	0	0	0	0	0	0	0	0	0	0	0	0	0
ASV1389	0	0	0	0	0	0	0	0	5	17	0	10	0	0	0	0	0	0	0	0	0	0	0	0	0	0	0	0	0	0	0	0	0	0	0	0	0	0	0	0	0	0	0	0	0	0	0	0	0
ASV1390	0	0	0	0	0	0	0	0	0	0	0	0	0	0	0	0	0	0	0	0	0	0	0	0	0	0	0	0	0	0	0	2	0	0	0	0	0	0	0	0	0	0	0	0	0	0	0	0	0
ASV1396	0	0	0	0	0	0	0	0	0	0	0	0	0	0	0	0	0	0	0	0	0	0	0	2	0	0	0	0	0	0	0	0	0	0	0	0	0	0	0	0	0	0	0	0	0	3	49	2	0
ASV1402	0	2	4	0	1	0	0	0	0	0	0	0	0	0	0	0	0	0	0	0	0	0	0	0	0	0	0	0	0	0	0	0	0	0	0	0	0	0	0	0	0	0	0	0	0	0	0	0	0
ASV1407	0	0	0	0	0	0	25	6	22	0	0	1	0	0	0	0	0	0	0	0	0	0	0	0	0	0	0	0	0	0	0	0	0	0	0	0	0	0	0	0	0	0	0	0	0	0	0	0	0
ASV1416	0	0	0	0	0	2	0	0	0	0	0	0	0	0	0	0	0	0	0	0	0	0	0	0	0	0	0	0	0	0	0	0	0	0	0	0	0	0	0	0	0	0	0	0	0	0	0	0	0
ASV1417	0	2	0	0	0	0	0	0	0	0	0	0	0	0	0	0	0	0	0	0	0	0	0	0	0	0	0	0	0	0	0	0	0	0	0	0	0	0	0	0	0	0	0	0	0	0	0	0	0
ASV1421	0	0	0	0	0	0	0	0	0	0	0	0	0	0	0	0	0	0	0	0	0	0	0	0	0	0	0	0	0	0	0	0	0	0	0	0	0	0	0	0	0	0	0	0	0	0	14	28	0
ASV1422	0	0	0	0	0	0	0	0	0	0	0	0	0	0	0	0	0	0	0	0	0	0	0	0	0	0	0	0	0	0	0	0	0	0	0	0	0	0	0	0	0	0	0	0	0	0	1	0	0
ASV1429	0	0	0	0	0	0	0	0	0	0	0	0	7	7	0	0	0	0	0	0	0	0	0	0	0	0	0	0	0	0	0	0	0	0	0	0	0	0	0	0	0	0	0	0	0	16	20	2	1
ASV1430	0	5	12	6	1	8	0	0	0	2	0	19	0	0	0	0	0	0	0	0	0	0	0	0	0	0	0	0	0	0	0	0	0	0	0	0	0	0	0	0	0	0	0	0	0	0	0	0	0
ASV1431	0	22	11	1	0	0	0	0	0	0	0	0	0	0	0	0	0	0	0	0	0	0	0	0	0	0	0	0	0	0	0	6	9	0	4	0	0	0	0	0	0	0	0	0	0	0	0	0	0
ASV1434	0	0	0	0	0	0	0	0	0	0	4	0	0	0	0	0	0	1	18	14	10	6	0	0	0	0	0	0	0	0	0	0	0	0	0	0	0	0	0	0	0	0	0	0	0	0	0	0	0
ASV1439	0	0	0	0	0	0	0	0	0	0	0	0	0	0	0	2	0	0	0	0	0	0	0	0	0	0	0	0	0	0	0	0	0	0	0	0	0	0	0	0	0	0	0	0	0	0	0	0	0
ASV1440	0	0	0	0	0	0	0	0	0	0	0	0	0	0	0	0	0	4	0	0	0	3	0	0	0	0	0	0	0	0	0	0	0	0	0	0	0	0	0	0	0	0	0	0	0	0	0	0	0
ASV1441	0	0	0	0	0	0	0	0	1	2	0	0	0	0	0	0	0	0	0	0	0	0	0	0	0	0	0	0	0	0	0	0	0	0	0	0	0	0	0	0	0	0	0	0	0	0	0	0	0
ASV1443	0	0	0	0	0	0	0	0	0	0	0	0	0	0	0	0	0	0	0	0	0	0	0	0	0	0	0	0	0	0	0	0	0	0	0	0	0	0	0	0	0	0	0	0	1	0	0	0	0
[truncated: 2,157 more rows]
[truncated: 41 more columns]
