# Supplementary material for: Patterns and ecological drivers of viral communities in acid mine drainage sediments across Southern China
Source: Nat Commun. 2022 May 2;13:2389. doi: 10.1038/s41467-022-30049-5 (PMC9061769; doi:10.1038/s41467-022-30049-5)
Supplement: Supplementary file 6 — Source Data [file 41467_2022_30049_MOESM6_ESM.zip › Source Data/figs1/lm_plot.R]

library(vegan)
library(ggplot2)
mag<-read.table('MAGs_sites.abun',header = T)
mag<-decostand(t(mag),method='hellinger')

asv <- read.table('ASVs_sites.abun',header = T)
asv <- decostand(t(asv),method = 'hellinger')

distm <- vegdist(mag,method = 'bray',upper = FALSE)
dista <- vegdist(asv,method = 'bray',upper = FALSE)

mantel(distm,dista,method='pearson')
popu_dist_num<-as.numeric(distm)
asv_dist_num<-as.numeric(dista)

data<-data.frame(popu_dist_num,asv_dist_num)
ggplot(data)+geom_point(aes(x=popu_dist_num, y=asv_dist_num),size=3,color=rgb(255,59,59,max=255),alpha=0.5)+
  geom_smooth(method="lm",fill= NA,level=0,aes(asv_dist_num,popu_dist_num))+
  theme_bw()+
  labs(x="Community dissimilarity (metagenome, populations)",y='Community dissimilarity (amplicon, ASVs)',fill='')+
  scale_y_continuous(breaks = seq(0,1,0.2),limits=c(0,1))+
  scale_x_continuous(breaks = seq(0,1,0.2),limits=c(0,1))+
  theme(panel.grid.major=element_blank(),panel.grid.minor = element_blank(),axis.line.x = element_line(size = 0.5),
        axis.line.y = element_line(size=0.5),axis.text.x = element_text(size=18,color = "black"),
        axis.text.y = element_text(size=18,color="black"),axis.title.x = element_text(size=18),
        axis.title.y = element_text(size=18),legend.text = element_text(size=18))
