# Supplementary material for: Patterns and ecological drivers of viral communities in acid mine drainage sediments across Southern China
Source: Nat Commun. 2022 May 2;13:2389. doi: 10.1038/s41467-022-30049-5 (PMC9061769; doi:10.1038/s41467-022-30049-5)
Supplement: Supplementary file 6 — Source Data [file 41467_2022_30049_MOESM6_ESM.zip › Source Data/figs2/priori_SEM.R]

library(lavaan)

data<-read.table('SEM_data',header = T)
data<-data.frame(scale(data,center = F))

#priori votu model
model<-'
votu~mags+pH
abun~Ferric+Fe+mabun
mags~pH+MAT+MAP+dist_equator
mabun~pH+MAT+MAP+dist_equator
votupc1~magpc1+pH+Fe+MAT+MAP+dist_equator+votu+abun
magpc1~pH+MAT+MAP+dist_equator+mabun+mags
MAT~dist_equator
MAP~dist_equator
MAT~~MAP
Fe~pH
Ferric~pH
'

sem_fit<-sem(model,data=data,fixed.x=FALSE)
summary(sem_fit,standardized = TRUE,rsquare=TRUE)


#priori pc model
model<-'
pc~mags+MAT+dist_equator+pH
pcabun~Ferric+Fe+mabun
mags~pH+MAT+MAP+dist_equator
mabun~pH+MAT+MAP+dist_equator
pcpc1~magpc1+pH+Fe+MAT+MAP+dist_equator+pc+pcabun
magpc1~pH+MAT+MAP+dist_equator+mabun+mags
MAT~dist_equator
MAP~dist_equator
MAT~~MAP
Fe~pH
Ferric~pH
'

sem_fit<-sem(model,data=data,fixed.x=FALSE)
summary(sem_fit,standardized = TRUE,rsquare=TRUE)
