# Supplementary material for: Patterns and ecological drivers of viral communities in acid mine drainage sediments across Southern China
Source: Nat Commun. 2022 May 2;13:2389. doi: 10.1038/s41467-022-30049-5 (PMC9061769; doi:10.1038/s41467-022-30049-5)
Supplement: Supplementary file 6 — Source Data [file 41467_2022_30049_MOESM6_ESM.zip › Source Data/figs3/mag.phyla_composition]

	Proteobacteria	Thermoplasmatota	Actinobacteriota	Micrarchaeota	SZUA-79	Nanoarchaeota	Nitrospirota	Patescibacteria	Firmicutes	Acidobacteriota	Others
BP4	0.581357556	0.003447681	0.13778309	0.001055574	0.003787892	0.000158947	0.012017937	0.07288059	0.002703567	0.054989846	0.12981732
BP5	0.487816312	0.001225939	0.145322831	0.001827571	0.008433423	0.000337783	0.006112018	0.096773104	0.037055546	0.053165478	0.161929997
BP6	0.387527338	0.003676135	0.127894086	0.001864538	0.007814119	0.001295462	0.016963166	0.110260726	0.010585737	0.112070983	0.220047709
BP7	0.432296288	0.000471836	0.126886602	0.000625543	0.008383764	0.000426292	0.014741851	0.073599925	0.010883768	0.164665563	0.167018568
BP8	0.374893093	0.000324116	0.109952587	0.000628425	0.005082382	0.000824207	0.016452075	0.114000195	0.021361455	0.11632438	0.240157085
BP9	0.434167917	0.000656337	0.150152477	0.001163729	0.00962888	0.00047145	0.011579122	0.11067364	0.019125934	0.096872921	0.165507593
DBS1-1	0.271735699	0.249275608	0.157639469	0.037546186	0.079719098	0.002704889	0.030151636	0.04188516	0.013712415	0.024098448	0.091531392
DBS1-2	0.382447586	0.192493533	0.110460445	0.02780246	0.145502536	0.002240571	0.020650037	0.036551896	0.009175449	0.020359753	0.052315734
DBS1-3	0.448135527	0.08893539	0.123087643	0.014796819	0.044211168	0.002162161	0.08118684	0.0433291	0.010882737	0.022564281	0.120708334
DBS2-1	0.07371477	0.19880483	0.077887203	0.029130007	0.065422799	0.00920112	0.104989065	0.21862324	0.005912878	0.029601059	0.186713028
DBS2-4	0.258356258	0.320497287	0.087311744	0.049278488	0.082648234	0.006080941	0.014393883	0.046847774	0.013170933	0.008836994	0.112577464
DBS2-5	0.107577608	0.274573495	0.216842172	0.113816369	0.021991464	0.022149484	0.09503984	0.031540242	0.015332328	0.009193992	0.091943006
DS3	0.492960082	0.083703027	0.058160304	0.019765185	0.217671558	0.008073594	0.042884276	0.017116431	0.012940961	0.005217433	0.041507148
DS4	0.424019614	0.084802549	0.076922939	0.019076323	0.259272103	0.009890755	0.038003207	0.023714391	0.021957763	0.004546932	0.037793423
DX1	0.47285469	0.302225599	0.074471278	0.006817395	0.02687209	0.001138014	0.001091081	0.007946489	0.014542106	0.026550938	0.065490321
DX2	0.708427506	0.195146119	0.028494517	0.010387793	0.000520552	0.000952037	0.006899485	0.001621897	0.007537585	0.015075455	0.024937055
DX4	0.841557205	0.057784402	0.018685583	0.000415043	0.00520595	0.000234974	0.008641847	0.00168405	0.038303233	0.007319296	0.020168417
FK1	0.07070617	0.510249972	0.046550038	0.146111276	0.064524794	0.022400315	0.019365733	0.003684431	0.000862979	0.014033571	0.101510719
FK2	0.074947317	0.442769111	0.074086621	0.242619818	1.60429E-05	0.013057	0.013764072	0.006341645	0.003599456	0.006384854	0.122414065
FK3	0.167915484	0.330798122	0.115389423	0.13762632	0.062377553	0.012438627	0.021257854	0.036846895	0.007385142	0.006477687	0.101486892
FK4	0.0777164	0.448869187	0.069862276	0.124481477	0.118529617	0.016116081	0.015990915	0.009253333	0.00290788	0.007194374	0.10907846
FK5	0.094304358	0.493707901	0.059031373	0.079017797	0.111887624	0.010958892	0.010267325	0.012211818	0.004388628	0.012585605	0.11163868
HSP1	0.645482313	0.164087998	0.00410513	0.011595582	0.100887381	0.009547502	0.038547212	0.003703427	0.020559571	0.000249067	0.001234815
HSP2	0.336857558	0.127421758	0.02571936	0.019948959	0.398684351	0.029015768	0.044789427	0.001624627	0.013444378	0.001860831	0.000632984
JA1	0.753677794	0.01654659	0.11454685	0.003015003	0.000902634	4.16559E-05	0.001780197	0.004048652	0.007201875	0.018933366	0.079305381
JA2	0.778820447	0.002372479	0.105583835	0.002033924	0.000264877	0	0.002481632	0.0027151	0.006257883	0.025473697	0.073996124
JA3	0.760592899	0.011312677	0.144283802	0.022747654	0.000407234	0	0.006286347	0.009554693	0.001988295	0.015988021	0.026838379
JA4	0.74798684	0.007829035	0.177343355	0.005067043	0.00031799	5.27588E-05	0.007112854	0.002780615	0.003176798	0.028824493	0.019508218
JA5	0.353565246	0.048768647	0.277554695	0.104610329	0.000301612	0.001470774	0.029561959	0.055621677	0.001457484	0.038397638	0.08868994
JA6	0.853247978	0.001458115	0.082598875	0.000813161	2.44606E-05	0	0.001823846	0.002315618	0.004999601	0.008370857	0.044347489
LL2	0.676035072	0.030099815	0.14127962	0.004696426	0.002895154	0.000881342	0.016238707	0.0034744	0.004229046	0.077704394	0.042466025
LL3	0.677085502	0.017922815	0.155693989	0.002938253	0.002272427	0.000503692	0.012216825	0.00586514	0.005513171	0.074628669	0.045359517
LL4	0.672279179	0.030477838	0.143840592	0.006961378	0.003177181	0.000849538	0.011369978	0.002709493	0.006046748	0.08034671	0.041941365
LL6	0.73916624	0.006459024	0.147624662	0.000899756	0.000661116	6.85615E-05	0.00700776	0.00862061	0.003884976	0.056826808	0.028780486
LL7	0.753403794	0.005062448	0.140805477	0.000648623	0.000477659	4.92753E-05	0.005619444	0.007085082	0.007779118	0.053671403	0.025397677
LSA1	0.242248017	0.281267496	0.115084437	0.103700978	0.110492678	0.054813481	0.025102855	0.015717273	0.011972697	0.008887174	0.030712914
LSA2	0.306619705	0.210291307	0.142853696	0.080303487	0.112276992	0.035038971	0.027693242	0.01734401	0.017008365	0.013031813	0.037538411
LSA3	0.272030988	0.223891279	0.11991639	0.091619166	0.158663297	0.045160668	0.01768794	0.015237618	0.013458874	0.010285222	0.03204856
LSA4	0.218798363	0.30269972	0.091875188	0.123994049	0.115918075	0.070286153	0.019363475	0.014292524	0.011522425	0.007304701	0.023945327
LSA5	0.180996502	0.299374155	0.09571277	0.141012428	0.130845069	0.076684043	0.014486192	0.016508273	0.012090517	0.009168216	0.023121834
MAS1	0.011716699	0.288362142	0.03235339	0.367975656	0.001255835	0.107858261	0.020812942	0.117683561	0.000592223	0.016483931	0.034905359
MAS2	0.007443327	0.606427307	0.031493916	0.183390613	0.008919414	0.077932578	0.014314294	0.038196627	0.001062266	0.007012709	0.023806948
MAS3	0.128256435	0.344185132	0.140322855	0.136821409	0.006162114	0.046458357	0.027206693	0.037676074	0.02457992	0.023231795	0.085099216
MAS4	0.01119444	0.453034225	0.055906682	0.234582927	0.001392243	0.055614312	0.011999912	0.065235261	0.001458355	0.026919985	0.082661658
MAS5	0.016579522	0.532313944	0.03070546	0.201412431	0.008940903	0.070579865	0.010976121	0.023571684	0.001285269	0.012964877	0.090669922
SKS1	0.428856945	0.02189303	0.100295088	0.016426401	0.057094874	0.001902309	0.028411991	0.084143035	0.01446668	0.016848985	0.229660662
SKS3	0.630862053	0.012980913	0.059281143	0.005168325	0.026116453	0.001444825	0.023229563	0.039794842	0.099828083	0.008583644	0.092710157
SKS4	0.775746714	0.005216293	0.120852336	0.003764335	0.017339171	0.000406143	0.005881203	0.021277497	0.005747953	0.010175142	0.033593214
SKS5	0.539517173	0.042605857	0.187521898	0.028321023	0.090670325	0.002777725	0.014262528	0.02249517	0.017743178	0.018181468	0.035903655
TL1-1	0.277312366	0.261261688	0.030116486	0.058389771	0.065905698	0.173429575	0.072080602	0.029651357	0.027534466	2.34439E-05	0.004294546
TL1-2	0.314588911	0.263358782	0.055971753	0.053252976	0.006824815	0.080611151	0.155703593	0.0223596	0.041273655	4.65092E-05	0.006008255
TL1-3	0.175081882	0.349819077	0.037550605	0.022842747	0.178925322	0.014830055	0.134876238	0.002012176	0.074274763	5.44724E-05	0.009732663
TL1-4	0.120516316	0.47093322	0.027641765	0.026483444	0.099500381	0.024046844	0.148058185	0.002012589	0.073846583	6.29854E-06	0.006954374
TL1-5	0.163771666	0.308289524	0.172115496	0.070887141	0.03070227	0.024727251	0.055611579	0.020648613	0.042803712	0.001943582	0.108499167
TL2-1	0.202047131	0.655116323	0.001163679	0.042998673	0.000189324	0.034609238	0.029865101	0.00066341	0.033228154	8.60028E-06	0.000110366
TL2-2	0.005681632	0.661985983	0.004229172	0.057664311	7.7466E-06	0.229529247	0.021521881	0.010512456	0.008297931	0.000205025	0.000364615
TL2-3	0.010328169	0.479072085	0.005545403	0.086084367	0.000110271	0.332499644	0.058409033	0.014313298	0.012269727	0.000681612	0.000686392
TL2-4	0.017206636	0.604287332	0.006896844	0.076243338	4.71033E-07	0.213736787	0.060184294	0.008669338	0.01152215	0.000849275	0.000403535
TL2-5	0.013200461	0.691868387	0.005904301	0.060070441	1.66548E-07	0.149777563	0.061468691	0.003556234	0.013300862	0.000369539	0.000483355
WH1	0.592490637	0.276060983	0.003970495	0.017642119	5.0156E-05	0.040346192	0.059023795	0.001385628	0.008621197	1.8485E-06	0.00040695
WH2	0.128008945	0.284889707	0.169449836	0.108348657	0.008523707	0.035866988	0.052615849	0.032123932	0.032402661	0.02152662	0.126243097
WH3	0.033142269	0.798034972	0.000900591	0.084152592	0.019662376	0.038375491	0.015005862	0.000501157	0.00997715	0.000107001	0.000140539
WH4	0.759410545	0.118237955	0.001552969	0.001875459	2.50477E-05	0.004630817	0.027056832	0.005166215	0.079675454	1.64982E-05	0.002352209
WH5	0.257359626	0.488810517	0.018299216	0.039464395	4.76062E-06	0.090722209	0.051893719	0.00160682	0.05058446	0.000494097	0.000760181
WY1	0.283511378	0.028908072	0.027036837	0.010685396	0.036820318	0.022610955	0.041942148	0.22934265	0.005012257	0.042255837	0.271874153
WY2	0.142238912	0.052919163	0.026147172	0.013468266	0.027071088	0.025310074	0.038923427	0.321513746	0.003684838	0.043628625	0.305094689
WY3	0.159001048	0.059147552	0.021609968	0.01580396	0.04496131	0.024197844	0.042154856	0.300420445	0.003397272	0.041037707	0.288268038
WY4	0.120725761	0.031445331	0.019870547	0.017189392	0.040236707	0.028290001	0.047616542	0.310479341	0.00271543	0.039651488	0.34177946
WY5	0.104172239	0.054243968	0.016261691	0.015053872	0.019447752	0.029048189	0.039298921	0.350396626	0.00956727	0.044353675	0.318155796
YF1	0.224631194	0.352900988	0.062583225	0.045820751	0.04210843	0.013012939	0.019661148	0.014485337	0.08946178	0.011086786	0.124247422
YF2	0.385045874	0.142512652	0.110266774	0.182115443	0.020986359	0.003729606	0.097013381	0.008056828	0.015671729	0.010792497	0.023808857
YF3	0.64573863	0.061218952	0.093679317	0.042002624	0.017161014	0.001890988	0.097807503	0.003743033	0.005906757	0.010443039	0.020408143
YF4	0.620745605	0.069172381	0.098989552	0.05711186	0.014591454	0.004085441	0.093745202	0.004049785	0.006199109	0.011952778	0.019356833
YF5	0.646271482	0.141266034	0.048165752	0.008021405	0.000635382	0.003313535	0.114625325	0.000728358	0.021687929	0.005377729	0.009907069
YP1	0.115941241	0.307301308	0.014705617	0.271391371	0.045036961	0.027125527	0.001153922	0.002370323	0.004695039	0.018644357	0.191634334
YP2	0.156752474	0.429115263	0.086047993	0.084470173	9.63648E-06	0.011944835	0.002944978	0.001146605	0.016552949	0.020741204	0.190273888
YP3	0.181832197	0.464738998	0.032867006	0.131910644	0.000395964	0.054298447	0.003459519	0.013203647	0.022193766	0.020520569	0.074579242
YP4	0.12998521	0.436749697	0.068902539	0.063559579	0.011247097	0.017525594	0.013681581	0.01152542	0.033520946	0.025206122	0.188096214
YP5	0.111712043	0.687814289	0.039852078	0.030865587	4.43872E-05	0.008214756	0.005580873	0.002639444	0.010603823	0.037357734	0.065314985
YS1	0.893301061	0.013737362	0.018568939	0.012987832	0.000908875	0.002786411	0.029562134	0.002222156	0.00820659	0.008896921	0.008821719
YS2	0.787908722	0.060958389	0.035095953	0.013470388	0.000595452	0.00323193	0.064698102	0.004807591	0.008057181	0.013050232	0.008126062
YS3	0.155879189	0.111115051	0.013891805	0.012806238	0.001858287	0.006711643	0.057295806	0.000719624	0.630501322	0.002963755	0.00625728
YS4	0.448687115	0.310966294	0.032889913	0.0267494	0.003621636	0.017789489	0.135000488	0.002189183	0.004655983	0.00527706	0.012173439
YS5	0.646271471	0.141266005	0.048165762	0.008021404	0.000635382	0.003313534	0.11462536	0.000728357	0.021687929	0.005377729	0.009907067
ZJ1	0.704586106	0.009961539	0.193966997	0.001919185	0.000291025	0.000199712	0.004677225	0.001982873	0.000247261	0.05743202	0.024736058
ZJ2	0.787286112	0.004586625	0.143120836	0.00026445	0.000134276	6.54317E-05	0.001213338	0.00121316	0.000312752	0.038570916	0.023232106
ZJ3	0.758272982	0.004648351	0.147875466	0.000279956	0.000151861	6.43162E-05	0.001335512	0.001916711	0.004059597	0.057803639	0.023591606
ZJ4	0.737260254	0.015747442	0.152628339	0.000734018	0.000195811	0.000193852	0.001740972	0.0015891	0.000705924	0.066005689	0.0231986
ZJ5	0.739618437	0.004841965	0.164445285	0.000372015	0.000149717	9.47809E-05	0.001877284	0.001448431	0.001014334	0.062490971	0.023646781
ZJ7	0.73143813	0.00494916	0.182787062	0.000131465	5.72117E-05	1.65024E-05	0.003785768	0.001325495	0.000328476	0.038045658	0.037135071
