# Supplementary material for: Patterns and ecological drivers of viral communities in acid mine drainage sediments across Southern China
Source: Nat Commun. 2022 May 2;13:2389. doi: 10.1038/s41467-022-30049-5 (PMC9061769; doi:10.1038/s41467-022-30049-5)
Supplement: Supplementary file 6 — Source Data [file 41467_2022_30049_MOESM6_ESM.zip › Source Data/figs3/mag_phyla.barplot.R]

#histogram
data<-read.table('mag.phyla_composition',header = T)
site<-rownames(data)[1:length(rownames(data))]
family<-colnames(data)
sites<-as.character(replicate(site,n=length(family)))
familys<-as.character(t(replicate(family,n=length(site))))
ra<-as.numeric(as.matrix(data))
dataf<-data.frame(sites,familys,ra)
dataf$familys <- factor(dataf$familys,levels=family)
ggplot(dataf,aes(sites,ra,fill=familys))+
  geom_histogram(stat = 'identity',position = 'stack',width =0.4)+
  scale_fill_manual(values = c(rgb(129,184,223,max=255),rgb(255,59,59,max=255),rgb(204,255,51,max=255),
                               rgb(15,153,13,max=255),rgb(255,37,0,max=255),rgb(0,255,255,max=255),
                               rgb(195,19,27,max=255),rgb(224,110,18,max=255),rgb(80,15,26,max=255),
                               rgb(13,67,146,max=255),rgb(220,220,220,max=255)))+
  labs(x="Samples",y='Relative abundance',fill='')+
  theme_bw()+
  theme(panel.grid.major=element_blank(),panel.grid.minor = element_blank(),
        axis.title.x = element_text(size=15),axis.title.y = element_text(size=15),
        axis.text.x = element_text(hjust = 1,angle = 90,size=6,colour = 'black'),
        axis.text.y=element_text(size=15,colour = 'black'),panel.border = element_blank(),
        axis.line = element_line(size=0.5,colour="black"),legend.text = element_text(size=13),legend.position = 'right')
