# Supplementary material for: Patterns and ecological drivers of viral communities in acid mine drainage sediments across Southern China
Source: Nat Commun. 2022 May 2;13:2389. doi: 10.1038/s41467-022-30049-5 (PMC9061769; doi:10.1038/s41467-022-30049-5)
Supplement: Supplementary file 6 — Source Data [file 41467_2022_30049_MOESM6_ESM.zip › Source Data/figs4/VHR.proteo_thermo]

	Proteobacteria-ratio	Thermoplasmatota-ratio
BP4	0.907192382	1.970179651
BP5	1.122550001	7.406608199
BP6	0.883415315	0.698112921
BP7	0.983938073	8.911963884
BP8	0.925797304	8.308263844
BP9	0.964632394	9.008635398
DBS1-1	1.34059717	0.553583576
DBS1-2	1.258005176	0.581694861
DBS1-3	1.445645313	0.59613544
DBS2-1	1.78373789	0.44645263
DBS2-4	2.583050665	0.607735651
DBS2-5	2.249383007	0.379674161
DS3	1.806967976	0.638845785
DS4	1.757498418	0.670329481
DX1	1.730911937	0.539486101
DX2	1.782975844	0.565655803
DX4	1.826332618	0.639004258
FK1	2.293821567	0.39512019
FK2	1.885488635	0.172491577
FK3	2.120834531	0.318110912
FK4	2.544349652	0.40149893
FK5	1.99366904	0.362618743
HSP1	1.361592019	1.579591191
HSP2	1.350097068	1.214200858
JA1	2.247566127	0.444528258
JA2	1.741855076	0.966282911
JA3	1.016438049	0.989009053
JA4	1.409810337	0.664966272
JA5	1.660146923	0.69742683
JA6	1.522632643	3.314145118
LL2	1.520802262	0.321279233
LL3	1.71390811	0.575052564
LL4	1.604936096	0.452113681
LL6	1.651433583	1.663582254
LL7	1.491584899	2.699105303
LSA1	2.366665756	0.576773395
LSA2	2.099934982	0.567404247
LSA3	2.30012534	0.508510634
LSA4	2.512179613	0.539369332
LSA5	2.377752417	0.5606811
MAS1	6.029948656	0.488726676
MAS2	2.749959028	0.422364112
MAS3	1.121827962	0.455439302
MAS4	4.639070546	0.570046139
MAS5	1.96311069	0.648180343
SKS1	1.637274988	1.325779845
SKS3	1.247111959	0.687031777
SKS4	1.606121253	1.34502705
SKS5	2.245251312	1.055669285
TL1-1	2.138312668	0.48142805
TL1-2	1.651549032	0.455188184
TL1-3	1.053260911	0.386591963
TL1-4	1.06844494	0.394913606
TL1-5	1.614226325	0.420666709
TL2-1	5.070713951	0.372841572
TL2-2	14.5593266	0.408762608
TL2-3	15.92353446	0.295935473
TL2-4	10.105198	0.338265353
TL2-5	13.10519526	0.450172518
WH1	1.763738941	3.613493664
WH2	1.255319348	0.434698749
WH3	3.858755263	0.425410089
WH4	1.576331335	0.774030537
WH5	4.875644557	0.534090625
WY1	1.730509959	1.567828973
WY2	2.155967042	1.075937756
WY3	2.052124425	1.06049909
WY4	2.814164046	1.863153999
WY5	2.188126557	1.064001141
YF1	2.664281854	0.373825302
YF2	1.548656454	0.408122249
YF3	2.14200798	0.453081963
YF4	1.925802585	0.493881391
YF5	1.474809566	0.557158616
YP1	1.71144491	0.461766502
YP2	0.786563473	0.34725815
YP3	2.375074267	0.426589376
YP4	1.736580958	0.447543226
YP5	3.552664248	0.162523164
YS1	1.711798602	1.056912953
YS2	1.879134366	0.76548556
YS3	1.965824982	0.82235415
YS4	1.970849393	0.699546868
YS5	1.474809047	0.557158563
ZJ1	0.857228143	1.473055355
ZJ2	0.881566742	2.624768375
ZJ3	0.987543736	3.908913599
ZJ4	0.97040219	0.571439556
ZJ5	0.911894412	2.315401996
ZJ7	0.865759575	2.53677449
