# Supplementary material for: Patterns and ecological drivers of viral communities in acid mine drainage sediments across Southern China
Source: Nat Commun. 2022 May 2;13:2389. doi: 10.1038/s41467-022-30049-5 (PMC9061769; doi:10.1038/s41467-022-30049-5)
Supplement: Supplementary file 6 — Source Data [file 41467_2022_30049_MOESM6_ESM.zip › Source Data/figs4/vir2tem.proteo_thermo]

	pro-vir2tem	the-vir2tem
LL6	-0.466909807	-1.08760859
LL3	-0.605184472	-0.486426405
LL7	-0.593606517	-1.320780271
LL2	-0.568838257	-0.076187326
BP8	-0.068177864	0.837302831
BP4	-0.179011064	0.922594902
LL4	-0.567556186	-0.40086928
BP6	-0.139693079	0.395209417
BP7	-0.100382144	1.000088869
JA5	-0.504505181	0.10005228
WY5	-0.286400689	0.068810496
WY4	-0.379713596	0.67703509
BP5	-0.223343278	1.044771125
BP9	-0.137781146	0.924182221
ZJ7	-0.374311692	0.051850038
WY1	-0.050357653	0.463051209
WY2	-0.252250049	0.263062998
ZJ2	-0.424201452	0.188705464
ZJ1	-0.494149954	0.105033056
SKS3	0.130899967	0.657722725
ZJ5	-0.525644545	0.236026371
WY3	-0.185244014	0.223187377
ZJ3	-0.575694209	0.413390746
ZJ4	-0.539038058	0.225603157
SKS4	-0.096187242	0.481235079
SKS1	-0.055799805	0.423348223
WH1	0.293295359	2.761339455
WH4	0.423953884	1.993702833
SKS5	0.000109875	0.935146587
YS2	-0.136098065	1.129087337
YS1	0.192180225	1.021537253
DBS2-5	-0.221265834	0.78062467
DS3	0.108733065	0.948156527
DS4	0.092755768	1.038966382
JA3	-0.840388042	-0.285086476
JA1	-0.90481565	-0.13216074
DX1	-0.316898093	0.55359324
DX2	0.067411387	-0.121477014
HSP1	0.073845325	2.379936328
DX4	-0.250927287	0.545156815
JA2	-0.817852388	-1.29166116
JA4	-0.6592273	-1.048222705
YF5	-0.347558379	0.968113962
YS5	-0.347560066	0.968113962
DBS1-3	-0.155243311	-0.064958943
YF3	0.048806167	1.091250559
DBS2-1	-0.048782857	-0.1884607
YS3	-0.33541461	0.498152238
YF4	0.028596581	1.069096789
YF1	-0.377053102	0.071735292
JA6	-0.85045864	-1.484161936
LSA2	-0.108849675	0.765255881
DBS1-1	0.125926901	-0.525403104
DBS1-2	-0.0087584	-0.370500504
YS4	-0.192846719	1.060128435
HSP2	0.146670328	2.413591215
DBS2-4	0.113957043	0.5972377
TL1-2	-0.132347255	1.393802155
YF2	-0.008378484	0.426694128
WH2	-0.144833792	0.243488467
LSA3	-0.087595418	0.722844669
YP5	-0.748390706	0.054981906
TL1-3	-0.237430368	1.34458569
MAS3	-0.166476416	0.369000865
LSA1	-0.102123286	0.989481299
YP2	0.203451893	-0.18758202
TL1-5	-0.065353577	1.288269994
TL1-1	-0.109500014	1.437997243
WH5	-0.453378416	1.311082262
TL2-1	-0.967471372	1.44361785
YP4	-0.434864838	0.20280511
FK3	0.068010946	0.742813544
TL1-4	-0.237065244	1.327071211
LSA4	-0.097154682	0.923046806
LSA5	-0.141848519	0.684301242
YP3	-0.583290438	-0.042670701
FK5	-0.137803562	0.844860189
MAS4	-0.873484927	0.268663868
WH3	-0.368691163	1.476276773
FK4	-0.37169489	0.818867555
FK1	-0.568146188	0.334375864
MAS5	-0.380337561	0.211791588
FK2	-0.340487135	1.250118045
YP1	-0.372105186	0.551185362
TL2-5	-0.738652036	1.397146111
MAS2	0.028231594	0.900413483
TL2-4	-0.636884417	1.412256301
MAS1	0.138634179	0.543370716
TL2-2	-0.886416522	1.541000413
TL2-3	-0.610680087	1.436372029
