# Supplementary material for: Patterns and ecological drivers of viral communities in acid mine drainage sediments across Southern China
Source: Nat Commun. 2022 May 2;13:2389. doi: 10.1038/s41467-022-30049-5 (PMC9061769; doi:10.1038/s41467-022-30049-5)
Supplement: Supplementary file 6 — Source Data [file 41467_2022_30049_MOESM6_ESM.zip › Source Data/figs4/vir2tem.proteo_thermo.boxplot.R]

data<-read.table('VHR.proteo_thermo',header = T)
library(reshape2)
data <- melt(data)
shapiro.test(data$value)
wilcox.test(data$value~data$variable)
ggplot(data)+stat_boxplot(geom = "errorbar",width=0.15,aes(variable,value,color=variable),position = position_dodge(0.8))+
  geom_boxplot(aes(x=variable,y=value,color=variable),width=0.3,position = position_dodge(0.8),outlier.size = 1.5,outlier.color = "black")+
  geom_point(aes(x=variable,y=value,color=variable))+
  scale_color_manual(values=c(rgb(250,192,15,max=255),rgb(255,59,59,max=255)))+
  labs(x="Phyla",y="Virulent/temperate ratio")+
  scale_y_continuous(limits = c(-1.5,3),breaks=seq(-1.5,3,1.5))+
  theme_bw()+
  theme(
    legend.position = "right",
    legend.background=element_blank(),
    legend.key = element_blank(),
    legend.margin=margin(0,0,0,0,"mm"),
    axis.text.x=element_text(size=rel(2),face="bold"),
    axis.text.y = element_text(size=rel(2),face="bold"),
    axis.title.x = element_text(size=rel(1.4),face="bold"),
    axis.title.y = element_text(size=rel(1.4),face="bold"),
    axis.line.x = element_line(size = 0.5, colour = "black"),
    axis.line.y = element_line(size = 0.5, colour = "black"),
    legend.text=element_text(size=rel(1.1)),
    panel.grid = element_blank()
  ) +
  theme(legend.position = 'none')
