# Supplementary material for: Patterns and ecological drivers of viral communities in acid mine drainage sediments across Southern China
Source: Nat Commun. 2022 May 2;13:2389. doi: 10.1038/s41467-022-30049-5 (PMC9061769; doi:10.1038/s41467-022-30049-5)
Supplement: Supplementary file 6 — Source Data [file 41467_2022_30049_MOESM6_ESM.zip › Source Data/figs5/phncde.hostabun_votuabun.lm.R]

data<-read.table('virus_host.abun',header = T)
ggplot(data,aes(hosts,viruses))+
  geom_point(size=4,color=rgb(255,59,59,max=255),shape=16)+geom_smooth(method='lm',fill=NA)+theme_bw()+
  theme(panel.grid.major=element_blank(),panel.grid.minor = element_blank(),
        axis.title.x = element_text(size=15),axis.title.y = element_text(size=15),
        axis.text.x = element_text(hjust = 0.5,size=15,colour = 'black'),
        axis.text.y=element_text(size=15,colour = 'black'),
        axis.line = element_line(size=1,colour="black"),
        legend.text = element_text(size=15))+expand_limits(x=-3,y=-3)+
  scale_x_continuous(limits = c(-3,3),breaks = seq(-3,3,1))+
  scale_y_continuous(limits = c(-3,2),breaks = seq(-3,2,1))

summary(lm(data$viruses~data$hosts))
