# Supplementary material for: Patterns and ecological drivers of viral communities in acid mine drainage sediments across Southern China
Source: Nat Commun. 2022 May 2;13:2389. doi: 10.1038/s41467-022-30049-5 (PMC9061769; doi:10.1038/s41467-022-30049-5)
Supplement: Supplementary file 6 — Source Data [file 41467_2022_30049_MOESM6_ESM.zip › Source Data/figs5/virus_host.abun]

	viruses	hosts
SKS1	1.768232235	2.845214361
ZJ2	0.125077804	2.725677568
LL2	0.151328413	2.677660293
ZJ7	0.009835814	2.666023394
LL4	0.153056299	2.658707375
DBS2-4	1.742312034	2.652995791
LL7	0.135594756	2.625837999
ZJ1	-0.236670113	2.543305587
LL6	0.030936314	2.532770671
SKS4	1.643595345	2.526491443
ZJ3	0.269355917	2.48821464
LL3	0.057954165	2.477963225
ZJ5	0.155253168	2.443695499
ZJ4	0.185634588	2.434293342
SKS3	1.689283425	2.407128552
SKS5	1.396422099	2.350065897
DS3	1.020134253	2.173130079
FK3	1.062691637	2.166282879
DS4	0.960505494	2.124055983
WY3	0.395826522	2.004300738
WY1	0.335813575	1.99441146
WY2	0.393768333	1.967430028
JA6	0.263636865	1.900327018
WY5	0.113369742	1.897799917
BP4	1.210190549	1.894329094
WY4	0.399149707	1.88945382
JA1	-0.009052371	1.837113026
JA2	0.325160891	1.834156388
BP5	0.868818325	1.770576338
BP7	0.427003668	1.765343162
BP9	0.617708448	1.715797219
WH4	0.495298638	1.613675026
BP8	0.486689501	1.539926348
BP6	0.376417033	1.52649291
JA4	-0.009615926	1.480183517
DBS2-1	-0.034403535	1.425309453
YS5	-0.134108158	1.322774333
YF5	-0.13410821	1.322774281
FK4	0.481888024	1.203857874
YS2	0.016646687	1.178663242
YF1	-0.929016098	1.083144685
DBS1-3	-0.174921857	1.011288989
YP1	-0.937848707	0.916928239
DBS1-2	-0.285074376	0.916387362
YS1	0.019752225	0.858190986
JA3	-0.750091174	0.793110719
YS4	-0.275463405	0.741365059
FK5	0.116214259	0.695973005
DBS1-1	-0.472628345	0.69266273
YS3	-0.428076785	0.63490157
HSP1	-0.225840335	0.605127715
JA5	-0.760014249	0.555477952
HSP2	-0.349900409	0.541908376
FK1	-0.474108036	0.505140218
YF2	-1.171482053	0.391800502
YP5	-1.046897923	0.329014859
YF4	-1.188074693	0.253174469
LSA2	-1.126563479	0.176400719
YF3	-0.071681049	0.145123569
LSA1	-1.201929813	0.082898345
LSA5	-1.108939981	0.075532721
LSA3	-1.506685053	0.044020488
DBS2-5	-1.122369456	-0.009228598
YP4	-0.506365311	-0.078689056
YP2	-2.586448661	-0.111112356
LSA4	-1.423658118	-0.163982611
WH1	-1.584385773	-0.203514363
YP3	-1.931545878	-0.861151791
TL1-5	-1.487617458	-1.60876391
TL1-3	-1.587712104	-2.400152903
