# Supplementary material for: Patterns and ecological drivers of viral communities in acid mine drainage sediments across Southern China
Source: Nat Commun. 2022 May 2;13:2389. doi: 10.1038/s41467-022-30049-5 (PMC9061769; doi:10.1038/s41467-022-30049-5)
Supplement: Supplementary file 6 — Source Data [file 41467_2022_30049_MOESM6_ESM.zip › Source Data/figs6/k02041.all.phy.contree]

(NODE_8537_length_12170_cov_2.360707_5:0.3736833063,NODE_62521_length_2891_cov_1.00507_2:0.3284159619,(((((204773.HEAR3211:0.0000028823,375286.mma_3040:0.0000028823)100:0.2780223329,(FK3_NODE_383_length_91597_1_1-66046_25:0.0000028823,596154.Alide2_1989:0.0036251449)100:0.3729562855)46:0.1066354632,(NODE_5526_length_5919_cov_1.856872_9:0.0134659038,1217658.F987_03439:0.0000028948)100:0.2191650375)31:0.0335398632,1304883.KI912532_gene2820:0.2659374390)29:0.0376780876,(NODE_105_length_137729_cov_42.666051_112:0.0000028823,NODE_189_length_96026_cov_10.455907_66:0.0000028823)100:0.1987988179)98:0.2696845750);
