# Supplementary material for: Patterns and ecological drivers of viral communities in acid mine drainage sediments across Southern China
Source: Nat Commun. 2022 May 2;13:2389. doi: 10.1038/s41467-022-30049-5 (PMC9061769; doi:10.1038/s41467-022-30049-5)
Supplement: Supplementary file 6 — Source Data [file 41467_2022_30049_MOESM6_ESM.zip › Source Data/figs6/k02042.all.phy.contree]

(NODE_24156_length_5409_cov_2.824877_4:0.1197378182,(NODE_3146_length_26030_cov_55.5724_8:0.0000028556,NODE_2333_length_21718_cov_32.511278_8:0.0000028556)100:0.1429331219,((204773.HEAR3213:0.0000028556,375286.mma_3042:0.0000028556)100:0.2011349938,(((NODE_105_length_137729_cov_42.666051_110:0.0000028556,NODE_189_length_96026_cov_10.455907_64:0.0000028556)100:0.1988349245,(1217658.F987_03437:0.1821470500,(FK3_NODE_383_length_91597_1_1-66046_27:0.0000028556,596154.Alide2_1987:0.0000028556)100:0.0967498640)32:0.0411899432)46:0.0330711886,1304883.KI912532_gene2822:0.1139430322)40:0.0408906195)100:0.1502847191);
