# Supplementary material for: Patterns and ecological drivers of viral communities in acid mine drainage sediments across Southern China
Source: Nat Commun. 2022 May 2;13:2389. doi: 10.1038/s41467-022-30049-5 (PMC9061769; doi:10.1038/s41467-022-30049-5)
Supplement: Supplementary file 6 — Source Data [file 41467_2022_30049_MOESM6_ESM.zip › Source Data/figs6/k02044.all.phy.contree]

(NODE_4471_length_15752_cov_5.016832_8:0.0000027184,NODE_34625_length_5303_cov_1.204598_5:0.0000027184,(NODE_450_length_58845_cov_15.873088_48:0.2542038716,(((1217658.F987_03438:0.1787708818,((204773.HEAR3212:0.0000027184,375286.mma_3041:0.0000027184)100:0.1216606477,(NODE_105_length_137729_cov_42.666051_111:0.0000027184,NODE_189_length_96026_cov_10.455907_65:0.0000027184)100:0.1022356352)43:0.0300824828)26:0.0205380448,1304883.KI912532_gene2821:0.1216023543)30:0.0202023129,(FK3_NODE_383_length_91597_1_1-66046_26:0.0035555056,596154.Alide2_1988:0.0109959102)100:0.1103434918)94:0.0938684634)100:0.3075776608);
